# Supplementary material for: Conservation of regulatory elements with highly diverged sequences across large evolutionary distances
Source: Nat Genet. 2025 May 27;57(6):1524–34. doi: 10.1038/s41588-025-02202-5 (PMC12165850; doi:10.1038/s41588-025-02202-5)
Supplement: Supplementary file 4 — Statistics and identity of CREs, cell lines, reference genomes, public datasets and oligos used in this study. [file 41588_2025_2202_MOESM4_ESM.xlsx]

## Sheet: CRE statistics
CREs		mouse			chicken
		E10.5	E11.5	union	HH22	HH24	union
heart	Prom	19236	17838	20252	13553	13215	14806
	Enh	25549	15707	29498	16648	13295	21641
forlimb	Prom	17596	16838	18708	12239	13031	13473
	Enh	16065	12653	21924	9766	13828	16782
bed files used in this study
16065	FL_E105_enhancers.mm39.bed
17596	FL_E105_promoters.mm39.bed
12653	FL_E115_enhancers.mm39.bed
16838	FL_E115_promoters.mm39.bed
9766	FL_HH22_enhancers.galGal6.bed
12239	FL_HH22_promoters.galGal6.bed
13828	FL_HH24_enhancers.galGal6.bed
13031	FL_HH24_promoters.galGal6.bed
16782	FL_union_enhancer.galGal6.bed
21924	FL_union_enhancer.mm39.bed
13473	FL_union_promoter.galGal6.bed
18708	FL_union_promoter.mm39.bed
3598	GSM559652_heart_p300_ChIP-seq_peaks.bed
3596	GSM559652_heart_p300_ChIP-seq_peaks.mm39.bed
25549	heart_E105_enhancers.mm39.bed
19236	heart_E105_promoters.mm39.bed
15707	heart_E115_enhancers.mm39.bed
17838	heart_E115_promoters.mm39.bed
16648	heart_HH22_enhancers.galGal6.bed
13553	heart_HH22_promoters.galGal6.bed
13295	heart_HH24_enhancers.galGal6.bed
13215	heart_HH24_promoters.galGal6.bed
21641	heart_union_enhancer.galGal6.bed
29498	heart_union_enhancer.mm39.bed
14806	heart_union_promoter.galGal6.bed
20252	heart_union_promoter.mm39.bed

## Sheet: func. cons. CREs 
qry	elm	seq_cons	func_cons	n
<chr>	<fct>	<fct>	<chr>	<int>
chicken	promoter	liftOver	+	5265
chicken	promoter	liftOver	-	1661
chicken	promoter	DC	+	3290
chicken	promoter	DC	-	1171
chicken	promoter	IC	+	5584
chicken	promoter	IC	-	3653
chicken	promoter	NC	+	1936
chicken	promoter	NC	-	4596
chicken	enhancer	liftOver	+	1158
chicken	enhancer	liftOver	-	2527
chicken	enhancer	DC	+	852
chicken	enhancer	DC	-	1736
chicken	enhancer	IC	+	2359
chicken	enhancer	IC	-	7803
chicken	enhancer	NC	+	3001
chicken	enhancer	NC	-	13711
opossum	promoter	liftOver	+	2672
opossum	promoter	liftOver	-	407
opossum	promoter	DC	+	4771
opossum	promoter	DC	-	368
opossum	promoter	IC	+	2928
opossum	promoter	IC	-	1575
opossum	promoter	NC	+	418
opossum	promoter	NC	-	1988
opossum	enhancer	liftOver	+	1242
opossum	enhancer	liftOver	-	2742
opossum	enhancer	DC	+	1791
opossum	enhancer	DC	-	3454
opossum	enhancer	IC	+	3287
opossum	enhancer	IC	-	14994
opossum	enhancer	NC	+	2227
opossum	enhancer	NC	-	19202

## Sheet: heart_union_prom.mm39.bed
chr1	36005	36505	peak_7	0	.
chr1	66901	67401	peak_11	0	.
chr1	86301	86801	peak_13	0	.
chr1	92931	93431	peak_15	0	.
chr1	172368	172868	peak_18	0	.
chr1	224878	225378	peak_15	0	.
chr1	240025	240525	peak_17	0	.
chr1	260929	261429	peak_25	0	.
chr1	320178	320678	peak_34	0	.
chr1	410694	411194	peak_38	0	.
chr1	414758	415258	peak_39	0	.
chr1	415993	416493	peak_40	0	.
chr1	430545	431045	peak_41	0	.
chr1	440070	440570	peak_45	0	.
chr1	440541	441041	peak_46	0	.
chr1	467131	467631	peak_48	0	.
chr1	571778	572278	peak_50	0	.
chr1	608928	609428	peak_52	0	.
chr1	610147	610647	peak_53	0	.
chr1	663889	664389	peak_54	0	.
chr1	683074	683574	peak_30	0	.
chr1	767046	767546	peak_60	0	.
chr1	936710	937210	peak_61	0	.
chr1	1039064	1039564	peak_62	0	.
chr1	1125106	1125606	peak_33	0	.
chr1	1186965	1187465	peak_69	0	.
chr1	1215978	1216478	peak_71	0	.
chr1	1250745	1251245	peak_72	0	.
chr1	1268144	1268644	peak_73	0	.
chr1	1335811	1336311	peak_83	0	.
chr1	1410339	1410839	peak_88	0	.
chr1	1414464	1414964	peak_89	0	.
chr1	1422777	1423277	peak_90	0	.
chr1	1488455	1488955	peak_49	0	.
chr1	1507417	1507917	peak_94	0	.
chr1	1513191	1513691	peak_95	0	.
chr1	1521369	1521869	peak_96	0	.
chr1	1535908	1536408	peak_101	0	.
chr1	1549005	1549505	peak_103	0	.
chr1	1549521	1550021	peak_104	0	.
chr1	1682458	1682958	peak_111	0	.
chr1	1687226	1687726	peak_112	0	.
chr1	1727262	1727762	peak_116	0	.
chr1	1759063	1759563	peak_119	0	.
chr1	1772158	1772658	peak_120	0	.
chr1	1779010	1779510	peak_121	0	.
chr1	1781663	1782163	peak_123	0	.
chr1	1805233	1805733	peak_125	0	.
chr1	1806306	1806806	peak_126	0	.
chr1	1821514	1822014	peak_128	0	.
chr1	1842545	1843045	peak_130	0	.
chr1	2353000	2353500	peak_136	0	.
chr1	2511740	2512240	peak_137	0	.
chr1	2715389	2715889	peak_141	0	.
chr1	2959083	2959583	peak_101	0	.
chr1	2965156	2965656	peak_102	0	.
chr1	2967085	2967585	peak_103	0	.
chr1	3629734	3630234	peak_161	0	.
chr1	3643241	3643741	peak_162	0	.
chr1	3644460	3644960	peak_163	0	.
chr1	3645601	3646101	peak_164	0	.
chr1	3648908	3649408	peak_165	0	.
chr1	3651024	3651524	peak_166	0	.
chr1	3654627	3655127	peak_138	0	.
chr1	3671244	3671744	peak_139	0	.
chr1	3672316	3672816	peak_168	0	.
chr1	3694811	3695311	peak_170	0	.
chr1	3719996	3720496	peak_171	0	.
chr1	3815876	3816376	peak_147	0	.
chr1	3839119	3839619	peak_176	0	.
chr1	3910364	3910864	peak_182	0	.
chr1	3997269	3997769	peak_186	0	.
chr1	4000038	4000538	peak_187	0	.
chr1	4010475	4010975	peak_188	0	.
chr1	4017468	4017968	peak_189	0	.
chr1	4119401	4119901	peak_194	0	.
chr1	4161213	4161713	peak_201	0	.
chr1	4177135	4177635	peak_202	0	.
chr1	4185338	4185838	peak_203	0	.
chr1	4186243	4186743	peak_204	0	.
chr1	4223669	4224169	peak_207	0	.
chr1	4329808	4330308	peak_212	0	.
chr1	4738564	4739064	peak_219	0	.
chr1	4744980	4745480	peak_216	0	.
chr1	4747469	4747969	peak_217	0	.
chr1	4838927	4839427	peak_223	0	.
chr1	4967130	4967630	peak_230	0	.
chr1	4968093	4968593	peak_231	0	.
chr1	4968828	4969328	peak_237	0	.
chr1	4973474	4973974	peak_232	0	.
chr1	4976688	4977188	peak_233	0	.
chr1	5927858	5928358	peak_242	0	.
chr1	6137793	6138293	peak_243	0	.
chr1	6138962	6139462	peak_244	0	.
chr1	6227389	6227889	peak_249	0	.
chr1	6277477	6277977	peak_285	0	.
chr1	6298689	6299189	peak_287	0	.
chr1	6310406	6310906	peak_289	0	.
chr1	6312408	6312908	peak_254	0	.
chr1	6313540	6314040	peak_255	0	.
chr1	6316750	6317250	peak_292	0	.
chr1	6348857	6349357	peak_294	0	.
chr1	6351332	6351832	peak_259	0	.
chr1	6368791	6369291	peak_261	0	.
chr1	6394632	6395132	peak_300	0	.
chr1	6413887	6414387	peak_302	0	.
chr1	6426367	6426867	peak_304	0	.
chr1	6531261	6531761	peak_266	0	.
chr1	6608845	6609345	peak_267	0	.
chr1	6642673	6643173	peak_311	0	.
chr1	6644694	6645194	peak_270	0	.
chr1	6645150	6645650	peak_271	0	.
chr1	6665627	6666127	peak_314	0	.
chr1	6684101	6684601	peak_316	0	.
chr1	6694674	6695174	peak_317	0	.
chr1	6751033	6751533	peak_282	0	.
chr1	6885517	6886017	peak_287	0	.
chr1	7222805	7223305	peak_292	0	.
chr1	7292838	7293338	peak_299	0	.
chr1	7303881	7304381	peak_300	0	.
chr1	7358931	7359431	peak_303	0	.
chr1	7362967	7363467	peak_304	0	.
chr1	7401740	7402240	peak_308	0	.
chr1	7407080	7407580	peak_309	0	.
chr1	7411182	7411682	peak_310	0	.
chr1	7422437	7422937	peak_311	0	.
chr1	7428881	7429381	peak_312	0	.
chr1	7430296	7430796	peak_313	0	.
chr1	7446705	7447205	peak_316	0	.
chr1	7480694	7481194	peak_317	0	.
chr1	7528667	7529167	peak_320	0	.
chr1	7556864	7557364	peak_322	0	.
chr1	7565823	7566323	peak_323	0	.
chr1	7579643	7580143	peak_324	0	.
chr1	7592347	7592847	peak_325	0	.
chr1	7594271	7594771	peak_326	0	.
chr1	7602432	7602932	peak_328	0	.
chr1	7821185	7821685	peak_376	0	.
chr1	7843676	7844176	peak_334	0	.
chr1	7844274	7844774	peak_335	0	.
chr1	7907080	7907580	peak_340	0	.
chr1	7923938	7924438	peak_341	0	.
chr1	7941751	7942251	peak_342	0	.
chr1	7961171	7961671	peak_343	0	.
chr1	7966532	7967032	peak_386	0	.
chr1	8009606	8010106	peak_390	0	.
chr1	8010116	8010616	peak_391	0	.
chr1	8047044	8047544	peak_395	0	.
chr1	8099172	8099672	peak_404	0	.
chr1	8206023	8206523	peak_414	0	.
chr1	8226893	8227393	peak_415	0	.
chr1	8667868	8668368	peak_361	0	.
chr1	8746197	8746697	peak_441	0	.
chr1	8852341	8852841	peak_364	0	.
chr1	8904357	8904857	peak_365	0	.
chr1	8905675	8906175	peak_366	0	.
chr1	8909660	8910160	peak_367	0	.
chr1	8928058	8928558	peak_368	0	.
chr1	8932056	8932556	peak_456	0	.
chr1	8935677	8936177	peak_369	0	.
chr1	8970032	8970532	peak_371	0	.
chr1	9226840	9227340	peak_467	0	.
chr1	9350894	9351394	peak_378	0	.
chr1	9782886	9783386	peak_387	0	.
chr1	9791481	9791981	peak_498	0	.
chr1	9938988	9939488	peak_506	0	.
chr1	9945953	9946453	peak_392	0	.
chr1	9996494	9996994	peak_510	0	.
chr1	10410720	10411220	peak_402	0	.
chr1	10454084	10454584	peak_403	0	.
chr1	10739196	10739696	peak_541	0	.
chr1	11139566	11140066	peak_555	0	.
chr1	11236039	11236539	peak_411	0	.
chr1	11487429	11487929	peak_586	0	.
chr1	11514384	11514884	peak_590	0	.
chr1	11578776	11579276	peak_419	0	.
chr1	11641011	11641511	peak_421	0	.
chr1	11964072	11964572	peak_621	0	.
chr1	12571539	12572039	peak_666	0	.
chr1	12680846	12681346	peak_672	0	.
chr1	12692089	12692589	peak_673	0	.
chr1	12701117	12701617	peak_676	0	.
chr1	12701925	12702425	peak_677	0	.
chr1	12704229	12704729	peak_443	0	.
chr1	12757424	12757924	peak_444	0	.
chr1	12758687	12759187	peak_445	0	.
chr1	12760530	12761030	peak_446	0	.
chr1	12760989	12761489	peak_447	0	.
chr1	12769144	12769644	peak_449	0	.
chr1	12770822	12771322	peak_450	0	.
chr1	12772124	12772624	peak_451	0	.
chr1	12794031	12794531	peak_454	0	.
chr1	12802521	12803021	peak_455	0	.
chr1	12802968	12803468	peak_456	0	.
chr1	12807248	12807748	peak_457	0	.
chr1	12809280	12809780	peak_690	0	.
chr1	12859046	12859546	peak_461	0	.
chr1	12866764	12867264	peak_695	0	.
chr1	12977560	12978060	peak_463	0	.
chr1	12995819	12996319	peak_465	0	.
chr1	13079664	13080164	peak_709	0	.
chr1	13080912	13081412	peak_710	0	.
chr1	13102287	13102787	peak_471	0	.
chr1	13171830	13172330	peak_719	0	.
chr1	13449487	13449987	peak_740	0	.
chr1	13494578	13495078	peak_483	0	.
chr1	13830323	13830823	peak_489	0	.
chr1	13879864	13880364	peak_494	0	.
chr1	13883480	13883980	peak_495	0	.
chr1	13884163	13884663	peak_779	0	.
chr1	13886373	13886873	peak_496	0	.
chr1	13887333	13887833	peak_497	0	.
chr1	13896305	13896805	peak_498	0	.
chr1	13898350	13898850	peak_499	0	.
chr1	13899770	13900270	peak_500	0	.
chr1	13909773	13910273	peak_504	0	.
chr1	13953835	13954335	peak_505	0	.
chr1	13991130	13991630	peak_510	0	.
chr1	13992171	13992671	peak_511	0	.
chr1	14008567	14009067	peak_512	0	.
chr1	14049696	14050196	peak_515	0	.
chr1	14055648	14056148	peak_793	0	.
chr1	14065833	14066333	peak_517	0	.
chr1	14087268	14087768	peak_520	0	.
chr1	14087970	14088470	peak_521	0	.
chr1	14127796	14128296	peak_525	0	.
chr1	14156536	14157036	peak_801	0	.
chr1	14160147	14160647	peak_529	0	.
chr1	14160962	14161462	peak_530	0	.
chr1	14190619	14191119	peak_532	0	.
chr1	14191460	14191960	peak_805	0	.
chr1	14194090	14194590	peak_806	0	.
chr1	14223052	14223552	peak_538	0	.
chr1	14241344	14241844	peak_539	0	.
chr1	14242234	14242734	peak_811	0	.
chr1	14344891	14345391	peak_547	0	.
chr1	14345861	14346361	peak_548	0	.
chr1	14348782	14349282	peak_549	0	.
chr1	14349502	14350002	peak_550	0	.
chr1	14353749	14354249	peak_552	0	.
chr1	14454693	14455193	peak_826	0	.
chr1	14462968	14463468	peak_559	0	.
chr1	14479524	14480024	peak_560	0	.
chr1	14508852	14509352	peak_562	0	.
chr1	14526742	14527242	peak_831	0	.
chr1	14610523	14611023	peak_567	0	.
chr1	14658329	14658829	peak_836	0	.
chr1	14659573	14660073	peak_837	0	.
chr1	14679694	14680194	peak_569	0	.
chr1	14690860	14691360	peak_840	0	.
chr1	14818408	14818908	peak_842	0	.
chr1	15016591	15017091	peak_582	0	.
chr1	15018177	15018677	peak_583	0	.
chr1	15021824	15022324	peak_584	0	.
chr1	15027628	15028128	peak_585	0	.
chr1	15030056	15030556	peak_586	0	.
chr1	15037153	15037653	peak_587	0	.
chr1	15039133	15039633	peak_588	0	.
chr1	15052534	15053034	peak_590	0	.
chr1	15077395	15077895	peak_593	0	.
chr1	15092654	15093154	peak_594	0	.
chr1	15099478	15099978	peak_595	0	.
chr1	15131706	15132206	peak_865	0	.
chr1	15239762	15240262	peak_873	0	.
chr1	15429048	15429548	peak_887	0	.
chr1	15443740	15444240	peak_889	0	.
chr1	15449348	15449848	peak_890	0	.
chr1	15498798	15499298	peak_621	0	.
chr1	15644550	15645050	peak_623	0	.
chr1	15855196	15855696	peak_917	0	.
chr1	15866864	15867364	peak_631	0	.
chr1	15878412	15878912	peak_632	0	.
chr1	15902602	15903102	peak_923	0	.
chr1	15905005	15905505	peak_924	0	.
chr1	15921464	15921964	peak_634	0	.
chr1	15929748	15930248	peak_635	0	.
chr1	15930422	15930922	peak_636	0	.
chr1	15985018	15985518	peak_640	0	.
chr1	15999205	15999705	peak_931	0	.
chr1	16011284	16011784	peak_642	0	.
chr1	16035061	16035561	peak_646	0	.
chr1	16055420	16055920	peak_648	0	.
chr1	16056000	16056500	peak_649	0	.
chr1	16079064	16079564	peak_656	0	.
chr1	16102209	16102709	peak_661	0	.
chr1	16110463	16110963	peak_663	0	.
chr1	16114196	16114696	peak_665	0	.
chr1	16127330	16127830	peak_951	0	.
chr1	16265652	16266152	peak_673	0	.
chr1	16296216	16296716	peak_968	0	.
chr1	16342119	16342619	peak_972	0	.
chr1	16486737	16487237	peak_974	0	.
chr1	16488298	16488798	peak_975	0	.
chr1	16520278	16520778	peak_680	0	.
chr1	16553948	16554448	peak_981	0	.
chr1	17323987	17324487	peak_688	0	.
chr1	17324730	17325230	peak_1003	0	.
chr1	18970414	18970914	peak_1038	0	.
chr1	18989098	18989598	peak_698	0	.
chr1	19000320	19000820	peak_701	0	.
chr1	19069287	19069787	peak_704	0	.
chr1	19070119	19070619	peak_705	0	.
chr1	19077402	19077902	peak_706	0	.
chr1	19078103	19078603	peak_707	0	.
chr1	19101618	19102118	peak_1050	0	.
chr1	19150673	19151173	peak_1051	0	.
chr1	19173695	19174195	peak_1053	0	.
chr1	19201806	19202306	peak_1056	0	.
chr1	19203412	19203912	peak_713	0	.
chr1	19220330	19220830	peak_1059	0	.
chr1	19330708	19331208	peak_1061	0	.
chr1	19332147	19332647	peak_716	0	.
chr1	19333206	19333706	peak_717	0	.
chr1	19772358	19772858	peak_1076	0	.
chr1	19792322	19792822	peak_725	0	.
chr1	19910978	19911478	peak_1083	0	.
chr1	19926887	19927387	peak_729	0	.
chr1	20053290	20053790	peak_1090	0	.
chr1	20091565	20092065	peak_1092	0	.
chr1	20385472	20385972	peak_741	0	.
chr1	20388768	20389268	peak_742	0	.
chr1	20456258	20456758	peak_746	0	.
chr1	20463304	20463804	peak_1126	0	.
chr1	20572800	20573300	peak_1134	0	.
chr1	20582512	20583012	peak_1135	0	.
chr1	20584752	20585252	peak_1136	0	.
chr1	20591517	20592017	peak_753	0	.
chr1	20622215	20622715	peak_757	0	.
chr1	20688941	20689441	peak_1141	0	.
chr1	20694377	20694877	peak_759	0	.
chr1	20732782	20733282	peak_760	0	.
chr1	20762613	20763113	peak_761	0	.
chr1	20763194	20763694	peak_762	0	.
chr1	20768983	20769483	peak_763	0	.
chr1	20771052	20771552	peak_764	0	.
chr1	20774656	20775156	peak_765	0	.
chr1	20793830	20794330	peak_766	0	.
chr1	20843392	20843892	peak_1154	0	.
chr1	20863078	20863578	peak_768	0	.
chr1	20867356	20867856	peak_769	0	.
chr1	20903030	20903530	peak_1160	0	.
chr1	20963580	20964080	peak_772	0	.
chr1	20963951	20964451	peak_773	0	.
chr1	20971138	20971638	peak_774	0	.
chr1	21164882	21165382	peak_1178	0	.
chr1	21166708	21167208	peak_1179	0	.
chr1	21168563	21169063	peak_1180	0	.
chr1	21169718	21170218	peak_1181	0	.
chr1	22127761	22128261	peak_1225	0	.
chr1	22298688	22299188	peak_790	0	.
chr1	22300692	22301192	peak_791	0	.
chr1	22302561	22303061	peak_1240	0	.
chr1	22304585	22305085	peak_792	0	.
chr1	22307212	22307712	peak_793	0	.
chr1	22359407	22359907	peak_795	0	.
chr1	22365036	22365536	peak_1246	0	.
chr1	22371251	22371751	peak_797	0	.
chr1	22387696	22388196	peak_798	0	.
chr1	22393542	22394042	peak_1249	0	.
chr1	22401063	22401563	peak_800	0	.
chr1	22401726	22402226	peak_801	0	.
chr1	22406543	22407043	peak_802	0	.
chr1	22411789	22412289	peak_1255	0	.
chr1	22428471	22428971	peak_805	0	.
chr1	22429571	22430071	peak_806	0	.
chr1	23325239	23325739	peak_1320	0	.
chr1	23327278	23327778	peak_1321	0	.
chr1	23343851	23344351	peak_1324	0	.
chr1	23445989	23446489	peak_834	0	.
chr1	23519959	23520459	peak_1340	0	.
chr1	23520959	23521459	peak_835	0	.
chr1	23527987	23528487	peak_1343	0	.
chr1	23544776	23545276	peak_836	0	.
chr1	23565065	23565565	peak_839	0	.
chr1	23583307	23583807	peak_1349	0	.
chr1	23616476	23616976	peak_843	0	.
chr1	23835681	23836181	peak_1366	0	.
chr1	24543074	24543574	peak_1397	0	.
chr1	24641781	24642281	peak_1406	0	.
chr1	24678738	24679238	peak_856	0	.
chr1	24679288	24679788	peak_1409	0	.
chr1	24683242	24683742	peak_857	0	.
chr1	24693051	24693551	peak_1412	0	.
chr1	24714406	24714906	peak_860	0	.
chr1	24839596	24840096	peak_864	0	.
chr1	24908657	24909157	peak_869	0	.
chr1	24918332	24918832	peak_870	0	.
chr1	24922223	24922723	peak_1434	0	.
chr1	24925741	24926241	peak_871	0	.
chr1	24930380	24930880	peak_872	0	.
chr1	24938438	24938938	peak_1437	0	.
chr1	24946505	24947005	peak_874	0	.
chr1	24951095	24951595	peak_875	0	.
chr1	24962583	24963083	peak_879	0	.
chr1	24979150	24979650	peak_1442	0	.
chr1	24989358	24989858	peak_881	0	.
chr1	25023623	25024123	peak_1446	0	.
chr1	25024761	25025261	peak_884	0	.
chr1	25026327	25026827	peak_885	0	.
chr1	25137760	25138260	peak_1455	0	.
chr1	25276522	25277022	peak_895	0	.
chr1	25282650	25283150	peak_896	0	.
chr1	25283736	25284236	peak_897	0	.
chr1	25553618	25554118	peak_1484	0	.
chr1	25930512	25931012	peak_913	0	.
chr1	25946198	25946698	peak_1505	0	.
chr1	25967154	25967654	peak_917	0	.
chr1	25968765	25969265	peak_1509	0	.
chr1	25973196	25973696	peak_919	0	.
chr1	25975092	25975592	peak_1511	0	.
chr1	26243270	26243770	peak_1518	0	.
chr1	26302486	26302986	peak_1522	0	.
chr1	26377801	26378301	peak_1525	0	.
chr1	26451643	26452143	peak_927	0	.
chr1	26455324	26455824	peak_1530	0	.
chr1	26456114	26456614	peak_1531	0	.
chr1	26609537	26610037	peak_1538	0	.
chr1	26612136	26612636	peak_1539	0	.
chr1	26612823	26613323	peak_1540	0	.
chr1	26796106	26796606	peak_938	0	.
chr1	26878197	26878697	peak_943	0	.
chr1	26952051	26952551	peak_949	0	.
chr1	26953530	26954030	peak_1571	0	.
chr1	27043366	27043866	peak_951	0	.
chr1	27113592	27114092	peak_1587	0	.
chr1	27175824	27176324	peak_1592	0	.
chr1	27177948	27178448	peak_1593	0	.
chr1	27188998	27189498	peak_1594	0	.
chr1	27412292	27412792	peak_964	0	.
chr1	27428164	27428664	peak_965	0	.
chr1	27516135	27516635	peak_1607	0	.
chr1	27527085	27527585	peak_1610	0	.
chr1	28553067	28553567	peak_973	0	.
chr1	28562788	28563288	peak_1639	0	.
chr1	28573416	28573916	peak_1641	0	.
chr1	28590410	28590910	peak_975	0	.
chr1	29179896	29180396	peak_1675	0	.
chr1	29181875	29182375	peak_985	0	.
chr1	29535104	29535604	peak_1697	0	.
chr1	29536941	29537441	peak_1698	0	.
chr1	29537948	29538448	peak_992	0	.
chr1	29713013	29713513	peak_1000	0	.
chr1	29756427	29756927	peak_1001	0	.
chr1	29757889	29758389	peak_1002	0	.
chr1	29781077	29781577	peak_1716	0	.
chr1	29789105	29789605	peak_1005	0	.
chr1	29801543	29802043	peak_1006	0	.
chr1	29802466	29802966	peak_1007	0	.
chr1	29814121	29814621	peak_1008	0	.
chr1	29823182	29823682	peak_1009	0	.
chr1	29823719	29824219	peak_1010	0	.
chr1	29845010	29845510	peak_1013	0	.
chr1	29846742	29847242	peak_1726	0	.
chr1	29886773	29887273	peak_1017	0	.
chr1	29887757	29888257	peak_1018	0	.
chr1	29893807	29894307	peak_1019	0	.
chr1	29929175	29929675	peak_1022	0	.
chr1	29930449	29930949	peak_1023	0	.
chr1	30003715	30004215	peak_1739	0	.
chr1	30013012	30013512	peak_1026	0	.
chr1	30016200	30016700	peak_1027	0	.
chr1	30197751	30198251	peak_1754	0	.
chr1	30455572	30456072	peak_1764	0	.
chr1	30460258	30460758	peak_1765	0	.
chr1	30677696	30678196	peak_1777	0	.
chr1	30735091	30735591	peak_1786	0	.
chr1	30736052	30736552	peak_1047	0	.
chr1	30751011	30751511	peak_1790	0	.
chr1	30782452	30782952	peak_1793	0	.
chr1	30793302	30793802	peak_1795	0	.
chr1	30802958	30803458	peak_1051	0	.
chr1	30848349	30848849	peak_1053	0	.
chr1	30861819	30862319	peak_1798	0	.
chr1	30864033	30864533	peak_1054	0	.
chr1	30869297	30869797	peak_1055	0	.
chr1	30902726	30903226	peak_1802	0	.
chr1	30911106	30911606	peak_1803	0	.
chr1	30949601	30950101	peak_1804	0	.
chr1	30958540	30959040	peak_1805	0	.
chr1	30984833	30985333	peak_1806	0	.
chr1	31039718	31040218	peak_1067	0	.
chr1	31045154	31045654	peak_1068	0	.
chr1	31061120	31061620	peak_1069	0	.
chr1	31061646	31062146	peak_1070	0	.
chr1	31078845	31079345	peak_1071	0	.
chr1	31087450	31087950	peak_1072	0	.
chr1	31102476	31102976	peak_1075	0	.
chr1	31103487	31103987	peak_1076	0	.
chr1	31104234	31104734	peak_1077	0	.
chr1	31118400	31118900	peak_1078	0	.
chr1	31127551	31128051	peak_1080	0	.
chr1	31165933	31166433	peak_1081	0	.
chr1	31173630	31174130	peak_1082	0	.
chr1	31183595	31184095	peak_1083	0	.
chr1	31183933	31184433	peak_1084	0	.
chr1	31184750	31185250	peak_1085	0	.
chr1	31185237	31185737	peak_1086	0	.
chr1	31204941	31205441	peak_1087	0	.
chr1	31240739	31241239	peak_1088	0	.
chr1	31299059	31299559	peak_1824	0	.
chr1	31362098	31362598	peak_1829	0	.
chr1	31363484	31363984	peak_1092	0	.
chr1	31379510	31380010	peak_1093	0	.
chr1	31443481	31443981	peak_1095	0	.
chr1	31879061	31879561	peak_1102	0	.
chr1	32207677	32208177	peak_1870	0	.
chr1	32873105	32873605	peak_1892	0	.
chr1	33068410	33068910	peak_1115	0	.
chr1	33213957	33214457	peak_1908	0	.
chr1	33215775	33216275	peak_1120	0	.
chr1	33232413	33232913	peak_1121	0	.
chr1	33367796	33368296	peak_1921	0	.
chr1	33586862	33587362	peak_1135	0	.
chr1	33587296	33587796	peak_1136	0	.
chr1	33588259	33588759	peak_1137	0	.
chr1	33605033	33605533	peak_1138	0	.
chr1	33606616	33607116	peak_1934	0	.
chr1	33618596	33619096	peak_1139	0	.
chr1	33785881	33786381	peak_1145	0	.
chr1	33821502	33822002	peak_1149	0	.
chr1	33825486	33825986	peak_1150	0	.
chr1	33859300	33859800	peak_1154	0	.
chr1	33872858	33873358	peak_1155	0	.
chr1	33885575	33886075	peak_1156	0	.
chr1	34109932	34110432	peak_1164	0	.
chr1	34115856	34116356	peak_1165	0	.
chr1	34117059	34117559	peak_1166	0	.
chr1	34122969	34123469	peak_1167	0	.
chr1	34123614	34124114	peak_1168	0	.
chr1	34130661	34131161	peak_1170	0	.
chr1	34172581	34173081	peak_1171	0	.
chr1	34217074	34217574	peak_1173	0	.
chr1	34226856	34227356	peak_1174	0	.
chr1	34264861	34265361	peak_1176	0	.
chr1	34265984	34266484	peak_1177	0	.
chr1	34270704	34271204	peak_1178	0	.
chr1	34280306	34280806	peak_1179	0	.
chr1	34286639	34287139	peak_1180	0	.
chr1	34287496	34287996	peak_1970	0	.
chr1	34303890	34304390	peak_1181	0	.
chr1	34317115	34317615	peak_1182	0	.
chr1	34327067	34327567	peak_1185	0	.
chr1	34328755	34329255	peak_1186	0	.
chr1	34331908	34332408	peak_1187	0	.
chr1	34362074	34362574	peak_1188	0	.
chr1	34366730	34367230	peak_1189	0	.
chr1	34372315	34372815	peak_1190	0	.
chr1	34376388	34376888	peak_1191	0	.
chr1	34378723	34379223	peak_1192	0	.
chr1	34379792	34380292	peak_1193	0	.
chr1	34381561	34382061	peak_1194	0	.
chr1	34390736	34391236	peak_1195	0	.
chr1	34393339	34393839	peak_1196	0	.
chr1	34397967	34398467	peak_1197	0	.
chr1	34400072	34400572	peak_1198	0	.
chr1	34406904	34407404	peak_1199	0	.
chr1	34411757	34412257	peak_1200	0	.
chr1	34423841	34424341	peak_1201	0	.
chr1	34427057	34427557	peak_1202	0	.
chr1	34458173	34458673	peak_1203	0	.
chr1	34482142	34482642	peak_1980	0	.
chr1	34645497	34645997	peak_1213	0	.
chr1	34683157	34683657	peak_1989	0	.
chr1	34797161	34797661	peak_1219	0	.
chr1	34902995	34903495	peak_1224	0	.
chr1	34962113	34962613	peak_1226	0	.
chr1	34971712	34972212	peak_2002	0	.
chr1	34973079	34973579	peak_2003	0	.
chr1	34976580	34977080	peak_1229	0	.
chr1	34977062	34977562	peak_1230	0	.
chr1	34990136	34990636	peak_1231	0	.
chr1	35039455	35039955	peak_1233	0	.
chr1	35046434	35046934	peak_1234	0	.
chr1	35046973	35047473	peak_1235	0	.
chr1	35053090	35053590	peak_1236	0	.
chr1	35061844	35062344	peak_1237	0	.
chr1	35069875	35070375	peak_1239	0	.
chr1	35106434	35106934	peak_2011	0	.
chr1	35401643	35402143	peak_1251	0	.
chr1	35402142	35402642	peak_1252	0	.
chr1	35404401	35404901	peak_1253	0	.
chr1	35405501	35406001	peak_1254	0	.
chr1	35410421	35410921	peak_2022	0	.
chr1	35425200	35425700	peak_1259	0	.
chr1	35429586	35430086	peak_1260	0	.
chr1	35430767	35431267	peak_1261	0	.
chr1	35432014	35432514	peak_1262	0	.
chr1	35438368	35438868	peak_1264	0	.
chr1	35438865	35439365	peak_1265	0	.
chr1	35439456	35439956	peak_1266	0	.
chr1	35457884	35458384	peak_1267	0	.
chr1	35459881	35460381	peak_1268	0	.
chr1	35480575	35481075	peak_1270	0	.
chr1	35483995	35484495	peak_1271	0	.
chr1	35570205	35570705	peak_2033	0	.
chr1	35633402	35633902	peak_1278	0	.
chr1	35635742	35636242	peak_1279	0	.
chr1	35640767	35641267	peak_2038	0	.
chr1	35644532	35645032	peak_2039	0	.
chr1	35717661	35718161	peak_2042	0	.
chr1	35718694	35719194	peak_2043	0	.
chr1	35819794	35820294	peak_1292	0	.
chr1	35826171	35826671	peak_1293	0	.
chr1	35879665	35880165	peak_1296	0	.
chr1	35964293	35964793	peak_2058	0	.
chr1	36068342	36068842	peak_2065	0	.
chr1	36073436	36073936	peak_2067	0	.
chr1	36356875	36357375	peak_2083	0	.
chr1	36383141	36383641	peak_1311	0	.
chr1	36383931	36384431	peak_1312	0	.
chr1	36415132	36415632	peak_2088	0	.
chr1	36586586	36587086	peak_2097	0	.
chr1	36761284	36761784	peak_1327	0	.
chr1	36762342	36762842	peak_1328	0	.
chr1	37483015	37483515	peak_1330	0	.
chr1	37506441	37506941	peak_2125	0	.
chr1	37706285	37706785	peak_2137	0	.
chr1	37906444	37906944	peak_1339	0	.
chr1	37908741	37909241	peak_1340	0	.
chr1	37929586	37930086	peak_1341	0	.
chr1	37943301	37943801	peak_1343	0	.
chr1	37980088	37980588	peak_2159	0	.
chr1	37983761	37984261	peak_1345	0	.
chr1	37986441	37986941	peak_1346	0	.
chr1	37988813	37989313	peak_1348	0	.
chr1	38012384	38012884	peak_1350	0	.
chr1	38080803	38081303	peak_2165	0	.
chr1	38094573	38095073	peak_2167	0	.
chr1	38173979	38174479	peak_2176	0	.
chr1	38174635	38175135	peak_1362	0	.
chr1	38194405	38194905	peak_1363	0	.
chr1	38208871	38209371	peak_2184	0	.
chr1	38323012	38323512	peak_1371	0	.
chr1	38323839	38324339	peak_1372	0	.
chr1	38342044	38342544	peak_1374	0	.
chr1	38362967	38363467	peak_2194	0	.
chr1	38366170	38366670	peak_2195	0	.
chr1	38367729	38368229	peak_2196	0	.
chr1	38513974	38514474	peak_2208	0	.
chr1	38524774	38525274	peak_2209	0	.
chr1	38641740	38642240	peak_1385	0	.
chr1	38647122	38647622	peak_2218	0	.
chr1	38701811	38702311	peak_2219	0	.
chr1	38828354	38828854	peak_2227	0	.
chr1	38924321	38924821	peak_2235	0	.
chr1	39550830	39551330	peak_1396	0	.
chr1	39596837	39597337	peak_1397	0	.
chr1	39601133	39601633	peak_1398	0	.
chr1	39602811	39603311	peak_1399	0	.
chr1	39614555	39615055	peak_2278	0	.
chr1	39627838	39628338	peak_2279	0	.
chr1	39636412	39636912	peak_2281	0	.
chr1	39638512	39639012	peak_1403	0	.
chr1	39640722	39641222	peak_1404	0	.
chr1	39648783	39649283	peak_1405	0	.
chr1	39700547	39701047	peak_1407	0	.
chr1	39722622	39723122	peak_2286	0	.
chr1	39727149	39727649	peak_1409	0	.
chr1	39734153	39734653	peak_1410	0	.
chr1	39758090	39758590	peak_1411	0	.
chr1	39760502	39761002	peak_1412	0	.
chr1	39868108	39868608	peak_1416	0	.
chr1	39886736	39887236	peak_2296	0	.
chr1	39898261	39898761	peak_2298	0	.
chr1	40007583	40008083	peak_2303	0	.
chr1	40070856	40071356	peak_2307	0	.
chr1	40228696	40229196	peak_2328	0	.
chr1	40508897	40509397	peak_1433	0	.
chr1	40859702	40860202	peak_2362	0	.
chr1	40913949	40914449	peak_1439	0	.
chr1	40919929	40920429	peak_1440	0	.
chr1	41407295	41407795	peak_2386	0	.
chr1	41408459	41408959	peak_2387	0	.
chr1	42988373	42988873	peak_1458	0	.
chr1	43212476	43212976	peak_1463	0	.
chr1	43216574	43217074	peak_1464	0	.
chr1	43239708	43240208	peak_1465	0	.
chr1	43266233	43266733	peak_2442	0	.
chr1	43298310	43298810	peak_1466	0	.
chr1	43309880	43310380	peak_1467	0	.
chr1	43311247	43311747	peak_1468	0	.
chr1	43312477	43312977	peak_1469	0	.
chr1	43318892	43319392	peak_1470	0	.
chr1	43320985	43321485	peak_1471	0	.
chr1	43324546	43325046	peak_1472	0	.
chr1	43339682	43340182	peak_1475	0	.
chr1	43343786	43344286	peak_2452	0	.
chr1	43353335	43353835	peak_2453	0	.
chr1	43355203	43355703	peak_1477	0	.
chr1	43376264	43376764	peak_1478	0	.
chr1	43486729	43487229	peak_1482	0	.
chr1	43533733	43534233	peak_1483	0	.
chr1	43539113	43539613	peak_1484	0	.
chr1	43539933	43540433	peak_1485	0	.
chr1	43592675	43593175	peak_1486	0	.
chr1	43594221	43594721	peak_1487	0	.
chr1	43606558	43607058	peak_1488	0	.
chr1	43646813	43647313	peak_1491	0	.
chr1	43701531	43702031	peak_2472	0	.
chr1	43710403	43710903	peak_2473	0	.
chr1	43715376	43715876	peak_1494	0	.
chr1	43837742	43838242	peak_2478	0	.
chr1	43948713	43949213	peak_2482	0	.
chr1	44045660	44046160	peak_1498	0	.
chr1	44073846	44074346	peak_1500	0	.
chr1	44081599	44082099	peak_2489	0	.
chr1	44108584	44109084	peak_2491	0	.
chr1	44146779	44147279	peak_1501	0	.
chr1	44147616	44148116	peak_1502	0	.
chr1	44167799	44168299	peak_1503	0	.
chr1	44186431	44186931	peak_1504	0	.
chr1	44316252	44316752	peak_2497	0	.
chr1	44352550	44353050	peak_1506	0	.
chr1	44353098	44353598	peak_1507	0	.
chr1	44365753	44366253	peak_1508	0	.
chr1	44377928	44378428	peak_1509	0	.
chr1	44380386	44380886	peak_2501	0	.
chr1	44381509	44382009	peak_1510	0	.
chr1	44384965	44385465	peak_1511	0	.
chr1	44414117	44414617	peak_1512	0	.
chr1	44419117	44419617	peak_2505	0	.
chr1	44421055	44421555	peak_1513	0	.
chr1	44427312	44427812	peak_1514	0	.
chr1	44444182	44444682	peak_1517	0	.
chr1	44451315	44451815	peak_1518	0	.
chr1	44470241	44470741	peak_1519	0	.
chr1	44482981	44483481	peak_1520	0	.
chr1	44483859	44484359	peak_1521	0	.
chr1	44484526	44485026	peak_2515	0	.
chr1	44521536	44522036	peak_2516	0	.
chr1	44618042	44618542	peak_2522	0	.
chr1	44703039	44703539	peak_1528	0	.
chr1	44714326	44714826	peak_1529	0	.
chr1	44735493	44735993	peak_1532	0	.
chr1	44770732	44771232	peak_2528	0	.
chr1	44774922	44775422	peak_2529	0	.
chr1	44793455	44793955	peak_1536	0	.
chr1	44796368	44796868	peak_1537	0	.
chr1	44809091	44809591	peak_1539	0	.
chr1	44871993	44872493	peak_1543	0	.
chr1	44872612	44873112	peak_1544	0	.
chr1	44877767	44878267	peak_1545	0	.
chr1	44881694	44882194	peak_2539	0	.
chr1	44882843	44883343	peak_2540	0	.
chr1	44886411	44886911	peak_1549	0	.
chr1	44955680	44956180	peak_2549	0	.
chr1	45005594	45006094	peak_1566	0	.
chr1	45014623	45015123	peak_2551	0	.
chr1	45020780	45021280	peak_2552	0	.
chr1	45123802	45124302	peak_1574	0	.
chr1	45235853	45236353	peak_1579	0	.
chr1	45238672	45239172	peak_1580	0	.
chr1	45239791	45240291	peak_1581	0	.
chr1	45416644	45417144	peak_1590	0	.
chr1	45432768	45433268	peak_1591	0	.
chr1	45434694	45435194	peak_1592	0	.
chr1	45449064	45449564	peak_1593	0	.
chr1	45449945	45450445	peak_1594	0	.
chr1	45591374	45591874	peak_1600	0	.
chr1	45642542	45643042	peak_1605	0	.
chr1	45747551	45748051	peak_1612	0	.
chr1	45751954	45752454	peak_1613	0	.
chr1	45755354	45755854	peak_1614	0	.
chr1	45755827	45756327	peak_1615	0	.
chr1	45762840	45763340	peak_1617	0	.
chr1	45763428	45763928	peak_1618	0	.
chr1	45774013	45774513	peak_2592	0	.
chr1	45777246	45777746	peak_1619	0	.
chr1	45784946	45785446	peak_1621	0	.
chr1	45796490	45796990	peak_1622	0	.
chr1	45813720	45814220	peak_2597	0	.
chr1	45841977	45842477	peak_1624	0	.
chr1	45882114	45882614	peak_1625	0	.
chr1	45882735	45883235	peak_2600	0	.
chr1	45895247	45895747	peak_2601	0	.
chr1	45898974	45899474	peak_1627	0	.
chr1	45903011	45903511	peak_2602	0	.
chr1	45914838	45915338	peak_1632	0	.
chr1	45950314	45950814	peak_1636	0	.
chr1	46071395	46071895	peak_1639	0	.
chr1	46119516	46120016	peak_2616	0	.
chr1	46120082	46120582	peak_2617	0	.
chr1	46259852	46260352	peak_2621	0	.
chr1	46267399	46267899	peak_2623	0	.
chr1	46340771	46341271	peak_2626	0	.
chr1	46526192	46526692	peak_1644	0	.
chr1	46531198	46531698	peak_1645	0	.
chr1	46602971	46603471	peak_2646	0	.
chr1	46640177	46640677	peak_2648	0	.
chr1	46648349	46648849	peak_1651	0	.
chr1	46649477	46649977	peak_1652	0	.
chr1	46659222	46659722	peak_1653	0	.
chr1	46671366	46671866	peak_1657	0	.
chr1	46739366	46739866	peak_2657	0	.
chr1	46873109	46873609	peak_2661	0	.
chr1	47591580	47592080	peak_1676	0	.
chr1	47865485	47865985	peak_2705	0	.
chr1	47920741	47921241	peak_1687	0	.
chr1	47933486	47933986	peak_1691	0	.
chr1	47938054	47938554	peak_1692	0	.
chr1	47952370	47952870	peak_1694	0	.
chr1	47997187	47997687	peak_1696	0	.
chr1	47998216	47998716	peak_1697	0	.
chr1	48004749	48005249	peak_1698	0	.
chr1	48044667	48045167	peak_1699	0	.
chr1	48045086	48045586	peak_1700	0	.
chr1	48069302	48069802	peak_2718	0	.
chr1	48077309	48077809	peak_2724	0	.
chr1	48085912	48086412	peak_2725	0	.
chr1	48094660	48095160	peak_2728	0	.
chr1	48097119	48097619	peak_2729	0	.
chr1	48136211	48136711	peak_1726	0	.
chr1	48151255	48151755	peak_1731	0	.
chr1	48152544	48153044	peak_2741	0	.
chr1	48153502	48154002	peak_1732	0	.
chr1	48180917	48181417	peak_2750	0	.
chr1	48196887	48197387	peak_1744	0	.
chr1	48218914	48219414	peak_1746	0	.
chr1	48246401	48246901	peak_1748	0	.
chr1	48317386	48317886	peak_1753	0	.
chr1	48372898	48373398	peak_1759	0	.
chr1	48748493	48748993	peak_1769	0	.
chr1	48761796	48762296	peak_1770	0	.
chr1	48762461	48762961	peak_1771	0	.
chr1	48809895	48810395	peak_1774	0	.
chr1	49076513	49077013	peak_1783	0	.
chr1	49203446	49203946	peak_1791	0	.
chr1	49208167	49208667	peak_1792	0	.
chr1	49232580	49233080	peak_1797	0	.
chr1	49235312	49235812	peak_1798	0	.
chr1	49238334	49238834	peak_1799	0	.
chr1	49241043	49241543	peak_1800	0	.
chr1	49247947	49248447	peak_1802	0	.
chr1	49248907	49249407	peak_1803	0	.
chr1	49265239	49265739	peak_1805	0	.
chr1	49269562	49270062	peak_1806	0	.
chr1	49283175	49283675	peak_1809	0	.
chr1	49296397	49296897	peak_1810	0	.
chr1	49297090	49297590	peak_1811	0	.
chr1	49297689	49298189	peak_1812	0	.
chr1	49313324	49313824	peak_1813	0	.
chr1	49371646	49372146	peak_1820	0	.
chr1	49388835	49389335	peak_1821	0	.
chr1	49588735	49589235	peak_1839	0	.
chr1	49620773	49621273	peak_1844	0	.
chr1	49653615	49654115	peak_2805	0	.
chr1	49654655	49655155	peak_1848	0	.
chr1	49695881	49696381	peak_1852	0	.
chr1	49725820	49726320	peak_1853	0	.
chr1	49820981	49821481	peak_1860	0	.
chr1	49947609	49948109	peak_1872	0	.
chr1	49967311	49967811	peak_1874	0	.
chr1	49985424	49985924	peak_1876	0	.
chr1	49987562	49988062	peak_1878	0	.
chr1	49998896	49999396	peak_1880	0	.
chr1	50009572	50010072	peak_1881	0	.
chr1	50057328	50057828	peak_1883	0	.
chr1	50060614	50061114	peak_1884	0	.
chr1	50080210	50080710	peak_1886	0	.
chr1	50085710	50086210	peak_1887	0	.
chr1	50168003	50168503	peak_1891	0	.
chr1	50277712	50278212	peak_1897	0	.
chr1	50508835	50509335	peak_1901	0	.
chr1	50598102	50598602	peak_1905	0	.
chr1	50598544	50599044	peak_1906	0	.
chr1	50601253	50601753	peak_1907	0	.
chr1	50602411	50602911	peak_1908	0	.
chr1	50610517	50611017	peak_1912	0	.
chr1	50611124	50611624	peak_1913	0	.
chr1	50623566	50624066	peak_1915	0	.
chr1	50624765	50625265	peak_1916	0	.
chr1	50637349	50637849	peak_1917	0	.
chr1	50641054	50641554	peak_1918	0	.
chr1	50645840	50646340	peak_1919	0	.
chr1	50651754	50652254	peak_1922	0	.
chr1	50659437	50659937	peak_1923	0	.
chr1	50661490	50661990	peak_1924	0	.
chr1	50696777	50697277	peak_1929	0	.
chr1	50719024	50719524	peak_1930	0	.
chr1	50720042	50720542	peak_1931	0	.
chr1	50721692	50722192	peak_1932	0	.
chr1	50724092	50724592	peak_1933	0	.
chr1	50730975	50731475	peak_1934	0	.
chr1	50734707	50735207	peak_1935	0	.
chr1	50743439	50743939	peak_1937	0	.
chr1	50772951	50773451	peak_1945	0	.
chr1	50812779	50813279	peak_1951	0	.
chr1	50852685	50853185	peak_1956	0	.
chr1	50919908	50920408	peak_1963	0	.
chr1	50921990	50922490	peak_1964	0	.
chr1	50934481	50934981	peak_1967	0	.
chr1	50941497	50941997	peak_1968	0	.
chr1	50956864	50957364	peak_1970	0	.
chr1	50961994	50962494	peak_1971	0	.
chr1	50997037	50997537	peak_2859	0	.
chr1	50997642	50998142	peak_1976	0	.
chr1	51004507	51005007	peak_1977	0	.
chr1	51017922	51018422	peak_1979	0	.
chr1	51088827	51089327	peak_1982	0	.
chr1	51111677	51112177	peak_1985	0	.
chr1	51152137	51152637	peak_1992	0	.
chr1	51162453	51162953	peak_1995	0	.
chr1	51224947	51225447	peak_2876	0	.
chr1	51228963	51229463	peak_2004	0	.
chr1	51230587	51231087	peak_2005	0	.
chr1	51231362	51231862	peak_2006	0	.
chr1	51232949	51233449	peak_2007	0	.
chr1	51419287	51419787	peak_2015	0	.
chr1	51424502	51425002	peak_2877	0	.
chr1	51434202	51434702	peak_2018	0	.
chr1	51436428	51436928	peak_2019	0	.
chr1	51437153	51437653	peak_2020	0	.
chr1	51437664	51438164	peak_2021	0	.
chr1	51438728	51439228	peak_2022	0	.
chr1	51440073	51440573	peak_2023	0	.
chr1	51449733	51450233	peak_2880	0	.
chr1	51493491	51493991	peak_2028	0	.
chr1	51500727	51501227	peak_2029	0	.
chr1	51502128	51502628	peak_2030	0	.
chr1	51732514	51733014	peak_2041	0	.
chr1	51734301	51734801	peak_2042	0	.
chr1	51735410	51735910	peak_2043	0	.
chr1	51737217	51737717	peak_2044	0	.
chr1	51738450	51738950	peak_2045	0	.
chr1	51741225	51741725	peak_2046	0	.
chr1	51745379	51745879	peak_2047	0	.
chr1	51759896	51760396	peak_2049	0	.
chr1	51774606	51775106	peak_2050	0	.
chr1	51777967	51778467	peak_2051	0	.
chr1	51779307	51779807	peak_2052	0	.
chr1	51784201	51784701	peak_2053	0	.
chr1	51824656	51825156	peak_2054	0	.
chr1	51825553	51826053	peak_2898	0	.
chr1	51828429	51828929	peak_2055	0	.
chr1	51845739	51846239	peak_2058	0	.
chr1	51848052	51848552	peak_2059	0	.
chr1	51854913	51855413	peak_2060	0	.
chr1	51857117	51857617	peak_2061	0	.
chr1	51865573	51866073	peak_2062	0	.
chr1	51866028	51866528	peak_2063	0	.
chr1	51867765	51868265	peak_2064	0	.
chr1	51872066	51872566	peak_2065	0	.
chr1	51880892	51881392	peak_2066	0	.
chr1	51885971	51886471	peak_2067	0	.
chr1	51887229	51887729	peak_2068	0	.
chr1	51888544	51889044	peak_2069	0	.
chr1	51894754	51895254	peak_2070	0	.
chr1	51909424	51909924	peak_2071	0	.
chr1	51916443	51916943	peak_2074	0	.
chr1	51922312	51922812	peak_2908	0	.
chr1	51923302	51923802	peak_2075	0	.
chr1	51927328	51927828	peak_2076	0	.
chr1	51930941	51931441	peak_2077	0	.
chr1	51932502	51933002	peak_2078	0	.
chr1	51933001	51933501	peak_2079	0	.
chr1	51933398	51933898	peak_2080	0	.
chr1	51936090	51936590	peak_2081	0	.
chr1	51938545	51939045	peak_2082	0	.
chr1	51940457	51940957	peak_2083	0	.
chr1	51943784	51944284	peak_2084	0	.
chr1	51988630	51989130	peak_2085	0	.
chr1	51995298	51995798	peak_2914	0	.
chr1	52002407	52002907	peak_2915	0	.
chr1	52012222	52012722	peak_2089	0	.
chr1	52019253	52019753	peak_2090	0	.
chr1	52055469	52055969	peak_2092	0	.
chr1	52092856	52093356	peak_2920	0	.
chr1	52104862	52105362	peak_2095	0	.
chr1	52113748	52114248	peak_2098	0	.
chr1	52115783	52116283	peak_2099	0	.
chr1	52130268	52130768	peak_2101	0	.
chr1	52132897	52133397	peak_2928	0	.
chr1	52207338	52207838	peak_2107	0	.
chr1	52209317	52209817	peak_2108	0	.
chr1	52224877	52225377	peak_2109	0	.
chr1	52232639	52233139	peak_2110	0	.
chr1	52242135	52242635	peak_2111	0	.
chr1	52426973	52427473	peak_2941	0	.
chr1	52427572	52428072	peak_2115	0	.
chr1	52428057	52428557	peak_2116	0	.
chr1	52805082	52805582	peak_2120	0	.
chr1	53090054	53090554	peak_2125	0	.
chr1	53107162	53107662	peak_2956	0	.
chr1	53111687	53112187	peak_2957	0	.
chr1	53113671	53114171	peak_2128	0	.
chr1	53130832	53131332	peak_2962	0	.
chr1	53133768	53134268	peak_2133	0	.
chr1	53138581	53139081	peak_2134	0	.
chr1	53148336	53148836	peak_2135	0	.
chr1	53149453	53149953	peak_2136	0	.
chr1	53189999	53190499	peak_2137	0	.
chr1	53194186	53194686	peak_2138	0	.
chr1	53194760	53195260	peak_2139	0	.
chr1	53202020	53202520	peak_2140	0	.
chr1	53211048	53211548	peak_2142	0	.
chr1	53212294	53212794	peak_2143	0	.
chr1	53373061	53373561	peak_2150	0	.
chr1	53420825	53421325	peak_2152	0	.
chr1	53422639	53423139	peak_2153	0	.
chr1	53423531	53424031	peak_2976	0	.
chr1	53428930	53429430	peak_2156	0	.
chr1	53488055	53488555	peak_2979	0	.
chr1	53516548	53517048	peak_2980	0	.
chr1	53518106	53518606	peak_2160	0	.
chr1	53522401	53522901	peak_2161	0	.
chr1	53528072	53528572	peak_2982	0	.
chr1	53589626	53590126	peak_2164	0	.
chr1	53618137	53618637	peak_2985	0	.
chr1	53648408	53648908	peak_2988	0	.
chr1	53950646	53951146	peak_2180	0	.
chr1	53970612	53971112	peak_2182	0	.
chr1	53973029	53973529	peak_2183	0	.
chr1	54054083	54054583	peak_2187	0	.
chr1	54082463	54082963	peak_2188	0	.
chr1	54121687	54122187	peak_2190	0	.
chr1	54421803	54422303	peak_3013	0	.
chr1	54491358	54491858	peak_2202	0	.
chr1	54495061	54495561	peak_3018	0	.
chr1	54495708	54496208	peak_3019	0	.
chr1	54528320	54528820	peak_3020	0	.
chr1	54608431	54608931	peak_2206	0	.
chr1	54677826	54678326	peak_2212	0	.
chr1	54687555	54688055	peak_2213	0	.
chr1	55471411	55471911	peak_2229	0	.
chr1	55568045	55568545	peak_3072	0	.
chr1	55699887	55700387	peak_3078	0	.
chr1	55772642	55773142	peak_2238	0	.
chr1	55946240	55946740	peak_2239	0	.
chr1	55960802	55961302	peak_2240	0	.
chr1	55961760	55962260	peak_2241	0	.
chr1	55983821	55984321	peak_2242	0	.
chr1	56002965	56003465	peak_2244	0	.
chr1	56015777	56016277	peak_2245	0	.
chr1	56031639	56032139	peak_2248	0	.
chr1	56058182	56058682	peak_2249	0	.
chr1	56064573	56065073	peak_2250	0	.
chr1	56068069	56068569	peak_2251	0	.
chr1	56075864	56076364	peak_2252	0	.
chr1	56078907	56079407	peak_2253	0	.
chr1	56088489	56088989	peak_2255	0	.
chr1	56100654	56101154	peak_2257	0	.
chr1	56106439	56106939	peak_2258	0	.
chr1	56187096	56187596	peak_3106	0	.
chr1	56329268	56329768	peak_3107	0	.
chr1	56362692	56363192	peak_2266	0	.
chr1	56363442	56363942	peak_2267	0	.
chr1	56364833	56365333	peak_2268	0	.
chr1	56521585	56522085	peak_2271	0	.
chr1	56538584	56539084	peak_3114	0	.
chr1	56539095	56539595	peak_2273	0	.
chr1	56576678	56577178	peak_2276	0	.
chr1	56618043	56618543	peak_3118	0	.
chr1	56644622	56645122	peak_2279	0	.
chr1	56646039	56646539	peak_2280	0	.
chr1	56651335	56651835	peak_2281	0	.
chr1	56664067	56664567	peak_2282	0	.
chr1	56669331	56669831	peak_2283	0	.
chr1	56712428	56712928	peak_2284	0	.
chr1	56741511	56742011	peak_2287	0	.
chr1	56743560	56744060	peak_2288	0	.
chr1	56749996	56750496	peak_2290	0	.
chr1	56752375	56752875	peak_2291	0	.
chr1	56764943	56765443	peak_2292	0	.
chr1	56765392	56765892	peak_2293	0	.
chr1	56804249	56804749	peak_2297	0	.
chr1	56808625	56809125	peak_2298	0	.
chr1	56837805	56838305	peak_2300	0	.
chr1	56840447	56840947	peak_2301	0	.
chr1	56843933	56844433	peak_2302	0	.
chr1	56872226	56872726	peak_2303	0	.
chr1	56879253	56879753	peak_2304	0	.
chr1	56882491	56882991	peak_2305	0	.
chr1	56884559	56885059	peak_2306	0	.
chr1	56885949	56886449	peak_2307	0	.
chr1	56886971	56887471	peak_2308	0	.
chr1	57056841	57057341	peak_2319	0	.
chr1	57106621	57107121	peak_3142	0	.
chr1	57320134	57320634	peak_2326	0	.
chr1	57345188	57345688	peak_2331	0	.
chr1	57364684	57365184	peak_2333	0	.
chr1	57367401	57367901	peak_2334	0	.
chr1	57370430	57370930	peak_2335	0	.
chr1	57373554	57374054	peak_2336	0	.
chr1	57379338	57379838	peak_2337	0	.
chr1	57383740	57384240	peak_2338	0	.
chr1	57386726	57387226	peak_2339	0	.
chr1	57405619	57406119	peak_2340	0	.
chr1	57412324	57412824	peak_2341	0	.
chr1	57584615	57585115	peak_2345	0	.
chr1	57698498	57698998	peak_3170	0	.
chr1	57725940	57726440	peak_3172	0	.
chr1	57727738	57728238	peak_3173	0	.
chr1	57743072	57743572	peak_2350	0	.
chr1	57754568	57755068	peak_3176	0	.
chr1	57808944	57809444	peak_2353	0	.
chr1	57821916	57822416	peak_3181	0	.
chr1	57858585	57859085	peak_3182	0	.
chr1	57872473	57872973	peak_3183	0	.
chr1	57890119	57890619	peak_2356	0	.
chr1	58153906	58154406	peak_2364	0	.
chr1	58300948	58301448	peak_2367	0	.
chr1	58318714	58319214	peak_2369	0	.
chr1	58789411	58789911	peak_3217	0	.
chr1	58817904	58818404	peak_2374	0	.
chr1	58819433	58819933	peak_3219	0	.
chr1	58851018	58851518	peak_2377	0	.
chr1	58857810	58858310	peak_2378	0	.
chr1	58859313	58859813	peak_2379	0	.
chr1	58866561	58867061	peak_2380	0	.
chr1	58887427	58887927	peak_3225	0	.
chr1	58892272	58892772	peak_3226	0	.
chr1	58941979	58942479	peak_3228	0	.
chr1	59154757	59155257	peak_2390	0	.
chr1	59177578	59178078	peak_2391	0	.
chr1	59178263	59178763	peak_2392	0	.
chr1	59200857	59201357	peak_2393	0	.
chr1	59336038	59336538	peak_2397	0	.
chr1	59337082	59337582	peak_2398	0	.
chr1	59407498	59407998	peak_2402	0	.
chr1	59415892	59416392	peak_3249	0	.
chr1	59417043	59417543	peak_2405	0	.
chr1	59417661	59418161	peak_2406	0	.
chr1	59488272	59488772	peak_2414	0	.
chr1	59492309	59492809	peak_2415	0	.
chr1	59515296	59515796	peak_2416	0	.
chr1	59519752	59520252	peak_2417	0	.
chr1	59540045	59540545	peak_2418	0	.
chr1	59603263	59603763	peak_2425	0	.
chr1	59679992	59680492	peak_2428	0	.
chr1	59718869	59719369	peak_3265	0	.
chr1	59725425	59725925	peak_2434	0	.
chr1	59805264	59805764	peak_2438	0	.
chr1	59875053	59875553	peak_2441	0	.
chr1	59893214	59893714	peak_2442	0	.
chr1	59907186	59907686	peak_2443	0	.
chr1	59914142	59914642	peak_2444	0	.
chr1	59925156	59925656	peak_2446	0	.
chr1	60203676	60204176	peak_2453	0	.
chr1	60217082	60217582	peak_2454	0	.
chr1	60220318	60220818	peak_3275	0	.
chr1	60304840	60305340	peak_2460	0	.
chr1	60306129	60306629	peak_2461	0	.
chr1	60307239	60307739	peak_2462	0	.
chr1	60338146	60338646	peak_2463	0	.
chr1	60340739	60341239	peak_2464	0	.
chr1	60366431	60366931	peak_3281	0	.
chr1	60453354	60453854	peak_3284	0	.
chr1	60531161	60531661	peak_2477	0	.
chr1	60531800	60532300	peak_2478	0	.
chr1	60534691	60535191	peak_2479	0	.
chr1	60657632	60658132	peak_3288	0	.
chr1	60793954	60794454	peak_2484	0	.
chr1	60817110	60817610	peak_2485	0	.
chr1	60818466	60818966	peak_2486	0	.
chr1	60889216	60889716	peak_2491	0	.
chr1	60900390	60900890	peak_2493	0	.
chr1	60901688	60902188	peak_2494	0	.
chr1	60914096	60914596	peak_2495	0	.
chr1	60963029	60963529	peak_2498	0	.
chr1	60970306	60970806	peak_2500	0	.
chr1	60974477	60974977	peak_2501	0	.
chr1	60976176	60976676	peak_2502	0	.
chr1	60978670	60979170	peak_2503	0	.
chr1	60979785	60980285	peak_2504	0	.
chr1	60984246	60984746	peak_2505	0	.
chr1	60999508	61000008	peak_2508	0	.
chr1	61046898	61047398	peak_3308	0	.
chr1	61054865	61055365	peak_2513	0	.
chr1	61127284	61127784	peak_3310	0	.
chr1	61133350	61133850	peak_2517	0	.
chr1	61246972	61247472	peak_2521	0	.
chr1	61261984	61262484	peak_3316	0	.
chr1	61287111	61287611	peak_2524	0	.
chr1	61353276	61353776	peak_3319	0	.
chr1	61364976	61365476	peak_3320	0	.
chr1	61407585	61408085	peak_3321	0	.
chr1	61470339	61470839	peak_2528	0	.
chr1	61471932	61472432	peak_2529	0	.
chr1	61479010	61479510	peak_3324	0	.
chr1	61481428	61481928	peak_3325	0	.
chr1	61499420	61499920	peak_3326	0	.
chr1	61547876	61548376	peak_2531	0	.
chr1	61572271	61572771	peak_2532	0	.
chr1	61574892	61575392	peak_2533	0	.
chr1	61576343	61576843	peak_2534	0	.
chr1	61580090	61580590	peak_2535	0	.
chr1	61581335	61581835	peak_2536	0	.
chr1	61655570	61656070	peak_2542	0	.
chr1	61692039	61692539	peak_2548	0	.
chr1	61700910	61701410	peak_2549	0	.
chr1	61703912	61704412	peak_2550	0	.
chr1	61705516	61706016	peak_2551	0	.
chr1	61722055	61722555	peak_2552	0	.
chr1	61726430	61726930	peak_2553	0	.
chr1	61750996	61751496	peak_2554	0	.
chr1	61756031	61756531	peak_2555	0	.
chr1	61757682	61758182	peak_2556	0	.
chr1	61764568	61765068	peak_2557	0	.
chr1	61782093	61782593	peak_2558	0	.
chr1	61782827	61783327	peak_2559	0	.
chr1	61825494	61825994	peak_2563	0	.
chr1	61833721	61834221	peak_2564	0	.
chr1	61842448	61842948	peak_2565	0	.
chr1	61860177	61860677	peak_3345	0	.
chr1	61861945	61862445	peak_2570	0	.
chr1	61908683	61909183	peak_2572	0	.
chr1	61913113	61913613	peak_2573	0	.
chr1	61985670	61986170	peak_2576	0	.
chr1	61990623	61991123	peak_2577	0	.
chr1	61991860	61992360	peak_2578	0	.
chr1	61992346	61992846	peak_2579	0	.
chr1	61998377	61998877	peak_2580	0	.
chr1	62108088	62108588	peak_3355	0	.
chr1	62116365	62116865	peak_2589	0	.
chr1	62164041	62164541	peak_2591	0	.
chr1	62187789	62188289	peak_2593	0	.
chr1	62188704	62189204	peak_2594	0	.
chr1	62217223	62217723	peak_2596	0	.
chr1	62259317	62259817	peak_2597	0	.
chr1	62285977	62286477	peak_3366	0	.
chr1	62286525	62287025	peak_2600	0	.
chr1	62309966	62310466	peak_2601	0	.
chr1	62310723	62311223	peak_2602	0	.
chr1	62312467	62312967	peak_2603	0	.
chr1	62332883	62333383	peak_2604	0	.
chr1	62341683	62342183	peak_2605	0	.
chr1	62359250	62359750	peak_2606	0	.
chr1	62427296	62427796	peak_2608	0	.
chr1	62466924	62467424	peak_2610	0	.
chr1	62634510	62635010	peak_2611	0	.
chr1	62660895	62661395	peak_3375	0	.
chr1	62676076	62676576	peak_3376	0	.
chr1	62724946	62725446	peak_2613	0	.
chr1	62727035	62727535	peak_2614	0	.
chr1	62802990	62803490	peak_3384	0	.
chr1	62893451	62893951	peak_2619	0	.
chr1	63008390	63008890	peak_3389	0	.
chr1	63047059	63047559	peak_2623	0	.
chr1	63133302	63133802	peak_3397	0	.
chr1	63146793	63147293	peak_2628	0	.
chr1	63189712	63190212	peak_3403	0	.
chr1	63191168	63191668	peak_3404	0	.
chr1	63257289	63257789	peak_2630	0	.
chr1	63258706	63259206	peak_3409	0	.
chr1	63259454	63259954	peak_2631	0	.
chr1	63260267	63260767	peak_3410	0	.
chr1	63748127	63748627	peak_2638	0	.
chr1	63887592	63888092	peak_3432	0	.
chr1	64488347	64488847	peak_3461	0	.
chr1	64516489	64516989	peak_3463	0	.
chr1	64517000	64517500	peak_2649	0	.
chr1	64544829	64545329	peak_3466	0	.
chr1	64654364	64654864	peak_3470	0	.
chr1	64739452	64739952	peak_2656	0	.
chr1	64885733	64886233	peak_2662	0	.
chr1	64886644	64887144	peak_2663	0	.
chr1	64887649	64888149	peak_2664	0	.
chr1	64891244	64891744	peak_2665	0	.
chr1	64897821	64898321	peak_2666	0	.
chr1	64901837	64902337	peak_2667	0	.
chr1	64912549	64913049	peak_2668	0	.
chr1	64918085	64918585	peak_2669	0	.
chr1	64919636	64920136	peak_2670	0	.
chr1	64933015	64933515	peak_2671	0	.
chr1	64939597	64940097	peak_2672	0	.
chr1	64973385	64973885	peak_2673	0	.
chr1	64973770	64974270	peak_2674	0	.
chr1	64984634	64985134	peak_2675	0	.
chr1	65012811	65013311	peak_2676	0	.
chr1	65014612	65015112	peak_2677	0	.
chr1	65019350	65019850	peak_2678	0	.
chr1	65023123	65023623	peak_2679	0	.
chr1	65023737	65024237	peak_3491	0	.
chr1	65059431	65059931	peak_2680	0	.
chr1	65060316	65060816	peak_2681	0	.
chr1	65065562	65066062	peak_2682	0	.
chr1	65068788	65069288	peak_2683	0	.
chr1	65070584	65071084	peak_2684	0	.
chr1	65075790	65076290	peak_2685	0	.
chr1	65435544	65436044	peak_3504	0	.
chr1	65468091	65468591	peak_2693	0	.
chr1	65530769	65531269	peak_2694	0	.
chr1	65577723	65578223	peak_3510	0	.
chr1	65800548	65801048	peak_3516	0	.
chr1	65821048	65821548	peak_2704	0	.
chr1	65998563	65999063	peak_2709	0	.
chr1	66013859	66014359	peak_2710	0	.
chr1	66017852	66018352	peak_2711	0	.
chr1	66488033	66488533	peak_2714	0	.
chr1	66491177	66491677	peak_2715	0	.
chr1	66606166	66606666	peak_2719	0	.
chr1	66645243	66645743	peak_3543	0	.
chr1	66649087	66649587	peak_3544	0	.
chr1	66838164	66838664	peak_2723	0	.
chr1	66948882	66949382	peak_2728	0	.
chr1	67007828	67008328	peak_3556	0	.
chr1	67012378	67012878	peak_2733	0	.
chr1	67014987	67015487	peak_3557	0	.
chr1	67019804	67020304	peak_3558	0	.
chr1	67022231	67022731	peak_2735	0	.
chr1	67029334	67029834	peak_2736	0	.
chr1	67030785	67031285	peak_2737	0	.
chr1	67044015	67044515	peak_2738	0	.
chr1	67046699	67047199	peak_2740	0	.
chr1	67184051	67184551	peak_3567	0	.
chr1	67245269	67245769	peak_2745	0	.
chr1	67246606	67247106	peak_2746	0	.
chr1	67249501	67250001	peak_2747	0	.
chr1	67251059	67251559	peak_2748	0	.
chr1	67260519	67261019	peak_2749	0	.
chr1	67262439	67262939	peak_2750	0	.
chr1	67300953	67301453	peak_3574	0	.
chr1	67304241	67304741	peak_2752	0	.
chr1	67309541	67310041	peak_2753	0	.
chr1	67310925	67311425	peak_2754	0	.
chr1	67330045	67330545	peak_2755	0	.
chr1	67434299	67434799	peak_2757	0	.
chr1	67471030	67471530	peak_2758	0	.
chr1	67501256	67501756	peak_2761	0	.
chr1	67534550	67535050	peak_2762	0	.
chr1	67536345	67536845	peak_2763	0	.
chr1	67542351	67542851	peak_2764	0	.
chr1	67552578	67553078	peak_2765	0	.
chr1	67553276	67553776	peak_2766	0	.
chr1	67559383	67559883	peak_2767	0	.
chr1	67563893	67564393	peak_2768	0	.
chr1	67578058	67578558	peak_2769	0	.
chr1	67633645	67634145	peak_2777	0	.
chr1	67653596	67654096	peak_2778	0	.
chr1	67666078	67666578	peak_2779	0	.
chr1	67666916	67667416	peak_2780	0	.
chr1	67687067	67687567	peak_3590	0	.
chr1	67762290	67762790	peak_2782	0	.
chr1	67937872	67938372	peak_2784	0	.
chr1	68000204	68000704	peak_2787	0	.
chr1	68033932	68034432	peak_2791	0	.
chr1	68037071	68037571	peak_2792	0	.
chr1	68038148	68038648	peak_2793	0	.
chr1	68053774	68054274	peak_2795	0	.
chr1	68089444	68089944	peak_2797	0	.
chr1	68096618	68097118	peak_3603	0	.
chr1	68116761	68117261	peak_2799	0	.
chr1	68178206	68178706	peak_2801	0	.
chr1	68186247	68186747	peak_2802	0	.
chr1	68198574	68199074	peak_2805	0	.
chr1	68199749	68200249	peak_2806	0	.
chr1	68202055	68202555	peak_2807	0	.
chr1	68207201	68207701	peak_2808	0	.
chr1	68214984	68215484	peak_2809	0	.
chr1	68220905	68221405	peak_2811	0	.
chr1	68232997	68233497	peak_2812	0	.
chr1	68237975	68238475	peak_2813	0	.
chr1	68245960	68246460	peak_3609	0	.
chr1	68248997	68249497	peak_2815	0	.
chr1	68311427	68311927	peak_2817	0	.
chr1	68351862	68352362	peak_2819	0	.
chr1	68484722	68485222	peak_2824	0	.
chr1	68508705	68509205	peak_2829	0	.
chr1	68522801	68523301	peak_3620	0	.
chr1	68523657	68524157	peak_2831	0	.
chr1	68596541	68597041	peak_3626	0	.
chr1	68631942	68632442	peak_2836	0	.
chr1	68821695	68822195	peak_3635	0	.
chr1	69118249	69118749	peak_3648	0	.
chr1	69122963	69123463	peak_2852	0	.
chr1	69128833	69129333	peak_2853	0	.
chr1	69130557	69131057	peak_2854	0	.
chr1	69192922	69193422	peak_3656	0	.
chr1	69293757	69294257	peak_2860	0	.
chr1	69407717	69408217	peak_3667	0	.
chr1	69704026	69704526	peak_2866	0	.
chr1	69714597	69715097	peak_2867	0	.
chr1	69715115	69715615	peak_2868	0	.
chr1	69735516	69736016	peak_2869	0	.
chr1	69737671	69738171	peak_3686	0	.
chr1	69771813	69772313	peak_2870	0	.
chr1	69773423	69773923	peak_2871	0	.
chr1	69775686	69776186	peak_2872	0	.
chr1	69909389	69909889	peak_3700	0	.
chr1	69994679	69995179	peak_3705	0	.
chr1	69995623	69996123	peak_2883	0	.
chr1	70045654	70046154	peak_3711	0	.
chr1	70053675	70054175	peak_2884	0	.
chr1	70097608	70098108	peak_2888	0	.
chr1	70116155	70116655	peak_3717	0	.
chr1	70227205	70227705	peak_2893	0	.
chr1	70298894	70299394	peak_2896	0	.
chr1	70306685	70307185	peak_2897	0	.
chr1	70307224	70307724	peak_2898	0	.
chr1	70333194	70333694	peak_3730	0	.
chr1	70355067	70355567	peak_2900	0	.
chr1	70868795	70869295	peak_2912	0	.
chr1	71050412	71050912	peak_3764	0	.
chr1	71077291	71077791	peak_2918	0	.
chr1	71100102	71100602	peak_2919	0	.
chr1	71104580	71105080	peak_3770	0	.
chr1	71116211	71116711	peak_2921	0	.
chr1	71277098	71277598	peak_2925	0	.
chr1	71467598	71468098	peak_2935	0	.
chr1	71474954	71475454	peak_2936	0	.
chr1	71475419	71475919	peak_2937	0	.
chr1	71508981	71509481	peak_2938	0	.
chr1	71544815	71545315	peak_2939	0	.
chr1	71592036	71592536	peak_2940	0	.
chr1	71598964	71599464	peak_2941	0	.
chr1	71601808	71602308	peak_2942	0	.
chr1	71604005	71604505	peak_2943	0	.
chr1	71605742	71606242	peak_2944	0	.
chr1	71612465	71612965	peak_2945	0	.
chr1	71613423	71613923	peak_3794	0	.
chr1	71616258	71616758	peak_2947	0	.
chr1	71697045	71697545	peak_2948	0	.
chr1	71699374	71699874	peak_3797	0	.
chr1	71832081	71832581	peak_2953	0	.
chr1	71836274	71836774	peak_2954	0	.
chr1	71836994	71837494	peak_2955	0	.
chr1	71844321	71844821	peak_2956	0	.
chr1	71863034	71863534	peak_2957	0	.
chr1	71864144	71864644	peak_2958	0	.
chr1	71870966	71871466	peak_2959	0	.
chr1	71944665	71945165	peak_2962	0	.
chr1	71999662	72000162	peak_2968	0	.
chr1	72065049	72065549	peak_2974	0	.
chr1	72091107	72091607	peak_2975	0	.
chr1	72106513	72107013	peak_2980	0	.
chr1	72168579	72169079	peak_2984	0	.
chr1	72221850	72222350	peak_3828	0	.
chr1	72322379	72322879	peak_3831	0	.
chr1	72322917	72323417	peak_2989	0	.
chr1	72341798	72342298	peak_3833	0	.
chr1	72449378	72449878	peak_3836	0	.
chr1	72705343	72705843	peak_2992	0	.
chr1	72753360	72753860	peak_2993	0	.
chr1	73022663	73023163	peak_3846	0	.
chr1	73047863	73048363	peak_3847	0	.
chr1	73205833	73206333	peak_3001	0	.
chr1	73248444	73248944	peak_3853	0	.
chr1	73362427	73362927	peak_3857	0	.
chr1	73416229	73416729	peak_3004	0	.
chr1	73487697	73488197	peak_3007	0	.
chr1	73626477	73626977	peak_3866	0	.
chr1	73648481	73648981	peak_3867	0	.
chr1	73670303	73670803	peak_3014	0	.
chr1	73672015	73672515	peak_3015	0	.
chr1	73923283	73923783	peak_3020	0	.
chr1	74214953	74215453	peak_3023	0	.
chr1	74494892	74495392	peak_3884	0	.
chr1	74662426	74662926	peak_3027	0	.
chr1	74814161	74814661	peak_3029	0	.
chr1	74874523	74875023	peak_3890	0	.
chr1	74989553	74990053	peak_3031	0	.
chr1	75003397	75003897	peak_3892	0	.
chr1	75184190	75184690	peak_3034	0	.
chr1	75198827	75199327	peak_3035	0	.
chr1	75222763	75223263	peak_3036	0	.
chr1	75351138	75351638	peak_3040	0	.
chr1	75353293	75353793	peak_3041	0	.
chr1	75357623	75358123	peak_3042	0	.
chr1	75358607	75359107	peak_3043	0	.
chr1	75416248	75416748	peak_3046	0	.
chr1	75444313	75444813	peak_3901	0	.
chr1	75505743	75506243	peak_3049	0	.
chr1	75520584	75521084	peak_3051	0	.
chr1	75533161	75533661	peak_3906	0	.
chr1	75551799	75552299	peak_3054	0	.
chr1	75669590	75670090	peak_3057	0	.
chr1	77220610	77221110	peak_3066	0	.
chr1	77257286	77257786	peak_3067	0	.
chr1	77545845	77546345	peak_3079	0	.
chr1	77624049	77624549	peak_3086	0	.
chr1	77625082	77625582	peak_3087	0	.
chr1	77638900	77639400	peak_3088	0	.
chr1	77639527	77640027	peak_3089	0	.
chr1	77674151	77674651	peak_3093	0	.
chr1	77677126	77677626	peak_3941	0	.
chr1	77680214	77680714	peak_3096	0	.
chr1	77681057	77681557	peak_3097	0	.
chr1	77682566	77683066	peak_3944	0	.
chr1	77683892	77684392	peak_3098	0	.
chr1	77685144	77685644	peak_3099	0	.
chr1	77689095	77689595	peak_3100	0	.
chr1	77749567	77750067	peak_3104	0	.
chr1	77762018	77762518	peak_3105	0	.
chr1	77798599	77799099	peak_3107	0	.
chr1	77826599	77827099	peak_3110	0	.
chr1	77871171	77871671	peak_3955	0	.
chr1	78003973	78004473	peak_3129	0	.
chr1	78006965	78007465	peak_3130	0	.
chr1	78164284	78164784	peak_3140	0	.
chr1	78175674	78176174	peak_3141	0	.
chr1	78182135	78182635	peak_3142	0	.
chr1	78445533	78446033	peak_3988	0	.
chr1	79012977	79013477	peak_3152	0	.
chr1	79014116	79014616	peak_3992	0	.
chr1	79160796	79161296	peak_3156	0	.
chr1	79442506	79443006	peak_3159	0	.
chr1	79442926	79443426	peak_3160	0	.
chr1	79447204	79447704	peak_4003	0	.
chr1	79759171	79759671	peak_3166	0	.
chr1	79791517	79792017	peak_3168	0	.
chr1	79988821	79989321	peak_3174	0	.
chr1	80067819	80068319	peak_3178	0	.
chr1	80134206	80134706	peak_3181	0	.
chr1	80209624	80210124	peak_3187	0	.
chr1	80268229	80268729	peak_3188	0	.
chr1	80512063	80512563	peak_3193	0	.
chr1	80643306	80643806	peak_3197	0	.
chr1	80654288	80654788	peak_3200	0	.
chr1	80656274	80656774	peak_3201	0	.
chr1	80673891	80674391	peak_3202	0	.
chr1	80683042	80683542	peak_4049	0	.
chr1	80684046	80684546	peak_3204	0	.
chr1	80685211	80685711	peak_3205	0	.
chr1	80735147	80735647	peak_3210	0	.
chr1	80789902	80790402	peak_3214	0	.
chr1	80821463	80821963	peak_3215	0	.
chr1	80836270	80836770	peak_3216	0	.
chr1	80884108	80884608	peak_3218	0	.
chr1	80903333	80903833	peak_3219	0	.
chr1	80938348	80938848	peak_3222	0	.
chr1	80998696	80999196	peak_4059	0	.
chr1	81000767	81001267	peak_3228	0	.
chr1	81006585	81007085	peak_3230	0	.
chr1	81008332	81008832	peak_3231	0	.
chr1	81009902	81010402	peak_3232	0	.
chr1	81012793	81013293	peak_3233	0	.
chr1	81014108	81014608	peak_3234	0	.
chr1	81014861	81015361	peak_3235	0	.
chr1	81021651	81022151	peak_3236	0	.
chr1	81022364	81022864	peak_3237	0	.
chr1	81025042	81025542	peak_3238	0	.
chr1	81026653	81027153	peak_3239	0	.
chr1	81051930	81052430	peak_4061	0	.
chr1	81072829	81073329	peak_3243	0	.
chr1	81075183	81075683	peak_3244	0	.
chr1	81077197	81077697	peak_3245	0	.
chr1	81078692	81079192	peak_3246	0	.
chr1	81080685	81081185	peak_3247	0	.
chr1	81085719	81086219	peak_3248	0	.
chr1	81095016	81095516	peak_3249	0	.
chr1	81121560	81122060	peak_3251	0	.
chr1	81257930	81258430	peak_3255	0	.
chr1	81270233	81270733	peak_3256	0	.
chr1	81275958	81276458	peak_3257	0	.
chr1	81276484	81276984	peak_3258	0	.
chr1	81386205	81386705	peak_3264	0	.
chr1	81490229	81490729	peak_4075	0	.
chr1	81499942	81500442	peak_3274	0	.
chr1	81500462	81500962	peak_3275	0	.
chr1	81501730	81502230	peak_3276	0	.
chr1	81503579	81504079	peak_3277	0	.
chr1	81518520	81519020	peak_3278	0	.
chr1	81519548	81520048	peak_3279	0	.
chr1	81538689	81539189	peak_3281	0	.
chr1	81540678	81541178	peak_3282	0	.
chr1	81590620	81591120	peak_4080	0	.
chr1	81648580	81649080	peak_3290	0	.
chr1	81671775	81672275	peak_3292	0	.
chr1	81739842	81740342	peak_4084	0	.
chr1	81948551	81949051	peak_3299	0	.
chr1	81981196	81981696	peak_3300	0	.
chr1	81992049	81992549	peak_3301	0	.
chr1	82070687	82071187	peak_3303	0	.
chr1	82071356	82071856	peak_3304	0	.
chr1	82072039	82072539	peak_4093	0	.
chr1	82080501	82081001	peak_3306	0	.
chr1	82134112	82134612	peak_3308	0	.
chr1	82134590	82135090	peak_3309	0	.
chr1	82140352	82140852	peak_3310	0	.
chr1	82182071	82182571	peak_3312	0	.
chr1	82183686	82184186	peak_3313	0	.
chr1	82189871	82190371	peak_3314	0	.
chr1	82213675	82214175	peak_4101	0	.
chr1	82291887	82292387	peak_3317	0	.
chr1	82451499	82451999	peak_3320	0	.
chr1	82498351	82498851	peak_4105	0	.
chr1	82628695	82629195	peak_3326	0	.
chr1	82701116	82701616	peak_3329	0	.
chr1	82794444	82794944	peak_4113	0	.
chr1	82838541	82839041	peak_3333	0	.
chr1	82847636	82848136	peak_4115	0	.
chr1	82943957	82944457	peak_3336	0	.
chr1	82993885	82994385	peak_4116	0	.
chr1	82994462	82994962	peak_4117	0	.
chr1	82998296	82998796	peak_3339	0	.
chr1	83017198	83017698	peak_3341	0	.
chr1	83045699	83046199	peak_4121	0	.
chr1	83052331	83052831	peak_3343	0	.
chr1	83110472	83110972	peak_3345	0	.
chr1	83186157	83186657	peak_3351	0	.
chr1	83218296	83218796	peak_3352	0	.
chr1	83351457	83351957	peak_3356	0	.
chr1	83607631	83608131	peak_4137	0	.
chr1	83767779	83768279	peak_3363	0	.
chr1	84101784	84102284	peak_3371	0	.
chr1	84421787	84422287	peak_3377	0	.
chr1	84462675	84463175	peak_3383	0	.
chr1	84463402	84463902	peak_3384	0	.
chr1	84592568	84593068	peak_3391	0	.
chr1	84595863	84596363	peak_3392	0	.
chr1	84620310	84620810	peak_3394	0	.
chr1	84689261	84689761	peak_3397	0	.
chr1	84794336	84794836	peak_3400	0	.
chr1	84846827	84847327	peak_3405	0	.
chr1	84892273	84892773	peak_3407	0	.
chr1	84905605	84906105	peak_3408	0	.
chr1	84907948	84908448	peak_3409	0	.
chr1	84910207	84910707	peak_3410	0	.
chr1	84944212	84944712	peak_3412	0	.
chr1	85048363	85048863	peak_3415	0	.
chr1	85094257	85094757	peak_4175	0	.
chr1	85098153	85098653	peak_3417	0	.
chr1	85098973	85099473	peak_3418	0	.
chr1	85099412	85099912	peak_3419	0	.
chr1	85106690	85107190	peak_3420	0	.
chr1	85140559	85141059	peak_3421	0	.
chr1	85170817	85171317	peak_3422	0	.
chr1	85184139	85184639	peak_3423	0	.
chr1	85185674	85186174	peak_3424	0	.
chr1	85187365	85187865	peak_3425	0	.
chr1	85189343	85189843	peak_3427	0	.
chr1	85284324	85284824	peak_3432	0	.
chr1	85285891	85286391	peak_3433	0	.
chr1	85292574	85293074	peak_3434	0	.
chr1	85298124	85298624	peak_3437	0	.
chr1	85333912	85334412	peak_3438	0	.
chr1	85350913	85351413	peak_3440	0	.
chr1	85390278	85390778	peak_4194	0	.
chr1	85507437	85507937	peak_3446	0	.
chr1	85633401	85633901	peak_3448	0	.
chr1	85639554	85640054	peak_3449	0	.
chr1	85694970	85695470	peak_3453	0	.
chr1	85720484	85720984	peak_3455	0	.
chr1	85721991	85722491	peak_3456	0	.
chr1	85753406	85753906	peak_3459	0	.
chr1	85754840	85755340	peak_3460	0	.
chr1	85789990	85790490	peak_3462	0	.
chr1	85794499	85794999	peak_3463	0	.
chr1	85834598	85835098	peak_3464	0	.
chr1	85910294	85910794	peak_3465	0	.
chr1	85913852	85914352	peak_3466	0	.
chr1	86043633	86044133	peak_3473	0	.
chr1	86044463	86044963	peak_4220	0	.
chr1	86363211	86363711	peak_4235	0	.
chr1	86364078	86364578	peak_4236	0	.
chr1	86425312	86425812	peak_3482	0	.
chr1	86509303	86509803	peak_3488	0	.
chr1	86564040	86564540	peak_3495	0	.
chr1	86593039	86593539	peak_3496	0	.
chr1	86598240	86598740	peak_3497	0	.
chr1	86605066	86605566	peak_3498	0	.
chr1	86607458	86607958	peak_3499	0	.
chr1	86784111	86784611	peak_3504	0	.
chr1	86881165	86881665	peak_3506	0	.
chr1	87178405	87178905	peak_3510	0	.
chr1	87281990	87282490	peak_4279	0	.
chr1	87339089	87339589	peak_3513	0	.
chr1	87343560	87344060	peak_3514	0	.
chr1	87365786	87366286	peak_4282	0	.
chr1	87372027	87372527	peak_3515	0	.
chr1	87425685	87426185	peak_4285	0	.
chr1	87476876	87477376	peak_3516	0	.
chr1	87479029	87479529	peak_3517	0	.
chr1	87487443	87487943	peak_4288	0	.
chr1	87618453	87618953	peak_3521	0	.
chr1	88185706	88186206	peak_4313	0	.
chr1	88210893	88211393	peak_4315	0	.
chr1	88277349	88277849	peak_4320	0	.
chr1	88362584	88363084	peak_3534	0	.
chr1	88363832	88364332	peak_4325	0	.
chr1	88366128	88366628	peak_3536	0	.
chr1	88372868	88373368	peak_3537	0	.
chr1	88390597	88391097	peak_3538	0	.
chr1	88402406	88402906	peak_3539	0	.
chr1	88403134	88403634	peak_3540	0	.
chr1	88411989	88412489	peak_3541	0	.
chr1	88416289	88416789	peak_4331	0	.
chr1	88717833	88718333	peak_4341	0	.
chr1	88728129	88728629	peak_3552	0	.
chr1	88738886	88739386	peak_4343	0	.
chr1	88770907	88771407	peak_3555	0	.
chr1	88794811	88795311	peak_3556	0	.
chr1	88800020	88800520	peak_4345	0	.
chr1	88807374	88807874	peak_3558	0	.
chr1	88808437	88808937	peak_3559	0	.
chr1	88809093	88809593	peak_3560	0	.
chr1	88810806	88811306	peak_3561	0	.
chr1	88819477	88819977	peak_4350	0	.
chr1	88820714	88821214	peak_4351	0	.
chr1	88822160	88822660	peak_4352	0	.
chr1	88823090	88823590	peak_4353	0	.
chr1	89116055	89116555	peak_4368	0	.
chr1	89128746	89129246	peak_3573	0	.
chr1	89147063	89147563	peak_3574	0	.
chr1	89312231	89312731	peak_4373	0	.
chr1	89591800	89592300	peak_4382	0	.
chr1	89659484	89659984	peak_3580	0	.
chr1	89671315	89671815	peak_3582	0	.
chr1	89684038	89684538	peak_3584	0	.
chr1	89695688	89696188	peak_3585	0	.
chr1	89700830	89701330	peak_3586	0	.
chr1	89704022	89704522	peak_3587	0	.
chr1	89732946	89733446	peak_3589	0	.
chr1	89734305	89734805	peak_3590	0	.
chr1	89737179	89737679	peak_3591	0	.
chr1	89748202	89748702	peak_3593	0	.
chr1	89755175	89755675	peak_3595	0	.
chr1	89757570	89758070	peak_3596	0	.
chr1	89765739	89766239	peak_3597	0	.
chr1	89766885	89767385	peak_4400	0	.
chr1	89801389	89801889	peak_3598	0	.
chr1	89882774	89883274	peak_4406	0	.
chr1	89972653	89973153	peak_3604	0	.
chr1	89981848	89982348	peak_3605	0	.
chr1	89992045	89992545	peak_3606	0	.
chr1	90000721	90001221	peak_3607	0	.
chr1	90283929	90284429	peak_4423	0	.
chr1	90621363	90621863	peak_3622	0	.
chr1	90622347	90622847	peak_3623	0	.
chr1	90626731	90627231	peak_4442	0	.
chr1	90673586	90674086	peak_3625	0	.
chr1	90769574	90770074	peak_3627	0	.
chr1	91264268	91264768	peak_3634	0	.
chr1	91264717	91265217	peak_3635	0	.
chr1	91376926	91377426	peak_4465	0	.
chr1	91377563	91378063	peak_4466	0	.
chr1	91961533	91962033	peak_4475	0	.
chr1	92477569	92478069	peak_4487	0	.
chr1	92508318	92508818	peak_3642	0	.
chr1	92636292	92636792	peak_3643	0	.
chr1	92673892	92674392	peak_4497	0	.
chr1	92674774	92675274	peak_3646	0	.
chr1	92687559	92688059	peak_3647	0	.
chr1	92688283	92688783	peak_4500	0	.
chr1	92703887	92704387	peak_4501	0	.
chr1	92728588	92729088	peak_4502	0	.
chr1	92747645	92748145	peak_3650	0	.
chr1	92748414	92748914	peak_3651	0	.
chr1	92761799	92762299	peak_3652	0	.
chr1	92807426	92807926	peak_3655	0	.
chr1	92818996	92819496	peak_4510	0	.
chr1	92830457	92830957	peak_4511	0	.
chr1	92846871	92847371	peak_3658	0	.
chr1	92948352	92948852	peak_3663	0	.
chr1	92955056	92955556	peak_3664	0	.
chr1	92966405	92966905	peak_3667	0	.
chr1	92970257	92970757	peak_3668	0	.
chr1	92971860	92972360	peak_3669	0	.
chr1	92973316	92973816	peak_3670	0	.
chr1	92983316	92983816	peak_3671	0	.
chr1	92984477	92984977	peak_3672	0	.
chr1	92986907	92987407	peak_3673	0	.
chr1	92988272	92988772	peak_3674	0	.
chr1	93000625	93001125	peak_3678	0	.
chr1	93002022	93002522	peak_3679	0	.
chr1	93002936	93003436	peak_3680	0	.
chr1	93040989	93041489	peak_4530	0	.
chr1	93044776	93045276	peak_4531	0	.
chr1	93046523	93047023	peak_3686	0	.
chr1	93128111	93128611	peak_3687	0	.
chr1	93152940	93153440	peak_4533	0	.
chr1	93164352	93164852	peak_3690	0	.
chr1	93173935	93174435	peak_3691	0	.
chr1	93175063	93175563	peak_3692	0	.
chr1	93176220	93176720	peak_3693	0	.
chr1	93306457	93306957	peak_4541	0	.
chr1	93324689	93325189	peak_3701	0	.
chr1	93341815	93342315	peak_4542	0	.
chr1	93363734	93364234	peak_3704	0	.
chr1	93396365	93396865	peak_3707	0	.
chr1	93484004	93484504	peak_4548	0	.
chr1	93492080	93492580	peak_3714	0	.
chr1	93492808	93493308	peak_3715	0	.
chr1	93516397	93516897	peak_4552	0	.
chr1	93541576	93542076	peak_4553	0	.
chr1	93578244	93578744	peak_3723	0	.
chr1	93608499	93608999	peak_3726	0	.
chr1	93641475	93641975	peak_3728	0	.
chr1	93667720	93668220	peak_3730	0	.
chr1	93674642	93675142	peak_3732	0	.
chr1	93680871	93681371	peak_3733	0	.
chr1	93737256	93737756	peak_3738	0	.
chr1	93745085	93745585	peak_4565	0	.
chr1	93749271	93749771	peak_3740	0	.
chr1	93774059	93774559	peak_3742	0	.
chr1	93799300	93799800	peak_4569	0	.
chr1	93837393	93837893	peak_3748	0	.
chr1	93838026	93838526	peak_3749	0	.
chr1	93840218	93840718	peak_4575	0	.
chr1	93850681	93851181	peak_3751	0	.
chr1	93879795	93880295	peak_3753	0	.
chr1	93880239	93880739	peak_3754	0	.
chr1	93914157	93914657	peak_3757	0	.
chr1	93996284	93996784	peak_3761	0	.
chr1	94188600	94189100	peak_4598	0	.
chr1	94190064	94190564	peak_4599	0	.
chr1	94417578	94418078	peak_4614	0	.
chr1	94498815	94499315	peak_4622	0	.
chr1	94591437	94591937	peak_4626	0	.
chr1	94598370	94598870	peak_4627	0	.
chr1	94600739	94601239	peak_4628	0	.
chr1	95953577	95954077	peak_3777	0	.
chr1	96393996	96394496	peak_4676	0	.
chr1	96671061	96671561	peak_4682	0	.
chr1	96763310	96763810	peak_4686	0	.
chr1	97029811	97030311	peak_4691	0	.
chr1	97119785	97120285	peak_4696	0	.
chr1	97120497	97120997	peak_4697	0	.
chr1	97205408	97205908	peak_3790	0	.
chr1	97234831	97235331	peak_4701	0	.
chr1	97279608	97280108	peak_4703	0	.
chr1	97287437	97287937	peak_4704	0	.
chr1	97332448	97332948	peak_4707	0	.
chr1	97650819	97651319	peak_4717	0	.
chr1	98147117	98147617	peak_4732	0	.
chr1	98317738	98318238	peak_4742	0	.
chr1	98505356	98505856	peak_3805	0	.
chr1	98509932	98510432	peak_3806	0	.
chr1	98590856	98591356	peak_4750	0	.
chr1	99135907	99136407	peak_4770	0	.
chr1	99267629	99268129	peak_4780	0	.
chr1	99644206	99644706	peak_4797	0	.
chr1	99647178	99647678	peak_4798	0	.
chr1	99725167	99725667	peak_3821	0	.
chr1	99727312	99727812	peak_3822	0	.
chr1	99727754	99728254	peak_3823	0	.
chr1	99728225	99728725	peak_3824	0	.
chr1	99729259	99729759	peak_3825	0	.
chr1	99755743	99756243	peak_4805	0	.
chr1	99831975	99832475	peak_4811	0	.
chr1	99855846	99856346	peak_4813	0	.
chr1	99964159	99964659	peak_4821	0	.
chr1	99995582	99996082	peak_3836	0	.
chr1	99999977	100000477	peak_3837	0	.
chr1	100080937	100081437	peak_3838	0	.
chr1	100081350	100081850	peak_3839	0	.
chr1	100107483	100107983	peak_4830	0	.
chr1	100139550	100140050	peak_3842	0	.
chr1	100177762	100178262	peak_4834	0	.
chr1	100186876	100187376	peak_3844	0	.
chr1	100229203	100229703	peak_3846	0	.
chr1	100255467	100255967	peak_4837	0	.
chr1	100256688	100257188	peak_3847	0	.
chr1	100275985	100276485	peak_3849	0	.
chr1	100276719	100277219	peak_3850	0	.
chr1	100326661	100327161	peak_3851	0	.
chr1	100327684	100328184	peak_3852	0	.
chr1	100328640	100329140	peak_3853	0	.
chr1	100443951	100444451	peak_3854	0	.
chr1	100497697	100498197	peak_3855	0	.
chr1	100670301	100670801	peak_3860	0	.
chr1	101079339	101079839	peak_4880	0	.
chr1	101083048	101083548	peak_3868	0	.
chr1	101170479	101170979	peak_3871	0	.
chr1	101259575	101260075	peak_3874	0	.
chr1	101544680	101545180	peak_4892	0	.
chr1	102555359	102555859	peak_4902	0	.
chr1	102692540	102693040	peak_3879	0	.
chr1	103801585	103802085	peak_4915	0	.
chr1	103864216	103864716	peak_3888	0	.
chr1	103919317	103919817	peak_4922	0	.
chr1	103930246	103930746	peak_3889	0	.
chr1	104049927	104050427	peak_3890	0	.
chr1	104058506	104059006	peak_4927	0	.
chr1	104097836	104098336	peak_3894	0	.
chr1	104100555	104101055	peak_4930	0	.
chr1	104199047	104199547	peak_4933	0	.
chr1	104238050	104238550	peak_4935	0	.
chr1	104899223	104899723	peak_4951	0	.
chr1	104912865	104913365	peak_3909	0	.
chr1	104951223	104951723	peak_4953	0	.
chr1	104952720	104953220	peak_4954	0	.
chr1	104953477	104953977	peak_4955	0	.
chr1	105065676	105066176	peak_3914	0	.
chr1	105087080	105087580	peak_3915	0	.
chr1	105106774	105107274	peak_4959	0	.
chr1	105383216	105383716	peak_3920	0	.
chr1	105405275	105405775	peak_3922	0	.
chr1	105421405	105421905	peak_3923	0	.
chr1	105423019	105423519	peak_3924	0	.
chr1	105435532	105436032	peak_3926	0	.
chr1	105439323	105439823	peak_4972	0	.
chr1	105825871	105826371	peak_3931	0	.
chr1	105826885	105827385	peak_3932	0	.
chr1	105840554	105841054	peak_3933	0	.
chr1	105868152	105868652	peak_3935	0	.
chr1	105883175	105883675	peak_4987	0	.
chr1	105887148	105887648	peak_3937	0	.
chr1	105903581	105904081	peak_3938	0	.
chr1	105929381	105929881	peak_3940	0	.
chr1	105932095	105932595	peak_3941	0	.
chr1	105933636	105934136	peak_4992	0	.
chr1	105945215	105945715	peak_3943	0	.
chr1	105956672	105957172	peak_3944	0	.
chr1	105972434	105972934	peak_4995	0	.
chr1	105978552	105979052	peak_3946	0	.
chr1	105982708	105983208	peak_3947	0	.
chr1	105988571	105989071	peak_3948	0	.
chr1	105992265	105992765	peak_4999	0	.
chr1	106037540	106038040	peak_3952	0	.
chr1	106054540	106055040	peak_3954	0	.
chr1	106065981	106066481	peak_3955	0	.
chr1	106103588	106104088	peak_3957	0	.
chr1	106112930	106113430	peak_5006	0	.
chr1	106123216	106123716	peak_3959	0	.
chr1	106126454	106126954	peak_3960	0	.
chr1	106137204	106137704	peak_3961	0	.
chr1	106137880	106138380	peak_3962	0	.
chr1	106144932	106145432	peak_5008	0	.
chr1	106160507	106161007	peak_3964	0	.
chr1	106164920	106165420	peak_3965	0	.
chr1	106333882	106334382	peak_3971	0	.
chr1	106366361	106366861	peak_3973	0	.
chr1	106406662	106407162	peak_3975	0	.
chr1	106585109	106585609	peak_3986	0	.
chr1	106609071	106609571	peak_3988	0	.
chr1	106625973	106626473	peak_3990	0	.
chr1	106698303	106698803	peak_5030	0	.
chr1	106733338	106733838	peak_3995	0	.
chr1	106736135	106736635	peak_3996	0	.
chr1	106789235	106789735	peak_3998	0	.
chr1	107046771	107047271	peak_4006	0	.
chr1	107079476	107079976	peak_5043	0	.
chr1	107122075	107122575	peak_5044	0	.
chr1	107164252	107164752	peak_4009	0	.
chr1	107164701	107165201	peak_4010	0	.
chr1	107182559	107183059	peak_4012	0	.
chr1	107260791	107261291	peak_4013	0	.
chr1	107267182	107267682	peak_4014	0	.
chr1	107277375	107277875	peak_4015	0	.
chr1	107344976	107345476	peak_5054	0	.
chr1	107345726	107346226	peak_5055	0	.
chr1	107426961	107427461	peak_4026	0	.
chr1	107449068	107449568	peak_5064	0	.
chr1	107478769	107479269	peak_5068	0	.
chr1	107480938	107481438	peak_4032	0	.
chr1	107492747	107493247	peak_4033	0	.
chr1	107493114	107493614	peak_4034	0	.
chr1	107568427	107568927	peak_4036	0	.
chr1	107647605	107648105	peak_5074	0	.
chr1	107704047	107704547	peak_4040	0	.
chr1	107739831	107740331	peak_4044	0	.
chr1	107812007	107812507	peak_5086	0	.
chr1	107830117	107830617	peak_4048	0	.
chr1	107960577	107961077	peak_4052	0	.
chr1	108040742	108041242	peak_5099	0	.
chr1	108042021	108042521	peak_4056	0	.
chr1	108044192	108044692	peak_4057	0	.
chr1	108061797	108062297	peak_4059	0	.
chr1	108062407	108062907	peak_5103	0	.
chr1	108436359	108436859	peak_4070	0	.
chr1	108441440	108441940	peak_4071	0	.
chr1	108441938	108442438	peak_4072	0	.
chr1	108451854	108452354	peak_4073	0	.
chr1	108459141	108459641	peak_5129	0	.
chr1	108489397	108489897	peak_4074	0	.
chr1	108490509	108491009	peak_4075	0	.
chr1	108827438	108827938	peak_5142	0	.
chr1	108863237	108863737	peak_4082	0	.
chr1	108865941	108866441	peak_4083	0	.
chr1	109116470	109116970	peak_4088	0	.
chr1	109127755	109128255	peak_4089	0	.
chr1	109128669	109129169	peak_4090	0	.
chr1	109156448	109156948	peak_5160	0	.
chr1	109163835	109164335	peak_5163	0	.
chr1	109210058	109210558	peak_4094	0	.
chr1	109211938	109212438	peak_4095	0	.
chr1	109221791	109222291	peak_4096	0	.
chr1	109222507	109223007	peak_4097	0	.
chr1	109359986	109360486	peak_4109	0	.
chr1	109360788	109361288	peak_4110	0	.
chr1	109377319	109377819	peak_5180	0	.
chr1	109381975	109382475	peak_5181	0	.
chr1	109383909	109384409	peak_4111	0	.
chr1	109387567	109388067	peak_4112	0	.
chr1	109391718	109392218	peak_4113	0	.
chr1	109570109	109570609	peak_5197	0	.
chr1	109659560	109660060	peak_5201	0	.
chr1	110077571	110078071	peak_5222	0	.
chr1	110226059	110226559	peak_5235	0	.
chr1	110308491	110308991	peak_5241	0	.
chr1	110339438	110339938	peak_5244	0	.
chr1	110348804	110349304	peak_4136	0	.
chr1	110352468	110352968	peak_4137	0	.
chr1	110353093	110353593	peak_4138	0	.
chr1	110353774	110354274	peak_4139	0	.
chr1	110365028	110365528	peak_4141	0	.
chr1	110366117	110366617	peak_4142	0	.
chr1	110393561	110394061	peak_4145	0	.
chr1	110427677	110428177	peak_4148	0	.
chr1	110439506	110440006	peak_4149	0	.
chr1	110441854	110442354	peak_4150	0	.
chr1	110446024	110446524	peak_4151	0	.
chr1	110454615	110455115	peak_4152	0	.
chr1	110464289	110464789	peak_4154	0	.
chr1	110464980	110465480	peak_4155	0	.
chr1	110466920	110467420	peak_4156	0	.
chr1	110591959	110592459	peak_5270	0	.
chr1	110632037	110632537	peak_4164	0	.
chr1	110841097	110841597	peak_4170	0	.
[truncated: 19,641 more rows]

## Sheet: heart_union_enh.mm39.bed
chr1	3261853	3262353	peak_0	0	.
chr1	3741713	3742213	peak_3	0	.
chr1	3983806	3984306	peak_2	0	.
chr1	4641833	4642333	peak_9	0	.
chr1	4692607	4693107	peak_11	0	.
chr1	4759263	4759763	peak_12	0	.
chr1	4944204	4944704	peak_16	0	.
chr1	5658387	5658887	peak_15	0	.
chr1	6146762	6147262	peak_17	0	.
chr1	6452899	6453399	peak_29	0	.
chr1	6511533	6512033	peak_30	0	.
chr1	6663182	6663682	peak_31	0	.
chr1	6937019	6937519	peak_24	0	.
chr1	7846861	7847361	peak_37	0	.
chr1	7847368	7847868	peak_38	0	.
chr1	9634682	9635182	peak_35	0	.
chr1	9838986	9839486	peak_53	0	.
chr1	9842909	9843409	peak_39	0	.
chr1	9846529	9847029	peak_55	0	.
chr1	9850525	9851025	peak_56	0	.
chr1	9853693	9854193	peak_57	0	.
chr1	10079138	10079638	peak_65	0	.
chr1	10178132	10178632	peak_69	0	.
chr1	10179243	10179743	peak_50	0	.
chr1	10349131	10349631	peak_73	0	.
chr1	10355585	10356085	peak_74	0	.
chr1	10370621	10371121	peak_75	0	.
chr1	11399610	11400110	peak_82	0	.
chr1	11484184	11484684	peak_83	0	.
chr1	11726738	11727238	peak_84	0	.
chr1	12070704	12071204	peak_59	0	.
chr1	12468432	12468932	peak_87	0	.
chr1	12476074	12476574	peak_88	0	.
chr1	12494651	12495151	peak_89	0	.
chr1	12578176	12578676	peak_62	0	.
chr1	12841636	12842136	peak_96	0	.
chr1	12944443	12944943	peak_101	0	.
chr1	12945646	12946146	peak_102	0	.
chr1	13060369	13060869	peak_104	0	.
chr1	13062724	13063224	peak_105	0	.
chr1	13174094	13174594	peak_71	0	.
chr1	13315062	13315562	peak_72	0	.
chr1	13361414	13361914	peak_111	0	.
chr1	13496556	13497056	peak_115	0	.
chr1	13497966	13498466	peak_116	0	.
chr1	13601682	13602182	peak_76	0	.
chr1	13638929	13639429	peak_78	0	.
chr1	13644256	13644756	peak_79	0	.
chr1	13733492	13733992	peak_125	0	.
chr1	13841156	13841656	peak_129	0	.
chr1	14534947	14535447	peak_133	0	.
chr1	14554683	14555183	peak_134	0	.
chr1	14576681	14577181	peak_136	0	.
chr1	14825403	14825903	peak_138	0	.
chr1	14988887	14989387	peak_139	0	.
chr1	15356885	15357385	peak_140	0	.
chr1	15516915	15517415	peak_92	0	.
chr1	15962713	15963213	peak_144	0	.
chr1	16006617	16007117	peak_145	0	.
chr1	16163112	16163612	peak_146	0	.
chr1	16247749	16248249	peak_148	0	.
chr1	16301609	16302109	peak_149	0	.
chr1	16319124	16319624	peak_99	0	.
chr1	16442178	16442678	peak_150	0	.
chr1	16723385	16723885	peak_104	0	.
chr1	16861069	16861569	peak_108	0	.
chr1	17124063	17124563	peak_160	0	.
chr1	19031664	19032164	peak_167	0	.
chr1	20044124	20044624	peak_170	0	.
chr1	21010311	21010811	peak_179	0	.
chr1	21066797	21067297	peak_181	0	.
chr1	21079012	21079512	peak_125	0	.
chr1	21084608	21085108	peak_126	0	.
chr1	21111197	21111697	peak_127	0	.
chr1	21121012	21121512	peak_185	0	.
chr1	21122682	21123182	peak_186	0	.
chr1	21138635	21139135	peak_187	0	.
chr1	21144439	21144939	peak_188	0	.
chr1	21146347	21146847	peak_189	0	.
chr1	21159711	21160211	peak_191	0	.
chr1	21171853	21172353	peak_192	0	.
chr1	21236435	21236935	peak_193	0	.
chr1	21341630	21342130	peak_196	0	.
chr1	21481383	21481883	peak_197	0	.
chr1	21684145	21684645	peak_198	0	.
chr1	21879126	21879626	peak_200	0	.
chr1	21900009	21900509	peak_201	0	.
chr1	21908701	21909201	peak_202	0	.
chr1	22011733	22012233	peak_205	0	.
chr1	22844916	22845416	peak_211	0	.
chr1	22982962	22983462	peak_212	0	.
chr1	23156447	23156947	peak_214	0	.
chr1	23185462	23185962	peak_215	0	.
chr1	23227250	23227750	peak_216	0	.
chr1	23294967	23295467	peak_148	0	.
chr1	23303293	23303793	peak_219	0	.
chr1	23309941	23310441	peak_220	0	.
chr1	23310484	23310984	peak_150	0	.
chr1	23321593	23322093	peak_221	0	.
chr1	23374735	23375235	peak_153	0	.
chr1	23416584	23417084	peak_154	0	.
chr1	23456604	23457104	peak_156	0	.
chr1	23465421	23465921	peak_157	0	.
chr1	23866094	23866594	peak_160	0	.
chr1	23997883	23998383	peak_236	0	.
chr1	24269440	24269940	peak_167	0	.
chr1	24625455	24625955	peak_251	0	.
chr1	24722961	24723461	peak_254	0	.
chr1	25869511	25870011	peak_261	0	.
chr1	28064636	28065136	peak_264	0	.
chr1	30988684	30989184	peak_270	0	.
chr1	31112012	31112512	peak_185	0	.
chr1	31141945	31142445	peak_272	0	.
chr1	33310739	33311239	peak_275	0	.
chr1	33373124	33373624	peak_276	0	.
chr1	33566625	33567125	peak_277	0	.
chr1	33669957	33670457	peak_189	0	.
chr1	33781856	33782356	peak_286	0	.
chr1	33794334	33794834	peak_287	0	.
chr1	33949582	33950082	peak_292	0	.
chr1	33983976	33984476	peak_293	0	.
chr1	34003635	34004135	peak_294	0	.
chr1	34060577	34061077	peak_298	0	.
chr1	34099591	34100091	peak_300	0	.
chr1	34100147	34100647	peak_301	0	.
chr1	34142704	34143204	peak_304	0	.
chr1	34145711	34146211	peak_305	0	.
chr1	34149930	34150430	peak_306	0	.
chr1	34168708	34169208	peak_307	0	.
chr1	34171872	34172372	peak_308	0	.
chr1	34206627	34207127	peak_203	0	.
chr1	34290192	34290692	peak_315	0	.
chr1	34498565	34499065	peak_320	0	.
chr1	34512063	34512563	peak_322	0	.
chr1	34518350	34518850	peak_323	0	.
chr1	34524868	34525368	peak_324	0	.
chr1	34550065	34550565	peak_325	0	.
chr1	34558206	34558706	peak_327	0	.
chr1	34561478	34561978	peak_328	0	.
chr1	34572269	34572769	peak_329	0	.
chr1	34618451	34618951	peak_331	0	.
chr1	34903204	34903704	peak_343	0	.
chr1	34918912	34919412	peak_345	0	.
chr1	35669585	35670085	peak_349	0	.
chr1	35914413	35914913	peak_351	0	.
chr1	35918601	35919101	peak_224	0	.
chr1	35965722	35966222	peak_352	0	.
chr1	35974121	35974621	peak_353	0	.
chr1	35980864	35981364	peak_354	0	.
chr1	36056153	36056653	peak_355	0	.
chr1	36069406	36069906	peak_356	0	.
chr1	36103931	36104431	peak_357	0	.
chr1	36130326	36130826	peak_359	0	.
chr1	36134720	36135220	peak_360	0	.
chr1	36173626	36174126	peak_361	0	.
chr1	36200267	36200767	peak_363	0	.
chr1	36201739	36202239	peak_364	0	.
chr1	36231007	36231507	peak_365	0	.
chr1	36293666	36294166	peak_368	0	.
chr1	36342347	36342847	peak_242	0	.
chr1	36363068	36363568	peak_376	0	.
chr1	36496544	36497044	peak_379	0	.
chr1	36531443	36531943	peak_381	0	.
chr1	36572518	36573018	peak_383	0	.
chr1	36578202	36578702	peak_385	0	.
chr1	36601912	36602412	peak_388	0	.
chr1	36619387	36619887	peak_389	0	.
chr1	36627590	36628090	peak_390	0	.
chr1	36709242	36709742	peak_392	0	.
chr1	36823663	36824163	peak_397	0	.
chr1	36852508	36853008	peak_398	0	.
chr1	36899367	36899867	peak_399	0	.
chr1	36958819	36959319	peak_400	0	.
chr1	36961386	36961886	peak_401	0	.
chr1	36973149	36973649	peak_402	0	.
chr1	36982674	36983174	peak_269	0	.
chr1	37068132	37068632	peak_270	0	.
chr1	37380993	37381493	peak_409	0	.
chr1	37389920	37390420	peak_410	0	.
chr1	37423368	37423868	peak_411	0	.
chr1	37425653	37426153	peak_412	0	.
chr1	37438651	37439151	peak_413	0	.
chr1	37551340	37551840	peak_277	0	.
chr1	37579947	37580447	peak_416	0	.
chr1	37653959	37654459	peak_417	0	.
chr1	37726645	37727145	peak_419	0	.
chr1	37956657	37957157	peak_426	0	.
chr1	38050679	38051179	peak_287	0	.
chr1	38133234	38133734	peak_288	0	.
chr1	38142854	38143354	peak_431	0	.
chr1	38241820	38242320	peak_434	0	.
chr1	38287170	38287670	peak_435	0	.
chr1	38344002	38344502	peak_436	0	.
chr1	38347159	38347659	peak_437	0	.
chr1	38423506	38424006	peak_293	0	.
chr1	38481895	38482395	peak_439	0	.
chr1	38486673	38487173	peak_440	0	.
chr1	38487917	38488417	peak_441	0	.
chr1	38506348	38506848	peak_442	0	.
chr1	38509842	38510342	peak_443	0	.
chr1	38517424	38517924	peak_444	0	.
chr1	38601833	38602333	peak_446	0	.
chr1	38806082	38806582	peak_448	0	.
chr1	38806886	38807386	peak_300	0	.
chr1	38930456	38930956	peak_304	0	.
chr1	39040146	39040646	peak_455	0	.
chr1	39144534	39145034	peak_456	0	.
chr1	39225724	39226224	peak_458	0	.
chr1	39232982	39233482	peak_459	0	.
chr1	39401149	39401649	peak_463	0	.
chr1	39456889	39457389	peak_467	0	.
chr1	39477633	39478133	peak_468	0	.
chr1	39501955	39502455	peak_469	0	.
chr1	39675798	39676298	peak_475	0	.
chr1	39689847	39690347	peak_476	0	.
chr1	39724938	39725438	peak_321	0	.
chr1	39726460	39726960	peak_478	0	.
chr1	39740311	39740811	peak_479	0	.
chr1	39741655	39742155	peak_480	0	.
chr1	39753175	39753675	peak_481	0	.
chr1	39770636	39771136	peak_483	0	.
chr1	39774621	39775121	peak_484	0	.
chr1	39785549	39786049	peak_485	0	.
chr1	39793623	39794123	peak_486	0	.
chr1	39795007	39795507	peak_487	0	.
chr1	39798565	39799065	peak_488	0	.
chr1	39801091	39801591	peak_489	0	.
chr1	39878320	39878820	peak_490	0	.
chr1	39878953	39879453	peak_491	0	.
chr1	39905854	39906354	peak_492	0	.
chr1	39907004	39907504	peak_493	0	.
chr1	39907830	39908330	peak_494	0	.
chr1	39917140	39917640	peak_495	0	.
chr1	39950607	39951107	peak_498	0	.
chr1	39957647	39958147	peak_499	0	.
chr1	39960434	39960934	peak_331	0	.
chr1	39962488	39962988	peak_501	0	.
chr1	39975541	39976041	peak_502	0	.
chr1	39989168	39989668	peak_333	0	.
chr1	40124858	40125358	peak_507	0	.
chr1	40155521	40156021	peak_508	0	.
chr1	40179004	40179504	peak_509	0	.
chr1	40211090	40211590	peak_337	0	.
chr1	40218605	40219105	peak_338	0	.
chr1	40261055	40261555	peak_512	0	.
chr1	40272385	40272885	peak_340	0	.
chr1	40720488	40720988	peak_519	0	.
chr1	40829615	40830115	peak_520	0	.
chr1	40836451	40836951	peak_521	0	.
chr1	41313650	41314150	peak_345	0	.
chr1	41429221	41429721	peak_524	0	.
chr1	41691733	41692233	peak_348	0	.
chr1	41958046	41958546	peak_530	0	.
chr1	42282472	42282972	peak_531	0	.
chr1	42530759	42531259	peak_532	0	.
chr1	42734605	42735105	peak_536	0	.
chr1	42735582	42736082	peak_537	0	.
chr1	42753617	42754117	peak_539	0	.
chr1	42957021	42957521	peak_542	0	.
chr1	43045126	43045626	peak_544	0	.
chr1	43167328	43167828	peak_360	0	.
chr1	43178710	43179210	peak_361	0	.
chr1	43193639	43194139	peak_551	0	.
chr1	43213047	43213547	peak_553	0	.
chr1	43242435	43242935	peak_554	0	.
chr1	43286665	43287165	peak_555	0	.
chr1	43303508	43304008	peak_556	0	.
chr1	43400442	43400942	peak_560	0	.
chr1	43452021	43452521	peak_561	0	.
chr1	43453343	43453843	peak_562	0	.
chr1	43514133	43514633	peak_565	0	.
chr1	43571343	43571843	peak_566	0	.
chr1	43655075	43655575	peak_370	0	.
chr1	43734129	43734629	peak_569	0	.
chr1	43737555	43738055	peak_570	0	.
chr1	44081332	44081832	peak_578	0	.
chr1	44623886	44624386	peak_585	0	.
chr1	44630911	44631411	peak_586	0	.
chr1	45059660	45060160	peak_587	0	.
chr1	45353049	45353549	peak_589	0	.
chr1	45355221	45355721	peak_590	0	.
chr1	45665859	45666359	peak_593	0	.
chr1	45795166	45795666	peak_596	0	.
chr1	45800492	45800992	peak_597	0	.
chr1	45912366	45912866	peak_394	0	.
chr1	45944111	45944611	peak_604	0	.
chr1	46464359	46464859	peak_611	0	.
chr1	46583992	46584492	peak_612	0	.
chr1	46803714	46804214	peak_401	0	.
chr1	46924377	46924877	peak_616	0	.
chr1	47058420	47058920	peak_619	0	.
chr1	47643672	47644172	peak_622	0	.
chr1	51144147	51144647	peak_624	0	.
chr1	51187566	51188066	peak_626	0	.
chr1	51188628	51189128	peak_627	0	.
chr1	51191112	51191612	peak_628	0	.
chr1	51304944	51305444	peak_629	0	.
chr1	51306365	51306865	peak_630	0	.
chr1	51373065	51373565	peak_632	0	.
chr1	51449359	51449859	peak_633	0	.
chr1	51548239	51548739	peak_635	0	.
chr1	51570485	51570985	peak_636	0	.
chr1	51636082	51636582	peak_637	0	.
chr1	51682718	51683218	peak_638	0	.
chr1	51736425	51736925	peak_639	0	.
chr1	51786608	51787108	peak_640	0	.
chr1	51876973	51877473	peak_642	0	.
chr1	51918410	51918910	peak_643	0	.
chr1	51919105	51919605	peak_644	0	.
chr1	51950484	51950984	peak_645	0	.
chr1	51961938	51962438	peak_648	0	.
chr1	52035955	52036455	peak_649	0	.
chr1	52152834	52153334	peak_425	0	.
chr1	52185657	52186157	peak_655	0	.
chr1	52461214	52461714	peak_663	0	.
chr1	52495697	52496197	peak_665	0	.
chr1	52579219	52579719	peak_667	0	.
chr1	52617509	52618009	peak_668	0	.
chr1	52636323	52636823	peak_669	0	.
chr1	52636942	52637442	peak_670	0	.
chr1	52687228	52687728	peak_436	0	.
chr1	52715652	52716152	peak_673	0	.
chr1	52838499	52838999	peak_676	0	.
chr1	52990587	52991087	peak_679	0	.
chr1	52991686	52992186	peak_680	0	.
chr1	53478228	53478728	peak_684	0	.
chr1	53512790	53513290	peak_685	0	.
chr1	53524302	53524802	peak_686	0	.
chr1	53745695	53746195	peak_687	0	.
chr1	53767907	53768407	peak_688	0	.
chr1	53863182	53863682	peak_690	0	.
chr1	53979289	53979789	peak_451	0	.
chr1	54017493	54017993	peak_692	0	.
chr1	54045104	54045604	peak_693	0	.
chr1	54086003	54086503	peak_453	0	.
chr1	54088902	54089402	peak_695	0	.
chr1	54289655	54290155	peak_697	0	.
chr1	54786783	54787283	peak_702	0	.
chr1	54789075	54789575	peak_703	0	.
chr1	54865686	54866186	peak_704	0	.
chr1	54906519	54907019	peak_705	0	.
chr1	55070504	55071004	peak_710	0	.
chr1	55211160	55211660	peak_715	0	.
chr1	55230996	55231496	peak_716	0	.
chr1	55232425	55232925	peak_717	0	.
chr1	55402363	55402863	peak_721	0	.
chr1	55484836	55485336	peak_724	0	.
chr1	57008550	57009050	peak_733	0	.
chr1	57009942	57010442	peak_734	0	.
chr1	57012009	57012509	peak_735	0	.
chr1	57016219	57016719	peak_736	0	.
chr1	57134684	57135184	peak_737	0	.
chr1	57135750	57136250	peak_738	0	.
chr1	57372618	57373118	peak_741	0	.
chr1	57468027	57468527	peak_744	0	.
chr1	57468871	57469371	peak_745	0	.
chr1	57475500	57476000	peak_746	0	.
chr1	57476045	57476545	peak_747	0	.
chr1	57611102	57611602	peak_748	0	.
chr1	57612840	57613340	peak_749	0	.
chr1	57774961	57775461	peak_486	0	.
chr1	57929257	57929757	peak_752	0	.
chr1	58028404	58028904	peak_754	0	.
chr1	58068827	58069327	peak_757	0	.
chr1	58070296	58070796	peak_758	0	.
chr1	58269604	58270104	peak_760	0	.
chr1	58335435	58335935	peak_762	0	.
chr1	58691734	58692234	peak_772	0	.
chr1	58990357	58990857	peak_777	0	.
chr1	58993082	58993582	peak_778	0	.
chr1	58994826	58995326	peak_506	0	.
chr1	59001480	59001980	peak_780	0	.
chr1	59379958	59380458	peak_787	0	.
chr1	59406963	59407463	peak_789	0	.
chr1	59448800	59449300	peak_790	0	.
chr1	59524225	59524725	peak_792	0	.
chr1	59526657	59527157	peak_793	0	.
chr1	59555347	59555847	peak_794	0	.
chr1	59619322	59619822	peak_795	0	.
chr1	59623757	59624257	peak_796	0	.
chr1	59643040	59643540	peak_797	0	.
chr1	59648977	59649477	peak_798	0	.
chr1	59726600	59727100	peak_803	0	.
chr1	59843395	59843895	peak_525	0	.
chr1	59872816	59873316	peak_526	0	.
chr1	60081802	60082302	peak_810	0	.
chr1	60446413	60446913	peak_814	0	.
chr1	60648141	60648641	peak_817	0	.
chr1	60691791	60692291	peak_818	0	.
chr1	60701311	60701811	peak_819	0	.
chr1	60774196	60774696	peak_820	0	.
chr1	60959482	60959982	peak_821	0	.
chr1	60999634	61000134	peak_822	0	.
chr1	61000164	61000664	peak_823	0	.
chr1	61178344	61178844	peak_824	0	.
chr1	61242349	61242849	peak_826	0	.
chr1	62196009	62196509	peak_833	0	.
chr1	62220707	62221207	peak_834	0	.
chr1	62630639	62631139	peak_837	0	.
chr1	62704040	62704540	peak_838	0	.
chr1	62736059	62736559	peak_839	0	.
chr1	62745579	62746079	peak_842	0	.
chr1	62816355	62816855	peak_845	0	.
chr1	62819183	62819683	peak_846	0	.
chr1	62834647	62835147	peak_848	0	.
chr1	62835325	62835825	peak_849	0	.
chr1	62839440	62839940	peak_850	0	.
chr1	62867160	62867660	peak_851	0	.
chr1	62869202	62869702	peak_852	0	.
chr1	62898953	62899453	peak_853	0	.
chr1	62899900	62900400	peak_854	0	.
chr1	63003402	63003902	peak_856	0	.
chr1	63023558	63024058	peak_857	0	.
chr1	63031752	63032252	peak_858	0	.
chr1	63168984	63169484	peak_860	0	.
chr1	63235215	63235715	peak_863	0	.
chr1	63243424	63243924	peak_864	0	.
chr1	63264989	63265489	peak_865	0	.
chr1	63286244	63286744	peak_866	0	.
chr1	63287239	63287739	peak_867	0	.
chr1	63485133	63485633	peak_869	0	.
chr1	63531746	63532246	peak_871	0	.
chr1	63744880	63745380	peak_874	0	.
chr1	63802416	63802916	peak_876	0	.
chr1	63896998	63897498	peak_877	0	.
chr1	64015964	64016464	peak_878	0	.
chr1	64033351	64033851	peak_879	0	.
chr1	64057788	64058288	peak_880	0	.
chr1	64060015	64060515	peak_881	0	.
chr1	64127346	64127846	peak_883	0	.
chr1	64265368	64265868	peak_885	0	.
chr1	64328187	64328687	peak_886	0	.
chr1	64341820	64342320	peak_887	0	.
chr1	64344702	64345202	peak_888	0	.
chr1	64662880	64663380	peak_892	0	.
chr1	64754588	64755088	peak_580	0	.
chr1	64771172	64771672	peak_897	0	.
chr1	64772563	64773063	peak_898	0	.
chr1	64773822	64774322	peak_899	0	.
chr1	64830449	64830949	peak_901	0	.
chr1	64848199	64848699	peak_587	0	.
chr1	64917764	64918264	peak_903	0	.
chr1	64985172	64985672	peak_904	0	.
chr1	65151136	65151636	peak_908	0	.
chr1	66214070	66214570	peak_913	0	.
chr1	66853855	66854355	peak_916	0	.
chr1	66934794	66935294	peak_919	0	.
chr1	66935220	66935720	peak_920	0	.
chr1	66976603	66977103	peak_921	0	.
chr1	66980022	66980522	peak_922	0	.
chr1	67026642	67027142	peak_923	0	.
chr1	67088711	67089211	peak_607	0	.
chr1	68085544	68086044	peak_928	0	.
chr1	68540630	68541130	peak_929	0	.
chr1	68819146	68819646	peak_931	0	.
chr1	68819764	68820264	peak_932	0	.
chr1	68826769	68827269	peak_933	0	.
chr1	68995845	68996345	peak_935	0	.
chr1	68996290	68996790	peak_936	0	.
chr1	69064097	69064597	peak_938	0	.
chr1	69280912	69281412	peak_941	0	.
chr1	69552681	69553181	peak_945	0	.
chr1	69587259	69587759	peak_946	0	.
chr1	69598711	69599211	peak_612	0	.
chr1	70941393	70941893	peak_618	0	.
chr1	70957458	70957958	peak_959	0	.
chr1	71095294	71095794	peak_961	0	.
chr1	71135137	71135637	peak_963	0	.
chr1	71139141	71139641	peak_964	0	.
chr1	71720364	71720864	peak_971	0	.
chr1	71722839	71723339	peak_628	0	.
chr1	71846621	71847121	peak_975	0	.
chr1	71884012	71884512	peak_976	0	.
chr1	71935194	71935694	peak_977	0	.
chr1	71936509	71937009	peak_978	0	.
chr1	71975815	71976315	peak_979	0	.
chr1	72045927	72046427	peak_980	0	.
chr1	72048621	72049121	peak_981	0	.
chr1	72075693	72076193	peak_982	0	.
chr1	72162745	72163245	peak_983	0	.
chr1	72180980	72181480	peak_984	0	.
chr1	72222098	72222598	peak_985	0	.
chr1	72264896	72265396	peak_987	0	.
chr1	72282858	72283358	peak_989	0	.
chr1	72348774	72349274	peak_993	0	.
chr1	72680090	72680590	peak_999	0	.
chr1	72735374	72735874	peak_642	0	.
chr1	72819841	72820341	peak_1005	0	.
chr1	72904904	72905404	peak_1007	0	.
chr1	72909277	72909777	peak_647	0	.
chr1	72910143	72910643	peak_1008	0	.
chr1	72916939	72917439	peak_1012	0	.
chr1	72948433	72948933	peak_1013	0	.
chr1	72983292	72983792	peak_1014	0	.
chr1	72984205	72984705	peak_1015	0	.
chr1	72999252	72999752	peak_1017	0	.
chr1	73002524	73003024	peak_1018	0	.
chr1	73008472	73008972	peak_1019	0	.
chr1	73075670	73076170	peak_1020	0	.
chr1	73077603	73078103	peak_1021	0	.
chr1	73082884	73083384	peak_1022	0	.
chr1	73111651	73112151	peak_1023	0	.
chr1	73298585	73299085	peak_1024	0	.
chr1	73401200	73401700	peak_1025	0	.
chr1	73402820	73403320	peak_1026	0	.
chr1	73404871	73405371	peak_1027	0	.
chr1	73438285	73438785	peak_1028	0	.
chr1	73674823	73675323	peak_1029	0	.
chr1	73680250	73680750	peak_1030	0	.
chr1	73711257	73711757	peak_1031	0	.
chr1	73783275	73783775	peak_1032	0	.
chr1	73865397	73865897	peak_1033	0	.
chr1	73901839	73902339	peak_1035	0	.
chr1	73941458	73941958	peak_1036	0	.
chr1	73953155	73953655	peak_1037	0	.
chr1	73962293	73962793	peak_1039	0	.
chr1	73987754	73988254	peak_1040	0	.
chr1	73994580	73995080	peak_1041	0	.
chr1	74005607	74006107	peak_1043	0	.
chr1	74008257	74008757	peak_1044	0	.
chr1	74026977	74027477	peak_667	0	.
chr1	74037649	74038149	peak_1047	0	.
chr1	74039323	74039823	peak_1048	0	.
chr1	74040565	74041065	peak_1049	0	.
chr1	74047717	74048217	peak_1050	0	.
chr1	74054968	74055468	peak_1051	0	.
chr1	74063828	74064328	peak_1052	0	.
chr1	74066591	74067091	peak_1053	0	.
chr1	74070065	74070565	peak_1054	0	.
chr1	74080906	74081406	peak_1056	0	.
chr1	74081897	74082397	peak_1057	0	.
chr1	74088589	74089089	peak_1058	0	.
chr1	74093058	74093558	peak_1059	0	.
chr1	74107552	74108052	peak_1060	0	.
chr1	74116469	74116969	peak_1061	0	.
chr1	74122035	74122535	peak_1062	0	.
chr1	74150474	74150974	peak_1064	0	.
chr1	74195548	74196048	peak_1066	0	.
chr1	74219089	74219589	peak_1067	0	.
chr1	74278819	74279319	peak_1069	0	.
chr1	74279468	74279968	peak_1070	0	.
chr1	74310732	74311232	peak_1072	0	.
chr1	74314238	74314738	peak_1073	0	.
chr1	74329194	74329694	peak_1076	0	.
chr1	74348907	74349407	peak_1080	0	.
chr1	74400947	74401447	peak_1083	0	.
chr1	74407298	74407798	peak_1084	0	.
chr1	74425895	74426395	peak_1085	0	.
chr1	74436426	74436926	peak_1087	0	.
chr1	74454207	74454707	peak_1088	0	.
chr1	74477146	74477646	peak_1089	0	.
chr1	74682606	74683106	peak_1094	0	.
chr1	74683000	74683500	peak_1095	0	.
chr1	74737994	74738494	peak_1097	0	.
chr1	74798930	74799430	peak_1100	0	.
chr1	74826944	74827444	peak_1104	0	.
chr1	74845680	74846180	peak_1108	0	.
chr1	74855988	74856488	peak_1110	0	.
chr1	74987070	74987570	peak_1117	0	.
chr1	74987941	74988441	peak_1118	0	.
chr1	74988872	74989372	peak_1119	0	.
chr1	75003569	75004069	peak_717	0	.
chr1	75055012	75055512	peak_1122	0	.
chr1	75113331	75113831	peak_1126	0	.
chr1	75156816	75157316	peak_1129	0	.
chr1	75224696	75225196	peak_1137	0	.
chr1	75228189	75228689	peak_1138	0	.
chr1	75269525	75270025	peak_735	0	.
chr1	75319427	75319927	peak_1142	0	.
chr1	75321278	75321778	peak_1143	0	.
chr1	75323815	75324315	peak_1144	0	.
chr1	75346909	75347409	peak_1147	0	.
chr1	75347982	75348482	peak_1148	0	.
chr1	75365062	75365562	peak_1151	0	.
chr1	75369612	75370112	peak_1152	0	.
chr1	75402368	75402868	peak_1155	0	.
chr1	75422324	75422824	peak_1157	0	.
chr1	75424365	75424865	peak_1158	0	.
chr1	75434908	75435408	peak_1160	0	.
chr1	75437285	75437785	peak_1161	0	.
chr1	75438298	75438798	peak_751	0	.
chr1	75440415	75440915	peak_1162	0	.
chr1	75444175	75444675	peak_1163	0	.
chr1	75487998	75488498	peak_1169	0	.
chr1	75536049	75536549	peak_1172	0	.
chr1	75639173	75639673	peak_1173	0	.
chr1	75669709	75670209	peak_761	0	.
chr1	76015555	76016055	peak_1175	0	.
chr1	76634908	76635408	peak_1181	0	.
chr1	77027847	77028347	peak_1183	0	.
chr1	77057365	77057865	peak_764	0	.
chr1	77190023	77190523	peak_1185	0	.
chr1	77203704	77204204	peak_1186	0	.
chr1	77258395	77258895	peak_1187	0	.
chr1	77275171	77275671	peak_1188	0	.
chr1	77473227	77473727	peak_1189	0	.
chr1	78166028	78166528	peak_1191	0	.
chr1	78192405	78192905	peak_1194	0	.
chr1	78193752	78194252	peak_1195	0	.
chr1	78513342	78513842	peak_1203	0	.
chr1	78514066	78514566	peak_1204	0	.
chr1	78550338	78550838	peak_1205	0	.
chr1	78565203	78565703	peak_1206	0	.
chr1	78702137	78702637	peak_777	0	.
chr1	78723138	78723638	peak_778	0	.
chr1	78797315	78797815	peak_1212	0	.
chr1	79559044	79559544	peak_1220	0	.
chr1	79649440	79649940	peak_1223	0	.
chr1	79674997	79675497	peak_783	0	.
chr1	79718683	79719183	peak_1225	0	.
chr1	79728865	79729365	peak_1226	0	.
chr1	79860302	79860802	peak_1231	0	.
chr1	79957503	79958003	peak_1232	0	.
chr1	80007885	80008385	peak_1233	0	.
chr1	80195899	80196399	peak_792	0	.
chr1	80361847	80362347	peak_794	0	.
chr1	80832085	80832585	peak_796	0	.
chr1	81209184	81209684	peak_1245	0	.
chr1	81571250	81571750	peak_1249	0	.
chr1	81702552	81703052	peak_1250	0	.
chr1	81722230	81722730	peak_1252	0	.
chr1	82102214	82102714	peak_800	0	.
chr1	82128506	82129006	peak_1257	0	.
chr1	82177596	82178096	peak_802	0	.
chr1	82178275	82178775	peak_1258	0	.
chr1	82245177	82245677	peak_1259	0	.
chr1	82259446	82259946	peak_1260	0	.
chr1	82260884	82261384	peak_1261	0	.
chr1	82264682	82265182	peak_1262	0	.
chr1	82306052	82306552	peak_807	0	.
chr1	82336549	82337049	peak_1267	0	.
chr1	82342188	82342688	peak_809	0	.
chr1	82351546	82352046	peak_1269	0	.
chr1	82367044	82367544	peak_1270	0	.
chr1	82406753	82407253	peak_1271	0	.
chr1	82410975	82411475	peak_1272	0	.
chr1	82454393	82454893	peak_1273	0	.
chr1	82532250	82532750	peak_814	0	.
chr1	82564316	82564816	peak_1276	0	.
chr1	82609100	82609600	peak_1277	0	.
chr1	82625630	82626130	peak_816	0	.
chr1	82765085	82765585	peak_1280	0	.
chr1	82773306	82773806	peak_1281	0	.
chr1	82793565	82794065	peak_1282	0	.
chr1	82797794	82798294	peak_1283	0	.
chr1	82802886	82803386	peak_1284	0	.
chr1	82809511	82810011	peak_1285	0	.
chr1	82812220	82812720	peak_1286	0	.
chr1	82814016	82814516	peak_1287	0	.
chr1	82949710	82950210	peak_1290	0	.
chr1	82952056	82952556	peak_1291	0	.
chr1	82953917	82954417	peak_828	0	.
chr1	83069106	83069606	peak_1298	0	.
chr1	83137180	83137680	peak_1300	0	.
chr1	83323201	83323701	peak_1301	0	.
chr1	83418060	83418560	peak_1304	0	.
chr1	84382434	84382934	peak_1310	0	.
chr1	84600711	84601211	peak_1316	0	.
chr1	84829143	84829643	peak_1319	0	.
chr1	84912689	84913189	peak_1320	0	.
chr1	85631217	85631717	peak_1333	0	.
chr1	85646706	85647206	peak_1334	0	.
chr1	85664153	85664653	peak_1335	0	.
chr1	85679049	85679549	peak_1337	0	.
chr1	85686011	85686511	peak_1338	0	.
chr1	85765676	85766176	peak_1340	0	.
chr1	85780969	85781469	peak_1341	0	.
chr1	85829696	85830196	peak_1343	0	.
chr1	85861348	85861848	peak_1344	0	.
chr1	85945842	85946342	peak_1346	0	.
chr1	85987015	85987515	peak_878	0	.
chr1	86106503	86107003	peak_1351	0	.
chr1	86160377	86160877	peak_1353	0	.
chr1	86171310	86171810	peak_1354	0	.
chr1	86299617	86300117	peak_1360	0	.
chr1	86357609	86358109	peak_1363	0	.
chr1	86362054	86362554	peak_1364	0	.
chr1	86363100	86363600	peak_1365	0	.
chr1	86368161	86368661	peak_1366	0	.
chr1	86375607	86376107	peak_1367	0	.
chr1	86398376	86398876	peak_1368	0	.
chr1	86399863	86400363	peak_1369	0	.
chr1	86406705	86407205	peak_1370	0	.
chr1	86419849	86420349	peak_1372	0	.
chr1	86427557	86428057	peak_1373	0	.
chr1	86429254	86429754	peak_1374	0	.
chr1	86431709	86432209	peak_1375	0	.
chr1	86437027	86437527	peak_1376	0	.
chr1	86448058	86448558	peak_1377	0	.
chr1	86460052	86460552	peak_1379	0	.
chr1	86958334	86958834	peak_908	0	.
chr1	86963133	86963633	peak_1387	0	.
chr1	87108594	87109094	peak_915	0	.
chr1	87173836	87174336	peak_1401	0	.
chr1	87198534	87199034	peak_1403	0	.
chr1	87437837	87438337	peak_1408	0	.
chr1	87565177	87565677	peak_1410	0	.
chr1	87567934	87568434	peak_1411	0	.
chr1	87625730	87626230	peak_1412	0	.
chr1	87634025	87634525	peak_924	0	.
chr1	87639971	87640471	peak_925	0	.
chr1	87649034	87649534	peak_1414	0	.
chr1	87756146	87756646	peak_1417	0	.
chr1	87805613	87806113	peak_1420	0	.
chr1	87808600	87809100	peak_930	0	.
chr1	87828646	87829146	peak_1423	0	.
chr1	87887763	87888263	peak_1424	0	.
chr1	87889141	87889641	peak_1425	0	.
chr1	88133216	88133716	peak_936	0	.
chr1	88134817	88135317	peak_937	0	.
chr1	88273246	88273746	peak_1458	0	.
chr1	88352277	88352777	peak_1461	0	.
chr1	88410096	88410596	peak_1463	0	.
chr1	88416692	88417192	peak_1464	0	.
chr1	88419672	88420172	peak_1465	0	.
chr1	88453940	88454440	peak_1466	0	.
chr1	88486896	88487396	peak_1467	0	.
chr1	88535924	88536424	peak_1469	0	.
chr1	88567083	88567583	peak_1470	0	.
chr1	88672894	88673394	peak_966	0	.
chr1	88685925	88686425	peak_1477	0	.
chr1	89017538	89018038	peak_1479	0	.
chr1	89020117	89020617	peak_1480	0	.
chr1	89024495	89024995	peak_1481	0	.
chr1	89029727	89030227	peak_1482	0	.
chr1	89035895	89036395	peak_1483	0	.
chr1	89047963	89048463	peak_1484	0	.
chr1	89049219	89049719	peak_1485	0	.
chr1	89092370	89092870	peak_1486	0	.
chr1	89111171	89111671	peak_1487	0	.
chr1	89115714	89116214	peak_1488	0	.
chr1	89119026	89119526	peak_1489	0	.
chr1	89294483	89294983	peak_1491	0	.
chr1	89371645	89372145	peak_975	0	.
chr1	89390808	89391308	peak_1493	0	.
chr1	89395402	89395902	peak_1494	0	.
chr1	89445415	89445915	peak_1496	0	.
chr1	89483152	89483652	peak_1498	0	.
chr1	89494253	89494753	peak_1499	0	.
chr1	89504747	89505247	peak_1500	0	.
chr1	89514800	89515300	peak_1502	0	.
chr1	89571383	89571883	peak_985	0	.
chr1	89584269	89584769	peak_1505	0	.
chr1	89630957	89631457	peak_1507	0	.
chr1	89651809	89652309	peak_1508	0	.
chr1	89658235	89658735	peak_1509	0	.
chr1	89678490	89678990	peak_1510	0	.
chr1	89858784	89859284	peak_1514	0	.
chr1	89868047	89868547	peak_1515	0	.
chr1	90081038	90081538	peak_1521	0	.
chr1	90148031	90148531	peak_1526	0	.
chr1	90153271	90153771	peak_1527	0	.
chr1	90155370	90155870	peak_1528	0	.
chr1	90162177	90162677	peak_1529	0	.
chr1	90167996	90168496	peak_1530	0	.
chr1	90170148	90170648	peak_1531	0	.
chr1	90174439	90174939	peak_1532	0	.
chr1	90175805	90176305	peak_1533	0	.
chr1	90177009	90177509	peak_1534	0	.
chr1	90180170	90180670	peak_1004	0	.
chr1	90202618	90203118	peak_1535	0	.
chr1	90217098	90217598	peak_1536	0	.
chr1	90326243	90326743	peak_1537	0	.
chr1	90340439	90340939	peak_1538	0	.
chr1	90385043	90385543	peak_1539	0	.
chr1	90432105	90432605	peak_1540	0	.
chr1	90515996	90516496	peak_1542	0	.
chr1	90518461	90518961	peak_1543	0	.
chr1	90557522	90558022	peak_1546	0	.
chr1	90578604	90579104	peak_1547	0	.
chr1	90604130	90604630	peak_1548	0	.
chr1	90618413	90618913	peak_1549	0	.
chr1	90661731	90662231	peak_1550	0	.
chr1	90671553	90672053	peak_1551	0	.
chr1	90677832	90678332	peak_1552	0	.
chr1	90681844	90682344	peak_1553	0	.
chr1	90685947	90686447	peak_1554	0	.
chr1	90703366	90703866	peak_1555	0	.
chr1	90777494	90777994	peak_1556	0	.
chr1	90824406	90824906	peak_1016	0	.
chr1	90856182	90856682	peak_1559	0	.
chr1	90900904	90901404	peak_1561	0	.
chr1	90902654	90903154	peak_1562	0	.
chr1	90944882	90945382	peak_1565	0	.
chr1	90950120	90950620	peak_1566	0	.
chr1	90951603	90952103	peak_1567	0	.
chr1	90960142	90960642	peak_1568	0	.
chr1	90989961	90990461	peak_1570	0	.
chr1	90999290	90999790	peak_1571	0	.
chr1	91012708	91013208	peak_1572	0	.
chr1	91014060	91014560	peak_1573	0	.
chr1	91026506	91027006	peak_1574	0	.
chr1	91036979	91037479	peak_1575	0	.
chr1	91138801	91139301	peak_1579	0	.
chr1	91144678	91145178	peak_1580	0	.
chr1	91155525	91156025	peak_1581	0	.
chr1	91175841	91176341	peak_1583	0	.
chr1	91249514	91250014	peak_1587	0	.
chr1	91272637	91273137	peak_1588	0	.
chr1	91308145	91308645	peak_1035	0	.
chr1	91363980	91364480	peak_1596	0	.
chr1	91376341	91376841	peak_1597	0	.
chr1	91383538	91384038	peak_1598	0	.
chr1	91461157	91461657	peak_1603	0	.
chr1	91465844	91466344	peak_1604	0	.
chr1	91471665	91472165	peak_1606	0	.
chr1	91491664	91492164	peak_1607	0	.
chr1	91528315	91528815	peak_1609	0	.
chr1	91682765	91683265	peak_1611	0	.
chr1	91751130	91751630	peak_1613	0	.
chr1	91800077	91800577	peak_1051	0	.
chr1	91963500	91964000	peak_1616	0	.
chr1	91982777	91983277	peak_1617	0	.
chr1	92011552	92012052	peak_1618	0	.
chr1	92058264	92058764	peak_1619	0	.
chr1	92064826	92065326	peak_1056	0	.
chr1	92095273	92095773	peak_1620	0	.
chr1	92243977	92244477	peak_1623	0	.
chr1	92306721	92307221	peak_1624	0	.
chr1	92326294	92326794	peak_1625	0	.
chr1	92365456	92365956	peak_1626	0	.
chr1	92624531	92625031	peak_1632	0	.
chr1	92626783	92627283	peak_1633	0	.
chr1	92648186	92648686	peak_1634	0	.
chr1	92672511	92673011	peak_1635	0	.
chr1	92700180	92700680	peak_1636	0	.
chr1	92702387	92702887	peak_1637	0	.
chr1	92714865	92715365	peak_1638	0	.
chr1	92718725	92719225	peak_1639	0	.
chr1	92776190	92776690	peak_1642	0	.
chr1	92776795	92777295	peak_1643	0	.
chr1	92782894	92783394	peak_1644	0	.
chr1	92830387	92830887	peak_1074	0	.
chr1	92884289	92884789	peak_1651	0	.
chr1	92900498	92900998	peak_1652	0	.
chr1	92903681	92904181	peak_1653	0	.
chr1	92906680	92907180	peak_1654	0	.
chr1	92961665	92962165	peak_1657	0	.
chr1	92973791	92974291	peak_1658	0	.
chr1	93042736	93043236	peak_1662	0	.
chr1	93056360	93056860	peak_1663	0	.
chr1	93102051	93102551	peak_1664	0	.
chr1	93104186	93104686	peak_1665	0	.
chr1	93137967	93138467	peak_1666	0	.
chr1	93173621	93174121	peak_1670	0	.
chr1	93596367	93596867	peak_1682	0	.
chr1	93654643	93655143	peak_1102	0	.
chr1	93669617	93670117	peak_1686	0	.
chr1	93894110	93894610	peak_1702	0	.
chr1	93962819	93963319	peak_1706	0	.
chr1	97577776	97578276	peak_1715	0	.
chr1	97626571	97627071	peak_1717	0	.
chr1	98012270	98012770	peak_1726	0	.
chr1	98201624	98202124	peak_1728	0	.
chr1	98853186	98853686	peak_1130	0	.
chr1	102615329	102615829	peak_1737	0	.
chr1	104877338	104877838	peak_1740	0	.
chr1	104921667	104922167	peak_1741	0	.
chr1	105107034	105107534	peak_1743	0	.
chr1	105708159	105708659	peak_1747	0	.
chr1	105730646	105731146	peak_1748	0	.
chr1	105794606	105795106	peak_1750	0	.
chr1	105808671	105809171	peak_1751	0	.
chr1	105899359	105899859	peak_1754	0	.
chr1	105901714	105902214	peak_1755	0	.
chr1	105908804	105909304	peak_1756	0	.
chr1	105921496	105921996	peak_1758	0	.
chr1	105966995	105967495	peak_1760	0	.
chr1	105993424	105993924	peak_1761	0	.
chr1	105998909	105999409	peak_1762	0	.
chr1	106127402	106127902	peak_1765	0	.
chr1	106131992	106132492	peak_1766	0	.
chr1	106134694	106135194	peak_1767	0	.
chr1	106169717	106170217	peak_1769	0	.
chr1	106323167	106323667	peak_1155	0	.
chr1	106482032	106482532	peak_1774	0	.
chr1	106530638	106531138	peak_1775	0	.
chr1	106556376	106556876	peak_1776	0	.
chr1	106557042	106557542	peak_1777	0	.
chr1	106557716	106558216	peak_1778	0	.
chr1	106560842	106561342	peak_1779	0	.
chr1	106594089	106594589	peak_1780	0	.
chr1	106615595	106616095	peak_1781	0	.
chr1	106928109	106928609	peak_1165	0	.
chr1	107409162	107409662	peak_1166	0	.
chr1	107517468	107517968	peak_1167	0	.
chr1	109910102	109910602	peak_1793	0	.
chr1	111682027	111682527	peak_1798	0	.
chr1	113967072	113967572	peak_1172	0	.
chr1	118404537	118405037	peak_1813	0	.
chr1	118406920	118407420	peak_1181	0	.
chr1	118413769	118414269	peak_1816	0	.
chr1	118699988	118700488	peak_1822	0	.
chr1	118729273	118729773	peak_1825	0	.
chr1	118753161	118753661	peak_1188	0	.
chr1	118805998	118806498	peak_1189	0	.
chr1	118829915	118830415	peak_1828	0	.
chr1	118832660	118833160	peak_1190	0	.
chr1	118844086	118844586	peak_1830	0	.
chr1	118863923	118864423	peak_1831	0	.
chr1	118867884	118868384	peak_1832	0	.
chr1	118882629	118883129	peak_1193	0	.
chr1	118904211	118904711	peak_1834	0	.
chr1	118931628	118932128	peak_1837	0	.
chr1	118953715	118954215	peak_1198	0	.
chr1	118961460	118961960	peak_1839	0	.
chr1	118975643	118976143	peak_1841	0	.
chr1	119010263	119010763	peak_1843	0	.
chr1	119011319	119011819	peak_1844	0	.
chr1	119117269	119117769	peak_1848	0	.
chr1	119122195	119122695	peak_1849	0	.
chr1	119145089	119145589	peak_1850	0	.
chr1	119276495	119276995	peak_1852	0	.
chr1	119316394	119316894	peak_1853	0	.
chr1	119324360	119324860	peak_1854	0	.
chr1	119347330	119347830	peak_1856	0	.
chr1	119349390	119349890	peak_1857	0	.
chr1	119385878	119386378	peak_1860	0	.
chr1	119400220	119400720	peak_1862	0	.
chr1	119412140	119412640	peak_1863	0	.
chr1	119419726	119420226	peak_1864	0	.
chr1	119429576	119430076	peak_1865	0	.
chr1	119448722	119449222	peak_1867	0	.
chr1	119463793	119464293	peak_1869	0	.
chr1	119469271	119469771	peak_1870	0	.
chr1	119474225	119474725	peak_1871	0	.
chr1	119570050	119570550	peak_1874	0	.
chr1	119934745	119935245	peak_1882	0	.
chr1	119960704	119961204	peak_1883	0	.
chr1	120010890	120011390	peak_1885	0	.
chr1	120011589	120012089	peak_1886	0	.
chr1	120043611	120044111	peak_1225	0	.
chr1	120099477	120099977	peak_1890	0	.
chr1	120104081	120104581	peak_1891	0	.
chr1	120173318	120173818	peak_1894	0	.
chr1	120186895	120187395	peak_1895	0	.
chr1	120195315	120195815	peak_1897	0	.
chr1	120203737	120204237	peak_1234	0	.
chr1	120268019	120268519	peak_1900	0	.
chr1	120270065	120270565	peak_1901	0	.
chr1	120284933	120285433	peak_1902	0	.
chr1	120685165	120685665	peak_1911	0	.
chr1	121024283	121024783	peak_1916	0	.
chr1	121154163	121154663	peak_1245	0	.
chr1	125358452	125358952	peak_1935	0	.
chr1	125409635	125410135	peak_1937	0	.
chr1	125418720	125419220	peak_1938	0	.
chr1	125453590	125454090	peak_1939	0	.
chr1	125469949	125470449	peak_1258	0	.
chr1	125503156	125503656	peak_1942	0	.
chr1	125535112	125535612	peak_1943	0	.
chr1	125580878	125581378	peak_1944	0	.
chr1	125590893	125591393	peak_1261	0	.
chr1	125607157	125607657	peak_1948	0	.
chr1	126245506	126246006	peak_1266	0	.
chr1	126522482	126522982	peak_1957	0	.
chr1	126578513	126579013	peak_1958	0	.
chr1	126588183	126588683	peak_1268	0	.
chr1	126611511	126612011	peak_1961	0	.
chr1	126726942	126727442	peak_1963	0	.
chr1	126745340	126745840	peak_1272	0	.
chr1	126752541	126753041	peak_1965	0	.
chr1	126859406	126859906	peak_1276	0	.
chr1	126920955	126921455	peak_1970	0	.
chr1	126929081	126929581	peak_1971	0	.
chr1	127167512	127168012	peak_1974	0	.
chr1	127247424	127247924	peak_1975	0	.
chr1	127257420	127257920	peak_1976	0	.
chr1	127272663	127273163	peak_1977	0	.
chr1	127276359	127276859	peak_1280	0	.
chr1	127337253	127337753	peak_1979	0	.
chr1	127370541	127371041	peak_1981	0	.
chr1	127386652	127387152	peak_1982	0	.
chr1	127392961	127393461	peak_1983	0	.
chr1	127516190	127516690	peak_1987	0	.
chr1	127588878	127589378	peak_1989	0	.
chr1	127684180	127684680	peak_1991	0	.
chr1	127707827	127708327	peak_1993	0	.
chr1	127886579	127887079	peak_1996	0	.
chr1	127993092	127993592	peak_1290	0	.
chr1	127996728	127997228	peak_1997	0	.
chr1	128400125	128400625	peak_1298	0	.
chr1	128460332	128460832	peak_2007	0	.
chr1	128479678	128480178	peak_2008	0	.
chr1	128488459	128488959	peak_2009	0	.
chr1	128638868	128639368	peak_2014	0	.
chr1	128731059	128731559	peak_2015	0	.
chr1	128760260	128760760	peak_2017	0	.
chr1	129200810	129201310	peak_2020	0	.
chr1	130227646	130228146	peak_2021	0	.
chr1	130301075	130301575	peak_2024	0	.
chr1	130475659	130476159	peak_2028	0	.
chr1	130561697	130562197	peak_2029	0	.
chr1	130659406	130659906	peak_1315	0	.
chr1	130665240	130665740	peak_1316	0	.
chr1	130668967	130669467	peak_2034	0	.
chr1	130673256	130673756	peak_1319	0	.
chr1	130711782	130712282	peak_2037	0	.
chr1	130731990	130732490	peak_2038	0	.
chr1	130874552	130875052	peak_2042	0	.
chr1	130930969	130931469	peak_2043	0	.
chr1	130980923	130981423	peak_2045	0	.
chr1	130986238	130986738	peak_2046	0	.
chr1	130987963	130988463	peak_2047	0	.
chr1	131002076	131002576	peak_2050	0	.
chr1	131009134	131009634	peak_2051	0	.
chr1	131012008	131012508	peak_2052	0	.
chr1	131016620	131017120	peak_2053	0	.
chr1	131017877	131018377	peak_2054	0	.
chr1	131031587	131032087	peak_2056	0	.
chr1	131035625	131036125	peak_2057	0	.
chr1	131040259	131040759	peak_2058	0	.
chr1	131043620	131044120	peak_2059	0	.
chr1	131053869	131054369	peak_2060	0	.
chr1	131113790	131114290	peak_2064	0	.
chr1	131155947	131156447	peak_2066	0	.
chr1	131188045	131188545	peak_2069	0	.
chr1	131197915	131198415	peak_1337	0	.
chr1	131214955	131215455	peak_2072	0	.
chr1	131222922	131223422	peak_2073	0	.
chr1	131273166	131273666	peak_2074	0	.
chr1	131307910	131308410	peak_2075	0	.
chr1	131344792	131345292	peak_2076	0	.
chr1	131345708	131346208	peak_2077	0	.
chr1	131346987	131347487	peak_2078	0	.
chr1	131359532	131360032	peak_2079	0	.
chr1	131419206	131419706	peak_2081	0	.
chr1	131476078	131476578	peak_2083	0	.
chr1	131482840	131483340	peak_2084	0	.
chr1	131493749	131494249	peak_2085	0	.
chr1	131552127	131552627	peak_2088	0	.
chr1	131580374	131580874	peak_1347	0	.
chr1	131585720	131586220	peak_1348	0	.
chr1	131618115	131618615	peak_1349	0	.
chr1	131624075	131624575	peak_2091	0	.
chr1	131639201	131639701	peak_2092	0	.
chr1	131640011	131640511	peak_2093	0	.
chr1	131664062	131664562	peak_2094	0	.
chr1	131693272	131693772	peak_2095	0	.
chr1	131899909	131900409	peak_2102	0	.
chr1	132023264	132023764	peak_2108	0	.
chr1	132061324	132061824	peak_2110	0	.
chr1	132077879	132078379	peak_2112	0	.
chr1	132079473	132079973	peak_2113	0	.
chr1	132081348	132081848	peak_2114	0	.
chr1	132095848	132096348	peak_2117	0	.
chr1	132118398	132118898	peak_2118	0	.
chr1	132139774	132140274	peak_2123	0	.
chr1	132192261	132192761	peak_2127	0	.
chr1	132220172	132220672	peak_2128	0	.
chr1	132226347	132226847	peak_2129	0	.
chr1	132238922	132239422	peak_2130	0	.
chr1	132240330	132240830	peak_1374	0	.
chr1	132250430	132250930	peak_2133	0	.
chr1	132261344	132261844	peak_2134	0	.
chr1	132263025	132263525	peak_2135	0	.
chr1	132273808	132274308	peak_2136	0	.
chr1	132283498	132283998	peak_2137	0	.
chr1	132298364	132298864	peak_2139	0	.
chr1	132299353	132299853	peak_2140	0	.
chr1	132301931	132302431	peak_2141	0	.
chr1	132303022	132303522	peak_2142	0	.
chr1	132309636	132310136	peak_1381	0	.
chr1	132448375	132448875	peak_2148	0	.
chr1	132468833	132469333	peak_2150	0	.
chr1	132470355	132470855	peak_2151	0	.
chr1	132485730	132486230	peak_2152	0	.
chr1	132493549	132494049	peak_2153	0	.
chr1	132536726	132537226	peak_2155	0	.
chr1	132686272	132686772	peak_2157	0	.
chr1	132769118	132769618	peak_2158	0	.
chr1	132779477	132779977	peak_2159	0	.
chr1	132781035	132781535	peak_2160	0	.
chr1	132821497	132821997	peak_2162	0	.
chr1	132862559	132863059	peak_2165	0	.
chr1	132955674	132956174	peak_2168	0	.
chr1	132961436	132961936	peak_2169	0	.
chr1	132967176	132967676	peak_2170	0	.
chr1	133000947	133001447	peak_2173	0	.
chr1	133004642	133005142	peak_2174	0	.
chr1	133011953	133012453	peak_2175	0	.
chr1	133015316	133015816	peak_1406	0	.
chr1	133045915	133046415	peak_1407	0	.
chr1	133046487	133046987	peak_1408	0	.
chr1	133061116	133061616	peak_1410	0	.
chr1	133073640	133074140	peak_1411	0	.
chr1	133096352	133096852	peak_2187	0	.
chr1	133129099	133129599	peak_2190	0	.
chr1	133137737	133138237	peak_2191	0	.
chr1	133145144	133145644	peak_2192	0	.
chr1	133150297	133150797	peak_2193	0	.
chr1	133153659	133154159	peak_2194	0	.
chr1	133154578	133155078	peak_2195	0	.
chr1	133164750	133165250	peak_2196	0	.
chr1	133165293	133165793	peak_2197	0	.
chr1	133172351	133172851	peak_1418	0	.
chr1	133181101	133181601	peak_2200	0	.
chr1	133183153	133183653	peak_2201	0	.
chr1	133209982	133210482	peak_2202	0	.
chr1	133222781	133223281	peak_2203	0	.
chr1	133230170	133230670	peak_2205	0	.
chr1	133256966	133257466	peak_2207	0	.
chr1	133281192	133281692	peak_2208	0	.
chr1	133295536	133296036	peak_2211	0	.
chr1	133309717	133310217	peak_2212	0	.
chr1	133345347	133345847	peak_2214	0	.
chr1	133345916	133346416	peak_2215	0	.
chr1	133362157	133362657	peak_2217	0	.
chr1	133379625	133380125	peak_2218	0	.
chr1	133398709	133399209	peak_1427	0	.
chr1	133420981	133421481	peak_2220	0	.
chr1	133448317	133448817	peak_2221	0	.
chr1	133522640	133523140	peak_2222	0	.
chr1	133524375	133524875	peak_2223	0	.
chr1	133621897	133622397	peak_2226	0	.
chr1	133623668	133624168	peak_2227	0	.
chr1	133663914	133664414	peak_2229	0	.
chr1	133672830	133673330	peak_2230	0	.
chr1	133681922	133682422	peak_2231	0	.
chr1	133694572	133695072	peak_2232	0	.
chr1	133699453	133699953	peak_2233	0	.
chr1	133743408	133743908	peak_2237	0	.
chr1	133753303	133753803	peak_2238	0	.
chr1	133782908	133783408	peak_2239	0	.
chr1	133783681	133784181	peak_2240	0	.
chr1	133791295	133791795	peak_2241	0	.
chr1	133817887	133818387	peak_2242	0	.
chr1	133819169	133819669	peak_2243	0	.
chr1	133823969	133824469	peak_2244	0	.
chr1	133835971	133836471	peak_2245	0	.
chr1	133851861	133852361	peak_2247	0	.
chr1	133879309	133879809	peak_2249	0	.
chr1	133889430	133889930	peak_2250	0	.
chr1	133906407	133906907	peak_2251	0	.
chr1	133964899	133965399	peak_1449	0	.
chr1	133973637	133974137	peak_2253	0	.
chr1	133980925	133981425	peak_2255	0	.
chr1	133983016	133983516	peak_1453	0	.
chr1	133988499	133988999	peak_2256	0	.
chr1	133991083	133991583	peak_2257	0	.
chr1	133999051	133999551	peak_2258	0	.
chr1	134000847	134001347	peak_2259	0	.
chr1	134010673	134011173	peak_2261	0	.
chr1	134014540	134015040	peak_2262	0	.
chr1	134020557	134021057	peak_2263	0	.
chr1	134024334	134024834	peak_2264	0	.
chr1	134026835	134027335	peak_2265	0	.
chr1	134079328	134079828	peak_2268	0	.
chr1	134121541	134122041	peak_2271	0	.
chr1	134123338	134123838	peak_2272	0	.
chr1	134124042	134124542	peak_2273	0	.
chr1	134133340	134133840	peak_2274	0	.
chr1	134149776	134150276	peak_2276	0	.
chr1	134171865	134172365	peak_2278	0	.
chr1	134226694	134227194	peak_2279	0	.
chr1	134230445	134230945	peak_2280	0	.
chr1	134266553	134267053	peak_2281	0	.
chr1	134269881	134270381	peak_2282	0	.
chr1	134272235	134272735	peak_2283	0	.
chr1	134309528	134310028	peak_2285	0	.
chr1	134351626	134352126	peak_1476	0	.
chr1	134353990	134354490	peak_2290	0	.
chr1	134440903	134441403	peak_2293	0	.
chr1	134444249	134444749	peak_2294	0	.
chr1	134446302	134446802	peak_2295	0	.
chr1	134483474	134483974	peak_1483	0	.
chr1	134484506	134485006	peak_2297	0	.
chr1	134574131	134574631	peak_2299	0	.
chr1	134632560	134633060	peak_2300	0	.
chr1	134636767	134637267	peak_2301	0	.
chr1	134669629	134670129	peak_2302	0	.
chr1	134681570	134682070	peak_2304	0	.
chr1	134705673	134706173	peak_2305	0	.
chr1	134731344	134731844	peak_2307	0	.
chr1	134744334	134744834	peak_2308	0	.
chr1	134915263	134915763	peak_2313	0	.
chr1	134948695	134949195	peak_2315	0	.
chr1	135011131	135011631	peak_2316	0	.
chr1	135022852	135023352	peak_2317	0	.
chr1	135060086	135060586	peak_2324	0	.
chr1	135127176	135127676	peak_2330	0	.
chr1	135132449	135132949	peak_2331	0	.
chr1	135178372	135178872	peak_2332	0	.
chr1	135186723	135187223	peak_1507	0	.
chr1	135295868	135296368	peak_2338	0	.
chr1	135296736	135297236	peak_2339	0	.
chr1	135306246	135306746	peak_2341	0	.
chr1	135338689	135339189	peak_2342	0	.
chr1	135407511	135408011	peak_2345	0	.
chr1	135452189	135452689	peak_1516	0	.
chr1	135472445	135472945	peak_2349	0	.
chr1	135547537	135548037	peak_1522	0	.
chr1	135559210	135559710	peak_2354	0	.
chr1	135587207	135587707	peak_2356	0	.
chr1	135598109	135598609	peak_2357	0	.
chr1	135627044	135627544	peak_2359	0	.
chr1	135628296	135628796	peak_2360	0	.
chr1	135638753	135639253	peak_2361	0	.
chr1	135642575	135643075	peak_2362	0	.
chr1	135647150	135647650	peak_2363	0	.
chr1	135659536	135660036	peak_2366	0	.
chr1	135661912	135662412	peak_2367	0	.
chr1	135667013	135667513	peak_2368	0	.
chr1	135668686	135669186	peak_2369	0	.
chr1	135680600	135681100	peak_2370	0	.
chr1	135682820	135683320	peak_2371	0	.
chr1	135698553	135699053	peak_2374	0	.
chr1	135715493	135715993	peak_1541	0	.
chr1	135716422	135716922	peak_2378	0	.
chr1	135717502	135718002	peak_2379	0	.
chr1	135721460	135721960	peak_1543	0	.
chr1	135722051	135722551	peak_2380	0	.
chr1	135738918	135739418	peak_2383	0	.
chr1	135740751	135741251	peak_2384	0	.
chr1	135756579	135757079	peak_2386	0	.
chr1	135774756	135775256	peak_2388	0	.
chr1	135778389	135778889	peak_2389	0	.
chr1	135780023	135780523	peak_1551	0	.
chr1	135789619	135790119	peak_2391	0	.
chr1	135793221	135793721	peak_2392	0	.
chr1	135846682	135847182	peak_2394	0	.
chr1	135869276	135869776	peak_2397	0	.
chr1	135869792	135870292	peak_1557	0	.
chr1	135939725	135940225	peak_2402	0	.
chr1	135942551	135943051	peak_2403	0	.
chr1	135979126	135979626	peak_2406	0	.
chr1	135991685	135992185	peak_2408	0	.
chr1	136030667	136031167	peak_2410	0	.
chr1	136048472	136048972	peak_2412	0	.
chr1	136054583	136055083	peak_2413	0	.
chr1	136061250	136061750	peak_2415	0	.
chr1	136062806	136063306	peak_2416	0	.
chr1	136065400	136065900	peak_2417	0	.
chr1	136067619	136068119	peak_2418	0	.
chr1	136070052	136070552	peak_2419	0	.
chr1	136097790	136098290	peak_1571	0	.
chr1	136156171	136156671	peak_2424	0	.
chr1	136187808	136188308	peak_2426	0	.
chr1	136253596	136254096	peak_1575	0	.
chr1	136355335	136355835	peak_2432	0	.
chr1	136468281	136468781	peak_2436	0	.
chr1	136483504	136484004	peak_1583	0	.
chr1	136489595	136490095	peak_2439	0	.
chr1	136497911	136498411	peak_2440	0	.
chr1	136505644	136506144	peak_2441	0	.
chr1	136516484	136516984	peak_2442	0	.
chr1	136589649	136590149	peak_2444	0	.
chr1	136623598	136624098	peak_2447	0	.
chr1	136626088	136626588	peak_2448	0	.
chr1	136635070	136635570	peak_2449	0	.
chr1	136696520	136697020	peak_2450	0	.
chr1	136796612	136797112	peak_2451	0	.
chr1	136876627	136877127	peak_2453	0	.
chr1	137225850	137226350	peak_2460	0	.
chr1	137251582	137252082	peak_2461	0	.
chr1	137488310	137488810	peak_2462	0	.
chr1	137489203	137489703	peak_2463	0	.
chr1	137577741	137578241	peak_2464	0	.
chr1	137584684	137585184	peak_2465	0	.
chr1	137728412	137728912	peak_2466	0	.
chr1	137729831	137730331	peak_2467	0	.
chr1	137855554	137856054	peak_2470	0	.
chr1	138351461	138351961	peak_1598	0	.
chr1	138477953	138478453	peak_1599	0	.
chr1	138499394	138499894	peak_2480	0	.
chr1	138536956	138537456	peak_2483	0	.
chr1	138680015	138680515	peak_2486	0	.
chr1	138833951	138834451	peak_2494	0	.
chr1	138839817	138840317	peak_2495	0	.
chr1	138856440	138856940	peak_2496	0	.
chr1	139304539	139305039	peak_2503	0	.
chr1	139307000	139307500	peak_2504	0	.
chr1	139366079	139366579	peak_2507	0	.
chr1	140194998	140195498	peak_2511	0	.
chr1	141991717	141992217	peak_2514	0	.
chr1	143379401	143379901	peak_2519	0	.
chr1	143399984	143400484	peak_1620	0	.
chr1	143649556	143650056	peak_2525	0	.
chr1	143882258	143882758	peak_2531	0	.
chr1	143931518	143932018	peak_2532	0	.
chr1	144181972	144182472	peak_1630	0	.
chr1	146600487	146600987	peak_2536	0	.
chr1	147134637	147135137	peak_1635	0	.
chr1	149286693	149287193	peak_2538	0	.
chr1	149722419	149722919	peak_2540	0	.
chr1	149902960	149903460	peak_2542	0	.
chr1	150635194	150635694	peak_1642	0	.
chr1	150765777	150766277	peak_2548	0	.
chr1	150809361	150809861	peak_2549	0	.
chr1	150916628	150917128	peak_1648	0	.
chr1	150921039	150921539	peak_2557	0	.
chr1	150938016	150938516	peak_2558	0	.
chr1	150954596	150955096	peak_2559	0	.
chr1	150955725	150956225	peak_2560	0	.
chr1	150971793	150972293	peak_2561	0	.
chr1	150977208	150977708	peak_2562	0	.
chr1	151002483	151002983	peak_1654	0	.
chr1	151005717	151006217	peak_2564	0	.
chr1	151007300	151007800	peak_2565	0	.
chr1	151020203	151020703	peak_2566	0	.
chr1	151032566	151033066	peak_2567	0	.
chr1	151053308	151053808	peak_2569	0	.
chr1	151058013	151058513	peak_2570	0	.
chr1	151085571	151086071	peak_2577	0	.
chr1	151112327	151112827	peak_2578	0	.
chr1	151126570	151127070	peak_2579	0	.
chr1	151163181	151163681	peak_1665	0	.
chr1	151214006	151214506	peak_2580	0	.
chr1	151214606	151215106	peak_2581	0	.
chr1	151247301	151247801	peak_2585	0	.
chr1	151466622	151467122	peak_2593	0	.
chr1	151492215	151492715	peak_2594	0	.
chr1	151562443	151562943	peak_2597	0	.
chr1	151581757	151582257	peak_1678	0	.
chr1	151585047	151585547	peak_2599	0	.
chr1	151765974	151766474	peak_1680	0	.
chr1	151775762	151776262	peak_2602	0	.
chr1	151815705	151816205	peak_2604	0	.
chr1	151818943	151819443	peak_2605	0	.
chr1	151829236	151829736	peak_2606	0	.
chr1	152040352	152040852	peak_2612	0	.
chr1	152244050	152244550	peak_2613	0	.
chr1	152244887	152245387	peak_2614	0	.
chr1	152293241	152293741	peak_2618	0	.
chr1	152333189	152333689	peak_2619	0	.
chr1	152337444	152337944	peak_2620	0	.
chr1	152373265	152373765	peak_2621	0	.
chr1	152398928	152399428	peak_2623	0	.
chr1	152400669	152401169	peak_2624	0	.
chr1	152403936	152404436	peak_2625	0	.
chr1	152407263	152407763	peak_2626	0	.
chr1	152408467	152408967	peak_2627	0	.
chr1	152431942	152432442	peak_2628	0	.
chr1	152449160	152449660	peak_2629	0	.
chr1	152465019	152465519	peak_2630	0	.
chr1	152470425	152470925	peak_2631	0	.
chr1	152479301	152479801	peak_2632	0	.
chr1	152485267	152485767	peak_2633	0	.
chr1	152545427	152545927	peak_2636	0	.
chr1	152557229	152557729	peak_2637	0	.
chr1	152558360	152558860	peak_2638	0	.
chr1	152563037	152563537	peak_2639	0	.
chr1	152578543	152579043	peak_2640	0	.
chr1	152603315	152603815	peak_2641	0	.
chr1	152622148	152622648	peak_2642	0	.
chr1	152665866	152666366	peak_1703	0	.
chr1	152666595	152667095	peak_2646	0	.
chr1	152668448	152668948	peak_2647	0	.
chr1	152675642	152676142	peak_1705	0	.
chr1	152685546	152686046	peak_2649	0	.
chr1	152690839	152691339	peak_2650	0	.
chr1	152693559	152694059	peak_2651	0	.
chr1	152831914	152832414	peak_1711	0	.
chr1	152911170	152911670	peak_2657	0	.
chr1	152915766	152916266	peak_2658	0	.
chr1	152923761	152924261	peak_2659	0	.
chr1	152947267	152947767	peak_2660	0	.
chr1	152967571	152968071	peak_2662	0	.
chr1	152977134	152977634	peak_2663	0	.
chr1	153002149	153002649	peak_2664	0	.
chr1	153005705	153006205	peak_2665	0	.
chr1	153010152	153010652	peak_2666	0	.
chr1	153015321	153015821	peak_2667	0	.
chr1	153016530	153017030	peak_2668	0	.
chr1	153029168	153029668	peak_2669	0	.
chr1	153048138	153048638	peak_2670	0	.
chr1	153049010	153049510	peak_2671	0	.
chr1	153050458	153050958	peak_2672	0	.
chr1	153077842	153078342	peak_2674	0	.
chr1	153140741	153141241	peak_2675	0	.
chr1	153142554	153143054	peak_2676	0	.
chr1	153150298	153150798	peak_2677	0	.
chr1	153153677	153154177	peak_2678	0	.
chr1	153156142	153156642	peak_2679	0	.
chr1	153167877	153168377	peak_2680	0	.
chr1	153196578	153197078	peak_2681	0	.
chr1	153262388	153262888	peak_2683	0	.
chr1	153277464	153277964	peak_2684	0	.
chr1	153300557	153301057	peak_2685	0	.
chr1	153407903	153408403	peak_2689	0	.
chr1	153418645	153419145	peak_2690	0	.
chr1	153461428	153461928	peak_2695	0	.
chr1	153474517	153475017	peak_2696	0	.
chr1	153517857	153518357	peak_2698	0	.
chr1	153528614	153529114	peak_2699	0	.
chr1	153579047	153579547	peak_2703	0	.
chr1	153606369	153606869	peak_1736	0	.
chr1	153798314	153798814	peak_2712	0	.
chr1	153837844	153838344	peak_2713	0	.
chr1	153854001	153854501	peak_2714	0	.
chr1	153908224	153908724	peak_2716	0	.
chr1	153909572	153910072	peak_2717	0	.
chr1	153918614	153919114	peak_1748	0	.
chr1	153993727	153994227	peak_1750	0	.
chr1	154025903	154026403	peak_1752	0	.
chr1	154076746	154077246	peak_2724	0	.
chr1	154661865	154662365	peak_2728	0	.
chr1	154759884	154760384	peak_2730	0	.
chr1	154886701	154887201	peak_2732	0	.
chr1	154901494	154901994	peak_2733	0	.
chr1	154903235	154903735	peak_2734	0	.
chr1	154904814	154905314	peak_2735	0	.
chr1	154906616	154907116	peak_2736	0	.
chr1	154914960	154915460	peak_2737	0	.
chr1	154916029	154916529	peak_2738	0	.
chr1	154924622	154925122	peak_2739	0	.
chr1	154925898	154926398	peak_2740	0	.
chr1	154928544	154929044	peak_2741	0	.
chr1	154935189	154935689	peak_2742	0	.
chr1	154959061	154959561	peak_2743	0	.
chr1	154962253	154962753	peak_2745	0	.
chr1	154968116	154968616	peak_2746	0	.
chr1	154969211	154969711	peak_2747	0	.
chr1	154984096	154984596	peak_2749	0	.
chr1	154989638	154990138	peak_2750	0	.
chr1	155010580	155011080	peak_2751	0	.
chr1	155022341	155022841	peak_2752	0	.
chr1	155088208	155088708	peak_2754	0	.
chr1	155091073	155091573	peak_1776	0	.
chr1	155099853	155100353	peak_2756	0	.
chr1	155105578	155106078	peak_2757	0	.
chr1	155109991	155110491	peak_2758	0	.
chr1	155113038	155113538	peak_2759	0	.
chr1	155157171	155157671	peak_2761	0	.
chr1	155348291	155348791	peak_2765	0	.
chr1	155380312	155380812	peak_2766	0	.
chr1	155597880	155598380	peak_2770	0	.
chr1	155616660	155617160	peak_2771	0	.
chr1	155945829	155946329	peak_2780	0	.
chr1	155946562	155947062	peak_1797	0	.
chr1	155960285	155960785	peak_2781	0	.
chr1	155996185	155996685	peak_2782	0	.
chr1	156007293	156007793	peak_1799	0	.
chr1	156040419	156040919	peak_2785	0	.
chr1	156043865	156044365	peak_2786	0	.
chr1	156044932	156045432	peak_2787	0	.
chr1	156050194	156050694	peak_2788	0	.
chr1	156056949	156057449	peak_2789	0	.
chr1	156058177	156058677	peak_2790	0	.
chr1	156090847	156091347	peak_2792	0	.
chr1	156248096	156248596	peak_2795	0	.
chr1	156569379	156569879	peak_2808	0	.
chr1	156572644	156573144	peak_2809	0	.
chr1	156577700	156578200	peak_2810	0	.
chr1	156579863	156580363	peak_2811	0	.
chr1	156606530	156607030	peak_2812	0	.
chr1	156641019	156641519	peak_2813	0	.
chr1	156783813	156784313	peak_2817	0	.
chr1	156791782	156792282	peak_2818	0	.
chr1	156813134	156813634	peak_2821	0	.
chr1	156814129	156814629	peak_1828	0	.
chr1	156815061	156815561	peak_2822	0	.
chr1	156821495	156821995	peak_2823	0	.
chr1	156835788	156836288	peak_2824	0	.
chr1	156866656	156867156	peak_2825	0	.
chr1	156882865	156883365	peak_2826	0	.
chr1	156906872	156907372	peak_2828	0	.
chr1	156909000	156909500	peak_2829	0	.
chr1	156913609	156914109	peak_2830	0	.
chr1	156970824	156971324	peak_2832	0	.
chr1	157006861	157007361	peak_2833	0	.
chr1	157267882	157268382	peak_2839	0	.
chr1	157271061	157271561	peak_2840	0	.
chr1	157277452	157277952	peak_2841	0	.
chr1	157307611	157308111	peak_2843	0	.
chr1	157340185	157340685	peak_2845	0	.
chr1	157380533	157381033	peak_2847	0	.
chr1	158124567	158125067	peak_2855	0	.
chr1	158189948	158190448	peak_2857	0	.
chr1	158381670	158382170	peak_2860	0	.
chr1	158949876	158950376	peak_2866	0	.
chr1	158990622	158991122	peak_1856	0	.
chr1	159065654	159066154	peak_1860	0	.
chr1	159217548	159218048	peak_2873	0	.
chr1	159271620	159272120	peak_2875	0	.
chr1	159345197	159345697	peak_2876	0	.
chr1	159498236	159498736	peak_1865	0	.
chr1	159513905	159514405	peak_2880	0	.
chr1	159640248	159640748	peak_2881	0	.
chr1	159853072	159853572	peak_2883	0	.
chr1	159876824	159877324	peak_1867	0	.
chr1	159887985	159888485	peak_2886	0	.
chr1	159888830	159889330	peak_2887	0	.
chr1	159889492	159889992	peak_1869	0	.
chr1	160152943	160153443	peak_2893	0	.
chr1	160198063	160198563	peak_2896	0	.
chr1	160348283	160348783	peak_2898	0	.
chr1	160358935	160359435	peak_2899	0	.
chr1	160574326	160574826	peak_2902	0	.
chr1	160639956	160640456	peak_2906	0	.
chr1	160652994	160653494	peak_2907	0	.
chr1	160727265	160727765	peak_2910	0	.
chr1	160867490	160867990	peak_2915	0	.
chr1	160998191	160998691	peak_2920	0	.
chr1	161081884	161082384	peak_2925	0	.
chr1	161096349	161096849	peak_2927	0	.
chr1	161241058	161241558	peak_2930	0	.
chr1	161539786	161540286	peak_2935	0	.
chr1	161540445	161540945	peak_2936	0	.
chr1	161545776	161546276	peak_2938	0	.
chr1	161578157	161578657	peak_1901	0	.
chr1	161578920	161579420	peak_2940	0	.
chr1	161704286	161704786	peak_2944	0	.
chr1	161722067	161722567	peak_2945	0	.
chr1	161803905	161804405	peak_2949	0	.
chr1	161827328	161827828	peak_2950	0	.
chr1	161832618	161833118	peak_2951	0	.
chr1	161842989	161843489	peak_2952	0	.
chr1	161844621	161845121	peak_2953	0	.
chr1	161865348	161865848	peak_2954	0	.
chr1	161868390	161868890	peak_2955	0	.
chr1	161871855	161872355	peak_2956	0	.
chr1	161911434	161911934	peak_2957	0	.
chr1	161921853	161922353	peak_1915	0	.
chr1	161951527	161952027	peak_2959	0	.
chr1	162011527	162012027	peak_2960	0	.
chr1	162034732	162035232	peak_2962	0	.
chr1	162053046	162053546	peak_2965	0	.
chr1	162070914	162071414	peak_2966	0	.
chr1	162141111	162141611	peak_2967	0	.
chr1	162186789	162187289	peak_2968	0	.
chr1	162417003	162417503	peak_2974	0	.
chr1	162418135	162418635	peak_2975	0	.
chr1	162492632	162493132	peak_2977	0	.
chr1	163108963	163109463	peak_2980	0	.
chr1	163737857	163738357	peak_1935	0	.
chr1	163871136	163871636	peak_1938	0	.
chr1	164147209	164147709	peak_3003	0	.
chr1	164219719	164220219	peak_3006	0	.
chr1	164232980	164233480	peak_3007	0	.
chr1	164282258	164282758	peak_1947	0	.
chr1	164289300	164289800	peak_3012	0	.
chr1	164302341	164302841	peak_3013	0	.
chr1	164380281	164380781	peak_3014	0	.
chr1	164715263	164715763	peak_3015	0	.
chr1	164723897	164724397	peak_3016	0	.
chr1	164726522	164727022	peak_3017	0	.
chr1	164820785	164821285	peak_3018	0	.
chr1	164821724	164822224	peak_3019	0	.
chr1	164839893	164840393	peak_1955	0	.
chr1	164846256	164846756	peak_3021	0	.
chr1	164848674	164849174	peak_3022	0	.
chr1	164874155	164874655	peak_3023	0	.
chr1	164903311	164903811	peak_3024	0	.
chr1	164919258	164919758	peak_3025	0	.
chr1	164932401	164932901	peak_3026	0	.
chr1	164933115	164933615	peak_3027	0	.
chr1	164936775	164937275	peak_3028	0	.
chr1	164938232	164938732	peak_3029	0	.
chr1	164942333	164942833	peak_3030	0	.
chr1	164947207	164947707	peak_3031	0	.
chr1	164947878	164948378	peak_3032	0	.
chr1	164960000	164960500	peak_3033	0	.
chr1	165019092	165019592	peak_3035	0	.
chr1	165109272	165109772	peak_3039	0	.
chr1	165148041	165148541	peak_3042	0	.
chr1	165149091	165149591	peak_3043	0	.
chr1	165411044	165411544	peak_1973	0	.
chr1	165413129	165413629	peak_3047	0	.
chr1	165416756	165417256	peak_3048	0	.
chr1	165444611	165445111	peak_3049	0	.
chr1	165445859	165446359	peak_3050	0	.
chr1	165457562	165458062	peak_3051	0	.
chr1	165467033	165467533	peak_3053	0	.
chr1	165469933	165470433	peak_3054	0	.
chr1	165482528	165483028	peak_3055	0	.
chr1	165494951	165495451	peak_3057	0	.
chr1	165496496	165496996	peak_3058	0	.
chr1	165507098	165507598	peak_3059	0	.
chr1	165512159	165512659	peak_3060	0	.
chr1	165513944	165514444	peak_3061	0	.
chr1	165519037	165519537	peak_3062	0	.
chr1	165527789	165528289	peak_3063	0	.
chr1	165528603	165529103	peak_3064	0	.
chr1	165530219	165530719	peak_3065	0	.
chr1	165545149	165545649	peak_3069	0	.
chr1	165554263	165554763	peak_3070	0	.
chr1	165557445	165557945	peak_1985	0	.
chr1	165563666	165564166	peak_1986	0	.
chr1	165575609	165576109	peak_3073	0	.
chr1	165593781	165594281	peak_3075	0	.
chr1	165608086	165608586	peak_3079	0	.
chr1	165641920	165642420	peak_3080	0	.
chr1	165644980	165645480	peak_3081	0	.
chr1	165645927	165646427	peak_3082	0	.
chr1	165661736	165662236	peak_3083	0	.
chr1	165664005	165664505	peak_3084	0	.
chr1	165681240	165681740	peak_3087	0	.
chr1	165687903	165688403	peak_3088	0	.
chr1	165692664	165693164	peak_3090	0	.
chr1	165757780	165758280	peak_3091	0	.
chr1	165804139	165804639	peak_3092	0	.
chr1	165812765	165813265	peak_3093	0	.
chr1	165873129	165873629	peak_3096	0	.
chr1	165875208	165875708	peak_3097	0	.
chr1	165883608	165884108	peak_3098	0	.
chr1	165980889	165981389	peak_3101	0	.
chr1	166110111	166110611	peak_3107	0	.
chr1	166136720	166137220	peak_2011	0	.
chr1	166257257	166257757	peak_3112	0	.
chr1	166767627	166768127	peak_3115	0	.
chr1	166828311	166828811	peak_3118	0	.
chr1	167065433	167065933	peak_2022	0	.
chr1	167072617	167073117	peak_3125	0	.
chr1	167087167	167087667	peak_3127	0	.
chr1	167097498	167097998	peak_2024	0	.
chr1	167098889	167099389	peak_3128	0	.
chr1	167101256	167101756	peak_3129	0	.
chr1	167116576	167117076	peak_3131	0	.
chr1	167117475	167117975	peak_3132	0	.
chr1	167120049	167120549	peak_2028	0	.
chr1	167164948	167165448	peak_3135	0	.
chr1	167181243	167181743	peak_3138	0	.
chr1	167196042	167196542	peak_2033	0	.
chr1	167201883	167202383	peak_3141	0	.
chr1	167211662	167212162	peak_3142	0	.
chr1	167301049	167301549	peak_3146	0	.
chr1	167379110	167379610	peak_3147	0	.
chr1	167465591	167466091	peak_3152	0	.
chr1	167630457	167630957	peak_3157	0	.
chr1	167645070	167645570	peak_3158	0	.
chr1	167645660	167646160	peak_3159	0	.
chr1	167657776	167658276	peak_3160	0	.
chr1	167757512	167758012	peak_3164	0	.
chr1	167961249	167961749	peak_3166	0	.
chr1	167992479	167992979	peak_3167	0	.
chr1	168025102	168025602	peak_3168	0	.
chr1	168037929	168038429	peak_2052	0	.
chr1	168041641	168042141	peak_3170	0	.
chr1	168046831	168047331	peak_3172	0	.
chr1	168047241	168047741	peak_3173	0	.
chr1	168047717	168048217	peak_3174	0	.
chr1	168048482	168048982	peak_3175	0	.
chr1	168057561	168058061	peak_3176	0	.
chr1	168061738	168062238	peak_3177	0	.
chr1	168068391	168068891	peak_3178	0	.
chr1	168074453	168074953	peak_3179	0	.
chr1	168110978	168111478	peak_3180	0	.
chr1	168112333	168112833	peak_3181	0	.
chr1	168115676	168116176	peak_3182	0	.
chr1	168118773	168119273	peak_3183	0	.
chr1	168135372	168135872	peak_3184	0	.
chr1	168140561	168141061	peak_2058	0	.
chr1	168150970	168151470	peak_3186	0	.
chr1	168153330	168153830	peak_3187	0	.
chr1	168182461	168182961	peak_3189	0	.
chr1	168184422	168184922	peak_3190	0	.
chr1	168207982	168208482	peak_3191	0	.
chr1	168210310	168210810	peak_3192	0	.
chr1	168211777	168212277	peak_3193	0	.
chr1	168213071	168213571	peak_3194	0	.
chr1	168219636	168220136	peak_3195	0	.
chr1	168233370	168233870	peak_3196	0	.
chr1	168237507	168238007	peak_3197	0	.
chr1	168244641	168245141	peak_3198	0	.
chr1	168255090	168255590	peak_3199	0	.
chr1	168301176	168301676	peak_3202	0	.
chr1	168304372	168304872	peak_3203	0	.
chr1	168329780	168330280	peak_3205	0	.
chr1	168425904	168426404	peak_3206	0	.
chr1	168490197	168490697	peak_3207	0	.
chr1	168536079	168536579	peak_3208	0	.
chr1	168650759	168651259	peak_2068	0	.
chr1	169062798	169063298	peak_3211	0	.
chr1	169082076	169082576	peak_3212	0	.
chr1	169286906	169287406	peak_3213	0	.
chr1	169745540	169746040	peak_3218	0	.
chr1	169777551	169778051	peak_3220	0	.
chr1	169799500	169800000	peak_3222	0	.
chr1	169834091	169834591	peak_3223	0	.
chr1	169891506	169892006	peak_3224	0	.
chr1	169963857	169964357	peak_3226	0	.
chr1	170083065	170083565	peak_3230	0	.
chr1	170119991	170120491	peak_3231	0	.
chr1	170199132	170199632	peak_3232	0	.
chr1	170214873	170215373	peak_3233	0	.
chr1	170258850	170259350	peak_3234	0	.
chr1	170285143	170285643	peak_3236	0	.
chr1	170305549	170306049	peak_3237	0	.
chr1	170306964	170307464	peak_3238	0	.
chr1	170325252	170325752	peak_3240	0	.
chr1	170325634	170326134	peak_3241	0	.
chr1	170338301	170338801	peak_3242	0	.
chr1	170378533	170379033	peak_3243	0	.
chr1	170382384	170382884	peak_3244	0	.
chr1	170408525	170409025	peak_3245	0	.
chr1	170433163	170433663	peak_3248	0	.
chr1	170437800	170438300	peak_3249	0	.
chr1	170450494	170450994	peak_3251	0	.
chr1	170478922	170479422	peak_3254	0	.
chr1	170479592	170480092	peak_3255	0	.
chr1	170598927	170599427	peak_2101	0	.
chr1	170670990	170671490	peak_3257	0	.
chr1	170671895	170672395	peak_3258	0	.
chr1	170673253	170673753	peak_3259	0	.
chr1	170678320	170678820	peak_3260	0	.
chr1	170735410	170735910	peak_3266	0	.
chr1	170735795	170736295	peak_3267	0	.
chr1	170743152	170743652	peak_3268	0	.
chr1	170789828	170790328	peak_3269	0	.
chr1	170864412	170864912	peak_2111	0	.
chr1	170865935	170866435	peak_2112	0	.
chr1	170872046	170872546	peak_3275	0	.
chr1	170906843	170907343	peak_3280	0	.
chr1	170910888	170911388	peak_3281	0	.
chr1	170912982	170913482	peak_3282	0	.
chr1	170915923	170916423	peak_3283	0	.
chr1	170930035	170930535	peak_3284	0	.
chr1	170945733	170946233	peak_3287	0	.
chr1	170987228	170987728	peak_3289	0	.
chr1	171016597	171017097	peak_2128	0	.
chr1	171020742	171021242	peak_3290	0	.
chr1	171090177	171090677	peak_3297	0	.
chr1	171201427	171201927	peak_3307	0	.
chr1	171203356	171203856	peak_3308	0	.
chr1	171207425	171207925	peak_2145	0	.
chr1	171214719	171215219	peak_2146	0	.
chr1	171252558	171253058	peak_3312	0	.
chr1	171267423	171267923	peak_3315	0	.
chr1	171269080	171269580	peak_3316	0	.
chr1	171305510	171306010	peak_3317	0	.
chr1	171380855	171381355	peak_3320	0	.
chr1	172028623	172029123	peak_3337	0	.
chr1	172031098	172031598	peak_3338	0	.
chr1	172044620	172045120	peak_3340	0	.
chr1	172047901	172048401	peak_3341	0	.
chr1	172069805	172070305	peak_3342	0	.
chr1	172075217	172075717	peak_3343	0	.
chr1	172127690	172128190	peak_3346	0	.
chr1	172131960	172132460	peak_3347	0	.
chr1	172153650	172154150	peak_3352	0	.
chr1	172168425	172168925	peak_3353	0	.
chr1	172250901	172251401	peak_3361	0	.
chr1	172259353	172259853	peak_3362	0	.
chr1	172259697	172260197	peak_3363	0	.
chr1	172264260	172264760	peak_2181	0	.
chr1	172302642	172303142	peak_3366	0	.
chr1	172332267	172332767	peak_3370	0	.
chr1	172334469	172334969	peak_3371	0	.
chr1	172335736	172336236	peak_3372	0	.
chr1	172340415	172340915	peak_2187	0	.
chr1	172341390	172341890	peak_3373	0	.
chr1	172358164	172358664	peak_3377	0	.
chr1	172360056	172360556	peak_3378	0	.
chr1	172378115	172378615	peak_3379	0	.
chr1	172390722	172391222	peak_3380	0	.
chr1	172444442	172444942	peak_3384	0	.
chr1	172476838	172477338	peak_3388	0	.
chr1	172478266	172478766	peak_3389	0	.
chr1	173156689	173157189	peak_3390	0	.
chr1	173163414	173163914	peak_3392	0	.
chr1	173167032	173167532	peak_2200	0	.
chr1	173177436	173177936	peak_3394	0	.
chr1	173182664	173183164	peak_2202	0	.
chr1	173194842	173195342	peak_3397	0	.
chr1	173808563	173809063	peak_3403	0	.
chr1	173999077	173999577	peak_3404	0	.
chr1	174000044	174000544	peak_3405	0	.
chr1	174329139	174329639	peak_3407	0	.
chr1	174654138	174654638	peak_3410	0	.
chr1	174856257	174856757	peak_3413	0	.
chr1	175187597	175188097	peak_3419	0	.
chr1	175319441	175319941	peak_3420	0	.
chr1	176050713	176051213	peak_3431	0	.
chr1	176102732	176103232	peak_3432	0	.
chr1	176646283	176646783	peak_3437	0	.
chr1	176649464	176649964	peak_3438	0	.
chr1	176650508	176651008	peak_3439	0	.
chr1	176651470	176651970	peak_3440	0	.
chr1	176655007	176655507	peak_3441	0	.
chr1	176712804	176713304	peak_3443	0	.
chr1	176810283	176810783	peak_3445	0	.
chr1	176814846	176815346	peak_2229	0	.
chr1	176836245	176836745	peak_3448	0	.
chr1	176841940	176842440	peak_2231	0	.
chr1	177076189	177076689	peak_2233	0	.
chr1	177150384	177150884	peak_3452	0	.
chr1	177166277	177166777	peak_3453	0	.
chr1	177269423	177269923	peak_3456	0	.
chr1	177271916	177272416	peak_3457	0	.
chr1	177306890	177307390	peak_3459	0	.
chr1	177433089	177433589	peak_3460	0	.
chr1	177450900	177451400	peak_3462	0	.
chr1	177530360	177530860	peak_3463	0	.
chr1	177536250	177536750	peak_2243	0	.
chr1	177810678	177811178	peak_3466	0	.
chr1	178063339	178063839	peak_3468	0	.
chr1	178103766	178104266	peak_3470	0	.
chr1	178196388	178196888	peak_3475	0	.
chr1	178236380	178236880	peak_3478	0	.
chr1	178275882	178276382	peak_3479	0	.
chr1	178276693	178277193	peak_3480	0	.
chr1	178314229	178314729	peak_3482	0	.
chr1	178380279	178380779	peak_3484	0	.
chr1	178462216	178462716	peak_3485	0	.
chr1	178472497	178472997	peak_3486	0	.
chr1	178474177	178474677	peak_3487	0	.
chr1	178489046	178489546	peak_3488	0	.
chr1	178543941	178544441	peak_3489	0	.
chr1	178745066	178745566	peak_3492	0	.
chr1	178787793	178788293	peak_3493	0	.
chr1	178869499	178869999	peak_3494	0	.
chr1	178881879	178882379	peak_3495	0	.
chr1	178889324	178889824	peak_3496	0	.
chr1	178938885	178939385	peak_3497	0	.
chr1	179025315	179025815	peak_3498	0	.
chr1	179059557	179060057	peak_3499	0	.
chr1	179110333	179110833	peak_3500	0	.
chr1	179136981	179137481	peak_3501	0	.
chr1	179282160	179282660	peak_3502	0	.
chr1	179304568	179305068	peak_3503	0	.
chr1	179345365	179345865	peak_3504	0	.
chr1	179380247	179380747	peak_3506	0	.
chr1	179409438	179409938	peak_3507	0	.
chr1	179433582	179434082	peak_3508	0	.
chr1	179438676	179439176	peak_3510	0	.
chr1	179473150	179473650	peak_3511	0	.
chr1	179561952	179562452	peak_3513	0	.
chr1	179672352	179672852	peak_3515	0	.
chr1	179675194	179675694	peak_3516	0	.
chr1	179680946	179681446	peak_3517	0	.
chr1	179681755	179682255	peak_3518	0	.
chr1	179690838	179691338	peak_3520	0	.
chr1	179975518	179976018	peak_3526	0	.
chr1	180053347	180053847	peak_3529	0	.
chr1	180077528	180078028	peak_3530	0	.
chr1	180092887	180093387	peak_3532	0	.
chr1	180096085	180096585	peak_3533	0	.
chr1	180111579	180112079	peak_3534	0	.
chr1	180140488	180140988	peak_3535	0	.
chr1	180141311	180141811	peak_3536	0	.
chr1	180142574	180143074	peak_3537	0	.
chr1	180191443	180191943	peak_2297	0	.
chr1	180192645	180193145	peak_3541	0	.
chr1	180214987	180215487	peak_3542	0	.
chr1	180231334	180231834	peak_3543	0	.
chr1	180234575	180235075	peak_3544	0	.
chr1	180249624	180250124	peak_3545	0	.
chr1	180260552	180261052	peak_3547	0	.
chr1	180261658	180262158	peak_2304	0	.
chr1	180375314	180375814	peak_3552	0	.
chr1	180432079	180432579	peak_3555	0	.
chr1	180524043	180524543	peak_3557	0	.
chr1	180595961	180596461	peak_2311	0	.
chr1	180605608	180606108	peak_3562	0	.
chr1	180610425	180610925	peak_3563	0	.
chr1	180621602	180622102	peak_3564	0	.
chr1	180645566	180646066	peak_3567	0	.
chr1	180657314	180657814	peak_2317	0	.
chr1	180711553	180712053	peak_3573	0	.
chr1	180716157	180716657	peak_3574	0	.
chr1	180739134	180739634	peak_3579	0	.
chr1	180747209	180747709	peak_3581	0	.
chr1	180808790	180809290	peak_3587	0	.
chr1	181043826	181044326	peak_3594	0	.
chr1	181058225	181058725	peak_3595	0	.
chr1	181060170	181060670	peak_3596	0	.
chr1	181061868	181062368	peak_3597	0	.
chr1	181073906	181074406	peak_3598	0	.
chr1	181084703	181085203	peak_3599	0	.
chr1	181088535	181089035	peak_3600	0	.
chr1	181100373	181100873	peak_3601	0	.
chr1	181101291	181101791	peak_3602	0	.
chr1	181150676	181151176	peak_3603	0	.
chr1	181162503	181163003	peak_3604	0	.
chr1	181173136	181173636	peak_2349	0	.
chr1	181179946	181180446	peak_3606	0	.
chr1	181220725	181221225	peak_3608	0	.
chr1	181221324	181221824	peak_3609	0	.
chr1	181222673	181223173	peak_3610	0	.
chr1	181274324	181274824	peak_3611	0	.
chr1	181338794	181339294	peak_3612	0	.
chr1	181363057	181363557	peak_3613	0	.
chr1	181372928	181373428	peak_3614	0	.
chr1	181667389	181667889	peak_3618	0	.
chr1	181688136	181688636	peak_3621	0	.
chr1	181709079	181709579	peak_3622	0	.
chr1	181748969	181749469	peak_2362	0	.
chr1	181909502	181910002	peak_3629	0	.
chr1	181916419	181916919	peak_3630	0	.
chr1	181917812	181918312	peak_3631	0	.
chr1	181922257	181922757	peak_3632	0	.
chr1	181922606	181923106	peak_3633	0	.
chr1	182317292	182317792	peak_3644	0	.
chr1	182327021	182327521	peak_2373	0	.
chr1	182331748	182332248	peak_3645	0	.
chr1	182334123	182334623	peak_3646	0	.
chr1	182347664	182348164	peak_2377	0	.
chr1	182355510	182356010	peak_3649	0	.
chr1	182366833	182367333	peak_3650	0	.
chr1	182510424	182510924	peak_2380	0	.
chr1	182620223	182620723	peak_3655	0	.
chr1	182646465	182646965	peak_3657	0	.
chr1	182667058	182667558	peak_3658	0	.
chr1	182735890	182736390	peak_3659	0	.
chr1	182778836	182779336	peak_3660	0	.
chr1	182787627	182788127	peak_3663	0	.
chr1	182810665	182811165	peak_3664	0	.
chr1	182813835	182814335	peak_3665	0	.
chr1	182837580	182838080	peak_3667	0	.
chr1	182856827	182857327	peak_3668	0	.
chr1	182866179	182866679	peak_3669	0	.
chr1	182895186	182895686	peak_3670	0	.
chr1	182945749	182946249	peak_3675	0	.
chr1	182964454	182964954	peak_3676	0	.
chr1	182969564	182970064	peak_3678	0	.
chr1	182971937	182972437	peak_3679	0	.
chr1	183219865	183220365	peak_3691	0	.
chr1	183232403	183232903	peak_3693	0	.
chr1	183412057	183412557	peak_2399	0	.
chr1	183443870	183444370	peak_3695	0	.
chr1	183504816	183505316	peak_3696	0	.
chr1	183525916	183526416	peak_3697	0	.
chr1	183748463	183748963	peak_3699	0	.
chr1	183751204	183751704	peak_3700	0	.
chr1	183773837	183774337	peak_3702	0	.
chr1	183783915	183784415	peak_3703	0	.
chr1	183796377	183796877	peak_3704	0	.
chr1	183808972	183809472	peak_3705	0	.
chr1	183903013	183903513	peak_3706	0	.
chr1	183953927	183954427	peak_3707	0	.
chr1	183967749	183968249	peak_3708	0	.
chr1	184067437	184067937	peak_3709	0	.
chr1	184083885	184084385	peak_3710	0	.
chr1	184361304	184361804	peak_3713	0	.
chr1	184377408	184377908	peak_3715	0	.
chr1	184380300	184380800	peak_3716	0	.
chr1	184389447	184389947	peak_3717	0	.
chr1	184389882	184390382	peak_3718	0	.
chr1	184407648	184408148	peak_3719	0	.
chr1	184459530	184460030	peak_3721	0	.
chr1	184470003	184470503	peak_3724	0	.
chr1	184480752	184481252	peak_3725	0	.
chr1	184503769	184504269	peak_3726	0	.
chr1	184514252	184514752	peak_3727	0	.
chr1	184525260	184525760	peak_3728	0	.
chr1	184556686	184557186	peak_3730	0	.
chr1	184584434	184584934	peak_3734	0	.
chr1	184585416	184585916	peak_3735	0	.
chr1	184615007	184615507	peak_3736	0	.
chr1	184695413	184695913	peak_3737	0	.
chr1	184718893	184719393	peak_3739	0	.
chr1	184779831	184780331	peak_3742	0	.
chr1	184823947	184824447	peak_3743	0	.
chr1	184830514	184831014	peak_3744	0	.
chr1	184925730	184926230	peak_3747	0	.
chr1	184962017	184962517	peak_3750	0	.
chr1	185016923	185017423	peak_2431	0	.
chr1	185041020	185041520	peak_3752	0	.
chr1	185201570	185202070	peak_3761	0	.
chr1	185204484	185204984	peak_3762	0	.
chr1	185205575	185206075	peak_3763	0	.
chr1	185214047	185214547	peak_3764	0	.
chr1	185247177	185247677	peak_3765	0	.
chr1	185247564	185248064	peak_3766	0	.
chr1	185342864	185343364	peak_3767	0	.
chr1	185348036	185348536	peak_3768	0	.
chr1	185414009	185414509	peak_3769	0	.
chr1	185459900	185460400	peak_3770	0	.
chr1	185914725	185915225	peak_3775	0	.
chr1	185955624	185956124	peak_3776	0	.
chr1	185993556	185994056	peak_3777	0	.
chr1	185996896	185997396	peak_3778	0	.
chr1	186026777	186027277	peak_3779	0	.
chr1	186109399	186109899	peak_3780	0	.
chr1	186131878	186132378	peak_3781	0	.
chr1	186176778	186177278	peak_2447	0	.
chr1	186287741	186288241	peak_3786	0	.
chr1	186296406	186296906	peak_3787	0	.
chr1	186342078	186342578	peak_3791	0	.
chr1	186395521	186396021	peak_3792	0	.
chr1	186427437	186427937	peak_3793	0	.
chr1	186454109	186454609	peak_2455	0	.
chr1	186566299	186566799	peak_3798	0	.
chr1	186958795	186959295	peak_3800	0	.
chr1	187014922	187015422	peak_2459	0	.
chr1	187058175	187058675	peak_3802	0	.
chr1	187180293	187180793	peak_3803	0	.
chr1	187337492	187337992	peak_3804	0	.
chr1	187383796	187384296	peak_3806	0	.
chr1	187394269	187394769	peak_3807	0	.
chr1	187568955	187569455	peak_3809	0	.
chr1	187642871	187643371	peak_3810	0	.
chr1	187696965	187697465	peak_3811	0	.
chr1	187706609	187707109	peak_3812	0	.
chr1	187739199	187739699	peak_3814	0	.
chr1	187812616	187813116	peak_3815	0	.
chr1	187840050	187840550	peak_3816	0	.
chr1	187850333	187850833	peak_3817	0	.
chr1	187947352	187947852	peak_2469	0	.
chr1	188117255	188117755	peak_3820	0	.
chr1	188118013	188118513	peak_3821	0	.
chr1	188392568	188393068	peak_3824	0	.
chr1	188618027	188618527	peak_3827	0	.
chr1	188625479	188625979	peak_3828	0	.
chr1	188629053	188629553	peak_3829	0	.
chr1	188677466	188677966	peak_3831	0	.
chr1	188744987	188745487	peak_3836	0	.
chr1	189045869	189046369	peak_3840	0	.
chr1	189074937	189075437	peak_3841	0	.
[truncated: 27,498 more rows]

## Sheet: heart_union_prom.galGal6.be
chr1	26820	27320	ENSGALG00010007123	0	.
chr1	26973	27473	ENSGALG00010007137	0	.
chr1	29832	30332	ENSGALG00010007115	0	.
chr1	41663	42163	ENSGALG00010007320	0	.
chr1	41841	42341	ENSGALG00010007123	0	.
chr1	42088	42588	ENSGALG00010007160	0	.
chr1	71400	71900	ENSGALG00010005420	0	.
chr1	71662	72162	ENSGALG00010007874	0	.
chr1	89965	90465	ENSGALG00010005414	0	.
chr1	95738	96238	ENSGALG00010007613	0	.
chr1	97055	97555	ENSGALG00010007613	0	.
chr1	99351	99851	ENSGALG00010026945	0	.
chr1	100060	100560	ENSGALG00010007615	0	.
chr1	216195	216695	ENSGALG00010007160	0	.
chr1	216442	216942	ENSGALG00010007123	0	.
chr1	216446	216946	ENSGALG00010007115	0	.
chr1	216594	217094	ENSGALG00010007137	0	.
chr1	216618	217118	ENSGALG00010007320	0	.
chr1	237537	238037	ENSGALG00010007182	0	.
chr1	237571	238071	ENSGALG00010007320	0	.
chr1	237588	238088	ENSGALG00010007115	0	.
chr1	241029	241529	ENSGALG00010007165	0	.
chr1	291518	292018	ENSGALG00010007182	0	.
chr1	291574	292074	ENSGALG00010007115	0	.
chr1	294951	295451	ENSGALG00010007160	0	.
chr1	295202	295702	ENSGALG00010007115	0	.
chr1	297433	297933	ENSGALG00010007160	0	.
chr1	297684	298184	ENSGALG00010007115	0	.
chr1	297826	298326	ENSGALG00010007182	0	.
chr1	299662	300162	ENSGALG00010007320	0	.
chr1	387384	387884	ENSGALG00010007418	0	.
chr1	387481	387981	ENSGALG00010007419	0	.
chr1	401185	401685	ENSGALG00010007425	0	.
chr1	1102612	1103112	ENSGALG00010006288	0	.
chr1	1102939	1103439	ENSGALG00010006300	0	.
chr1	1123062	1123562	ENSGALG00010006327	0	.
chr1	1125063	1125563	ENSGALG00010006327	0	.
chr1	1128027	1128527	ENSGALG00010006327	0	.
chr1	1133475	1133975	ENSGALG00010006347	0	.
chr1	1274194	1274694	ENSGALG00010006372	0	.
chr1	1276249	1276749	ENSGALG00010006372	0	.
chr1	1280797	1281297	ENSGALG00010006372	0	.
chr1	1290637	1291137	ENSGALG00010006457	0	.
chr1	1290878	1291378	ENSGALG00010006421	0	.
chr1	1291274	1291774	ENSGALG00010006457	0	.
chr1	1301436	1301936	ENSGALG00010006463	0	.
chr1	1303405	1303905	ENSGALG00010005486	0	.
chr1	1332832	1333332	ENSGALG00010005492	0	.
chr1	1339075	1339575	ENSGALG00010005498	0	.
chr1	1348686	1349186	ENSGALG00010005511	0	.
chr1	1393658	1394158	ENSGALG00010005524	0	.
chr1	1394497	1394997	ENSGALG00010005524	0	.
chr1	1426583	1427083	ENSGALG00010007631	0	.
chr1	1427862	1428362	ENSGALG00010005546	0	.
chr1	1529705	1530205	ENSGALG00010006496	0	.
chr1	1533481	1533981	ENSGALG00010006496	0	.
chr1	1543849	1544349	ENSGALG00010006528	0	.
chr1	1544106	1544606	ENSGALG00010006532	0	.
chr1	1580605	1581105	ENSGALG00010006548	0	.
chr1	1614024	1614524	ENSGALG00010006581	0	.
chr1	1614287	1614787	ENSGALG00010006603	0	.
chr1	1638345	1638845	ENSGALG00010006616	0	.
chr1	1679517	1680017	ENSGALG00010006633	0	.
chr1	1680085	1680585	ENSGALG00010006670	0	.
chr1	1697172	1697672	ENSGALG00010007891	0	.
chr1	1745520	1746020	ENSGALG00010006760	0	.
chr1	1752767	1753267	ENSGALG00010006838	0	.
chr1	1780788	1781288	ENSGALG00010006853	0	.
chr1	1783903	1784403	ENSGALG00010006853	0	.
chr1	1824163	1824663	ENSGALG00010006901	0	.
chr1	1824462	1824962	ENSGALG00010006853	0	.
chr1	1976569	1977069	ENSGALG00010006992	0	.
chr1	2595936	2596436	ENSGALG00010005317	0	.
chr1	2886135	2886635	ENSGALG00010005333	0	.
chr1	3438642	3439142	ENSGALG00010007005	0	.
chr1	3687800	3688300	ENSGALG00010006076	0	.
chr1	3835852	3836352	ENSGALG00010006108	0	.
chr1	3836321	3836821	ENSGALG00010007768	0	.
chr1	4111890	4112390	ENSGALG00010006193	0	.
chr1	4113869	4114369	ENSGALG00010006193	0	.
chr1	4138555	4139055	ENSGALG00010006245	0	.
chr1	4155848	4156348	ENSGALG00010006245	0	.
chr1	4156991	4157491	ENSGALG00010006245	0	.
chr1	4158385	4158885	ENSGALG00010006245	0	.
chr1	4313167	4313667	ENSGALG00010005409	0	.
chr1	4766936	4767436	ENSGALG00010005258	0	.
chr1	4815517	4816017	ENSGALG00010005269	0	.
chr1	4815565	4816065	ENSGALG00010005283	0	.
chr1	4824903	4825403	ENSGALG00010005292	0	.
chr1	4960148	4960648	ENSGALG00010005232	0	.
chr1	6142859	6143359	ENSGALG00010005619	0	.
chr1	6261709	6262209	ENSGALG00010005619	0	.
chr1	6274698	6275198	ENSGALG00010005619	0	.
chr1	6629917	6630417	ENSGALG00010005651	0	.
chr1	6679059	6679559	ENSGALG00010005651	0	.
chr1	6699065	6699565	ENSGALG00010005705	0	.
chr1	6721543	6722043	ENSGALG00010005724	0	.
chr1	6750476	6750976	ENSGALG00010007704	0	.
chr1	6806501	6807001	ENSGALG00010005814	0	.
chr1	6810629	6811129	ENSGALG00010007705	0	.
chr1	6810766	6811266	ENSGALG00010007883	0	.
chr1	6834295	6834795	ENSGALG00010005831	0	.
chr1	6835144	6835644	ENSGALG00010005831	0	.
chr1	6860643	6861143	ENSGALG00010005926	0	.
chr1	6862190	6862690	ENSGALG00010005926	0	.
chr1	6862191	6862691	ENSGALG00010006015	0	.
chr1	6923960	6924460	ENSGALG00010005360	0	.
chr1	7199189	7199689	ENSGALG00010005368	0	.
chr1	7200231	7200731	ENSGALG00010005368	0	.
chr1	7225721	7226221	ENSGALG00010005383	0	.
chr1	7227040	7227540	ENSGALG00010005383	0	.
chr1	7248507	7249007	ENSGALG00010005389	0	.
chr1	7279751	7280251	ENSGALG00010005394	0	.
chr1	7310589	7311089	ENSGALG00010007710	0	.
chr1	7311161	7311661	ENSGALG00010007710	0	.
chr1	7372302	7372802	ENSGALG00010005404	0	.
chr1	7383926	7384426	ENSGALG00010005699	0	.
chr1	7442947	7443447	ENSGALG00010005800	0	.
chr1	7544804	7545304	ENSGALG00010005800	0	.
chr1	7597098	7597598	ENSGALG00010005800	0	.
chr1	7675027	7675527	ENSGALG00010005800	0	.
chr1	7760663	7761163	ENSGALG00010005800	0	.
chr1	7871449	7871949	ENSGALG00010005879	0	.
chr1	7885490	7885990	ENSGALG00010005879	0	.
chr1	7970472	7970972	ENSGALG00010005964	0	.
chr1	7982815	7983315	ENSGALG00010005979	0	.
chr1	8003428	8003928	ENSGALG00010006004	0	.
chr1	8020937	8021437	ENSGALG00010006053	0	.
chr1	8022707	8023207	ENSGALG00010006053	0	.
chr1	8056479	8056979	ENSGALG00010006064	0	.
chr1	8090241	8090741	ENSGALG00010005425	0	.
chr1	8840980	8841480	ENSGALG00010005457	0	.
chr1	9335469	9335969	ENSGALG00010005470	0	.
chr1	9343387	9343887	ENSGALG00010005470	0	.
chr1	9344147	9344647	ENSGALG00010005470	0	.
chr1	9659131	9659631	ENSGALG00010006251	0	.
chr1	9887913	9888413	ENSGALG00010006261	0	.
chr1	10375387	10375887	ENSGALG00010010410	0	.
chr1	11192103	11192603	ENSGALG00010010460	0	.
chr1	11369472	11369972	ENSGALG00010008392	0	.
chr1	11517047	11517547	ENSGALG00010010705	0	.
chr1	11554897	11555397	ENSGALG00010008407	0	.
chr1	11833943	11834443	ENSGALG00010008425	0	.
chr1	12163417	12163917	ENSGALG00010008425	0	.
chr1	12642174	12642674	ENSGALG00010009371	0	.
chr1	12642671	12643171	ENSGALG00010009386	0	.
chr1	12644342	12644842	ENSGALG00010009386	0	.
chr1	12698063	12698563	ENSGALG00010009391	0	.
chr1	12698379	12698879	ENSGALG00010010551	0	.
chr1	12780057	12780557	ENSGALG00010009407	0	.
chr1	12814747	12815247	ENSGALG00010009453	0	.
chr1	12914828	12915328	ENSGALG00010009518	0	.
chr1	12935062	12935562	ENSGALG00010009500	0	.
chr1	12935279	12935779	ENSGALG00010009524	0	.
chr1	13007761	13008261	ENSGALG00010009600	0	.
chr1	13054978	13055478	ENSGALG00010009616	0	.
chr1	13055507	13056007	ENSGALG00010009616	0	.
chr1	13083723	13084223	ENSGALG00010009658	0	.
chr1	13085068	13085568	ENSGALG00010009658	0	.
chr1	13106209	13106709	ENSGALG00010009541	0	.
chr1	13132232	13132732	ENSGALG00010022582	0	.
chr1	13132460	13132960	ENSGALG00010009571	0	.
chr1	13132563	13133063	ENSGALG00010009643	0	.
chr1	13134100	13134600	ENSGALG00010009643	0	.
chr1	13135408	13135908	ENSGALG00010009571	0	.
chr1	13176703	13177203	ENSGALG00010009677	0	.
chr1	13456985	13457485	ENSGALG00010009720	0	.
chr1	13554701	13555201	ENSGALG00010009857	0	.
chr1	13611985	13612485	ENSGALG00010009991	0	.
chr1	13860024	13860524	ENSGALG00010010564	0	.
chr1	13902750	13903250	ENSGALG00010010022	0	.
chr1	14046761	14047261	ENSGALG00010010119	0	.
chr1	14047362	14047862	ENSGALG00010010119	0	.
chr1	14095059	14095559	ENSGALG00010010119	0	.
chr1	14115902	14116402	ENSGALG00010010167	0	.
chr1	14138170	14138670	ENSGALG00010010191	0	.
chr1	14151799	14152299	ENSGALG00010010196	0	.
chr1	14193052	14193552	ENSGALG00010010216	0	.
chr1	14202760	14203260	ENSGALG00010010216	0	.
chr1	14266150	14266650	ENSGALG00010010301	0	.
chr1	14266828	14267328	ENSGALG00010010216	0	.
chr1	14267118	14267618	ENSGALG00010010301	0	.
chr1	14337301	14337801	ENSGALG00010010320	0	.
chr1	14348848	14349348	ENSGALG00010010320	0	.
chr1	14391989	14392489	ENSGALG00010010351	0	.
chr1	14535809	14536309	ENSGALG00010009050	0	.
chr1	14536394	14536894	ENSGALG00010009050	0	.
chr1	14593117	14593617	ENSGALG00010009073	0	.
chr1	14679536	14680036	ENSGALG00010010587	0	.
chr1	14682398	14682898	ENSGALG00010009081	0	.
chr1	14880142	14880642	ENSGALG00010009213	0	.
chr1	14880611	14881111	ENSGALG00010009115	0	.
chr1	14880680	14881180	ENSGALG00010009213	0	.
chr1	14881166	14881666	ENSGALG00010009115	0	.
chr1	14895625	14896125	ENSGALG00010009243	0	.
chr1	14949441	14949941	ENSGALG00010009275	0	.
chr1	14993760	14994260	ENSGALG00010009326	0	.
chr1	15048641	15049141	ENSGALG00010009336	0	.
chr1	15049933	15050433	ENSGALG00010009336	0	.
chr1	15105156	15105656	ENSGALG00010010829	0	.
chr1	15106942	15107442	ENSGALG00010009348	0	.
chr1	15198755	15199255	ENSGALG00010009361	0	.
chr1	15244018	15244518	ENSGALG00010008134	0	.
chr1	15406636	15407136	ENSGALG00010008139	0	.
chr1	15407519	15408019	ENSGALG00010008148	0	.
chr1	15477486	15477986	ENSGALG00010008171	0	.
chr1	15633549	15634049	ENSGALG00010008087	0	.
chr1	15825058	15825558	ENSGALG00010008183	0	.
chr1	15825121	15825621	ENSGALG00010008199	0	.
chr1	15825639	15826139	ENSGALG00010008183	0	.
chr1	15836724	15837224	ENSGALG00010008212	0	.
chr1	15848285	15848785	ENSGALG00010008230	0	.
chr1	16024924	16025424	ENSGALG00010024808	0	.
chr1	16025063	16025563	ENSGALG00010008275	0	.
chr1	16025951	16026451	ENSGALG00010008275	0	.
chr1	16060039	16060539	ENSGALG00010008596	0	.
chr1	16062664	16063164	ENSGALG00010008745	0	.
chr1	16063280	16063780	ENSGALG00010008596	0	.
chr1	16063587	16064087	ENSGALG00010008745	0	.
chr1	16066017	16066517	ENSGALG00010008745	0	.
chr1	16070106	16070606	ENSGALG00010008745	0	.
chr1	16081996	16082496	ENSGALG00010008745	0	.
chr1	16300634	16301134	ENSGALG00010008010	0	.
chr1	16325002	16325502	ENSGALG00010008025	0	.
chr1	18984334	18984834	ENSGALG00010008807	0	.
chr1	18986102	18986602	ENSGALG00010008807	0	.
chr1	18995333	18995833	ENSGALG00010008938	0	.
chr1	18996011	18996511	ENSGALG00010008938	0	.
chr1	19044393	19044893	ENSGALG00010009003	0	.
chr1	19044766	19045266	ENSGALG00010009040	0	.
chr1	19338039	19338539	ENSGALG00010008094	0	.
chr1	20327971	20328471	ENSGALG00010001210	0	.
chr1	20328669	20329169	ENSGALG00010001210	0	.
chr1	20381023	20381523	ENSGALG00010001933	0	.
chr1	20382820	20383320	ENSGALG00010001540	0	.
chr1	20448451	20448951	ENSGALG00010001545	0	.
chr1	20487232	20487732	ENSGALG00010001552	0	.
chr1	20503291	20503791	ENSGALG00010001559	0	.
chr1	20555354	20555854	ENSGALG00010001611	0	.
chr1	20555971	20556471	ENSGALG00010001611	0	.
chr1	20594479	20594979	ENSGALG00010001628	0	.
chr1	20898011	20898511	ENSGALG00010001220	0	.
chr1	20974478	20974978	ENSGALG00010001222	0	.
chr1	21022174	21022674	ENSGALG00010001222	0	.
chr1	21072084	21072584	ENSGALG00010001223	0	.
chr1	21883917	21884417	ENSGALG00010001194	0	.
chr1	21985077	21985577	ENSGALG00010001448	0	.
chr1	22231693	22232193	ENSGALG00010001647	0	.
chr1	22350882	22351382	ENSGALG00010001686	0	.
chr1	22425680	22426180	ENSGALG00010001695	0	.
chr1	22449340	22449840	ENSGALG00010001701	0	.
chr1	22456431	22456931	ENSGALG00010001706	0	.
chr1	22456991	22457491	ENSGALG00010001706	0	.
chr1	22485286	22485786	ENSGALG00010001712	0	.
chr1	22669981	22670481	ENSGALG00010001745	0	.
chr1	23009108	23009608	ENSGALG00010001236	0	.
chr1	23010517	23011017	ENSGALG00010001234	0	.
chr1	23176327	23176827	ENSGALG00010001248	0	.
chr1	23351331	23351831	ENSGALG00010001264	0	.
chr1	23397335	23397835	ENSGALG00010001305	0	.
chr1	23554582	23555082	ENSGALG00010001320	0	.
chr1	23586865	23587365	ENSGALG00010001349	0	.
chr1	23587675	23588175	ENSGALG00010001349	0	.
chr1	23607261	23607761	ENSGALG00010001232	0	.
chr1	23609061	23609561	ENSGALG00010001232	0	.
chr1	23611767	23612267	ENSGALG00010001232	0	.
chr1	23926325	23926825	ENSGALG00010001419	0	.
chr1	23928224	23928724	ENSGALG00010001419	0	.
chr1	24435694	24436194	ENSGALG00010001443	0	.
chr1	24495655	24496155	ENSGALG00010001456	0	.
chr1	24616081	24616581	ENSGALG00010001200	0	.
chr1	24953749	24954249	ENSGALG00010002280	0	.
chr1	24995124	24995624	ENSGALG00010001492	0	.
chr1	25036691	25037191	ENSGALG00010001501	0	.
chr1	25147420	25147920	ENSGALG00010001514	0	.
chr1	25215986	25216486	ENSGALG00010002285	0	.
chr1	25231199	25231699	ENSGALG00010001517	0	.
chr1	25342642	25343142	ENSGALG00010001214	0	.
chr1	25954579	25955079	ENSGALG00010001381	0	.
chr1	25955682	25956182	ENSGALG00010001381	0	.
chr1	26249665	26250165	ENSGALG00010001407	0	.
chr1	26250199	26250699	ENSGALG00010001407	0	.
chr1	26250855	26251355	ENSGALG00010001407	0	.
chr1	26460415	26460915	ENSGALG00010001407	0	.
chr1	26461146	26461646	ENSGALG00010001407	0	.
chr1	26909110	26909610	ENSGALG00010001475	0	.
chr1	26909661	26910161	ENSGALG00010001475	0	.
chr1	26945028	26945528	ENSGALG00010002031	0	.
chr1	26945336	26945836	ENSGALG00010001479	0	.
chr1	27056012	27056512	ENSGALG00010001196	0	.
chr1	27066701	27067201	ENSGALG00010001198	0	.
chr1	27068356	27068856	ENSGALG00010001198	0	.
chr1	27162806	27163306	ENSGALG00010001251	0	.
chr1	27162970	27163470	ENSGALG00010001298	0	.
chr1	27652789	27653289	ENSGALG00010002270	0	.
chr1	28570054	28570554	ENSGALG00010001224	0	.
chr1	28570923	28571423	ENSGALG00010001224	0	.
chr1	28571103	28571603	ENSGALG00010001228	0	.
chr1	28651032	28651532	ENSGALG00010001753	0	.
chr1	28882359	28882859	ENSGALG00010001785	0	.
chr1	29166523	29167023	ENSGALG00010001827	0	.
chr1	29167397	29167897	ENSGALG00010001827	0	.
chr1	29168875	29169375	ENSGALG00010001827	0	.
chr1	29307986	29308486	ENSGALG00010001827	0	.
chr1	29355150	29355650	ENSGALG00010001827	0	.
chr1	29620139	29620639	ENSGALG00010002308	0	.
chr1	29660225	29660725	ENSGALG00010002295	0	.
chr1	29700993	29701493	ENSGALG00010001834	0	.
chr1	29702265	29702765	ENSGALG00010001838	0	.
chr1	29833256	29833756	ENSGALG00010001843	0	.
chr1	30129062	30129562	ENSGALG00010001858	0	.
chr1	30178760	30179260	ENSGALG00010002105	0	.
chr1	30190710	30191210	ENSGALG00010001866	0	.
chr1	30190948	30191448	ENSGALG00010001879	0	.
chr1	30191262	30191762	ENSGALG00010001866	0	.
chr1	30191471	30191971	ENSGALG00010001879	0	.
chr1	30222139	30222639	ENSGALG00010001899	0	.
chr1	30224215	30224715	ENSGALG00010001899	0	.
chr1	30234815	30235315	ENSGALG00010001912	0	.
chr1	30606248	30606748	ENSGALG00010013749	0	.
chr1	30650920	30651420	ENSGALG00010013765	0	.
chr1	30681550	30682050	ENSGALG00010013775	0	.
chr1	30720545	30721045	ENSGALG00010013784	0	.
chr1	30871592	30872092	ENSGALG00010013878	0	.
chr1	30872853	30873353	ENSGALG00010013878	0	.
chr1	30873956	30874456	ENSGALG00010013878	0	.
chr1	31026643	31027143	ENSGALG00010013945	0	.
chr1	31090404	31090904	ENSGALG00010013964	0	.
chr1	31121473	31121973	ENSGALG00010013977	0	.
chr1	31378911	31379411	ENSGALG00010014109	0	.
chr1	31379432	31379932	ENSGALG00010014109	0	.
chr1	31380354	31380854	ENSGALG00010014109	0	.
chr1	31562973	31563473	ENSGALG00010014134	0	.
chr1	31563097	31563597	ENSGALG00010014151	0	.
chr1	31884395	31884895	ENSGALG00010014194	0	.
chr1	31886238	31886738	ENSGALG00010014194	0	.
chr1	32162251	32162751	ENSGALG00010014226	0	.
chr1	32723965	32724465	ENSGALG00010018616	0	.
chr1	32725539	32726039	ENSGALG00010007873	0	.
chr1	32880941	32881441	ENSGALG00010011825	0	.
chr1	33004631	33005131	ENSGALG00010011825	0	.
chr1	33026077	33026577	ENSGALG00010011682	0	.
chr1	33104256	33104756	ENSGALG00010013236	0	.
chr1	33106331	33106831	ENSGALG00010013236	0	.
chr1	33181460	33181960	ENSGALG00010014875	0	.
chr1	33338692	33339192	ENSGALG00010013252	0	.
chr1	33515502	33516002	ENSGALG00010012198	0	.
chr1	33560403	33560903	ENSGALG00010012293	0	.
chr1	33722804	33723304	ENSGALG00010012980	0	.
chr1	33726478	33726978	ENSGALG00010012988	0	.
chr1	33726587	33727087	ENSGALG00010013051	0	.
chr1	33727120	33727620	ENSGALG00010013051	0	.
chr1	33758277	33758777	ENSGALG00010013089	0	.
chr1	33835832	33836332	ENSGALG00010013129	0	.
chr1	33913294	33913794	ENSGALG00010013150	0	.
chr1	33914144	33914644	ENSGALG00010013179	0	.
chr1	33933765	33934265	ENSGALG00010013179	0	.
chr1	34057649	34058149	ENSGALG00010012372	0	.
chr1	34106664	34107164	ENSGALG00010012405	0	.
chr1	34110356	34110856	ENSGALG00010012405	0	.
chr1	34323369	34323869	ENSGALG00010012062	0	.
chr1	34489098	34489598	ENSGALG00010012071	0	.
chr1	34497464	34497964	ENSGALG00010012078	0	.
chr1	34535569	34536069	ENSGALG00010012090	0	.
chr1	34698684	34699184	ENSGALG00010012122	0	.
chr1	34761073	34761573	ENSGALG00010012122	0	.
chr1	34856855	34857355	ENSGALG00010012122	0	.
chr1	34900295	34900795	ENSGALG00010011888	0	.
chr1	34937158	34937658	ENSGALG00010014333	0	.
chr1	35018794	35019294	ENSGALG00010011926	0	.
chr1	35019305	35019805	ENSGALG00010011926	0	.
chr1	35257132	35257632	ENSGALG00010012508	0	.
chr1	35332791	35333291	ENSGALG00010012538	0	.
chr1	35367651	35368151	ENSGALG00010012600	0	.
chr1	35393638	35394138	ENSGALG00010012662	0	.
chr1	35414557	35415057	ENSGALG00010012683	0	.
chr1	35416313	35416813	ENSGALG00010012683	0	.
chr1	35464117	35464617	ENSGALG00010012705	0	.
chr1	35503000	35503500	ENSGALG00010011962	0	.
chr1	35546394	35546894	ENSGALG00010011992	0	.
chr1	35566239	35566739	ENSGALG00010013280	0	.
chr1	35620695	35621195	ENSGALG00010011871	0	.
chr1	35635601	35636101	ENSGALG00010014235	0	.
chr1	35638854	35639354	ENSGALG00010012182	0	.
chr1	35681740	35682240	ENSGALG00010012133	0	.
chr1	35682516	35683016	ENSGALG00010012133	0	.
chr1	35841646	35842146	ENSGALG00010012172	0	.
chr1	35937667	35938167	ENSGALG00010011841	0	.
chr1	36008773	36009273	ENSGALG00010013259	0	.
chr1	36348687	36349187	ENSGALG00010014423	0	.
chr1	36351880	36352380	ENSGALG00010012004	0	.
chr1	36491981	36492481	ENSGALG00010011696	0	.
chr1	36511896	36512396	ENSGALG00010012734	0	.
chr1	36551416	36551916	ENSGALG00010012738	0	.
chr1	36574854	36575354	ENSGALG00010012778	0	.
chr1	36736282	36736782	ENSGALG00010012849	0	.
chr1	36736840	36737340	ENSGALG00010012849	0	.
chr1	37808261	37808761	ENSGALG00010012870	0	.
chr1	37861182	37861682	ENSGALG00010012899	0	.
chr1	37882032	37882532	ENSGALG00010012966	0	.
chr1	37899118	37899618	ENSGALG00010012975	0	.
chr1	38020599	38021099	ENSGALG00010014238	0	.
chr1	38055604	38056104	ENSGALG00010013389	0	.
chr1	38116873	38117373	ENSGALG00010013400	0	.
chr1	38145414	38145914	ENSGALG00010013444	0	.
chr1	38146026	38146526	ENSGALG00010013444	0	.
chr1	38199868	38200368	ENSGALG00010013444	0	.
chr1	38250370	38250870	ENSGALG00010013476	0	.
chr1	38326756	38327256	ENSGALG00010013516	0	.
chr1	38327648	38328148	ENSGALG00010013516	0	.
chr1	38391182	38391682	ENSGALG00010013538	0	.
chr1	38750319	38750819	ENSGALG00010013648	0	.
chr1	38898707	38899207	ENSGALG00010013648	0	.
chr1	39190501	39191001	ENSGALG00010012026	0	.
chr1	39548289	39548789	ENSGALG00010014853	0	.
chr1	39631156	39631656	ENSGALG00010013283	0	.
chr1	39631900	39632400	ENSGALG00010014536	0	.
chr1	39767800	39768300	ENSGALG00010013333	0	.
chr1	39832758	39833258	ENSGALG00010013358	0	.
chr1	40156589	40157089	ENSGALG00010014881	0	.
chr1	40199273	40199773	ENSGALG00010012337	0	.
chr1	40772633	40773133	ENSGALG00010010042	0	.
chr1	40772839	40773339	ENSGALG00010010017	0	.
chr1	40891981	40892481	ENSGALG00010011067	0	.
chr1	40892908	40893408	ENSGALG00010011067	0	.
chr1	40893601	40894101	ENSGALG00010011067	0	.
chr1	41710274	41710774	ENSGALG00010011117	0	.
chr1	41896254	41896754	ENSGALG00010011243	0	.
chr1	42828352	42828852	ENSGALG00010011375	0	.
chr1	42829685	42830185	ENSGALG00010011381	0	.
chr1	42887242	42887742	ENSGALG00010011407	0	.
chr1	42887328	42887828	ENSGALG00010011427	0	.
chr1	42888120	42888620	ENSGALG00010011427	0	.
chr1	43066615	43067115	ENSGALG00010011452	0	.
chr1	43326809	43327309	ENSGALG00010013226	0	.
chr1	43404090	43404590	ENSGALG00010013276	0	.
chr1	43482626	43483126	ENSGALG00010013285	0	.
chr1	43483908	43484408	ENSGALG00010013285	0	.
chr1	44089641	44090141	ENSGALG00010013345	0	.
chr1	44431751	44432251	ENSGALG00010013359	0	.
chr1	44720318	44720818	ENSGALG00010013440	0	.
chr1	44847087	44847587	ENSGALG00010013493	0	.
chr1	44877925	44878425	ENSGALG00010013551	0	.
chr1	44883189	44883689	ENSGALG00010013551	0	.
chr1	44891207	44891707	ENSGALG00010013551	0	.
chr1	44901051	44901551	ENSGALG00010010394	0	.
chr1	44921996	44922496	ENSGALG00010010431	0	.
chr1	44934134	44934634	ENSGALG00010013764	0	.
chr1	44934463	44934963	ENSGALG00010010466	0	.
chr1	44949735	44950235	ENSGALG00010010466	0	.
chr1	45095164	45095664	ENSGALG00010010512	0	.
chr1	45188290	45188790	ENSGALG00010010573	0	.
chr1	45272741	45273241	ENSGALG00010013558	0	.
chr1	45346814	45347314	ENSGALG00010009654	0	.
chr1	45346960	45347460	ENSGALG00010013780	0	.
chr1	45388912	45389412	ENSGALG00010011653	0	.
chr1	45397002	45397502	ENSGALG00010011653	0	.
chr1	45399206	45399706	ENSGALG00010011653	0	.
chr1	45468046	45468546	ENSGALG00010011738	0	.
chr1	45469773	45470273	ENSGALG00010011738	0	.
chr1	45469852	45470352	ENSGALG00010011775	0	.
chr1	45566120	45566620	ENSGALG00010011796	0	.
chr1	45600861	45601361	ENSGALG00010011819	0	.
chr1	45663660	45664160	ENSGALG00010011859	0	.
chr1	45665043	45665543	ENSGALG00010011859	0	.
chr1	45696124	45696624	ENSGALG00010011868	0	.
chr1	45700132	45700632	ENSGALG00010011876	0	.
chr1	45740702	45741202	ENSGALG00010011903	0	.
chr1	45780935	45781435	ENSGALG00010011929	0	.
chr1	45908767	45909267	ENSGALG00010011953	0	.
chr1	45932619	45933119	ENSGALG00010011960	0	.
chr1	46042324	46042824	ENSGALG00010011979	0	.
chr1	46668697	46669197	ENSGALG00010014294	0	.
chr1	46695097	46695597	ENSGALG00010010588	0	.
chr1	46716924	46717424	ENSGALG00010010614	0	.
chr1	46717081	46717581	ENSGALG00010010618	0	.
chr1	46950347	46950847	ENSGALG00010014314	0	.
chr1	47238044	47238544	ENSGALG00010011480	0	.
chr1	47242186	47242686	ENSGALG00010011496	0	.
chr1	47252411	47252911	ENSGALG00010011529	0	.
chr1	47375807	47376307	ENSGALG00010011574	0	.
chr1	47636198	47636698	ENSGALG00010011616	0	.
chr1	47648075	47648575	ENSGALG00010011663	0	.
chr1	47712958	47713458	ENSGALG00010011692	0	.
chr1	47713623	47714123	ENSGALG00010011692	0	.
chr1	47714269	47714769	ENSGALG00010011692	0	.
chr1	47760462	47760962	ENSGALG00010011702	0	.
chr1	47775634	47776134	ENSGALG00010010111	0	.
chr1	47904677	47905177	ENSGALG00010012016	0	.
chr1	47925390	47925890	ENSGALG00010012028	0	.
chr1	47927065	47927565	ENSGALG00010012028	0	.
chr1	47986861	47987361	ENSGALG00010012059	0	.
chr1	48056005	48056505	ENSGALG00010012127	0	.
chr1	48066992	48067492	ENSGALG00010013579	0	.
chr1	48071874	48072374	ENSGALG00010012157	0	.
chr1	48074793	48075293	ENSGALG00010012179	0	.
chr1	48078708	48079208	ENSGALG00010012277	0	.
chr1	48078926	48079426	ENSGALG00010012179	0	.
chr1	48088501	48089001	ENSGALG00010012266	0	.
chr1	48095930	48096430	ENSGALG00010014403	0	.
chr1	48101643	48102143	ENSGALG00010012248	0	.
chr1	48101811	48102311	ENSGALG00010014416	0	.
chr1	48102834	48103334	ENSGALG00010012248	0	.
chr1	48104217	48104717	ENSGALG00010011989	0	.
chr1	48116021	48116521	ENSGALG00010012277	0	.
chr1	48117399	48117899	ENSGALG00010012277	0	.
chr1	48121693	48122193	ENSGALG00010012169	0	.
chr1	48130020	48130520	ENSGALG00010014431	0	.
chr1	48137665	48138165	ENSGALG00010012248	0	.
chr1	48139883	48140383	ENSGALG00010012317	0	.
chr1	48159671	48160171	ENSGALG00010012324	0	.
chr1	48159983	48160483	ENSGALG00010014375	0	.
chr1	48168063	48168563	ENSGALG00010014449	0	.
chr1	48171912	48172412	ENSGALG00010013592	0	.
chr1	48173360	48173860	ENSGALG00010013592	0	.
chr1	48176022	48176522	ENSGALG00010012331	0	.
chr1	48177022	48177522	ENSGALG00010014449	0	.
chr1	48189270	48189770	ENSGALG00010009659	0	.
chr1	48200265	48200765	ENSGALG00010009672	0	.
chr1	48249981	48250481	ENSGALG00010010995	0	.
chr1	48264834	48265334	ENSGALG00010011027	0	.
chr1	48299264	48299764	ENSGALG00010011038	0	.
chr1	48792438	48792938	ENSGALG00010011144	0	.
chr1	48839232	48839732	ENSGALG00010011144	0	.
chr1	48942189	48942689	ENSGALG00010011231	0	.
chr1	49002221	49002721	ENSGALG00010010913	0	.
chr1	49060129	49060629	ENSGALG00010010920	0	.
chr1	49117079	49117579	ENSGALG00010010929	0	.
chr1	49121167	49121667	ENSGALG00010010947	0	.
chr1	49182929	49183429	ENSGALG00010014223	0	.
chr1	49183273	49183773	ENSGALG00010010960	0	.
chr1	49200549	49201049	ENSGALG00010010968	0	.
chr1	49213179	49213679	ENSGALG00010010978	0	.
chr1	49226662	49227162	ENSGALG00010010371	0	.
chr1	49227570	49228070	ENSGALG00010010371	0	.
chr1	49228296	49228796	ENSGALG00010010371	0	.
chr1	49276062	49276562	ENSGALG00010010291	0	.
chr1	49277291	49277791	ENSGALG00010010291	0	.
chr1	49322258	49322758	ENSGALG00010010291	0	.
chr1	49330729	49331229	ENSGALG00010010291	0	.
chr1	49344751	49345251	ENSGALG00010010291	0	.
chr1	49408143	49408643	ENSGALG00010010061	0	.
chr1	49418160	49418660	ENSGALG00010009795	0	.
chr1	49422502	49423002	ENSGALG00010009809	0	.
chr1	49427641	49428141	ENSGALG00010009866	0	.
chr1	49427814	49428314	ENSGALG00010009842	0	.
chr1	49440509	49441009	ENSGALG00010009948	0	.
chr1	49461350	49461850	ENSGALG00010010648	0	.
chr1	49486819	49487319	ENSGALG00010010680	0	.
chr1	49510446	49510946	ENSGALG00010010706	0	.
chr1	49511351	49511851	ENSGALG00010010706	0	.
chr1	49515342	49515842	ENSGALG00010010740	0	.
chr1	49516011	49516511	ENSGALG00010010740	0	.
chr1	49516570	49517070	ENSGALG00010010740	0	.
chr1	49553397	49553897	ENSGALG00010010761	0	.
chr1	49553461	49553961	ENSGALG00010010771	0	.
chr1	49571266	49571766	ENSGALG00010010792	0	.
chr1	49571596	49572096	ENSGALG00010010831	0	.
chr1	49571783	49572283	ENSGALG00010010792	0	.
chr1	49586296	49586796	ENSGALG00010010841	0	.
chr1	49596414	49596914	ENSGALG00010010856	0	.
chr1	49596977	49597477	ENSGALG00010010856	0	.
chr1	49600827	49601327	ENSGALG00010010891	0	.
chr1	49628670	49629170	ENSGALG00010012720	0	.
chr1	49628708	49629208	ENSGALG00010012765	0	.
chr1	49637273	49637773	ENSGALG00010012747	0	.
chr1	49638983	49639483	ENSGALG00010012747	0	.
chr1	49639716	49640216	ENSGALG00010012747	0	.
chr1	49640534	49641034	ENSGALG00010012747	0	.
chr1	49674055	49674555	ENSGALG00010012786	0	.
chr1	49678596	49679096	ENSGALG00010012786	0	.
chr1	49731078	49731578	ENSGALG00010012797	0	.
chr1	49734081	49734581	ENSGALG00010012819	0	.
chr1	49753688	49754188	ENSGALG00010012832	0	.
chr1	49773350	49773850	ENSGALG00010012841	0	.
chr1	49836304	49836804	ENSGALG00010012865	0	.
chr1	49871594	49872094	ENSGALG00010012900	0	.
chr1	49905867	49906367	ENSGALG00010012910	0	.
chr1	49906137	49906637	ENSGALG00010012948	0	.
chr1	49931253	49931753	ENSGALG00010012962	0	.
chr1	49963940	49964440	ENSGALG00010013053	0	.
chr1	49991197	49991697	ENSGALG00010013053	0	.
chr1	50089022	50089522	ENSGALG00010013084	0	.
chr1	50106532	50107032	ENSGALG00010013095	0	.
chr1	50107027	50107527	ENSGALG00010013957	0	.
chr1	50194137	50194637	ENSGALG00010013146	0	.
chr1	50247470	50247970	ENSGALG00010013146	0	.
chr1	50590659	50591159	ENSGALG00010012378	0	.
chr1	50603563	50604063	ENSGALG00010012407	0	.
chr1	50605544	50606044	ENSGALG00010015656	0	.
chr1	50619568	50620068	ENSGALG00010012426	0	.
chr1	50620481	50620981	ENSGALG00010012426	0	.
chr1	50648875	50649375	ENSGALG00010012517	0	.
chr1	50668515	50669015	ENSGALG00010012550	0	.
chr1	50687498	50687998	ENSGALG00010012565	0	.
chr1	50691291	50691791	ENSGALG00010012610	0	.
chr1	50723541	50724041	ENSGALG00010012624	0	.
chr1	50752199	50752699	ENSGALG00010012653	0	.
chr1	50769914	50770414	ENSGALG00010012674	0	.
chr1	50785906	50786406	ENSGALG00010012685	0	.
chr1	50794815	50795315	ENSGALG00010012696	0	.
chr1	50808977	50809477	ENSGALG00010015939	0	.
chr1	50833839	50834339	ENSGALG00010012753	0	.
chr1	50834301	50834801	ENSGALG00010012767	0	.
chr1	50847225	50847725	ENSGALG00010012772	0	.
chr1	50849314	50849814	ENSGALG00010012792	0	.
chr1	50862197	50862697	ENSGALG00010012801	0	.
chr1	50877097	50877597	ENSGALG00010012842	0	.
chr1	50901521	50902021	ENSGALG00010012876	0	.
chr1	50902067	50902567	ENSGALG00010012876	0	.
chr1	50927742	50928242	ENSGALG00010012911	0	.
chr1	50950351	50950851	ENSGALG00010012986	0	.
chr1	50978689	50979189	ENSGALG00010013015	0	.
chr1	50978991	50979491	ENSGALG00010012998	0	.
chr1	50979220	50979720	ENSGALG00010013015	0	.
chr1	51030241	51030741	ENSGALG00010010397	0	.
chr1	51070656	51071156	ENSGALG00010010421	0	.
chr1	51093203	51093703	ENSGALG00010010546	0	.
chr1	51106511	51107011	ENSGALG00010010593	0	.
chr1	51106752	51107252	ENSGALG00010010620	0	.
chr1	51127934	51128434	ENSGALG00010010776	0	.
chr1	51130313	51130813	ENSGALG00010010791	0	.
chr1	51140743	51141243	ENSGALG00010010865	0	.
chr1	51141321	51141821	ENSGALG00010010865	0	.
chr1	51142726	51143226	ENSGALG00010010865	0	.
chr1	51148670	51149170	ENSGALG00010010865	0	.
chr1	51155142	51155642	ENSGALG00010010890	0	.
chr1	51185311	51185811	ENSGALG00010014020	0	.
chr1	51193467	51193967	ENSGALG00010014026	0	.
chr1	51204104	51204604	ENSGALG00010014062	0	.
chr1	51204869	51205369	ENSGALG00010014062	0	.
chr1	51226235	51226735	ENSGALG00010014159	0	.
chr1	51439788	51440288	ENSGALG00010014648	0	.
chr1	51511264	51511764	ENSGALG00010014801	0	.
chr1	51511272	51511772	ENSGALG00010014816	0	.
chr1	51608013	51608513	ENSGALG00010014889	0	.
chr1	51626839	51627339	ENSGALG00010014906	0	.
chr1	51708760	51709260	ENSGALG00010014917	0	.
chr1	51716288	51716788	ENSGALG00010014936	0	.
chr1	51727074	51727574	ENSGALG00010014945	0	.
chr1	51752246	51752746	ENSGALG00010015031	0	.
chr1	51831894	51832394	ENSGALG00010015095	0	.
chr1	51913516	51914016	ENSGALG00010015095	0	.
chr1	52042579	52043079	ENSGALG00010015117	0	.
chr1	52101838	52102338	ENSGALG00010015126	0	.
chr1	52109790	52110290	ENSGALG00010015155	0	.
chr1	52137119	52137619	ENSGALG00010015191	0	.
chr1	52151457	52151957	ENSGALG00010015203	0	.
chr1	52677087	52677587	ENSGALG00010015327	0	.
chr1	53021441	53021941	ENSGALG00010015391	0	.
chr1	53127330	53127830	ENSGALG00010015407	0	.
chr1	53241053	53241553	ENSGALG00010015478	0	.
chr1	53286206	53286706	ENSGALG00010015544	0	.
chr1	53324980	53325480	ENSGALG00010015583	0	.
chr1	53325750	53326250	ENSGALG00010015583	0	.
chr1	53357474	53357974	ENSGALG00010015613	0	.
chr1	53545079	53545579	ENSGALG00010015635	0	.
chr1	53617386	53617886	ENSGALG00010011282	0	.
chr1	53626243	53626743	ENSGALG00010011282	0	.
chr1	53628328	53628828	ENSGALG00010010954	0	.
chr1	53645784	53646284	ENSGALG00010010959	0	.
chr1	53705391	53705891	ENSGALG00010010981	0	.
chr1	53707305	53707805	ENSGALG00010010981	0	.
chr1	53878648	53879148	ENSGALG00010011025	0	.
chr1	53897644	53898144	ENSGALG00010011912	0	.
chr1	53903137	53903637	ENSGALG00010011936	0	.
chr1	53904087	53904587	ENSGALG00010011936	0	.
chr1	53932776	53933276	ENSGALG00010010651	0	.
chr1	54195703	54196203	ENSGALG00010010666	0	.
chr1	54211468	54211968	ENSGALG00010011605	0	.
chr1	54214715	54215215	ENSGALG00010011605	0	.
chr1	54283777	54284277	ENSGALG00010011621	0	.
chr1	54291162	54291662	ENSGALG00010011657	0	.
chr1	54324787	54325287	ENSGALG00010011660	0	.
chr1	54325084	54325584	ENSGALG00010011671	0	.
chr1	54541918	54542418	ENSGALG00010011770	0	.
chr1	54620266	54620766	ENSGALG00010011789	0	.
chr1	54620781	54621281	ENSGALG00010011789	0	.
chr1	54631769	54632269	ENSGALG00010011856	0	.
chr1	54637288	54637788	ENSGALG00010011856	0	.
chr1	54674000	54674500	ENSGALG00010011883	0	.
chr1	54676912	54677412	ENSGALG00010010071	0	.
chr1	54703482	54703982	ENSGALG00010010085	0	.
chr1	54703566	54704066	ENSGALG00010010095	0	.
chr1	54719080	54719580	ENSGALG00010010280	0	.
chr1	54724264	54724764	ENSGALG00010010310	0	.
chr1	54748186	54748686	ENSGALG00010010310	0	.
chr1	55081429	55081929	ENSGALG00010010222	0	.
chr1	55417703	55418203	ENSGALG00010011316	0	.
chr1	55417741	55418241	ENSGALG00010011361	0	.
chr1	55449243	55449743	ENSGALG00010011425	0	.
chr1	55449795	55450295	ENSGALG00010011425	0	.
chr1	55519441	55519941	ENSGALG00010011453	0	.
chr1	55523188	55523688	ENSGALG00010011453	0	.
chr1	55560066	55560566	ENSGALG00010011457	0	.
chr1	55590721	55591221	ENSGALG00010011484	0	.
chr1	55732610	55733110	ENSGALG00010013063	0	.
chr1	55944912	55945412	ENSGALG00010013152	0	.
chr1	55999484	55999984	ENSGALG00010013152	0	.
chr1	56021152	56021652	ENSGALG00010013175	0	.
chr1	56172315	56172815	ENSGALG00010013209	0	.
chr1	56435247	56435747	ENSGALG00010015882	0	.
chr1	56436342	56436842	ENSGALG00010013244	0	.
chr1	56731033	56731533	ENSGALG00010013316	0	.
chr1	56770826	56771326	ENSGALG00010013328	0	.
chr1	56771013	56771513	ENSGALG00010013337	0	.
chr1	56801525	56802025	ENSGALG00010013348	0	.
chr1	56889296	56889796	ENSGALG00010013381	0	.
chr1	56891032	56891532	ENSGALG00010013393	0	.
chr1	56917542	56918042	ENSGALG00010013404	0	.
chr1	56917892	56918392	ENSGALG00010013416	0	.
chr1	57001248	57001748	ENSGALG00010013466	0	.
chr1	57002054	57002554	ENSGALG00010013466	0	.
chr1	57017680	57018180	ENSGALG00010013510	0	.
chr1	57019216	57019716	ENSGALG00010013510	0	.
chr1	57034826	57035326	ENSGALG00010013523	0	.
chr1	57275773	57276273	ENSGALG00010013561	0	.
chr1	57323058	57323558	ENSGALG00010013572	0	.
chr1	57338419	57338919	ENSGALG00010013625	0	.
chr1	57351458	57351958	ENSGALG00010013690	0	.
chr1	57435226	57435726	ENSGALG00010013757	0	.
chr1	57475252	57475752	ENSGALG00010013757	0	.
chr1	57668030	57668530	ENSGALG00010013828	0	.
chr1	57748968	57749468	ENSGALG00010015849	0	.
chr1	57896675	57897175	ENSGALG00010013994	0	.
chr1	57897533	57898033	ENSGALG00010013994	0	.
chr1	58205544	58206044	ENSGALG00010010690	0	.
chr1	58405844	58406344	ENSGALG00010010106	0	.
chr1	58822083	58822583	ENSGALG00010011076	0	.
chr1	58903992	58904492	ENSGALG00010011091	0	.
chr1	58950134	58950634	ENSGALG00010011130	0	.
chr1	59072360	59072860	ENSGALG00010011150	0	.
chr1	59267675	59268175	ENSGALG00010015918	0	.
chr1	59345725	59346225	ENSGALG00010011250	0	.
chr1	59380566	59381066	ENSGALG00010010734	0	.
chr1	59410758	59411258	ENSGALG00010010752	0	.
chr1	59411523	59412023	ENSGALG00010011997	0	.
chr1	59422442	59422942	ENSGALG00010011997	0	.
chr1	59423727	59424227	ENSGALG00010011997	0	.
chr1	59545126	59545626	ENSGALG00010012054	0	.
chr1	59546130	59546630	ENSGALG00010012054	0	.
chr1	59552525	59553025	ENSGALG00010012054	0	.
chr1	59562188	59562688	ENSGALG00010015880	0	.
chr1	59578835	59579335	ENSGALG00010012072	0	.
chr1	59614498	59614998	ENSGALG00010012085	0	.
chr1	59699686	59700186	ENSGALG00010012106	0	.
chr1	59918267	59918767	ENSGALG00010012138	0	.
chr1	59977864	59978364	ENSGALG00010012159	0	.
chr1	60219695	60220195	ENSGALG00010012205	0	.
chr1	60274637	60275137	ENSGALG00010012219	0	.
chr1	60277542	60278042	ENSGALG00010012242	0	.
chr1	60296697	60297197	ENSGALG00010012274	0	.
chr1	60403617	60404117	ENSGALG00010012300	0	.
chr1	60431628	60432128	ENSGALG00010012339	0	.
chr1	60545563	60546063	ENSGALG00010012367	0	.
chr1	60545712	60546212	ENSGALG00010012399	0	.
chr1	60852455	60852955	ENSGALG00010013899	0	.
chr1	60885467	60885967	ENSGALG00010014909	0	.
chr1	60925374	60925874	ENSGALG00010013910	0	.
chr1	60994732	60995232	ENSGALG00010014178	0	.
chr1	61004460	61004960	ENSGALG00010014178	0	.
chr1	61144712	61145212	ENSGALG00010014200	0	.
chr1	61171608	61172108	ENSGALG00010015023	0	.
chr1	61172554	61173054	ENSGALG00010014295	0	.
chr1	61607613	61608113	ENSGALG00010011776	0	.
chr1	61649365	61649865	ENSGALG00010011792	0	.
chr1	61672066	61672566	ENSGALG00010011860	0	.
chr1	61682858	61683358	ENSGALG00010011637	0	.
chr1	61798377	61798877	ENSGALG00010012343	0	.
chr1	61799416	61799916	ENSGALG00010012315	0	.
chr1	61846063	61846563	ENSGALG00010012415	0	.
chr1	61854301	61854801	ENSGALG00010012415	0	.
chr1	61855849	61856349	ENSGALG00010012415	0	.
chr1	61857806	61858306	ENSGALG00010012415	0	.
chr1	62017749	62018249	ENSGALG00010012509	0	.
chr1	62040403	62040903	ENSGALG00010012509	0	.
chr1	62042339	62042839	ENSGALG00010012588	0	.
chr1	62069378	62069878	ENSGALG00010012633	0	.
chr1	62070857	62071357	ENSGALG00010012633	0	.
chr1	62113367	62113867	ENSGALG00010013417	0	.
chr1	62125469	62125969	ENSGALG00010013442	0	.
chr1	62167415	62167915	ENSGALG00010013428	0	.
chr1	62268914	62269414	ENSGALG00010013465	0	.
chr1	62466344	62466844	ENSGALG00010013501	0	.
chr1	62659534	62660034	ENSGALG00010011589	0	.
chr1	62781822	62782322	ENSGALG00010012702	0	.
chr1	63064906	63065406	ENSGALG00010012768	0	.
chr1	63098314	63098814	ENSGALG00010012908	0	.
chr1	63109101	63109601	ENSGALG00010012957	0	.
chr1	63277182	63277682	ENSGALG00010012732	0	.
chr1	63899365	63899865	ENSGALG00010013562	0	.
chr1	64349537	64350037	ENSGALG00010013753	0	.
chr1	64427690	64428190	ENSGALG00010013753	0	.
chr1	64535786	64536286	ENSGALG00010013791	0	.
chr1	64882658	64883158	ENSGALG00010011688	0	.
chr1	65298070	65298570	ENSGALG00010013802	0	.
chr1	65336477	65336977	ENSGALG00010014045	0	.
chr1	65336869	65337369	ENSGALG00010013867	0	.
chr1	65359236	65359736	ENSGALG00010015306	0	.
chr1	65376722	65377222	ENSGALG00010015306	0	.
chr1	65378407	65378907	ENSGALG00010015306	0	.
chr1	65884626	65885126	ENSGALG00010014120	0	.
chr1	66479916	66480416	ENSGALG00010014515	0	.
chr1	66503457	66503957	ENSGALG00010014626	0	.
chr1	66587655	66588155	ENSGALG00010014713	0	.
chr1	66853294	66853794	ENSGALG00010011573	0	.
chr1	66872315	66872815	ENSGALG00010013156	0	.
chr1	66955753	66956253	ENSGALG00010013173	0	.
chr1	67143169	67143669	ENSGALG00010014019	0	.
chr1	67181651	67182151	ENSGALG00010014154	0	.
chr1	67181693	67182193	ENSGALG00010014213	0	.
chr1	67209860	67210360	ENSGALG00010014246	0	.
chr1	67494929	67495429	ENSGALG00010014328	0	.
chr1	67588392	67588892	ENSGALG00010014989	0	.
chr1	67590442	67590942	ENSGALG00010014338	0	.
chr1	67611915	67612415	ENSGALG00010014361	0	.
chr1	67921393	67921893	ENSGALG00010014477	0	.
chr1	67946219	67946719	ENSGALG00010014697	0	.
chr1	67947301	67947801	ENSGALG00010014697	0	.
chr1	67982179	67982679	ENSGALG00010014728	0	.
chr1	67983009	67983509	ENSGALG00010014728	0	.
chr1	67983205	67983705	ENSGALG00010014748	0	.
chr1	67984459	67984959	ENSGALG00010014748	0	.
chr1	68015538	68016038	ENSGALG00010014861	0	.
chr1	68016255	68016755	ENSGALG00010014839	0	.
chr1	68073342	68073842	ENSGALG00010012896	0	.
chr1	68074685	68075185	ENSGALG00010012896	0	.
chr1	68098357	68098857	ENSGALG00010012896	0	.
chr1	68130116	68130616	ENSGALG00010012985	0	.
chr1	68191236	68191736	ENSGALG00010013123	0	.
chr1	68244451	68244951	ENSGALG00010013123	0	.
chr1	68250077	68250577	ENSGALG00010013123	0	.
chr1	68347234	68347734	ENSGALG00010012867	0	.
chr1	68347792	68348292	ENSGALG00010012867	0	.
chr1	68351374	68351874	ENSGALG00010012867	0	.
chr1	68352048	68352548	ENSGALG00010012867	0	.
chr1	68396260	68396760	ENSGALG00010012147	0	.
chr1	68396913	68397413	ENSGALG00010012147	0	.
chr1	68398697	68399197	ENSGALG00010012147	0	.
chr1	68468136	68468636	ENSGALG00010012175	0	.
chr1	68498262	68498762	ENSGALG00010012193	0	.
chr1	68501059	68501559	ENSGALG00010011907	0	.
chr1	68519519	68520019	ENSGALG00010011930	0	.
chr1	68520177	68520677	ENSGALG00010011930	0	.
chr1	68520271	68520771	ENSGALG00010011916	0	.
chr1	68552303	68552803	ENSGALG00010011943	0	.
chr1	68764826	68765326	ENSGALG00010011981	0	.
chr1	68817478	68817978	ENSGALG00010011998	0	.
chr1	68818021	68818521	ENSGALG00010011998	0	.
chr1	68818524	68819024	ENSGALG00010011998	0	.
chr1	69044555	69045055	ENSGALG00010013242	0	.
chr1	69073317	69073817	ENSGALG00010013267	0	.
chr1	69090872	69091372	ENSGALG00010013278	0	.
chr1	69115855	69116355	ENSGALG00010013301	0	.
chr1	69134515	69135015	ENSGALG00010013301	0	.
chr1	69354156	69354656	ENSGALG00010013343	0	.
chr1	69700927	69701427	ENSGALG00010013360	0	.
chr1	69846809	69847309	ENSGALG00010013376	0	.
chr1	69983421	69983921	ENSGALG00010011895	0	.
chr1	70078254	70078754	ENSGALG00010011895	0	.
chr1	70203332	70203832	ENSGALG00010012043	0	.
chr1	70289531	70290031	ENSGALG00010012074	0	.
chr1	70290157	70290657	ENSGALG00010012074	0	.
chr1	70452775	70453275	ENSGALG00010012285	0	.
chr1	70567463	70567963	ENSGALG00010012329	0	.
chr1	71078893	71079393	ENSGALG00010025833	0	.
chr1	71099601	71100101	ENSGALG00010025833	0	.
chr1	71237092	71237592	ENSGALG00010023058	0	.
chr1	71299438	71299938	ENSGALG00010023068	0	.
chr1	71300896	71301396	ENSGALG00010023068	0	.
chr1	71340384	71340884	ENSGALG00010023084	0	.
chr1	71342885	71343385	ENSGALG00010023084	0	.
chr1	71400496	71400996	ENSGALG00010023107	0	.
chr1	71449113	71449613	ENSGALG00010023137	0	.
chr1	71781483	71781983	ENSGALG00010021562	0	.
chr1	71782073	71782573	ENSGALG00010025687	0	.
chr1	71803764	71804264	ENSGALG00010021419	0	.
chr1	71805918	71806418	ENSGALG00010021652	0	.
chr1	71806477	71806977	ENSGALG00010021652	0	.
chr1	71940543	71941043	ENSGALG00010021661	0	.
chr1	71960856	71961356	ENSGALG00010021879	0	.
chr1	72030717	72031217	ENSGALG00010021913	0	.
chr1	72032475	72032975	ENSGALG00010021913	0	.
chr1	72032575	72033075	ENSGALG00010021960	0	.
chr1	72101519	72102019	ENSGALG00010021960	0	.
chr1	72622585	72623085	ENSGALG00010022657	0	.
chr1	72671584	72672084	ENSGALG00010022673	0	.
chr1	72867000	72867500	ENSGALG00010025713	0	.
chr1	72867410	72867910	ENSGALG00010022274	0	.
chr1	73191631	73192131	ENSGALG00010022354	0	.
chr1	73206059	73206559	ENSGALG00010022354	0	.
chr1	73356651	73357151	ENSGALG00010022408	0	.
chr1	73357229	73357729	ENSGALG00010022408	0	.
chr1	73357863	73358363	ENSGALG00010022408	0	.
chr1	73357983	73358483	ENSGALG00010022448	0	.
chr1	73425154	73425654	ENSGALG00010021515	0	.
chr1	73462538	73463038	ENSGALG00010024251	0	.
chr1	73513517	73514017	ENSGALG00010024285	0	.
chr1	73515791	73516291	ENSGALG00010024285	0	.
chr1	73689347	73689847	ENSGALG00010024338	0	.
chr1	73690319	73690819	ENSGALG00010024338	0	.
chr1	73875805	73876305	ENSGALG00010024400	0	.
chr1	74715647	74716147	ENSGALG00010024600	0	.
chr1	74716150	74716650	ENSGALG00010024600	0	.
chr1	74873554	74874054	ENSGALG00010024622	0	.
chr1	74988231	74988731	ENSGALG00010025733	0	.
chr1	75040150	75040650	ENSGALG00010024645	0	.
chr1	75327088	75327588	ENSGALG00010024747	0	.
chr1	75327271	75327771	ENSGALG00010024729	0	.
chr1	75331608	75332108	ENSGALG00010024747	0	.
chr1	75331764	75332264	ENSGALG00010024729	0	.
chr1	75393723	75394223	ENSGALG00010024775	0	.
chr1	75394593	75395093	ENSGALG00010024775	0	.
chr1	75413247	75413747	ENSGALG00010024793	0	.
chr1	75454946	75455446	ENSGALG00010024821	0	.
chr1	75512318	75512818	ENSGALG00010021635	0	.
chr1	75548204	75548704	ENSGALG00010021387	0	.
chr1	75660586	75661086	ENSGALG00010022764	0	.
chr1	75669422	75669922	ENSGALG00010022764	0	.
chr1	75674738	75675238	ENSGALG00010022796	0	.
chr1	75865131	75865631	ENSGALG00010022842	0	.
chr1	75891173	75891673	ENSGALG00010022885	0	.
chr1	77281234	77281734	ENSGALG00010023053	0	.
chr1	77432000	77432500	ENSGALG00010021752	0	.
chr1	77433760	77434260	ENSGALG00010021752	0	.
chr1	77463446	77463946	ENSGALG00010021767	0	.
chr1	77463495	77463995	ENSGALG00010021786	0	.
chr1	77525985	77526485	ENSGALG00010021826	0	.
chr1	77526229	77526729	ENSGALG00010026081	0	.
chr1	77568379	77568879	ENSGALG00010021866	0	.
chr1	77584303	77584803	ENSGALG00010021801	0	.
chr1	77587149	77587649	ENSGALG00010021922	0	.
chr1	77587280	77587780	ENSGALG00010021989	0	.
chr1	77587901	77588401	ENSGALG00010026022	0	.
chr1	77617465	77617965	ENSGALG00010022038	0	.
chr1	77619189	77619689	ENSGALG00010022038	0	.
chr1	77641975	77642475	ENSGALG00010022052	0	.
chr1	77643065	77643565	ENSGALG00010022052	0	.
chr1	77654653	77655153	ENSGALG00010022069	0	.
chr1	77676853	77677353	ENSGALG00010022093	0	.
chr1	77781299	77781799	ENSGALG00010021687	0	.
chr1	77811438	77811938	ENSGALG00010021697	0	.
chr1	77817093	77817593	ENSGALG00010021704	0	.
chr1	77838516	77839016	ENSGALG00010021530	0	.
chr1	77839762	77840262	ENSGALG00010021530	0	.
chr1	77844667	77845167	ENSGALG00010023320	0	.
chr1	77892648	77893148	ENSGALG00010023336	0	.
chr1	77899487	77899987	ENSGALG00010023340	0	.
chr1	77924661	77925161	ENSGALG00010023359	0	.
chr1	77925012	77925512	ENSGALG00010023380	0	.
chr1	77940439	77940939	ENSGALG00010023392	0	.
chr1	77944998	77945498	ENSGALG00010023401	0	.
chr1	77963640	77964140	ENSGALG00010023434	0	.
chr1	77969506	77970006	ENSGALG00010023434	0	.
chr1	77991529	77992029	ENSGALG00010023447	0	.
chr1	78020827	78021327	ENSGALG00010023490	0	.
chr1	78038147	78038647	ENSGALG00010023569	0	.
chr1	78065178	78065678	ENSGALG00010023655	0	.
chr1	78069005	78069505	ENSGALG00010023655	0	.
chr1	78071234	78071734	ENSGALG00010023655	0	.
chr1	78071544	78072044	ENSGALG00010023695	0	.
chr1	78096448	78096948	ENSGALG00010023748	0	.
chr1	78097842	78098342	ENSGALG00010023748	0	.
chr1	78099635	78100135	ENSGALG00010023800	0	.
chr1	78208992	78209492	ENSGALG00010023926	0	.
chr1	78212657	78213157	ENSGALG00010023926	0	.
chr1	78231004	78231504	ENSGALG00010026266	0	.
chr1	78231279	78231779	ENSGALG00010023926	0	.
chr1	78362699	78363199	ENSGALG00010024068	0	.
chr1	78362760	78363260	ENSGALG00010024145	0	.
chr1	78436250	78436750	ENSGALG00010024193	0	.
chr1	78552629	78553129	ENSGALG00010021710	0	.
chr1	78750791	78751291	ENSGALG00010023182	0	.
chr1	79075167	79075667	ENSGALG00010023957	0	.
chr1	79107927	79108427	ENSGALG00010024005	0	.
chr1	79157436	79157936	ENSGALG00010024086	0	.
chr1	79431308	79431808	ENSGALG00010024190	0	.
chr1	79791552	79792052	ENSGALG00010022138	0	.
chr1	79906369	79906869	ENSGALG00010022167	0	.
chr1	79906423	79906923	ENSGALG00010022193	0	.
chr1	79964374	79964874	ENSGALG00010022463	0	.
chr1	79985949	79986449	ENSGALG00010022478	0	.
chr1	79997114	79997614	ENSGALG00010022478	0	.
chr1	79997250	79997750	ENSGALG00010022498	0	.
chr1	80019179	80019679	ENSGALG00010022508	0	.
chr1	80092248	80092748	ENSGALG00010022544	0	.
chr1	80092957	80093457	ENSGALG00010022528	0	.
chr1	80097993	80098493	ENSGALG00010022544	0	.
chr1	80141701	80142201	ENSGALG00010022550	0	.
chr1	80181078	80181578	ENSGALG00010022625	0	.
chr1	80183207	80183707	ENSGALG00010024837	0	.
chr1	80198037	80198537	ENSGALG00010024862	0	.
chr1	80460192	80460692	ENSGALG00010024915	0	.
chr1	80555764	80556264	ENSGALG00010024940	0	.
chr1	80555818	80556318	ENSGALG00010024925	0	.
chr1	80605726	80606226	ENSGALG00010024994	0	.
chr1	80650282	80650782	ENSGALG00010025032	0	.
chr1	80695504	80696004	ENSGALG00010026272	0	.
chr1	80750322	80750822	ENSGALG00010025103	0	.
chr1	80926966	80927466	ENSGALG00010025147	0	.
chr1	80927209	80927709	ENSGALG00010025138	0	.
chr1	80943929	80944429	ENSGALG00010025168	0	.
chr1	81048388	81048888	ENSGALG00010025292	0	.
chr1	81054245	81054745	ENSGALG00010025292	0	.
chr1	81160909	81161409	ENSGALG00010025400	0	.
chr1	81312101	81312601	ENSGALG00010025428	0	.
chr1	81339323	81339823	ENSGALG00010025448	0	.
chr1	81339357	81339857	ENSGALG00010025465	0	.
chr1	81339867	81340367	ENSGALG00010025448	0	.
chr1	81340242	81340742	ENSGALG00010025465	0	.
chr1	81378610	81379110	ENSGALG00010025481	0	.
chr1	81382827	81383327	ENSGALG00010025523	0	.
chr1	81383209	81383709	ENSGALG00010025481	0	.
chr1	81422748	81423248	ENSGALG00010025531	0	.
chr1	81452239	81452739	ENSGALG00010025548	0	.
chr1	81497654	81498154	ENSGALG00010025574	0	.
chr1	81590374	81590874	ENSGALG00010025653	0	.
chr1	81624875	81625375	ENSGALG00010025653	0	.
chr1	82040666	82041166	ENSGALG00010006446	0	.
chr1	82719146	82719646	ENSGALG00010006446	0	.
chr1	83079814	83080314	ENSGALG00010006492	0	.
chr1	83670946	83671446	ENSGALG00010006517	0	.
chr1	83742747	83743247	ENSGALG00010006537	0	.
chr1	83782051	83782551	ENSGALG00010006576	0	.
chr1	83782482	83782982	ENSGALG00010007333	0	.
chr1	83782817	83783317	ENSGALG00010006576	0	.
chr1	83812538	83813038	ENSGALG00010006549	0	.
chr1	83834520	83835020	ENSGALG00010006615	0	.
chr1	83865175	83865675	ENSGALG00010006615	0	.
chr1	83877749	83878249	ENSGALG00010006615	0	.
chr1	84309808	84310308	ENSGALG00010004451	0	.
chr1	84352519	84353019	ENSGALG00010004374	0	.
chr1	84353519	84354019	ENSGALG00010004386	0	.
chr1	84443384	84443884	ENSGALG00010004395	0	.
chr1	84497827	84498327	ENSGALG00010005182	0	.
chr1	84517684	84518184	ENSGALG00010005182	0	.
chr1	84526565	84527065	ENSGALG00010005212	0	.
chr1	84532140	84532640	ENSGALG00010005218	0	.
chr1	84661405	84661905	ENSGALG00010005242	0	.
chr1	84700907	84701407	ENSGALG00010005250	0	.
chr1	84701116	84701616	ENSGALG00010005261	0	.
chr1	84778376	84778876	ENSGALG00010005266	0	.
chr1	84809867	84810367	ENSGALG00010005293	0	.
chr1	84809917	84810417	ENSGALG00010005334	0	.
chr1	84913320	84913820	ENSGALG00010005362	0	.
chr1	85238865	85239365	ENSGALG00010005445	0	.
chr1	85248684	85249184	ENSGALG00010005449	0	.
chr1	85248736	85249236	ENSGALG00010005454	0	.
chr1	85249361	85249861	ENSGALG00010005454	0	.
chr1	85262026	85262526	ENSGALG00010005465	0	.
chr1	85295709	85296209	ENSGALG00010005386	0	.
chr1	85336913	85337413	ENSGALG00010005423	0	.
chr1	85337770	85338270	ENSGALG00010005423	0	.
chr1	85657156	85657656	ENSGALG00010005490	0	.
chr1	85670379	85670879	ENSGALG00010005490	0	.
chr1	85747317	85747817	ENSGALG00010005557	0	.
chr1	85747577	85748077	ENSGALG00010005559	0	.
chr1	85790243	85790743	ENSGALG00010005557	0	.
chr1	85945771	85946271	ENSGALG00010005590	0	.
chr1	85945886	85946386	ENSGALG00010005557	0	.
chr1	85977230	85977730	ENSGALG00010005630	0	.
chr1	85978004	85978504	ENSGALG00010005630	0	.
chr1	86009226	86009726	ENSGALG00010005649	0	.
chr1	86010070	86010570	ENSGALG00010005649	0	.
chr1	86037099	86037599	ENSGALG00010005679	0	.
chr1	86088610	86089110	ENSGALG00010005769	0	.
chr1	86243261	86243761	ENSGALG00010005860	0	.
chr1	86424156	86424656	ENSGALG00010005956	0	.
chr1	86431619	86432119	ENSGALG00010006013	0	.
chr1	86432096	86432596	ENSGALG00010005956	0	.
chr1	86432326	86432826	ENSGALG00010006013	0	.
chr1	86433080	86433580	ENSGALG00010006013	0	.
chr1	86436499	86436999	ENSGALG00010006039	0	.
chr1	86466024	86466524	ENSGALG00010006047	0	.
chr1	86473418	86473918	ENSGALG00010006061	0	.
chr1	86473454	86473954	ENSGALG00010006073	0	.
chr1	86495390	86495890	ENSGALG00010006103	0	.
chr1	86521136	86521636	ENSGALG00010006156	0	.
chr1	86527212	86527712	ENSGALG00010006156	0	.
chr1	86528318	86528818	ENSGALG00010006156	0	.
chr1	86529560	86530060	ENSGALG00010006156	0	.
chr1	87586133	87586633	ENSGALG00010006880	0	.
chr1	87614651	87615151	ENSGALG00010006884	0	.
chr1	87614806	87615306	ENSGALG00010005150	0	.
chr1	87616209	87616709	ENSGALG00010005150	0	.
chr1	87881041	87881541	ENSGALG00010005166	0	.
chr1	88325455	88325955	ENSGALG00010004689	0	.
chr1	88327055	88327555	ENSGALG00010004689	0	.
chr1	88356121	88356621	ENSGALG00010004689	0	.
chr1	88689979	88690479	ENSGALG00010004934	0	.
chr1	88714624	88715124	ENSGALG00010004736	0	.
chr1	88748589	88749089	ENSGALG00010004835	0	.
chr1	88748610	88749110	ENSGALG00010004762	0	.
chr1	88851209	88851709	ENSGALG00010004934	0	.
chr1	88854664	88855164	ENSGALG00010004934	0	.
chr1	88942106	88942606	ENSGALG00010004988	0	.
chr1	89486595	89487095	ENSGALG00010005035	0	.
chr1	89664825	89665325	ENSGALG00010005068	0	.
chr1	89741575	89742075	ENSGALG00010005114	0	.
chr1	89811919	89812419	ENSGALG00010004487	0	.
chr1	90033071	90033571	ENSGALG00010006205	0	.
chr1	90034341	90034841	ENSGALG00010006205	0	.
chr1	90034896	90035396	ENSGALG00010006205	0	.
chr1	90035042	90035542	ENSGALG00010006232	0	.
chr1	90073244	90073744	ENSGALG00010006236	0	.
chr1	90417718	90418218	ENSGALG00010006244	0	.
chr1	91130367	91130867	ENSGALG00010006254	0	.
chr1	91130959	91131459	ENSGALG00010006273	0	.
chr1	91182078	91182578	ENSGALG00010006346	0	.
chr1	92140586	92141086	ENSGALG00010004445	0	.
chr1	92638270	92638770	ENSGALG00010007110	0	.
chr1	92770514	92771014	ENSGALG00010007168	0	.
chr1	92831384	92831884	ENSGALG00010007865	0	.
chr1	92912914	92913414	ENSGALG00010007889	0	.
chr1	92913425	92913925	ENSGALG00010008067	0	.
chr1	92943110	92943610	ENSGALG00010008121	0	.
chr1	92958641	92959141	ENSGALG00010008121	0	.
chr1	92996860	92997360	ENSGALG00010008130	0	.
chr1	93005293	93005793	ENSGALG00010008133	0	.
chr1	93187240	93187740	ENSGALG00010008180	0	.
chr1	93220132	93220632	ENSGALG00010008222	0	.
chr1	93256271	93256771	ENSGALG00010008208	0	.
chr1	93256979	93257479	ENSGALG00010008208	0	.
chr1	93258359	93258859	ENSGALG00010008208	0	.
chr1	93302598	93303098	ENSGALG00010008252	0	.
chr1	93408140	93408640	ENSGALG00010008291	0	.
chr1	93409366	93409866	ENSGALG00010008291	0	.
chr1	93574364	93574864	ENSGALG00010009029	0	.
chr1	93662032	93662532	ENSGALG00010008318	0	.
chr1	93671875	93672375	ENSGALG00010007894	0	.
chr1	93704598	93705098	ENSGALG00010007896	0	.
chr1	93721071	93721571	ENSGALG00010007917	0	.
chr1	93721238	93721738	ENSGALG00010007938	0	.
chr1	93817659	93818159	ENSGALG00010007946	0	.
chr1	93817928	93818428	ENSGALG00010008002	0	.
chr1	93831271	93831771	ENSGALG00010008002	0	.
chr1	93862422	93862922	ENSGALG00010008002	0	.
chr1	93879855	93880355	ENSGALG00010008002	0	.
chr1	93899878	93900378	ENSGALG00010007569	0	.
chr1	94286994	94287494	ENSGALG00010007680	0	.
chr1	94355836	94356336	ENSGALG00010007184	0	.
chr1	95380753	95381253	ENSGALG00010007271	0	.
chr1	96390853	96391353	ENSGALG00010008761	0	.
chr1	96500667	96501167	ENSGALG00010007931	0	.
chr1	97290624	97291124	ENSGALG00010007360	0	.
chr1	97478861	97479361	ENSGALG00010007360	0	.
chr1	97690543	97691043	ENSGALG00010007360	0	.
chr1	98742667	98743167	ENSGALG00010007414	0	.
chr1	99187294	99187794	ENSGALG00010007414	0	.
chr1	99420837	99421337	ENSGALG00010007741	0	.
chr1	99466277	99466777	ENSGALG00010007751	0	.
chr1	99727186	99727686	ENSGALG00010007819	0	.
chr1	99763973	99764473	ENSGALG00010007819	0	.
chr1	99764677	99765177	ENSGALG00010007819	0	.
chr1	99765358	99765858	ENSGALG00010007819	0	.
chr1	99983416	99983916	ENSGALG00010008058	0	.
chr1	99984039	99984539	ENSGALG00010008058	0	.
chr1	100196006	100196506	ENSGALG00010008935	0	.
chr1	100196768	100197268	ENSGALG00010008935	0	.
chr1	100685203	100685703	ENSGALG00010007849	0	.
chr1	100767051	100767551	ENSGALG00010007429	0	.
chr1	100912163	100912663	ENSGALG00010007467	0	.
chr1	102077295	102077795	ENSGALG00010007068	0	.
chr1	103813250	103813750	ENSGALG00010010762	0	.
chr1	103860175	103860675	ENSGALG00010010855	0	.
chr1	103860565	103861065	ENSGALG00010010887	0	.
chr1	103864974	103865474	ENSGALG00010010887	0	.
chr1	104121915	104122415	ENSGALG00010010915	0	.
chr1	104249551	104250051	ENSGALG00010010931	0	.
chr1	104251135	104251635	ENSGALG00010010931	0	.
chr1	104345912	104346412	ENSGALG00010010659	0	.
chr1	104419064	104419564	ENSGALG00010010712	0	.
chr1	104420026	104420526	ENSGALG00010010712	0	.
chr1	105292395	105292895	ENSGALG00010009831	0	.
chr1	105326101	105326601	ENSGALG00010009868	0	.
chr1	105329793	105330293	ENSGALG00010009985	0	.
chr1	105330080	105330580	ENSGALG00010009914	0	.
chr1	105362887	105363387	ENSGALG00010010077	0	.
chr1	105388308	105388808	ENSGALG00010011586	0	.
chr1	105431827	105432327	ENSGALG00010011622	0	.
chr1	105663374	105663874	ENSGALG00010011636	0	.
chr1	105918373	105918873	ENSGALG00010011699	0	.
chr1	105995312	105995812	ENSGALG00010011746	0	.
chr1	106047052	106047552	ENSGALG00010011797	0	.
chr1	106074449	106074949	ENSGALG00010010271	0	.
chr1	106223427	106223927	ENSGALG00010010274	0	.
chr1	106287142	106287642	ENSGALG00010010305	0	.
chr1	106296267	106296767	ENSGALG00010010405	0	.
chr1	106347943	106348443	ENSGALG00010010423	0	.
chr1	106411732	106412232	ENSGALG00010010534	0	.
chr1	106440637	106441137	ENSGALG00010010575	0	.
chr1	106579884	106580384	ENSGALG00010010156	0	.
chr1	106593560	106594060	ENSGALG00010010253	0	.
chr1	106594111	106594611	ENSGALG00010010253	0	.
chr1	106613288	106613788	ENSGALG00010012049	0	.
chr1	106644805	106645305	ENSGALG00010012077	0	.
chr1	106665642	106666142	ENSGALG00010012084	0	.
chr1	106669243	106669743	ENSGALG00010012070	0	.
chr1	106731997	106732497	ENSGALG00010012097	0	.
chr1	106781285	106781785	ENSGALG00010012105	0	.
chr1	106802271	106802771	ENSGALG00010012129	0	.
chr1	106803195	106803695	ENSGALG00010012129	0	.
chr1	106803511	106804011	ENSGALG00010012195	0	.
chr1	106926556	106927056	ENSGALG00010012648	0	.
chr1	106927546	106928046	ENSGALG00010012606	0	.
chr1	106990497	106990997	ENSGALG00010012648	0	.
chr1	106994251	106994751	ENSGALG00010012682	0	.
chr1	107122121	107122621	ENSGALG00010012775	0	.
chr1	107169825	107170325	ENSGALG00010012775	0	.
chr1	107291904	107292404	ENSGALG00010012879	0	.
chr1	107293096	107293596	ENSGALG00010012879	0	.
chr1	107304028	107304528	ENSGALG00010012894	0	.
chr1	107423736	107424236	ENSGALG00010012917	0	.
chr1	107506554	107507054	ENSGALG00010012917	0	.
chr1	107912390	107912890	ENSGALG00010012925	0	.
chr1	107912462	107912962	ENSGALG00010012964	0	.
chr1	107922179	107922679	ENSGALG00010012993	0	.
chr1	107973804	107974304	ENSGALG00010013037	0	.
chr1	108001617	108002117	ENSGALG00010013082	0	.
chr1	108317792	108318292	ENSGALG00010013104	0	.
chr1	108342333	108342833	ENSGALG00010013135	0	.
chr1	108342444	108342944	ENSGALG00010013114	0	.
chr1	108421069	108421569	ENSGALG00010013168	0	.
chr1	108972145	108972645	ENSGALG00010013330	0	.
chr1	108972675	108973175	ENSGALG00010013330	0	.
chr1	109058781	109059281	ENSGALG00010013330	0	.
chr1	109131173	109131673	ENSGALG00010013349	0	.
chr1	109269677	109270177	ENSGALG00010013375	0	.
chr1	109322942	109323442	ENSGALG00010014738	0	.
chr1	109332800	109333300	ENSGALG00010013391	0	.
chr1	109332992	109333492	ENSGALG00010013413	0	.
chr1	109354243	109354743	ENSGALG00010013449	0	.
chr1	109356757	109357257	ENSGALG00010013457	0	.
chr1	109397318	109397818	ENSGALG00010013492	0	.
chr1	109472059	109472559	ENSGALG00010013549	0	.
chr1	109482284	109482784	ENSGALG00010013549	0	.
chr1	110163078	110163578	ENSGALG00010013650	0	.
chr1	110221609	110222109	ENSGALG00010013758	0	.
chr1	110226113	110226613	ENSGALG00010013758	0	.
chr1	110226806	110227306	ENSGALG00010013758	0	.
chr1	110361818	110362318	ENSGALG00010010941	0	.
chr1	110421342	110421842	ENSGALG00010010948	0	.
chr1	110460072	110460572	ENSGALG00010010991	0	.
chr1	110483578	110484078	ENSGALG00010010982	0	.
chr1	110486188	110486688	ENSGALG00010010982	0	.
chr1	110487382	110487882	ENSGALG00010010982	0	.
chr1	110622496	110622996	ENSGALG00010011104	0	.
chr1	110771785	110772285	ENSGALG00010011211	0	.
chr1	110772454	110772954	ENSGALG00010011211	0	.
chr1	110823955	110824455	ENSGALG00010011244	0	.
chr1	110825098	110825598	ENSGALG00010011244	0	.
chr1	110901820	110902320	ENSGALG00010011293	0	.
chr1	110902006	110902506	ENSGALG00010011275	0	.
chr1	110926254	110926754	ENSGALG00010011340	0	.
chr1	111035011	111035511	ENSGALG00010011839	0	.
chr1	111057527	111058027	ENSGALG00010011880	0	.
chr1	111222940	111223440	ENSGALG00010011896	0	.
chr1	111335585	111336085	ENSGALG00010011917	0	.
chr1	111335787	111336287	ENSGALG00010011925	0	.
chr1	111371881	111372381	ENSGALG00010011950	0	.
chr1	111489760	111490260	ENSGALG00010014600	0	.
chr1	111575900	111576400	ENSGALG00010011973	0	.
chr1	111618485	111618985	ENSGALG00010014726	0	.
chr1	111636579	111637079	ENSGALG00010011977	0	.
chr1	111710423	111710923	ENSGALG00010012041	0	.
chr1	111945483	111945983	ENSGALG00010014113	0	.
chr1	111946379	111946879	ENSGALG00010014113	0	.
chr1	112117529	112118029	ENSGALG00010009786	0	.
chr1	112296522	112297022	ENSGALG00010011421	0	.
chr1	112334228	112334728	ENSGALG00010011440	0	.
chr1	112372118	112372618	ENSGALG00010011468	0	.
chr1	112544198	112544698	ENSGALG00010011533	0	.
chr1	112647639	112648139	ENSGALG00010011546	0	.
chr1	113092501	113093001	ENSGALG00010002424	0	.
chr1	113093103	113093603	ENSGALG00010002424	0	.
chr1	113344249	113344749	ENSGALG00010002476	0	.
chr1	113370517	113371017	ENSGALG00010002492	0	.
chr1	113481843	113482343	ENSGALG00010002504	0	.
chr1	113533167	113533667	ENSGALG00010002528	0	.
chr1	113586337	113586837	ENSGALG00010002546	0	.
chr1	113587690	113588190	ENSGALG00010002546	0	.
chr1	113671201	113671701	ENSGALG00010002571	0	.
chr1	113683580	113684080	ENSGALG00010002571	0	.
chr1	114047255	114047755	ENSGALG00010002623	0	.
chr1	114047867	114048367	ENSGALG00010002623	0	.
chr1	114162052	114162552	ENSGALG00010002725	0	.
chr1	114163341	114163841	ENSGALG00010002725	0	.
chr1	114233707	114234207	ENSGALG00010003719	0	.
chr1	114440779	114441279	ENSGALG00010002978	0	.
chr1	114509167	114509667	ENSGALG00010001878	0	.
chr1	114546349	114546849	ENSGALG00010001878	0	.
chr1	114609053	114609553	ENSGALG00010002310	0	.
chr1	114750831	114751331	ENSGALG00010002331	0	.
chr1	115288582	115289082	ENSGALG00010002335	0	.
chr1	115750263	115750763	ENSGALG00010002261	0	.
chr1	115986247	115986747	ENSGALG00010001837	0	.
chr1	116093537	116094037	ENSGALG00010002253	0	.
chr1	117136259	117136759	ENSGALG00010001982	0	.
chr1	117188461	117188961	ENSGALG00010001982	0	.
chr1	117355661	117356161	ENSGALG00010001982	0	.
chr1	119464778	119465278	ENSGALG00010002087	0	.
chr1	119478685	119479185	ENSGALG00010002097	0	.
chr1	119562815	119563315	ENSGALG00010002137	0	.
chr1	119563609	119564109	ENSGALG00010002137	0	.
chr1	119567178	119567678	ENSGALG00010002137	0	.
chr1	119636980	119637480	ENSGALG00010003052	0	.
chr1	119649965	119650465	ENSGALG00010003591	0	.
chr1	119665757	119666257	ENSGALG00010003077	0	.
chr1	119666040	119666540	ENSGALG00010003101	0	.
chr1	119669419	119669919	ENSGALG00010003125	0	.
chr1	119704242	119704742	ENSGALG00010003125	0	.
chr1	119705010	119705510	ENSGALG00010003125	0	.
chr1	119749519	119750019	ENSGALG00010003133	0	.
chr1	119752632	119753132	ENSGALG00010003193	0	.
chr1	119753824	119754324	ENSGALG00010003193	0	.
chr1	119755181	119755681	ENSGALG00010003193	0	.
chr1	119786893	119787393	ENSGALG00010003214	0	.
chr1	119891650	119892150	ENSGALG00010003247	0	.
chr1	120468288	120468788	ENSGALG00010003268	0	.
chr1	120522644	120523144	ENSGALG00010003275	0	.
chr1	120533303	120533803	ENSGALG00010001885	0	.
chr1	120593813	120594313	ENSGALG00010003394	0	.
chr1	120594137	120594637	ENSGALG00010001890	0	.
chr1	120804136	120804636	ENSGALG00010001918	0	.
chr1	121157321	121157821	ENSGALG00010002592	0	.
chr1	121229100	121229600	ENSGALG00010002653	0	.
chr1	121259779	121260279	ENSGALG00010002765	0	.
chr1	121346129	121346629	ENSGALG00010002790	0	.
chr1	121384809	121385309	ENSGALG00010002809	0	.
chr1	121619141	121619641	ENSGALG00010002883	0	.
chr1	121632936	121633436	ENSGALG00010002883	0	.
chr1	121703797	121704297	ENSGALG00010002929	0	.
chr1	121765822	121766322	ENSGALG00010002957	0	.
chr1	121821936	121822436	ENSGALG00010003002	0	.
chr1	122042260	122042760	ENSGALG00010002161	0	.
chr1	122067210	122067710	ENSGALG00010002345	0	.
chr1	122068018	122068518	ENSGALG00010002345	0	.
chr1	122165347	122165847	ENSGALG00010002365	0	.
chr1	122178081	122178581	ENSGALG00010002365	0	.
chr1	122179234	122179734	ENSGALG00010002365	0	.
chr1	122340266	122340766	ENSGALG00010002370	0	.
chr1	122595854	122596354	ENSGALG00010002379	0	.
chr1	122761054	122761554	ENSGALG00010002391	0	.
chr1	122788325	122788825	ENSGALG00010002400	0	.
chr1	122819502	122820002	ENSGALG00010002402	0	.
chr1	122819823	122820323	ENSGALG00010002962	0	.
chr1	122843642	122844142	ENSGALG00010001678	0	.
chr1	122843673	122844173	ENSGALG00010001691	0	.
chr1	123220287	123220787	ENSGALG00010001510	0	.
chr1	123221399	123221899	ENSGALG00010001510	0	.
chr1	123275029	123275529	ENSGALG00010001513	0	.
chr1	123457523	123458023	ENSGALG00010001606	0	.
chr1	123496200	123496700	ENSGALG00010001461	0	.
chr1	123713645	123714145	ENSGALG00010001620	0	.
chr1	123713754	123714254	ENSGALG00010001632	0	.
chr1	124156997	124157497	ENSGALG00010002369	0	.
chr1	124200788	124201288	ENSGALG00010002393	0	.
chr1	124219872	124220372	ENSGALG00010002393	0	.
chr1	124276822	124277322	ENSGALG00010002393	0	.
chr1	124277728	124278228	ENSGALG00010002393	0	.
chr1	124337449	124337949	ENSGALG00010002408	0	.
chr1	124352410	124352910	ENSGALG00010002448	0	.
chr1	124366896	124367396	ENSGALG00010002448	0	.
chr1	124366905	124367405	ENSGALG00010002501	0	.
chr1	124459613	124460113	ENSGALG00010001901	0	.
chr1	124544102	124544602	ENSGALG00010002566	0	.
chr1	124845241	124845741	ENSGALG00010002554	0	.
chr1	125231751	125232251	ENSGALG00010001925	0	.
chr1	125384471	125384971	ENSGALG00010001952	0	.
chr1	125570879	125571379	ENSGALG00010001966	0	.
chr1	125960905	125961405	ENSGALG00010002012	0	.
chr1	126154810	126155310	ENSGALG00010003080	0	.
chr1	126233255	126233755	ENSGALG00010002023	0	.
chr1	126334507	126335007	ENSGALG00010002034	0	.
chr1	126407960	126408460	ENSGALG00010002194	0	.
chr1	126408576	126409076	ENSGALG00010002194	0	.
chr1	126488344	126488844	ENSGALG00010002194	0	.
chr1	126501825	126502325	ENSGALG00010002194	0	.
chr1	126504411	126504911	ENSGALG00010002194	0	.
chr1	126744886	126745386	ENSGALG00010001599	0	.
chr1	127043584	127044084	ENSGALG00010001468	0	.
chr1	127493110	127493610	ENSGALG00010001713	0	.
chr1	127826156	127826656	ENSGALG00010001738	0	.
chr1	127826469	127826969	ENSGALG00010001728	0	.
chr1	128198230	128198730	ENSGALG00010001477	0	.
chr1	129429910	129430410	ENSGALG00010001466	0	.
chr1	129625804	129626304	ENSGALG00010002235	0	.
chr1	129626415	129626915	ENSGALG00010002235	0	.
chr1	129751254	129751754	ENSGALG00010002243	0	.
chr1	129773575	129774075	ENSGALG00010002254	0	.
chr1	129833046	129833546	ENSGALG00010002293	0	.
chr1	129833776	129834276	ENSGALG00010002293	0	.
chr1	129874648	129875148	ENSGALG00010002338	0	.
chr1	129887002	129887502	ENSGALG00010002338	0	.
chr1	129976916	129977416	ENSGALG00010002360	0	.
chr1	129980733	129981233	ENSGALG00010002360	0	.
chr1	129981809	129982309	ENSGALG00010002349	0	.
chr1	130350723	130351223	ENSGALG00010001548	0	.
chr1	130423507	130424007	ENSGALG00010001807	0	.
chr1	130453203	130453703	ENSGALG00010001817	0	.
chr1	131249466	131249966	ENSGALG00010002458	0	.
chr1	131359142	131359642	ENSGALG00010002530	0	.
chr1	131359294	131359794	ENSGALG00010002569	0	.
chr1	131428850	131429350	ENSGALG00010002634	0	.
chr1	131472733	131473233	ENSGALG00010002705	0	.
chr1	131482128	131482628	ENSGALG00010002705	0	.
chr1	131495649	131496149	ENSGALG00010002705	0	.
chr1	131515277	131515777	ENSGALG00010002728	0	.
chr1	131522770	131523270	ENSGALG00010002728	0	.
chr1	131537531	131538031	ENSGALG00010002753	0	.
chr1	131624248	131624748	ENSGALG00010002954	0	.
chr1	131653360	131653860	ENSGALG00010002800	0	.
chr1	131681843	131682343	ENSGALG00010002835	0	.
chr1	131757022	131757522	ENSGALG00010002860	0	.
chr1	131757539	131758039	ENSGALG00010002860	0	.
chr1	131775666	131776166	ENSGALG00010002421	0	.
chr1	131805834	131806334	ENSGALG00010002886	0	.
chr1	132560912	132561412	ENSGALG00010002907	0	.
chr1	132621925	132622425	ENSGALG00010002927	0	.
chr1	132651518	132652018	ENSGALG00010002942	0	.
chr1	132652156	132652656	ENSGALG00010002942	0	.
chr1	132985933	132986433	ENSGALG00010015992	0	.
chr1	133180701	133181201	ENSGALG00010015520	0	.
chr1	133387722	133388222	ENSGALG00010015606	0	.
chr1	133389867	133390367	ENSGALG00010015606	0	.
chr1	133602103	133602603	ENSGALG00010015669	0	.
chr1	133610364	133610864	ENSGALG00010015701	0	.
chr1	133610931	133611431	ENSGALG00010015693	0	.
chr1	133693561	133694061	ENSGALG00010015716	0	.
chr1	133768785	133769285	ENSGALG00010015738	0	.
chr1	133802833	133803333	ENSGALG00010015813	0	.
chr1	133803386	133803886	ENSGALG00010015810	0	.
chr1	133812761	133813261	ENSGALG00010015813	0	.
chr1	133813467	133813967	ENSGALG00010015816	0	.
chr1	133823400	133823900	ENSGALG00010015820	0	.
chr1	133859189	133859689	ENSGALG00010015856	0	.
chr1	133859902	133860402	ENSGALG00010015870	0	.
chr1	133861728	133862228	ENSGALG00010015870	0	.
chr1	133946188	133946688	ENSGALG00010015877	0	.
chr1	134293948	134294448	ENSGALG00010015886	0	.
chr1	134385877	134386377	ENSGALG00010015896	0	.
chr1	134424537	134425037	ENSGALG00010015913	0	.
chr1	134426139	134426639	ENSGALG00010015913	0	.
chr1	134464056	134464556	ENSGALG00010015984	0	.
chr1	134572330	134572830	ENSGALG00010013436	0	.
chr1	134670900	134671400	ENSGALG00010013470	0	.
chr1	134726829	134727329	ENSGALG00010013480	0	.
chr1	134748292	134748792	ENSGALG00010013491	0	.
chr1	134783758	134784258	ENSGALG00010013506	0	.
chr1	134804861	134805361	ENSGALG00010013520	0	.
chr1	134881219	134881719	ENSGALG00010013582	0	.
chr1	134883945	134884445	ENSGALG00010016444	0	.
chr1	135109788	135110288	ENSGALG00010013715	0	.
chr1	135137277	135137777	ENSGALG00010013744	0	.
chr1	135176389	135176889	ENSGALG00010013797	0	.
chr1	135347049	135347549	ENSGALG00010012991	0	.
chr1	136338809	136339309	ENSGALG00010013196	0	.
chr1	136425282	136425782	ENSGALG00010013217	0	.
chr1	136426509	136427009	ENSGALG00010013221	0	.
chr1	136467108	136467608	ENSGALG00010013232	0	.
chr1	136480862	136481362	ENSGALG00010013232	0	.
chr1	136578458	136578958	ENSGALG00010012944	0	.
chr1	136674329	136674829	ENSGALG00010016330	0	.
chr1	136717683	136718183	ENSGALG00010012967	0	.
chr1	136782265	136782765	ENSGALG00010015124	0	.
chr1	136875915	136876415	ENSGALG00010015151	0	.
chr1	136998695	136999195	ENSGALG00010015174	0	.
chr1	136999302	136999802	ENSGALG00010015174	0	.
chr1	137478787	137479287	ENSGALG00010015201	0	.
chr1	137514482	137514982	ENSGALG00010015374	0	.
chr1	137547795	137548295	ENSGALG00010015374	0	.
chr1	137548670	137549170	ENSGALG00010015374	0	.
chr1	137559276	137559776	ENSGALG00010015374	0	.
chr1	137562888	137563388	ENSGALG00010015374	0	.
chr1	137568639	137569139	ENSGALG00010015374	0	.
chr1	137724664	137725164	ENSGALG00010015490	0	.
chr1	137766764	137767264	ENSGALG00010015490	0	.
chr1	137928050	137928550	ENSGALG00010013378	0	.
chr1	138198026	138198526	ENSGALG00010013388	0	.
chr1	138198038	138198538	ENSGALG00010013383	0	.
chr1	138253120	138253620	ENSGALG00010013398	0	.
chr1	138303393	138303893	ENSGALG00010014001	0	.
chr1	138304280	138304780	ENSGALG00010014217	0	.
chr1	138347665	138348165	ENSGALG00010014217	0	.
chr1	138355914	138356414	ENSGALG00010014217	0	.
chr1	138512211	138512711	ENSGALG00010014399	0	.
chr1	138687829	138688329	ENSGALG00010016472	0	.
chr1	138688900	138689400	ENSGALG00010016472	0	.
chr1	138727868	138728368	ENSGALG00010014517	0	.
chr1	138755595	138756095	ENSGALG00010014488	0	.
chr1	138802923	138803423	ENSGALG00010014617	0	.
chr1	138849386	138849886	ENSGALG00010014654	0	.
chr1	138850053	138850553	ENSGALG00010014654	0	.
chr1	138890077	138890577	ENSGALG00010014687	0	.
chr1	138890751	138891251	ENSGALG00010014703	0	.
chr1	138936833	138937333	ENSGALG00010014766	0	.
chr1	139072466	139072966	ENSGALG00010014903	0	.
chr1	139188844	139189344	ENSGALG00010013263	0	.
chr1	139230438	139230938	ENSGALG00010013263	0	.
chr1	139263558	139264058	ENSGALG00010013293	0	.
chr1	139372599	139373099	ENSGALG00010013310	0	.
chr1	139444375	139444875	ENSGALG00010013310	0	.
chr1	139998045	139998545	ENSGALG00010013322	0	.
chr1	139999050	139999550	ENSGALG00010013322	0	.
chr1	140248845	140249345	ENSGALG00010014128	0	.
chr1	140248938	140249438	ENSGALG00010014324	0	.
chr1	140418235	140418735	ENSGALG00010014355	0	.
chr1	140453384	140453884	ENSGALG00010014362	0	.
chr1	140539998	140540498	ENSGALG00010014379	0	.
chr1	140545665	140546165	ENSGALG00010014396	0	.
chr1	140611952	140612452	ENSGALG00010013110	0	.
chr1	140644354	140644854	ENSGALG00010013080	0	.
chr1	140657719	140658219	ENSGALG00010013080	0	.
chr1	140684983	140685483	ENSGALG00010013080	0	.
chr1	142495387	142495887	ENSGALG00010015016	0	.
chr1	142510846	142511346	ENSGALG00010016249	0	.
chr1	142511902	142512402	ENSGALG00010015042	0	.
chr1	144192488	144192988	ENSGALG00010006037	0	.
chr1	144209103	144209603	ENSGALG00010006031	0	.
chr1	144226326	144226826	ENSGALG00010006059	0	.
chr1	144230323	144230823	ENSGALG00010006063	0	.
chr1	144248767	144249267	ENSGALG00010006071	0	.
chr1	144332525	144333025	ENSGALG00010005174	0	.
chr1	144408158	144408658	ENSGALG00010005184	0	.
chr1	144656040	144656540	ENSGALG00010005184	0	.
chr1	144940458	144940958	ENSGALG00010005219	0	.
chr1	145329168	145329668	ENSGALG00010005236	0	.
chr1	145689188	145689688	ENSGALG00010005515	0	.
chr1	145906706	145907206	ENSGALG00010005561	0	.
chr1	145946132	145946632	ENSGALG00010005564	0	.
chr1	146074746	146075246	ENSGALG00010005660	0	.
chr1	146080213	146080713	ENSGALG00010005660	0	.
chr1	146081028	146081528	ENSGALG00010005660	0	.
chr1	146094638	146095138	ENSGALG00010005660	0	.
chr1	146109679	146110179	ENSGALG00010005821	0	.
chr1	146110578	146111078	ENSGALG00010005660	0	.
chr1	146139452	146139952	ENSGALG00010005821	0	.
chr1	146278662	146279162	ENSGALG00010005872	0	.
chr1	146279408	146279908	ENSGALG00010005872	0	.
chr1	146535544	146536044	ENSGALG00010005991	0	.
chr1	146587829	146588329	ENSGALG00010006010	0	.
chr1	146744184	146744684	ENSGALG00010005237	0	.
chr1	146853064	146853564	ENSGALG00010005272	0	.
chr1	146868205	146868705	ENSGALG00010005272	0	.
chr1	147194673	147195173	ENSGALG00010005321	0	.
chr1	147272996	147273496	ENSGALG00010005321	0	.
chr1	147288455	147288955	ENSGALG00010005341	0	.
chr1	147289207	147289707	ENSGALG00010005341	0	.
chr1	147401600	147402100	ENSGALG00010005356	0	.
chr1	147410775	147411275	ENSGALG00010005379	0	.
chr1	147415250	147415750	ENSGALG00010005379	0	.
chr1	147543628	147544128	ENSGALG00010005402	0	.
chr1	147878054	147878554	ENSGALG00010005438	0	.
chr1	147878090	147878590	ENSGALG00010005460	0	.
chr1	148679032	148679532	ENSGALG00010005163	0	.
chr1	149419110	149419610	ENSGALG00010005433	0	.
chr1	149440395	149440895	ENSGALG00010006322	0	.
chr1	149443237	149443737	ENSGALG00010005433	0	.
chr1	154054173	154054673	ENSGALG00010000711	0	.
chr1	154055308	154055808	ENSGALG00010000711	0	.
chr1	154057589	154058089	ENSGALG00010000711	0	.
chr1	154442513	154443013	ENSGALG00010000717	0	.
chr1	154484783	154485283	ENSGALG00010001058	0	.
chr1	154484818	154485318	ENSGALG00010000720	0	.
chr1	154545140	154545640	ENSGALG00010001059	0	.
chr1	154872850	154873350	ENSGALG00010000724	0	.
chr1	155291040	155291540	ENSGALG00010000729	0	.
chr1	155486906	155487406	ENSGALG00010000757	0	.
chr1	155590502	155591002	ENSGALG00010000777	0	.
chr1	155592350	155592850	ENSGALG00010000777	0	.
chr1	155809894	155810394	ENSGALG00010000784	0	.
chr1	155812126	155812626	ENSGALG00010000784	0	.
chr1	155840738	155841238	ENSGALG00010000788	0	.
chr1	155841056	155841556	ENSGALG00010000785	0	.
chr1	155846739	155847239	ENSGALG00010000788	0	.
chr1	155898994	155899494	ENSGALG00010000795	0	.
chr1	155899717	155900217	ENSGALG00010000796	0	.
chr1	156369954	156370454	ENSGALG00010000800	0	.
chr1	156417088	156417588	ENSGALG00010000810	0	.
chr1	156436497	156436997	ENSGALG00010000812	0	.
chr1	156454789	156455289	ENSGALG00010000816	0	.
chr1	156455585	156456085	ENSGALG00010000816	0	.
chr1	156504598	156505098	ENSGALG00010000816	0	.
chr1	156505480	156505980	ENSGALG00010000816	0	.
chr1	156564862	156565362	ENSGALG00010001075	0	.
chr1	156971129	156971629	ENSGALG00010000818	0	.
chr1	157455413	157455913	ENSGALG00010000820	0	.
chr1	157456120	157456620	ENSGALG00010000820	0	.
chr1	157557803	157558303	ENSGALG00010000823	0	.
chr1	157591710	157592210	ENSGALG00010000843	0	.
chr1	157592295	157592795	ENSGALG00010000823	0	.
chr1	157640971	157641471	ENSGALG00010000859	0	.
chr1	157641179	157641679	ENSGALG00010000864	0	.
chr1	158032090	158032590	ENSGALG00010001088	0	.
chr1	158032673	158033173	ENSGALG00010001088	0	.
chr1	158036929	158037429	ENSGALG00010001088	0	.
chr1	158037596	158038096	ENSGALG00010000870	0	.
chr1	158056856	158057356	ENSGALG00010001110	0	.
chr1	160443715	160444215	ENSGALG00010000901	0	.
chr1	163197787	163198287	ENSGALG00010000715	0	.
chr1	163198389	163198889	ENSGALG00010000715	0	.
chr1	163630340	163630840	ENSGALG00010002381	0	.
chr1	163717765	163718265	ENSGALG00010002406	0	.
chr1	164863873	164864373	ENSGALG00010002415	0	.
chr1	167019280	167019780	ENSGALG00010002987	0	.
chr1	167039928	167040428	ENSGALG00010002998	0	.
chr1	167080065	167080565	ENSGALG00010003024	0	.
chr1	167121753	167122253	ENSGALG00010003072	0	.
chr1	167146366	167146866	ENSGALG00010003072	0	.
chr1	167168897	167169397	ENSGALG00010003113	0	.
chr1	167208722	167209222	ENSGALG00010003169	0	.
chr1	167213655	167214155	ENSGALG00010003183	0	.
chr1	167287627	167288127	ENSGALG00010003192	0	.
chr1	167502712	167503212	ENSGALG00010003246	0	.
chr1	167535971	167536471	ENSGALG00010003254	0	.
chr1	167725607	167726107	ENSGALG00010003271	0	.
chr1	168053861	168054361	ENSGALG00010003358	0	.
chr1	168476495	168476995	ENSGALG00010003372	0	.
chr1	168477297	168477797	ENSGALG00010003372	0	.
chr1	168740039	168740539	ENSGALG00010004259	0	.
chr1	168742985	168743485	ENSGALG00010003466	0	.
chr1	168818181	168818681	ENSGALG00010003495	0	.
chr1	168818242	168818742	ENSGALG00010004728	0	.
chr1	168950523	168951023	ENSGALG00010003503	0	.
chr1	168950566	168951066	ENSGALG00010003509	0	.
chr1	168988689	168989189	ENSGALG00010003517	0	.
chr1	169084577	169085077	ENSGALG00010004262	0	.
chr1	169089006	169089506	ENSGALG00010003558	0	.
chr1	169096039	169096539	ENSGALG00010003558	0	.
chr1	169100828	169101328	ENSGALG00010003589	0	.
chr1	169110863	169111363	ENSGALG00010003617	0	.
chr1	169111523	169112023	ENSGALG00010003617	0	.
chr1	169322845	169323345	ENSGALG00010003734	0	.
chr1	169399494	169399994	ENSGALG00010003795	0	.
chr1	169453293	169453793	ENSGALG00010003821	0	.
chr1	169520246	169520746	ENSGALG00010003843	0	.
chr1	169654235	169654735	ENSGALG00010003848	0	.
chr1	169696902	169697402	ENSGALG00010004769	0	.
chr1	169985490	169985990	ENSGALG00010003858	0	.
chr1	169996530	169997030	ENSGALG00010003861	0	.
chr1	170009673	170010173	ENSGALG00010003870	0	.
chr1	170035933	170036433	ENSGALG00010003889	0	.
chr1	170050898	170051398	ENSGALG00010003889	0	.
chr1	170072639	170073139	ENSGALG00010003900	0	.
chr1	170118463	170118963	ENSGALG00010003920	0	.
chr1	170119176	170119676	ENSGALG00010003920	0	.
chr1	170180414	170180914	ENSGALG00010003929	0	.
chr1	170318560	170319060	ENSGALG00010003986	0	.
chr1	170378702	170379202	ENSGALG00010003986	0	.
chr1	170432587	170433087	ENSGALG00010003995	0	.
chr1	170447764	170448264	ENSGALG00010004002	0	.
chr1	170509644	170510144	ENSGALG00010004043	0	.
chr1	170510573	170511073	ENSGALG00010004043	0	.
chr1	170526476	170526976	ENSGALG00010004043	0	.
chr1	170526617	170527117	ENSGALG00010004049	0	.
chr1	170549885	170550385	ENSGALG00010004083	0	.
chr1	170588868	170589368	ENSGALG00010004070	0	.
chr1	170589739	170590239	ENSGALG00010004070	0	.
chr1	170590346	170590846	ENSGALG00010004070	0	.
chr1	170649911	170650411	ENSGALG00010004141	0	.
chr1	170683393	170683893	ENSGALG00010004147	0	.
chr1	170685456	170685956	ENSGALG00010004147	0	.
chr1	170690260	170690760	ENSGALG00010002812	0	.
chr1	170785309	170785809	ENSGALG00010004476	0	.
chr1	170786265	170786765	ENSGALG00010004476	0	.
chr1	171220718	171221218	ENSGALG00010002864	0	.
chr1	171336634	171337134	ENSGALG00010002888	0	.
chr1	171459064	171459564	ENSGALG00010002925	0	.
chr1	171474765	171475265	ENSGALG00010004580	0	.
chr1	171476213	171476713	ENSGALG00010002953	0	.
chr1	171579317	171579817	ENSGALG00010002958	0	.
chr1	171681901	171682401	ENSGALG00010002449	0	.
chr1	171724687	171725187	ENSGALG00010002467	0	.
chr1	171734762	171735262	ENSGALG00010002511	0	.
chr1	171735441	171735941	ENSGALG00010002481	0	.
chr1	171764293	171764793	ENSGALG00010002544	0	.
chr1	171810895	171811395	ENSGALG00010002591	0	.
chr1	171811423	171811923	ENSGALG00010002591	0	.
chr1	171844430	171844930	ENSGALG00010002621	0	.
chr1	171845049	171845549	ENSGALG00010002621	0	.
chr1	171849699	171850199	ENSGALG00010002627	0	.
chr1	171899666	171900166	ENSGALG00010002646	0	.
chr1	172269222	172269722	ENSGALG00010002689	0	.
chr1	172287606	172288106	ENSGALG00010002700	0	.
chr1	172565518	172566018	ENSGALG00010002742	0	.
chr1	172565884	172566384	ENSGALG00010002716	0	.
chr1	172775836	172776336	ENSGALG00010002358	0	.
chr1	172906249	172906749	ENSGALG00010002355	0	.
chr1	173127128	173127628	ENSGALG00010002362	0	.
chr1	173654399	173654899	ENSGALG00010006246	0	.
chr1	173700400	173700900	ENSGALG00010006263	0	.
chr1	173700505	173701005	ENSGALG00010006310	0	.
chr1	173753566	173754066	ENSGALG00010006331	0	.
chr1	173795312	173795812	ENSGALG00010006342	0	.
chr1	173995484	173995984	ENSGALG00010006381	0	.
chr1	174079236	174079736	ENSGALG00010006472	0	.
chr1	174249087	174249587	ENSGALG00010006472	0	.
chr1	174843221	174843721	ENSGALG00010006516	0	.
chr1	174914066	174914566	ENSGALG00010007379	0	.
chr1	175239354	175239854	ENSGALG00010006542	0	.
chr1	175276904	175277404	ENSGALG00010006592	0	.
chr1	175375760	175376260	ENSGALG00010006592	0	.
chr1	175425472	175425972	ENSGALG00010006592	0	.
chr1	175440382	175440882	ENSGALG00010006592	0	.
chr1	175449066	175449566	ENSGALG00010006592	0	.
chr1	175831980	175832480	ENSGALG00010006657	0	.
chr1	175842340	175842840	ENSGALG00010006716	0	.
chr1	175887537	175888037	ENSGALG00010006728	0	.
chr1	175937008	175937508	ENSGALG00010006740	0	.
chr1	175938509	175939009	ENSGALG00010006752	0	.
chr1	176081773	176082273	ENSGALG00010006835	0	.
chr1	176107718	176108218	ENSGALG00010006835	0	.
chr1	176186362	176186862	ENSGALG00010006835	0	.
chr1	176327172	176327672	ENSGALG00010006903	0	.
chr1	176340822	176341322	ENSGALG00010006903	0	.
chr1	176342740	176343240	ENSGALG00010006913	0	.
chr1	176445950	176446450	ENSGALG00010007011	0	.
chr1	176446045	176446545	ENSGALG00010006988	0	.
chr1	176543923	176544423	ENSGALG00010007218	0	.
chr1	176567202	176567702	ENSGALG00010007390	0	.
chr1	176568081	176568581	ENSGALG00010007390	0	.
chr1	176568861	176569361	ENSGALG00010007028	0	.
chr1	176668394	176668894	ENSGALG00010007070	0	.
chr1	176768087	176768587	ENSGALG00010007106	0	.
chr1	176839616	176840116	ENSGALG00010007162	0	.
chr1	176840493	176840993	ENSGALG00010007162	0	.
chr1	176841480	176841980	ENSGALG00010007162	0	.
chr1	177065381	177065881	ENSGALG00010007239	0	.
chr1	177110790	177111290	ENSGALG00010005042	0	.
chr1	177134110	177134610	ENSGALG00010005060	0	.
chr1	177165287	177165787	ENSGALG00010005282	0	.
chr1	177349154	177349654	ENSGALG00010005296	0	.
chr1	177498920	177499420	ENSGALG00010005082	0	.
chr1	177499206	177499706	ENSGALG00010005132	0	.
chr1	177588990	177589490	ENSGALG00010005123	0	.
chr1	177599077	177599577	ENSGALG00010005143	0	.
chr1	177648141	177648641	ENSGALG00010005784	0	.
chr1	177657799	177658299	ENSGALG00010005785	0	.
chr1	177672476	177672976	ENSGALG00010005830	0	.
chr1	177673996	177674496	ENSGALG00010005830	0	.
chr1	178025473	178025973	ENSGALG00010005875	0	.
chr1	178030302	178030802	ENSGALG00010005891	0	.
chr1	178053011	178053511	ENSGALG00010005935	0	.
chr1	178377304	178377804	ENSGALG00010005970	0	.
chr1	178419968	178420468	ENSGALG00010005988	0	.
chr1	178421337	178421837	ENSGALG00010006016	0	.
chr1	178423950	178424450	ENSGALG00010006016	0	.
chr1	178476049	178476549	ENSGALG00010006024	0	.
chr1	178578614	178579114	ENSGALG00010006078	0	.
chr1	178650330	178650830	ENSGALG00010006078	0	.
chr1	178681663	178682163	ENSGALG00010006078	0	.
chr1	178708910	178709410	ENSGALG00010006078	0	.
chr1	178738596	178739096	ENSGALG00010006132	0	.
chr1	178879468	178879968	ENSGALG00010006155	0	.
chr1	178925613	178926113	ENSGALG00010006202	0	.
chr1	178951714	178952214	ENSGALG00010006202	0	.
chr1	179070858	179071358	ENSGALG00010006220	0	.
chr1	179102278	179102778	ENSGALG00010006220	0	.
chr1	179741254	179741754	ENSGALG00010005396	0	.
chr1	179883653	179884153	ENSGALG00010005429	0	.
chr1	179930814	179931314	ENSGALG00010005448	0	.
chr1	179931257	179931757	ENSGALG00010005463	0	.
chr1	179931903	179932403	ENSGALG00010005448	0	.
chr1	179949847	179950347	ENSGALG00010005448	0	.
chr1	179976179	179976679	ENSGALG00010005466	0	.
chr1	180043939	180044439	ENSGALG00010005482	0	.
chr1	180044675	180045175	ENSGALG00010005482	0	.
chr1	180121982	180122482	ENSGALG00010005514	0	.
chr1	180122829	180123329	ENSGALG00010005514	0	.
chr1	180181787	180182287	ENSGALG00010005539	0	.
chr1	180184349	180184849	ENSGALG00010005539	0	.
chr1	180188239	180188739	ENSGALG00010005554	0	.
chr1	180268285	180268785	ENSGALG00010005609	0	.
chr1	180306646	180307146	ENSGALG00010005675	0	.
chr1	180447393	180447893	ENSGALG00010005755	0	.
chr1	180485703	180486203	ENSGALG00010007315	0	.
chr1	180485876	180486376	ENSGALG00010005302	0	.
chr1	180568607	180569107	ENSGALG00010005313	0	.
chr1	180612693	180613193	ENSGALG00010005316	0	.
chr1	180614725	180615225	ENSGALG00010005324	0	.
chr1	180917335	180917835	ENSGALG00010005355	0	.
chr1	180935992	180936492	ENSGALG00010005363	0	.
chr1	181007514	181008014	ENSGALG00010004800	0	.
chr1	181008600	181009100	ENSGALG00010004800	0	.
chr1	181021181	181021681	ENSGALG00010004800	0	.
chr1	181022123	181022623	ENSGALG00010004800	0	.
chr1	181226645	181227145	ENSGALG00010004871	0	.
chr1	181486913	181487413	ENSGALG00010004939	0	.
chr1	181553492	181553992	ENSGALG00010005023	0	.
chr1	181650439	181650939	ENSGALG00010004824	0	.
chr1	181650524	181651024	ENSGALG00010004868	0	.
chr1	181685398	181685898	ENSGALG00010004890	0	.
chr1	181685569	181686069	ENSGALG00010007345	0	.
chr1	181720032	181720532	ENSGALG00010004901	0	.
chr1	181742193	181742693	ENSGALG00010004949	0	.
chr1	181760752	181761252	ENSGALG00010004967	0	.
chr1	181821910	181822410	ENSGALG00010004973	0	.
chr1	181878089	181878589	ENSGALG00010004669	0	.
chr1	181881565	181882065	ENSGALG00010004669	0	.
chr1	181892027	181892527	ENSGALG00010004669	0	.
chr1	181892145	181892645	ENSGALG00010004717	0	.
chr1	181892716	181893216	ENSGALG00010004717	0	.
chr1	181960380	181960880	ENSGALG00010005154	0	.
chr1	182130247	182130747	ENSGALG00010005167	0	.
chr1	182436936	182437436	ENSGALG00010005177	0	.
chr1	182456978	182457478	ENSGALG00010005191	0	.
chr1	183232391	183232891	ENSGALG00010005249	0	.
chr1	183263056	183263556	ENSGALG00010005249	0	.
chr1	183672893	183673393	ENSGALG00010005265	0	.
chr1	183673058	183673558	ENSGALG00010007532	0	.
chr1	183903017	183903517	ENSGALG00010007640	0	.
chr1	183936007	183936507	ENSGALG00010007658	0	.
chr1	183940808	183941308	ENSGALG00010009191	0	.
chr1	183942971	183943471	ENSGALG00010009194	0	.
chr1	184056712	184057212	ENSGALG00010007923	0	.
chr1	184076928	184077428	ENSGALG00010007928	0	.
chr1	184326116	184326616	ENSGALG00010007455	0	.
chr1	184494164	184494664	ENSGALG00010008178	0	.
chr1	184679585	184680085	ENSGALG00010008218	0	.
chr1	184702015	184702515	ENSGALG00010008218	0	.
chr1	184703103	184703603	ENSGALG00010008218	0	.
chr1	186228446	186228946	ENSGALG00010008258	0	.
chr1	186248767	186249267	ENSGALG00010008267	0	.
chr1	186317052	186317552	ENSGALG00010009429	0	.
chr1	186477720	186478220	ENSGALG00010008289	0	.
chr1	186479524	186480024	ENSGALG00010008289	0	.
chr1	186557611	186558111	ENSGALG00010008317	0	.
chr1	186558221	186558721	ENSGALG00010008339	0	.
chr1	186709215	186709715	ENSGALG00010008386	0	.
chr1	186767956	186768456	ENSGALG00010008395	0	.
chr1	186781120	186781620	ENSGALG00010008409	0	.
chr1	186864266	186864766	ENSGALG00010008453	0	.
chr1	186916620	186917120	ENSGALG00010009238	0	.
chr1	186918829	186919329	ENSGALG00010009149	0	.
chr1	186934953	186935453	ENSGALG00010008492	0	.
chr1	186935138	186935638	ENSGALG00010008516	0	.
chr1	186994849	186995349	ENSGALG00010008580	0	.
chr1	187083144	187083644	ENSGALG00010008739	0	.
chr1	187104946	187105446	ENSGALG00010008775	0	.
chr1	187114413	187114913	ENSGALG00010008793	0	.
chr1	187114564	187115064	ENSGALG00010008821	0	.
chr1	187135954	187136454	ENSGALG00010009414	0	.
chr1	187165835	187166335	ENSGALG00010008837	0	.
chr1	187189896	187190396	ENSGALG00010008974	0	.
chr1	187197893	187198393	ENSGALG00010008974	0	.
chr1	187201293	187201793	ENSGALG00010008974	0	.
chr1	187206736	187207236	ENSGALG00010008974	0	.
chr1	187211911	187212411	ENSGALG00010008974	0	.
chr1	187334625	187335125	ENSGALG00010009039	0	.
chr1	188016622	188017122	ENSGALG00010007920	0	.
chr1	188868086	188868586	ENSGALG00010007375	0	.
chr1	188921678	188922178	ENSGALG00010007392	0	.
chr1	188922484	188922984	ENSGALG00010007392	0	.
chr1	188952863	188953363	ENSGALG00010007404	0	.
chr1	189025514	189026014	ENSGALG00010007357	0	.
chr1	189542953	189543453	ENSGALG00010007485	0	.
chr1	189543730	189544230	ENSGALG00010007485	0	.
chr1	189998291	189998791	ENSGALG00010007679	0	.
chr1	189998489	189998989	ENSGALG00010009384	0	.
chr1	189999030	189999530	ENSGALG00010009384	0	.
chr1	190012892	190013392	ENSGALG00010007763	0	.
chr1	190103429	190103929	ENSGALG00010007753	0	.
chr1	190104083	190104583	ENSGALG00010007753	0	.
chr1	190149819	190150319	ENSGALG00010007803	0	.
chr1	190207800	190208300	ENSGALG00010007803	0	.
chr1	190278970	190279470	ENSGALG00010007854	0	.
chr1	190326732	190327232	ENSGALG00010007811	0	.
chr1	190327110	190327610	ENSGALG00010007846	0	.
chr1	190364445	190364945	ENSGALG00010007979	0	.
chr1	190382397	190382897	ENSGALG00010009285	0	.
chr1	190383793	190384293	ENSGALG00010009285	0	.
chr1	190384562	190385062	ENSGALG00010009395	0	.
chr1	190407471	190407971	ENSGALG00010007991	0	.
chr1	190428672	190429172	ENSGALG00010008005	0	.
chr1	190453758	190454258	ENSGALG00010008012	0	.
chr1	191028690	191029190	ENSGALG00010008069	0	.
chr1	191381765	191382265	ENSGALG00010008069	0	.
chr1	191449940	191450440	ENSGALG00010008069	0	.
chr1	191532911	191533411	ENSGALG00010008069	0	.
chr1	191534629	191535129	ENSGALG00010008098	0	.
chr1	191547826	191548326	ENSGALG00010009144	0	.
chr1	191606244	191606744	ENSGALG00010008111	0	.
chr1	191607357	191607857	ENSGALG00010008119	0	.
chr1	191607983	191608483	ENSGALG00010008119	0	.
chr1	191608951	191609451	ENSGALG00010008119	0	.
chr1	191681648	191682148	ENSGALG00010008170	0	.
chr1	191693951	191694451	ENSGALG00010008170	0	.
chr1	191745816	191746316	ENSGALG00010009092	0	.
chr1	191781526	191782026	ENSGALG00010009101	0	.
chr1	193548471	193548971	ENSGALG00010009135	0	.
chr1	193877452	193877952	ENSGALG00010001903	0	.
chr1	193942329	193942829	ENSGALG00010003818	0	.
chr1	194292415	194292915	ENSGALG00010001938	0	.
chr1	194303238	194303738	ENSGALG00010001957	0	.
chr1	194331480	194331980	ENSGALG00010001997	0	.
chr1	194374456	194374956	ENSGALG00010002039	0	.
chr1	194374768	194375268	ENSGALG00010002054	0	.
chr1	194436016	194436516	ENSGALG00010002065	0	.
chr1	194437383	194437883	ENSGALG00010002065	0	.
chr1	194462462	194462962	ENSGALG00010002090	0	.
chr1	194484910	194485410	ENSGALG00010002102	0	.
chr1	194560110	194560610	ENSGALG00010002113	0	.
chr1	194693665	194694165	ENSGALG00010002138	0	.
chr1	194746815	194747315	ENSGALG00010002160	0	.
chr1	194819124	194819624	ENSGALG00010002211	0	.
chr1	194871219	194871719	ENSGALG00010002282	0	.
chr1	194871894	194872394	ENSGALG00010002282	0	.
chr1	194874386	194874886	ENSGALG00010002282	0	.
chr1	194875896	194876396	ENSGALG00010002282	0	.
chr1	195021506	195022006	ENSGALG00010002312	0	.
chr1	195161251	195161751	ENSGALG00010003829	0	.
chr1	195171968	195172468	ENSGALG00010002348	0	.
chr1	195173327	195173827	ENSGALG00010002348	0	.
chr1	195311586	195312086	ENSGALG00010002356	0	.
chr1	195313357	195313857	ENSGALG00010002356	0	.
chr1	195565812	195566312	ENSGALG00010002368	0	.
chr1	195602223	195602723	ENSGALG00010002410	0	.
chr1	195602366	195602866	ENSGALG00010002411	0	.
chr1	195618112	195618612	ENSGALG00010002430	0	.
chr1	195618871	195619371	ENSGALG00010002430	0	.
chr1	195622095	195622595	ENSGALG00010002440	0	.
chr1	195629074	195629574	ENSGALG00010002461	0	.
chr1	195654198	195654698	ENSGALG00010001771	0	.
chr1	195850724	195851224	ENSGALG00010001820	0	.
chr1	195863488	195863988	ENSGALG00010001825	0	.
chr1	195878814	195879314	ENSGALG00010001829	0	.
chr1	196000442	196000942	ENSGALG00010001886	0	.
chr1	196008438	196008938	ENSGALG00010001886	0	.
chr1	196052969	196053469	ENSGALG00010002478	0	.
chr1	196053490	196053990	ENSGALG00010002507	0	.
chr1	196138745	196139245	ENSGALG00010002561	0	.
chr1	196139303	196139803	ENSGALG00010002567	0	.
chr1	196150166	196150666	ENSGALG00010002577	0	.
chr1	196151438	196151938	ENSGALG00010002577	0	.
chr1	196160041	196160541	ENSGALG00010002619	0	.
chr1	196161014	196161514	ENSGALG00010002619	0	.
chr1	196230486	196230986	ENSGALG00010002681	0	.
chr1	196231754	196232254	ENSGALG00010002647	0	.
chr1	196395961	196396461	ENSGALG00010002707	0	.
chr1	196503124	196503624	ENSGALG00010002894	0	.
chr1	196638121	196638621	ENSGALG00010002912	0	.
chr1	196639402	196639902	ENSGALG00010002912	0	.
chr1	196687114	196687614	ENSGALG00010002946	0	.
chr1	196969591	196970091	ENSGALG00010003035	0	.
chr1	197076261	197076761	ENSGALG00010003136	0	.
chr1	197076795	197077295	ENSGALG00010003166	0	.
chr1	197078006	197078506	ENSGALG00010003166	0	.
chr1	197094727	197095227	ENSGALG00010003187	0	.
chr1	197097908	197098408	ENSGALG00010003229	0	.
chr1	197097915	197098415	ENSGALG00010003187	0	.
chr1	197098544	197099044	ENSGALG00010003229	0	.
chr1	197099877	197100377	ENSGALG00010003187	0	.
chr1	197157127	197157627	ENSGALG00010003239	0	.
chr1	197275952	197276452	ENSGALG00010003371	0	.
chr1	197277056	197277556	ENSGALG00010003868	0	.
chr1	197370730	197371230	ENSGALG00010001654	0	.
chr1	197384984	197385484	ENSGALG00010001551	0	.
chr1	197398120	197398620	ENSGALG00010001570	0	.
chr1	197407992	197408492	ENSGALG00010001605	0	.
chr1	197419902	197420402	ENSGALG00010001617	0	.
chr1	197438582	197439082	ENSGALG00010001627	0	.
chr1	197438592	197439092	ENSGALG00010001635	0	.
chr1	197463170	197463670	ENSGALG00010001689	0	.
chr1	197463450	197463950	ENSGALG00010001674	0	.
chr1	197463995	197464495	ENSGALG00010001674	0	.
chr1	197466876	197467376	ENSGALG00010001674	0	.
chr1	197467680	197468180	ENSGALG00010001689	0	.
chr1	197475803	197476303	ENSGALG00010001697	0	.
chr1	197480426	197480926	ENSGALG00010003814	0	.
chr1	197535148	197535648	ENSGALG00010001704	0	.
chr1	197563636	197564136	ENSGALG00010001710	0	.
chr1	197564429	197564929	ENSGALG00010001704	0	.
chr2	50176	50676	ENSGALG00010011504	0	.
chr2	51295	51795	ENSGALG00010000065	0	.
chr2	120779	121279	ENSGALG00010025426	0	.
chr2	122001	122501	ENSGALG00010025426	0	.
chr2	122795	123295	ENSGALG00010027404	0	.
chr2	159193	159693	ENSGALG00010025433	0	.
chr2	159286	159786	ENSGALG00010025442	0	.
chr2	296517	297017	ENSGALG00010024966	0	.
chr2	304101	304601	ENSGALG00010027159	0	.
chr2	306514	307014	ENSGALG00010027160	0	.
chr2	328158	328658	ENSGALG00010027162	0	.
chr2	328346	328846	ENSGALG00010027166	0	.
chr2	343502	344002	ENSGALG00010027171	0	.
chr2	343920	344420	ENSGALG00010027169	0	.
chr2	369981	370481	ENSGALG00010027188	0	.
chr2	406658	407158	ENSGALG00010027194	0	.
chr2	407412	407912	ENSGALG00010027194	0	.
chr2	435842	436342	ENSGALG00010027210	0	.
chr2	437325	437825	ENSGALG00010027235	0	.
chr2	437685	438185	ENSGALG00010027210	0	.
chr2	438240	438740	ENSGALG00010027233	0	.
chr2	441305	441805	ENSGALG00010027215	0	.
chr2	441831	442331	ENSGALG00010027210	0	.
chr2	442650	443150	ENSGALG00010027215	0	.
chr2	451105	451605	ENSGALG00010027219	0	.
chr2	452814	453314	ENSGALG00010027219	0	.
chr2	528596	529096	ENSGALG00010027237	0	.
chr2	543853	544353	ENSGALG00010027238	0	.
[truncated: 12,806 more rows]

## Sheet: ipp_species
Common Name	Scientific Name	Build	Source	Function
Mouse	Mus musculus	mm39	NCBI	Reference clade
Rat	Rattus novergicus	rn6	NCBI
Human	Homo sapiens	hg38	NCBI
Pig	Sus scrofa	susScr11	NCBI
Iberian mole	Talpa occidentalis	talOcc4	Real et al 2020
Opossum	Monodelphis domestica	monDom5	MPI
Platypus	Ornithorhynchus anatinus	ornAna4	NCBI
Chicken	Gallus gallus	galGal6	UCSC	Target clade
Emu	Dromaius novaehollandiae	droNov1	dnazoo
American alligator	Alligator mississippiensis	Algmis4	dnazoo
Green anole	Anolis carolinensis	anoCar2	dnazoo
Prairie Rattlesnake	Crotalus viridis viridis	croVir3	dnazoo
Pond slider turtle	Trachemys scripta	traScr1	NCBI
Western Clawed Frog	Xenopus tropicalis	xenTro10	NCBI	Outgroup
Zebrafish	Danio rerio	danRer11	NCBI
Ciona	Ciona intestinalis	KH2012	NCBI

## Sheet: cell-lines_constructs
ESC cell lines	Parental ESC line	constructs	source	Genotyping primers
H11_Hsp68_LP_LacZ	Wt G4 ESC	pUC-attBC31_Hsp68	this paper	25+26, 27+28
H11_Hsp68_mHand2-DC_LacZ	H11_Hsp68_LP_LacZ	pUC-attBC31_mHand2-DC	this paper	17+18, 31+32
H11_Hsp68_mHand2-DC_LacZ	H11_Hsp68_LP_LacZ	pUC-attBC31_mHand2-DC	this paper	17+18, 31+33
H11_Hsp68_mTbx20-DC_LacZ	H11_Hsp68_LP_LacZ	pUC-attBC31_mTbx20-DC	this paper	17+18, 31+34
H11_Hsp68_gTbx20-DC_LacZ	H11_Hsp68_LP_LacZ	pUC-attBC31_gTbx20-DC	this paper	17+18, 31+35
H11_Hsp68_mTbx20-IC_LacZ	H11_Hsp68_LP_LacZ	pUC-attBC31_mTbx20-IC	this paper	17+18, 31+36
H11_Hsp68_gTbx20-IC_LacZ	H11_Hsp68_LP_LacZ	pUC-attBC31_gTbx20-IC	this paper	17+18, 31+37
H11_Hsp68_mGata4-IC_LacZ	H11_Hsp68_LP_LacZ	pUC-attBC31_mGata4-IC	this paper	17+18, 31+38
H11_Hsp68_gGata4-IC_LacZ	H11_Hsp68_LP_LacZ	pUC-attBC31_gGata4-IC	this paper	17+18, 31+39
H11_Hsp68_mPakap-IC_LacZ	H11_Hsp68_LP_LacZ	pUC-attBC31_mPakap-IC	this paper	17+18, 31+40
H11_Hsp68_mPakap-IC_LacZ	H11_Hsp68_LP_LacZ	pUC-attBC31_gPakap-IC	this paper	17+18, 31+41
H11_Hsp68_mNkx2-5-IC_LacZ	H11_Hsp68_LP_LacZ	pUC-attBC31_mNkx2-5-IC	this paper	17+18, 31+42
H11_Hsp68_gNkx2-5-IC_LacZ	H11_Hsp68_LP_LacZ	pUC-attBC31_gNkx2-5-IC	this paper	17+18, 31+43
H11_Hsp68_mMig1a(mm72)-IC_LacZ	H11_Hsp68_LP_LacZ	pUC-attBC31_mMig1a(mm72)-IC	this paper	17+18, 31+40
H11_Hsp68_gMIG1A(mm72)-IC_LacZ	H11_Hsp68_LP_LacZ	pUC-attBC31_gMIG1A(mm72)-IC	this paper	17+18, 31+41
H11_Hsp68_mAuts2(mm131)-IC_LacZ	H11_Hsp68_LP_LacZ	pUC-attBC31_mAuts2(mm131)-IC	this paper	17+18, 31+42
H11_Hsp68_gAUTS2(mm131)-IC_LacZ	H11_Hsp68_LP_LacZ	pUC-attBC31_gAUTS2(mm131)-IC	this paper	17+18, 31+43

## Sheet: oligos_primers
Oligo	purpose	sequence	source	Name	length(bp)
1	enhancer fragment	CTTCGTATAGTATACATTATACGAAGTTATTTAATGGAACAGCCATGCGTCACGTCATCACCAACTTTGGAAGGTTCGCAGGCCTGGAGGAGGGAAGGTGTTCCCAGCCCATTTCCCTGGAAGGGAAGGTCTAAATGCAGAGTGGAGGGGGAGAAGGCAGAGGAGGCAAGATAAGCTTCAGTCATTTGTCATTTTAATTGGCTCAAATGCTCTGAGGAGAGCTGGGCCCTATCCTGGCTCTGTTCTGGATAGAGTCCAGGCTCAGACTGTCTCGGGCTGTGATGCCCACGAAGGGCACTGAGGAGGATAGGGTCAGGGCTAGGATGGGAGGCACATGAGTGGTCAGAGGCAGGCTGGCTGCCCCGGCATCTCAGTAATTTAAGGCAGCAATGTAGCAAC…	Twist	mGata4_Blk1_Icp_peak_11170	570
2	enhancer fragment	CTTCGTATAGTATACATTATACGAAGTTATTTAATATCTCACGCTTGGCTGAGGAGGAGAGCTCCATGAGATACGTTGCCTTCATTGCCCACGTGAAGTCTTTCTCCCCACATTGCCACCCCAGTCCTCCAGTGCTGCCTCTGCCCCCATCCCCATTAGGGCCCAGTGGGCTGTCGGAAGCATAATGGAAGAGAGAGCTTTCATCCATCATAGGCCTTGAAGAGTTCAGCGAGGCAGAGCCATCAGAGAGGAGAAACATTCCTTCGTGAATCCCCTCTTGTCTCTCGGGTGGGAAGGGGGAGGAGGAGGGAGAGATAAGGCCAAACTAATTTGTCTTTTTTAATTGGCTCAGAATACTTGAACGAAAGCTGGTTTGTTATCCTTGGCTTTGCTCTGGCA…	Twist	gGata4_Blk1_ICp_peak_31601	570
3	enhancer fragment	CTTCGTATAGTATACATTATACGAAGTTATTTAATAAAAACACATTTCAAAAGGAAATAGGGCCTTATCAAGTCCCTGTAAAAATATAAATAAATTAATAAGTTAAGTCAAGCCAAGCCTGCGAAACGCCTCTCTGGACATTCCATACGATGGCTCCAAGGTTCTCAACGCTATCTACATTCTTGAAGTTTCACAAGAGCCACTGGCAAGCTGGCTCCCAACAGCTAAATTCTTGATAGCTATATGGCAAACAGTAACAGCTTCTGGTCCGCACCCTGGATGGAAGACATGCAGTTCTAGCCACAAACGAAGATACCATTTCCCTATCCTGTTTCGTGGAGCCATGACCTAATCCCAGCCTCAACTCATGTCTCCAAAATGCATCCTTCAGAAGCCAAA…	Twist	mTbx20_midTAD_ICp_peak_56045	570											Twist fragments
4	enhancer fragment	CTTCGTATAGTATACATTATACGAAGTTATTTAATGTAAGTAAATACAGCAAAGCCAGGAATGCGAAGTCTGGGCTAGACGTTTGTGTTTTGATGGCTCCTCGTCTCTGCGCCTTATCTGCTCTCCTACCAGAGCGGCTGGCAAGCACCATCTCCCGAGAGCTCATGTCTCCGTGCGTGTGCGGATAGGGAAATAACATCAGATCTCCTCCCTGGGAAAAGGCTCCATGGAGCCCAGCGCAGTGCAGCCAGTTTTCTTGTCACTCCTTGCAAGGCAATGATCTCATCCTTGTTGTCTCCAAATGTTGTATCTCCAGTGTAGGAGAGAGAAGCAGCGAGGGACAAGGGGAGAGGGAGAGGAAAGCTGCTAGAAGAAAGACCCCATTGTTGTACGCTCTTA…	Twist	gTbx20_midTAD_ICp_peak_18886	570											cloning primers
5	enhancer fragment	CTTCGTATAGTATACATTATACGAAGTTATTTAATTGTACTCTAGTTTTGGGTTTGAGGCCAGAATGCAGTTTATTTGTGTTGTGACTCCATCCAAAACAGTGCAAGAAAGCCAACTGCCCCCAGCTAGTAAAAAGATAGAAGGAAGGCTTTGACCATCTCAAGAAGCTCGGTGCTCTGGAGGAACAATTGATGCTTTGTTATGGCTGGGATTAGATGAAGTGTGCTGGAATCCTTGCCAGGGTGCCGCTCCCTCCCTCCCTCCGTCTGGAGGCTACACAGCCTCAGGAAACACTTCAGGCAGCTTCACAGGCCTGCTTGGCCTTCCCTTATATGGAGATCTCACTTAGGTACAAGGGAATGATAGCCACTTCCAGTGTCCCTAGCAGGGAACAGATGA…	Twist	mPakap_ICp_peak_38365	570											geno primers
6	enhancer fragment	CTTCGTATAGTATACATTATACGAAGTTATTTAATTAGGGCAATGAATCAAAGAAGGGGACCTGATATTAATTTTCTTGCTGAGAGCAGCCTGCAGAGCCTGGAACTCAAAGATACAATATCTGCTTTGTTACTCTATGAGCTTGCTGTAAAATATGCTGTAATCTTTGCCAGGGGTATGTTGTGCATTCCCTGGAGGTTTTTCAGCACTGTGGAACACTTAAGACTGCTTCACTGTTTGCTCAGGCTTTGCCTTATAAGGCCTCTTAGCCGCAGCAGAGGCGCAGGACAGCCCTCCGGGTATCAGCCTGTAGGGAACAGATCACAGCAGCAGCCTCCCTGTGCAGGGCTGGGGCTCTTCCAGTCCCTGTGCCAGCAGCTGGTGACAGTATGGCCTTAG…	Twist	gPakap_ICp_peak_47139	570
7	enhancer fragment	CTTCGTATAGTATACATTATACGAAGTTATTTAATCAGCAGCTGCTTCAAGCTTAGTTAAATGAGTGAGAGTGGTAGATTGTAGTAATCCAAACCACTACAGGACAGTAGAAGTGGTGACTGTGTGTCCATGGACATGAGCAGTAGAAGCTGGAATTTGTTATCTAGGTCAAAATCAAGGCCTATGCCTGAAGAGTTAGATGTCTGAGCCTTTCTTCCTACTGCAGTAAAAGGGATTTGGAAACCTTTGCACTAGACCTGGTACGTCCCATAGAGGGCAGTACTGTGTGTCTACCGTGAGCATTTCCCTGCTCTGGGAGCATTTTCTGCCTCTGGCAGTCTGTGATAGCCAGCCTAGGCACGATGGATTTGGCTCTTTCTTTATCGTTTATTCATCATA…	Twist	gNkx2-5_Bnip_IC+_11170	570
8	enhancer fragment	CTTCGTATAGTATACATTATACGAAGTTATTTAATTTTGTCTTGTCTTAACATTTCTCTTTACTCTCCCCACTAATTGTCAACATCCTCACGCTGTGGAAATGTGTGGGCTCTGCGTTCCCTAGAAGTGTCCCTTTGGCCCTTTTACTTTGCCTTCTGAAACTAGAGTCTGATTTGACCTATTGAATCACCAGGACCTCATCTTGAACCTCCACCACAGCCTGACTCTCCCTCTTCAGGTTAGCTGTGCAGAAAATGGCCTTCCACACTCAGCCAGGAGGGGGCAATGTCCACACTTACTCTGCACTCCCGAAGTAATAGAGCTATCTCCAGGGACTGAAATGCTCTAAAAGCTACCTTAAAAGGAGGGAGGGTGAAAAAAAAGACAACTAAATGCACA…	Twist	mNkx2-5_Bnip_IC+_23909	570
9	enhancer fragment	CTTCGTATAGTATACATTATACGAAGTTATTTAATAAACGGGAAACATTTCTGGGAAGCAAAGTATTTGGCCAGGAGAATTTGTCTTTCCCTGTCACAATCTTTAGCTACCATTCAGCTAAATGTTGTTTGGAATAATATGGCCCTAATGCCCCTATCTCCTGCTGAATTGCTCAGACGGGTAGGAGATTAGAGTGAAAAGAGGTGCCGGTATTATCTATGCGAGTGCGCCAGGGTCATGCTACACTAACAAGACCGCCCCAGCCCGGGTGACAGAACCCAGCTGCTGGTCCGCAGGCCCTTCATGTCAGAGGGTTCCACTTACTGTGGGGCCAGTCTGCAGAGAGCCTGGATTCTAAGTAGGTCTCTTCCAGCTCTAAGTGAGACACTGACTTCATCA…	Twist	mHand2_DCp_peak_53425	570
10	enhancer fragment	CTTCGTATAGTATACATTATACGAAGTTATTTAATTGGAACTGTGTTGTTTTTACAGACCATTCTCTAAATTTAGCATTAAAAACCTTTGGTGGGAAAGGTAGTATCTGTCTTTTGCTGTCACAATACTCTGCTACCATCACTGAATTTTGTTTAGAATAATATGGCCTTAATGCCCCCATCTCCTGTAGAATTGCTCAGACTGGTAGTTGATTAGAGCAGAGAGAGGTGCCAGTATTATCTGTGTTAGTGCTCCAGAGGTCATCCTACACTAACAAGACCGCCCCAGTCAGGGATGACAGAATCCAGCTGTTGCGCCTTCAGCTGAATGAAAAGAATCCACTTAATGCCACGGCTGTGTCTCAAAAGATTAACTATGCTAACTAGTTACTTTCCACCT…	Twist	gHand2_DCp_peak_34215	570
11	enhancer fragment	CTTCGTATAGTATACATTATACGAAGTTATTTAATGGTGTGATGACTAGTTTTTTTCCAATGTGAAAGCTCACCCCGTGCCTGCTGGATTTGCTAAGACTCGCCCCTCCCAAGGCGATGCCAGACTAGAGGATGGAGCCCTGGGTCTCTTCACTTTGCGCCACATTATCACAGAAAGGTGGATTAGAAGTTATCTCCGCTCTGCTTTCTCTCAGCTCCTTGGCAACCCAGCCACTTCGATATAAATACACACCAGAAACGTGCATTGCCTCATACTTCAGCCAGAGCCTTCAGAGGCCCCAGTGCAGATACCACCATGGAGCAAGAACATCAGGAGATCCCCAGGACCAAGAGCGCCAGCCTTGTGCTTCAAGGTCAAACATGGCACCCATCAAATAAA…	Twist	mTbx20_DCp_peak_56041	570
12	enhancer fragment	CTTCGTATAGTATACATTATACGAAGTTATTTAATCCCCAGAGGCTTCTTTTCTCCAAGTTAAATAAGCCCAACTCCCTCAGCCTATCTTCATAGGAGAGGTGCTCCAGCCTGCCTGCATCCAACTGAAGACATTCATCCAATTTCTGAGTCTCCCTCAATCGAAGACCTATAGTTTCCAATTCCTGGTATTTGTTTTCTGCCACGCACCAGCCTGAGACAGAGAGAGAGCAAAGTCCCAAGTGCCTGTTAAAGGCCCCAGTCTACCAAGCCTAGAGCATAGCTAGAAAGAAGAGAGACCCCTGGCTTTTTTCACTTGCGCCACATTATCACAGAAAGGTGGATTAGAAGTTATCTCAGCTCTGCTTTCTTTCAGAGCTCCTTGGCAACACAGCCACCA…	Twist	gTbx20_DCp_peak_18889	570
13	amplifying Twist fragments for gibson assembly	cttcgtatagtatacattatacgaagttatTTAAT	this paper	EP63_attB_oh1_F	35
14	amplifying Twist fragments for gibson assembly	CGCGGCTTCGAGTTAAT	this paper	EP64_attB_oh2_R	17
15	validating fragment insertion into pUC-attB	ttgtaaaacgacggccagtg	this paper	EP49_Gen_attB_F	20
16	validating fragment insertion into pUC-attB	CCGCGGCTTCGAGTTAAT	this paper	EP50_Gen_attB_R	18
17	cloning	GTGGAAGAGGGGGAAGGGATTC	this paper	215-H11-Hsp68-Gib-F	22
18	cloning	GACTTTCCTCTTCTTCTTGGGCA	this paper	216-H11-Hsp68-Gib-R	23
19	cloning	ATGCCCAAGAAGAAGAGGAAAGTCATGGCTCGCGATGATCCC	this paper	217-lacZ-Gib-H11-F	42
20	cloning	AGAATCCCTTCCCCCTCTTCCACCCCCTGCCCGGTTATTATTAT	this paper	218-lacZ-Gib-H11-R	44
21	cloning	ATAACTTCGTATAATGTATACTATACGAAGTTATATCCCAATAC	this paper	199-pUC-attB-bb-R	44
22	cloning	TTAACTCGAAGCCGCGGTGC	this paper	387-pUC-attB-bb-F	20
23	H11 sgRNA	GCTGATGGAACAGGTAACAA	this paper	H11-sgRNA-F	20
24	H11 sgRNA	TTGTTACCTGTTCCATCAGC	this paper	H11-sgRNA-R	20
25	LP genotyping	GTGTGTGAACGATATGGCTGGT	this paper	45-H11-LP-5HA-F	22
26	LP genotyping	CACAAGGGTAGCGGCGAAGA	this paper	221-H11-5HA-LP-hPGK-R	20
27	LP genotyping	ACATCTCATCTAGTCATCTGTGC	this paper	355-H11-LP-3HA-R	23
28	LP genotyping	GGCACATGGCTGAATATCGAC	this paper	356-H11-LP-lacZ-F	21
29	genotyping cargo insertion into LP cell line	GTGTGTGAACGATATGGCTGGT	this paper	FP45	22
30	genotyping cargo insertion into LP cell line	TTCTTGCAGCTCGGTGACC	this paper	FP179	19
31	genotyping cargo insertion into LP cell line	CCGCCAAGTTTAGGAGACCCA	this paper	50-H11-LP-lacZ-R	21
32	genotyping enhancer-specific insertion	GCCCTAATGCCCCTATCTCC	this paper	mHand2-DC-enh-F	20
33	genotyping enhancer-specific insertion	GCAGAGAGAGGTGCCAGTA	this paper	gHand2-DC-enh-F	19
34	genotyping enhancer-specific insertion	GCGATGCCAGACTAGAGGAT	this paper	mTbx20-DC-enh-F	20
35	genotyping enhancer-specific insertion	GCCTGCATCCAACTGAAGAC	this paper	gTbx20-DC-enh-F	20
36	genotyping enhancer-specific insertion	GAGCCATGACCTAATCCCAGC	this paper	mTbx20-IC-enh-F	21
37	genotyping enhancer-specific insertion	TGTAGGAGAGAGAAGCAGCG	this paper	gTbx20-IC-enh-F	20
38	genotyping enhancer-specific insertion	GCACTGAGGAGGATAGGGTC	this paper	mGata4-IC-enh-F	20
39	genotyping enhancer-specific insertion	GTTGCCTTCATTGCCCACG	this paper	gGata4-IC-enh-F	19
40	genotyping enhancer-specific insertion	CACTTCAGGCAGCTTCACAG	this paper	mPakap-IC-enh-F	20
41	genotyping enhancer-specific insertion	CTCCGGGTATCAGCCTGTAG	this paper	gPakap-IC-enh-F	20
42	genotyping enhancer-specific insertion	ATCTCCAGGGACTGAAATGC	this paper	mNkx2-5-IC-enh-F	20
43	genotyping enhancer-specific insertion	TGTCTACCGTGAGCATTTCC	this paper	gNkx2-5-IC-enh-F	20

## Sheet: lacZ
Enhancer	Genomic coordinates		Target Gene	Expression
	mouse (mm39)	chicken (galGal6)		Target gene	mouse	chicken
Tbx20_midTAD_IC	chr9:24831097-24831596	chr2:47076813-47077312	Tbx20	heart: both atrium, both ventricles, OFT	OFT	OFT
				liver, eye, testis, ovary
Gata4_Blk1_IC	chr14:63594502-63595001	chr3:107290043-107290542	Gata4	heart: both atrium, both ventricles, OFT	OFT, both ventricles	OFT, both ventricles
				liver, testis, ovary, midgut, lung
Pakap_IC	chr4:57537979-57538478	chrZ:65785341-65785840	Pakap	heart: myocardium	OFT, atria, ventricles	OFT, atria, ventricles
				forelimb
Nkx25_Bnip1_IC	chr17:27013661-27014160	chr13:9902596-9903095	Nkx25	heart: myocardium	OFT	OFT
Mig1a_mm72_IC	chr3:152010014-152010514	chr8:19314314-19314814	unknown		OFT, both ventricles	OFT, both ventricles
Auts2_mm131_IC	chr5:132258483-132258983	chr19:2000685-2001185	unknown		OFT, both ventricles, ear	OFT, both ventricles
Hand2_midTAD_DC	chr8:57336479-57336978	chr4:43577849-43578348	Hand2	heart:	OFT, right ventricle	OFT, both ventricles
				forelimb, liver
Tbx20_midTAD_DC	chr9:24799622-24800121	chr2:47098251-47098750	Tbx20	heart	OFT, left ventricle	OFT, left ventricle
				liver, testis, ovary

## Sheet: public_data
source	feature	tissue	stage
GSM2544836	isolated cardiomyocytes	heart	adult
GSE185775	H3K27ac	FL	E105
GSE185775	H3K27me3	FL	E105
GSE185775	H3K4me1	FL	E105
GSE185775	H3K4me3	FL	E105
GSE185775	input	FL	E105
ENCSR582SPN	H3K27ac	heart	E105
ENCSR266JQW	H3K27me3	heart	E105
ENCSR782DGO	H3K4me1	heart	E105
ENCSR782DEA	H3K4me3	heart	E105
GSE185775	H3K27ac	FL	E115
GSE185775	H3K27me3	FL	E115
GSE185775	H3K4me1	FL	E115
GSE185775	H3K4me3	FL	E115
GSE185775	input	FL	E115
GSE185775	H3K27ac	heart	E115
ENCSR222IHX	H3K27ac	heart	E115
GSE185775	H3K27me3	heart	E115
ENCSR963OLG	H3K27me3	heart	E115
GSE185775	H3K4me1	heart	E115
ENCSR886IHN	H3K4me1	heart	E115
ENCSR592GQI	H3K4me3	heart	E115
GSE164737	RNA-seq	FL	HH22
GSE164738	RNA-seq	FL	HH24
