# Supplementary material for: Conservation of regulatory elements with highly diverged sequences across large evolutionary distances
Source: Nat Genet. 2025 May 27;57(6):1524–34. doi: 10.1038/s41588-025-02202-5 (PMC12165850; doi:10.1038/s41588-025-02202-5)
Supplement: Supplementary file 5 — log2 fold change table of differentially expressed ortholog genes. [file 41588_2025_2202_MOESM5_ESM.csv]

ggal_geneid	homology_type	mmus_geneid	log2FoldChange.mmus	padj.mmus	log2FoldChange.ggal	padj.ggal
ENSGALG00010027722	ortholog_one2one	ENSMUSG00000000001	-0.5841165451573649	1.2409183422057242e-9	-0.752165175472443	4.0422931110177655e-46
ENSGALG00010028912	ortholog_one2many	ENSMUSG00000000003	NA	NA	1.2613309221958011	1.6065263015608888e-5
ENSGALG00010024480	ortholog_one2one	ENSMUSG00000000028	-0.3773816972893267	6.951906509120026e-5	-0.6858150433510423	6.523204877221516e-21
ENSGALG00010002345	ortholog_one2one	ENSMUSG00000000037	-0.34073796495505626	0.0831555660124695	-1.5489293249208171	2.5334681735660223e-86
ENSGALG00010029213	ortholog_one2one	ENSMUSG00000000049	1.0598370719115955	0.04838195624013724	2.13461408354924	0.007342159336559658
ENSGALG00010029150	ortholog_one2one	ENSMUSG00000000056	0.1850654493602462	0.19702576727252935	0.41847370778644755	6.804877228402451e-6
ENSGALG00010001517	ortholog_one2one	ENSMUSG00000000058	1.7195503920085553	2.4947709593981925e-14	0.6797972306495726	1.5904564973629582e-5
ENSGALG00010005493	ortholog_one2one	ENSMUSG00000000078	1.7596344585948223	4.222568696624508e-49	1.7091086889250455	1.9476017522345247e-58
ENSGALG00010013017	ortholog_one2one	ENSMUSG00000000085	0.6363586953955931	4.354331426675164e-5	0.16399705568118716	0.07669113230205585
ENSGALG00010023764	ortholog_one2one	ENSMUSG00000000088	1.342585422353068	7.584081297357781e-16	-0.05389863744490025	0.571776482947431
ENSGALG00010029321	ortholog_one2one	ENSMUSG00000000093	-3.5502277511000675	2.8731710427326697e-40	-0.19669912847359325	0.23963726836473503
ENSGALG00010029320	ortholog_one2one	ENSMUSG00000000094	-2.8048130645736076	1.0071117648834947e-10	-0.315108245531187	0.4746957147792915
ENSGALG00010024218	ortholog_one2one	ENSMUSG00000000120	-0.9326155767675398	0.015622868582024383	-3.9234809057529856	8.359712903780679e-198
ENSGALG00010025972	ortholog_one2one	ENSMUSG00000000125	-4.025883919457064	1.2070411472331423e-16	-4.758323070814332	2.915662297461248e-28
ENSGALG00010026166	ortholog_one2one	ENSMUSG00000000126	0.2869763295992308	0.5392670161908474	2.0801126720610426	1.5616815686246387e-20
ENSGALG00010009663	ortholog_one2one	ENSMUSG00000000127	0.7794532023104874	7.683272995733114e-14	1.473595163191148	2.6897035491871216e-31
ENSGALG00010018022	ortholog_one2one	ENSMUSG00000000131	-1.3109500489268802	4.639477102442807e-39	-0.7734570576009192	5.628461071196446e-44
ENSGALG00010029221	ortholog_one2one	ENSMUSG00000000142	-4.417057942905882	8.83434961739626e-99	-2.460297643291581	1.0772161807076879e-92
ENSGALG00010020104	ortholog_one2one	ENSMUSG00000000148	0.028587921976700754	0.9206482271481575	-0.9500295994393478	8.062890999477785e-16
ENSGALG00010020116	ortholog_one2one	ENSMUSG00000000149	-1.7756840060930268	8.461179548984996e-13	0.5122718509574683	6.37573884398372e-14
ENSGALG00010024139	ortholog_one2one	ENSMUSG00000000154	-0.08934803365536124	0.8464143141026771	0.053750584565400904	0.9309619145211103
ENSGALG00010014976	ortholog_one2many	ENSMUSG00000000157	-0.029093031220258383	0.9228789868658691	0.8387573070616204	4.0003391575343234e-4
ENSGALG00010025144	ortholog_one2one	ENSMUSG00000000167	-0.1992619335544625	0.500328532354027	-0.6563542202506474	8.174941057928523e-7
ENSGALG00010025156	ortholog_one2one	ENSMUSG00000000168	1.3814874565267292	8.127833001629102e-21	0.9775644258630297	1.7074141427598492e-32
ENSGALG00010025113	ortholog_one2one	ENSMUSG00000000171	1.7967782732300033	5.345666237299032e-51	-0.6215346155733528	3.871406343226452e-17
ENSGALG00010021515	ortholog_one2one	ENSMUSG00000000182	0.9903913820349262	0.12434702563450045	4.511407572253039	6.179691330115004e-7
ENSGALG00010022459	ortholog_one2one	ENSMUSG00000000183	2.959851141571378	2.7855798111248154e-4	0.10539278810157511	0.8406608112817784
ENSGALG00010024285	ortholog_one2one	ENSMUSG00000000184	0.2614261461804397	0.012986613033814227	1.7757196460518372	5.912193761073704e-133
ENSGALG00010028536	ortholog_one2one	ENSMUSG00000000194	-0.3419784488817393	0.16805804068347585	0.2489628361387079	0.004123227770973037
ENSGALG00010005219	ortholog_one2one	ENSMUSG00000000197	-0.6060252377761132	0.23437560679128414	-0.785662278284879	7.146602965249896e-6
ENSGALG00010029502	ortholog_one2one	ENSMUSG00000000202	-0.3762156066473666	0.34457301674547464	-1.9186775814875097	7.11864498273991e-6
ENSGALG00010026940	ortholog_one2one	ENSMUSG00000000214	1.8648884980929994	2.8329295184518355e-8	9.167666812135167	1.2031537211048821e-191
ENSGALG00010024574	ortholog_many2many	ENSMUSG00000000215	0.07343678010531161	NA	4.6217763284286635	2.783652394096388e-5
ENSGALG00010017296	ortholog_one2one	ENSMUSG00000000216	0.6736713179499813	0.27994036165755376	0.020726566388611166	0.9062794721294173
ENSGALG00010016053	ortholog_one2one	ENSMUSG00000000223	-1.5921712174591989	1.8935176648270362e-19	-1.0581532995865157	7.427115523556636e-4
ENSGALG00010024557	ortholog_one2one	ENSMUSG00000000244	2.0634154938431637	6.480725070208535e-15	4.494577146772266	7.237327878721325e-40
ENSGALG00010028411	ortholog_one2one	ENSMUSG00000000247	-5.7727961236718794	6.482940712217381e-22	-5.866079212765246	2.0858264448706603e-22
ENSGALG00010002955	ortholog_one2many	ENSMUSG00000000248	NA	NA	-0.6540749431695417	0.2665431501624549
ENSGALG00010011118	ortholog_one2one	ENSMUSG00000000253	2.7991501590879384	6.275688034123456e-29	2.941968259783691	6.261725686025122e-153
ENSGALG00010014234	ortholog_one2one	ENSMUSG00000000263	0.29160212077874437	NA	1.2415176331026008	0.06661176558213774
ENSGALG00010015498	ortholog_one2one	ENSMUSG00000000266	2.26359545554731	1.195375228120655e-14	1.0519742644276635	8.105024953156575e-16
ENSGALG00010029584	ortholog_one2one	ENSMUSG00000000275	0.3611733529658342	0.03769062543103065	0.8039430180547112	1.0890714823744088e-7
ENSGALG00010029581	ortholog_one2one	ENSMUSG00000000276	0.23802362513585168	0.28986219326219637	0.34132511380037944	1.7341544736124442e-5
ENSGALG00010029582	ortholog_one2one	ENSMUSG00000000278	-0.14822216713615272	0.1682464082993513	-0.31999321808902387	1.1812719943442174e-4
ENSGALG00010029592	ortholog_one2one	ENSMUSG00000000282	-2.59760436914695	4.774294327788409e-90	-0.7825303134409934	1.487030994122558e-10
ENSGALG00010014976	ortholog_one2many	ENSMUSG00000000290	1.912617403384703	4.414715376049505e-13	0.8387573070616204	4.0003391575343234e-4
ENSGALG00010004928	ortholog_one2one	ENSMUSG00000000295	0.12441742645161424	0.42584338100149677	-0.578477311804654	1.8707520044152947e-9
ENSGALG00010004958	ortholog_one2one	ENSMUSG00000000296	-0.11508659310937126	0.4848776905838632	0.30149748604131726	0.15295025440020185
ENSGALG00010017518	ortholog_one2one	ENSMUSG00000000301	1.4899609665742757	4.1332893191310963e-10	-0.28667856618860565	0.0033575523358940285
ENSGALG00010010422	ortholog_one2one	ENSMUSG00000000303	-2.0410030313905754	3.4118619113657776e-7	-2.0397491586863925	2.5114267985749284e-5
ENSGALG00010022776	ortholog_one2one	ENSMUSG00000000305	-1.5266460659235326	4.3946702622768885e-8	0.470047987874604	0.010290658902689442
ENSGALG00010000042	ortholog_one2one	ENSMUSG00000000308	0.6825892081189439	0.17967881060702917	-0.9937760595853385	0.016327379116402474
ENSGALG00010024592	ortholog_one2one	ENSMUSG00000000326	1.3711781064490178	2.7792792722012214e-25	1.1239111767320296	1.3399097132109543e-18
ENSGALG00010023788	ortholog_one2one	ENSMUSG00000000339	0.15778393036705635	0.08894472608488033	0.3220833602393239	0.01218738752225885
ENSGALG00010023826	ortholog_one2one	ENSMUSG00000000340	0.4390159961051641	1.9354755038027182e-4	1.1019151452637435	4.731556221759887e-61
ENSGALG00010023850	ortholog_one2one	ENSMUSG00000000346	0.863445571856188	2.2861362323634e-12	-0.4739540697054041	1.0341784926129177e-9
ENSGALG00010012288	ortholog_one2many	ENSMUSG00000000355	0.04935310131820456	0.7156011642289247	-4.445227939119169	4.243282427226364e-58
ENSGALG00010013995	ortholog_one2one	ENSMUSG00000000359	4.516505210147833	1.5178330682914857e-23	2.3687100543297874	1.1772622171369962e-82
ENSGALG00010005343	ortholog_one2one	ENSMUSG00000000365	2.329144776960245	2.1331157347502198e-30	0.7374252887113434	0.2211486896783359
ENSGALG00010011973	ortholog_one2one	ENSMUSG00000000374	-1.4602873937319276	4.6491507503334894e-27	0.9150095317174642	4.223602008652577e-27
ENSGALG00010025345	ortholog_one2one	ENSMUSG00000000378	0.308089530041388	0.00450247211442002	-0.3817753578682418	3.4798881087844635e-10
ENSGALG00010025951	ortholog_one2one	ENSMUSG00000000384	-0.22238531436125378	0.058715669054373476	-0.38225551155116827	5.894112449951214e-4
ENSGALG00010013833	ortholog_one2one	ENSMUSG00000000385	0.5714906155800418	0.29550909652087265	-0.3543356205872518	0.29644224729862034
ENSGALG00010021013	ortholog_one2one	ENSMUSG00000000392	-3.0497649151584074	7.16820723707509e-24	-4.311810213693707	1.070337337563899e-81
ENSGALG00010021021	ortholog_one2one	ENSMUSG00000000394	1.8380478573292218	0.012505095471903723	-5.395973953036225	3.968226165292408e-13
ENSGALG00010024338	ortholog_one2one	ENSMUSG00000000399	1.346594671724196	1.2432045118016978e-23	0.41302219053481654	7.82771051790257e-8
ENSGALG00010002554	ortholog_one2one	ENSMUSG00000000402	0.2968150779561884	0.2571347551871538	-3.497828736741243	4.769951780611511e-39
ENSGALG00010017442	ortholog_one2one	ENSMUSG00000000409	-1.295088907881506	5.4268816390194206e-8	-0.7282619205369184	0.0036575431473371413
ENSGALG00010017566	ortholog_one2one	ENSMUSG00000000411	-0.04105008098914393	NA	-0.22898093217689156	0.6936435850917809
ENSGALG00010001200	ortholog_one2one	ENSMUSG00000000416	-0.5994461200259419	4.4087880255327483e-4	0.5297830576575299	1.0370426019708474e-5
ENSGALG00010008389	ortholog_one2one	ENSMUSG00000000420	-0.5443931091270618	2.1186946691478726e-5	-0.6592325052996023	1.2161938543824709e-20
ENSGALG00010012264	ortholog_one2one	ENSMUSG00000000435	-2.545331360439782	7.57714923516324e-11	-9.589374165104953	1.9208846942150113e-21
ENSGALG00010027925	ortholog_one2one	ENSMUSG00000000439	0.04384150871556138	0.7594128338624068	0.16492811060461485	0.014349598603503714
ENSGALG00010027917	ortholog_one2one	ENSMUSG00000000440	3.2261958509133337	2.262070735224664e-7	-2.2905056409621602	6.920064503939741e-15
ENSGALG00010027930	ortholog_one2one	ENSMUSG00000000441	-0.20284985458093976	0.04274212340361183	0.23778579163101637	0.003129905547561058
ENSGALG00010012624	ortholog_one2one	ENSMUSG00000000489	-2.1613211519469826	1.3159278987729387e-15	-0.05005415468311356	0.7916371572546212
ENSGALG00010022215	ortholog_many2many	ENSMUSG00000000530	-1.4872198016384495	1.8055214546887402e-8	-1.8275073825965535	6.709315828484709e-20
ENSGALG00010025405	ortholog_one2one	ENSMUSG00000000531	-2.3386596877672905	1.5940685511063823e-62	-0.231349617097594	0.21415481027695518
ENSGALG00010022190	ortholog_one2one	ENSMUSG00000000532	-1.5811539125343839	5.467703581993365e-16	-0.5976303068009958	7.475913126233693e-12
ENSGALG00010017556	ortholog_one2one	ENSMUSG00000000538	0.25357520834016295	0.32204564101063	0.2714049330716624	8.033592702542769e-5
ENSGALG00010008216	ortholog_one2one	ENSMUSG00000000544	-0.4083744477692138	0.4863825567138912	3.673906773982834	1.0128909332438607e-5
ENSGALG00010022473	ortholog_one2one	ENSMUSG00000000552	-2.1521157358488465	1.0292231901356129e-34	1.0465070345742948	2.0173085086162183e-16
ENSGALG00010022462	ortholog_one2one	ENSMUSG00000000555	0.9963285634459244	6.494305422266327e-10	1.0538492649943476	3.870954157578426e-43
ENSGALG00010014303	ortholog_one2one	ENSMUSG00000000560	-1.4544182763017512	0.0037445385706391648	-0.4913658782211249	0.2951105978899723
ENSGALG00010027563	ortholog_one2one	ENSMUSG00000000561	0.038193202229786505	0.752339490825924	-0.6738163609599401	4.702676643433763e-11
ENSGALG00010027577	ortholog_one2one	ENSMUSG00000000562	-0.08515802465153784	NA	-0.051851646053189517	0.9139057850549998
ENSGALG00010027569	ortholog_one2one	ENSMUSG00000000563	0.977831799028766	2.9229572559745034e-18	-0.43072740635448614	3.295988415364727e-13
ENSGALG00010029771	ortholog_one2one	ENSMUSG00000000567	-0.7883982701533185	2.5404593278950517e-6	-0.07333745492128034	0.7301465207650196
ENSGALG00010004018	ortholog_one2one	ENSMUSG00000000568	-2.4825167789907017	9.767269583529868e-35	-0.7709604031420578	1.719052628865616e-33
ENSGALG00010005503	ortholog_one2many	ENSMUSG00000000579	1.517022675898209	1.2856776662047817e-5	-0.7718895808198151	4.9248017392583214e-14
ENSGALG00010017755	ortholog_one2one	ENSMUSG00000000581	0.5974184200326685	1.2779422881419413e-11	-0.7028909919755355	6.283910895969404e-15
ENSGALG00010017346	ortholog_one2one	ENSMUSG00000000594	3.8489901389162555	5.58625295617405e-112	1.777364544678317	1.1504536963802087e-45
ENSGALG00010004883	ortholog_one2one	ENSMUSG00000000600	0.35147219316205036	0.0039395289762555056	-0.15097647646514134	0.12226303658434456
ENSGALG00010002023	ortholog_one2one	ENSMUSG00000000605	0.8376761811079775	5.172091439330111e-11	0.9371544381308532	4.3374836637975026e-5
ENSGALG00010019264	ortholog_one2one	ENSMUSG00000000628	-0.19263306449280604	0.2302897619536808	-0.8263555565742217	2.1359906912047354e-28
ENSGALG00010029689	ortholog_one2many	ENSMUSG00000000631	1.0075720183894172	2.4141794171469498e-8	1.1619351263356608	1.5191180743388925e-33
ENSGALG00010029690	ortholog_one2many	ENSMUSG00000000631	1.0075720183894172	2.4141794171469498e-8	1.2973688408559079	2.807604459928836e-55
ENSGALG00010029681	ortholog_one2one	ENSMUSG00000000632	0.24083489005162598	0.6708015943873189	0.9439034037870421	0.13090441618349072
ENSGALG00010020302	ortholog_one2one	ENSMUSG00000000673	-0.09793556099823154	0.8766764962434254	0.1112921890949396	0.2500180092615927
ENSGALG00010023383	ortholog_one2one	ENSMUSG00000000690	-3.5454486426396703	1.8698111550610477e-22	-8.25953122682588	8.0857241157259e-14
ENSGALG00010005417	ortholog_one2one	ENSMUSG00000000693	-0.3132319907747163	0.3149785420233051	-0.04181069863523392	0.798222121219886
ENSGALG00010016895	ortholog_one2many	ENSMUSG00000000701	NA	NA	0.6401691847339053	1.0407513883052102e-6
ENSGALG00010001778	ortholog_one2one	ENSMUSG00000000708	1.302722226131303	4.0743485214062345e-12	2.9159103015332786	4.85459786612634e-130
ENSGALG00010024778	ortholog_one2one	ENSMUSG00000000711	0.4782579600393908	1.6307278309050818e-5	0.47935997934079533	4.985227245028552e-13
ENSGALG00010029692	ortholog_one2one	ENSMUSG00000000724	0.3881441370354146	0.506656825688488	-1.224492767166751	2.3636255653340933e-4
ENSGALG00010025490	ortholog_one2one	ENSMUSG00000000731	0.6349213332107736	0.27389340671028617	-1.6785055095886905	0.036242856606342376
ENSGALG00010012041	ortholog_one2one	ENSMUSG00000000732	-0.5792894722661256	0.012008397759187203	0.6662780668999453	9.991513322509928e-11
ENSGALG00010007989	ortholog_one2one	ENSMUSG00000000738	-0.206905073335818	0.061240696793135894	-0.14963741358500443	0.03559422939246935
ENSGALG00010008013	ortholog_one2one	ENSMUSG00000000739	0.8505355966235779	8.956341354974668e-4	-0.03600955048897082	0.8960032598299748
ENSGALG00010007998	ortholog_one2one	ENSMUSG00000000740	-0.2314397942715796	0.023824552777201986	-1.0670295408119772	3.6748896855096773e-90
ENSGALG00010008039	ortholog_one2one	ENSMUSG00000000743	0.4011927258167221	0.011464359002151373	-0.43288382718611307	5.995888757102575e-7
ENSGALG00010029390	ortholog_one2one	ENSMUSG00000000751	-0.7344314379372389	5.18766594314942e-9	-0.6083403079849181	6.870102027699185e-12
ENSGALG00010029387	ortholog_one2one	ENSMUSG00000000753	-0.6501115773539023	0.02199976706921825	-3.1418763782490284	1.2363478579216632e-102
ENSGALG00010013293	ortholog_one2one	ENSMUSG00000000759	-0.4203020320893854	1.0251829188978167e-4	-0.3902759277188573	5.379203594933866e-8
ENSGALG00010005256	ortholog_one2one	ENSMUSG00000000766	0.07096314139840831	NA	-2.1437384897091625	4.873465941569365e-31
ENSGALG00010015893	ortholog_one2one	ENSMUSG00000000782	-2.2852481512290996	2.3309740508377598e-60	-1.869181035659096	1.8680463598125904e-79
ENSGALG00010002476	ortholog_one2many	ENSMUSG00000000787	-1.6630540682542672	3.8193647639509846e-39	-0.54871454115751	6.342047491538288e-27
ENSGALG00010027340	ortholog_one2one	ENSMUSG00000000791	-0.6720687485380931	0.28467626033566557	-0.43199489198882696	0.43420290054555655
ENSGALG00010027639	ortholog_one2one	ENSMUSG00000000792	-0.2239240093212094	0.7052803132615374	0.2827688781585477	0.5721794055990641
ENSGALG00010027534	ortholog_one2one	ENSMUSG00000000794	-0.5472554256902951	0.022955150918783498	-0.8654026967498133	1.2006286424132676e-22
ENSGALG00010029167	ortholog_one2one	ENSMUSG00000000804	-1.274978748548284	2.6036827100536523e-9	1.2524850943791208	2.890439935946574e-59
ENSGALG00010029180	ortholog_one2one	ENSMUSG00000000805	8.836850527507158	1.638849382962274e-14	5.746505140204104	6.983430921931274e-7
ENSGALG00010021129	ortholog_one2one	ENSMUSG00000000811	0.308539185436562	0.04233925239351492	0.33706843681533827	2.0880290975193553e-4
ENSGALG00010013583	ortholog_one2one	ENSMUSG00000000817	-0.24673159289824412	NA	1.3459918567777125	0.011168709438251797
ENSGALG00010022578	ortholog_one2many	ENSMUSG00000000823	-0.6624807224619227	4.386456332591856e-5	NA	NA
ENSGALG00010024784	ortholog_one2many	ENSMUSG00000000823	-0.6624807224619227	4.386456332591856e-5	0.8094290527051459	0.00767535915085496
ENSGALG00010024824	ortholog_one2one	ENSMUSG00000000826	0.15299423563517633	0.13634036805874916	0.19205184792300523	0.018105286621143253
ENSGALG00010024870	ortholog_one2one	ENSMUSG00000000827	0.16502959229425967	0.09087395327682334	-0.10395091091260346	0.1632726721337544
ENSGALG00010016449	ortholog_one2one	ENSMUSG00000000838	-0.5976388122481628	1.5088103290022784e-11	0.24221849932403372	0.002768211601329763
ENSGALG00010017162	ortholog_one2one	ENSMUSG00000000861	-1.668196681823621	4.141647605155154e-27	-0.3900457989588111	0.001169703392047779
ENSGALG00010016321	ortholog_one2many	ENSMUSG00000000869	-1.6023698963086865	9.853732337308775e-7	-0.07319942044731752	NA
ENSGALG00010016327	ortholog_one2many	ENSMUSG00000000869	-1.6023698963086865	9.853732337308775e-7	0.11884766537553007	NA
ENSGALG00010022044	ortholog_one2one	ENSMUSG00000000876	0.298610673048539	0.013097665693169492	-0.1458136487009458	0.08328781114529112
ENSGALG00010018559	ortholog_one2one	ENSMUSG00000000881	-3.363436106535427	1.6637010711330264e-67	-0.1099337500038194	0.24576129936549698
ENSGALG00010024549	ortholog_one2one	ENSMUSG00000000884	-0.32636530022575905	0.19232126222927387	-0.27331365269641134	0.0021313415075721208
ENSGALG00010028879	ortholog_one2one	ENSMUSG00000000889	4.382539524185256	1.1649405185272055e-6	0.794338625232255	0.17386513922116895
ENSGALG00010025992	ortholog_one2one	ENSMUSG00000000901	-0.7056733266190237	0.015248592414147683	-0.14500039431617237	0.09611583739619112
ENSGALG00010025998	ortholog_one2one	ENSMUSG00000000902	-0.16649423956658638	0.11035882208698146	-0.422060776061753	1.4332386214419174e-7
ENSGALG00010024160	ortholog_one2one	ENSMUSG00000000903	0.3308074111187273	0.5075042069210791	1.101429901841739	0.1036380553237066
ENSGALG00010025005	ortholog_one2one	ENSMUSG00000000915	-0.5207824473223042	0.07094015339621548	-0.5652558054141562	4.1661775107852335e-9
ENSGALG00010029543	ortholog_one2one	ENSMUSG00000000916	-0.17843006254406246	0.40701844012811383	-0.7105458631459265	5.243936538779918e-7
ENSGALG00010008081	ortholog_one2one	ENSMUSG00000000934	0.8435931253352509	1.2985981346569035e-8	-0.3032376955580917	8.460264090780294e-5
ENSGALG00010001844	ortholog_one2one	ENSMUSG00000000938	-7.576210674767778	8.893467365514728e-19	-16.914874990966148	6.286750838954503e-46
ENSGALG00010001808	ortholog_one2one	ENSMUSG00000000942	-2.934449108529814	1.5521883627177687e-10	-6.057966820499907	1.3081348844231496e-28
ENSGALG00010003937	ortholog_one2one	ENSMUSG00000000957	-0.23523962588990402	0.08040336858182763	-0.009097245463190408	0.9460203614104195
ENSGALG00010003993	ortholog_one2one	ENSMUSG00000000959	-0.5579856940562612	4.7691466881050674e-5	-1.2327168264821977	5.527710434844319e-33
ENSGALG00010029182	ortholog_one2one	ENSMUSG00000000976	-0.7472331633568261	1.097690679206937e-12	-0.5324118573370431	2.785142502876984e-7
ENSGALG00010028190	ortholog_one2one	ENSMUSG00000001016	-0.9980556968670816	1.112722773670213e-19	-1.3079096473953653	3.543468114813545e-72
ENSGALG00010028442	ortholog_one2one	ENSMUSG00000001017	-1.0857438188139037	4.0967379280999517e-10	-0.8731500966870912	2.6256161791271887e-38
ENSGALG00010028412	ortholog_one2many	ENSMUSG00000001020	0.18496456657932187	0.7629688691853278	-1.7616018228829888	7.686019305974146e-6
ENSGALG00010028416	ortholog_one2many	ENSMUSG00000001020	0.18496456657932187	0.7629688691853278	-0.15123580103732595	0.7849968950012196
ENSGALG00010028405	ortholog_one2one	ENSMUSG00000001025	1.6555811743208182	1.865347183318479e-17	-3.0944150792148517	3.496358148114484e-39
ENSGALG00010023635	ortholog_one2one	ENSMUSG00000001027	0.30176506546887083	0.5177503913868686	-0.17307258347626697	0.7281483570289218
ENSGALG00010000634	ortholog_one2one	ENSMUSG00000001034	-0.9914916267953334	4.0665015219052177e-7	-0.17588023961301266	0.11290822820049097
ENSGALG00010017407	ortholog_one2one	ENSMUSG00000001036	-0.3245087238059536	0.006191239924298037	0.5975460429457355	1.0754273729319952e-19
ENSGALG00010017419	ortholog_one2one	ENSMUSG00000001039	-1.4771058456829054	6.419020642810886e-29	0.05134131733322576	0.5834330758025498
ENSGALG00010005692	ortholog_one2one	ENSMUSG00000001052	-0.8424183676875636	1.058715379833047e-20	0.05939070481678836	0.43668757977469586
ENSGALG00010012017	ortholog_one2one	ENSMUSG00000001053	-1.3749207104333963	1.1343328100004246e-9	-1.5772967602452148	4.1138350761586255e-44
ENSGALG00010012228	ortholog_one2one	ENSMUSG00000001056	-0.14202034466626537	0.26603453077308176	-1.778670034465745	1.1319881953802268e-36
ENSGALG00010008062	ortholog_one2one	ENSMUSG00000001062	-0.39791214169145483	2.2399489118912134e-4	-0.92062767350686	2.0024555395885828e-16
ENSGALG00010008073	ortholog_one2one	ENSMUSG00000001065	-0.28097942289819955	0.11137148159920435	-0.48154524595149656	7.515599726007553e-9
ENSGALG00010023955	ortholog_one2one	ENSMUSG00000001076	-0.2782656165920768	0.635129279659393	-0.013256185018407852	0.95098529174618
ENSGALG00010015971	ortholog_many2many	ENSMUSG00000001082	0.19750302696094743	0.148280320851833	-1.268196758408039	9.444314058066894e-44
ENSGALG00010028453	ortholog_many2many	ENSMUSG00000001082	0.19750302696094743	0.148280320851833	-0.248837049931282	3.000636014284075e-4
ENSGALG00010014165	ortholog_one2one	ENSMUSG00000001089	-0.8820552604458822	7.311936998088604e-6	0.4456793514604655	4.4890922509556694e-8
ENSGALG00010029414	ortholog_one2one	ENSMUSG00000001095	NA	NA	-0.3269213384065775	0.5881563404076031
ENSGALG00010021580	ortholog_one2one	ENSMUSG00000001098	0.3142276568371941	0.014462976111469353	-0.5381431636813881	1.2297884744419026e-18
ENSGALG00010029405	ortholog_one2one	ENSMUSG00000001100	0.5435217109091948	8.603234854976967e-10	-0.25128560243482223	9.161428657392592e-5
ENSGALG00010029567	ortholog_one2one	ENSMUSG00000001105	0.528068596878962	2.487707663373911e-7	-1.3811276369828562	3.629443366536304e-33
ENSGALG00010014310	ortholog_one2one	ENSMUSG00000001119	1.2862474628318548	4.03309851415777e-6	1.0630740318816396	2.601969063793946e-12
ENSGALG00010020485	ortholog_one2one	ENSMUSG00000001143	0.3492238760184678	0.04021323058634546	-0.27845500296351755	0.019500160606559482
ENSGALG00010010646	ortholog_one2one	ENSMUSG00000001150	-1.0727035945429224	1.1977202644381731e-14	-0.13089309823471465	0.026530620184586146
ENSGALG00010014876	ortholog_one2one	ENSMUSG00000001151	-1.1676849726381355	1.2817869029654626e-24	0.8443715409979975	3.133781267118448e-37
ENSGALG00010014540	ortholog_one2one	ENSMUSG00000001155	6.845836370095033	1.1768580895038108e-24	0.25990666878892116	0.18578136548406446
ENSGALG00010019577	ortholog_one2one	ENSMUSG00000001156	-0.17882371659359503	0.2461045818131719	0.08833988849580697	0.40945350541624853
ENSGALG00010019215	ortholog_one2one	ENSMUSG00000001157	-0.9566629938069922	2.296340967591013e-13	-1.40268647720828	2.9789123141676175e-83
ENSGALG00010015128	ortholog_one2one	ENSMUSG00000001173	-0.5805331901974431	7.60192588444783e-5	-0.5639643667405251	5.329714879518918e-17
ENSGALG00010017643	ortholog_one2one	ENSMUSG00000001175	-0.09035214244256647	0.6677753751343093	-0.30103696840121685	8.679088007008788e-7
ENSGALG00010011961	ortholog_one2one	ENSMUSG00000001211	-0.33981885150623287	0.07118155883742727	0.6642155951686919	5.303225294272507e-16
ENSGALG00010009315	ortholog_one2one	ENSMUSG00000001225	-0.6396563876158664	0.26986750985183505	0.4440801381403747	0.4404728840203161
ENSGALG00010027217	ortholog_one2one	ENSMUSG00000001227	-2.493609251901333	2.459836918119898e-10	-1.5616726682315907	2.211790592525974e-36
ENSGALG00010028528	ortholog_one2one	ENSMUSG00000001228	-1.0333207232757569	5.884249681686507e-8	-0.21248346282200437	0.013371883035246387
ENSGALG00010028199	ortholog_one2one	ENSMUSG00000001229	-0.7722738105673526	1.4155689301985988e-18	1.0962051267993722	1.9386955648424356e-59
ENSGALG00010013677	ortholog_one2one	ENSMUSG00000001260	0.004595912268160462	0.9561993231849675	3.1426387311345394	1.5235978700591292e-19
ENSGALG00010015804	ortholog_one2one	ENSMUSG00000001270	4.210045708253976	5.301963744609481e-67	1.968977339706933	2.6774454732338017e-165
ENSGALG00010024351	ortholog_one2one	ENSMUSG00000001280	-2.35758169021104	1.311532096828106e-49	-0.6817351860028396	2.268956446559314e-20
ENSGALG00010024583	ortholog_one2one	ENSMUSG00000001281	-0.40571556948413523	0.425761161215641	-1.882151245450633	3.5804960583793205e-4
ENSGALG00010024410	ortholog_one2one	ENSMUSG00000001285	-0.4886524835818689	1.0789114355931049e-7	-1.3039127501561323	1.332479651773844e-31
ENSGALG00010024607	ortholog_one2one	ENSMUSG00000001288	-3.64111611516698	1.9869439229298787e-145	-2.58620704040382	3.453360467035896e-207
ENSGALG00010024558	ortholog_one2one	ENSMUSG00000001289	-0.4905775282364618	1.8888005440770568e-4	-0.8827767099393411	1.47156235626935e-34
ENSGALG00010015042	ortholog_one2one	ENSMUSG00000001300	-1.8745156243495638	4.548621758138922e-45	-0.13649200506193948	0.1562220521040291
ENSGALG00010016141	ortholog_one2one	ENSMUSG00000001305	-0.4335440532376326	0.0022974401981327858	-0.8205587880788627	1.901858315079048e-15
ENSGALG00010024713	ortholog_one2one	ENSMUSG00000001313	1.1216195417664836	3.045744569261148e-4	3.140025999524301	7.947045333526513e-65
ENSGALG00010029404	ortholog_one2one	ENSMUSG00000001323	0.4557871434189061	5.77533831938356e-5	-0.4557565272962574	2.7380183541096697e-4
ENSGALG00010017645	ortholog_one2one	ENSMUSG00000001333	0.6228808299215934	0.16575780211689034	1.4834198036636603	5.715715290583564e-17
ENSGALG00010017695	ortholog_one2one	ENSMUSG00000001334	-0.2692237690189083	0.16451140805478556	1.906220378952568	7.574062301669327e-20
ENSGALG00010003260	ortholog_one2one	ENSMUSG00000001348	1.184874675167045	2.612122715737093e-4	-0.45783107313491406	0.0010871422820835177
ENSGALG00010002177	ortholog_one2one	ENSMUSG00000001366	0.291539998084888	0.077059729716414	0.26080873560548473	0.002112188969035839
ENSGALG00010003243	ortholog_one2one	ENSMUSG00000001376	-0.2372697640154733	0.0770827222705676	0.04731168112291871	0.6350950168347753
ENSGALG00010010934	ortholog_many2many	ENSMUSG00000001380	-0.0356107535120382	0.7284063470720297	0.025524328616717145	0.8567058473520232
ENSGALG00010012992	ortholog_many2many	ENSMUSG00000001380	-0.0356107535120382	0.7284063470720297	-0.6507900602010182	4.82655322087852e-18
ENSGALG00010010957	ortholog_one2one	ENSMUSG00000001383	-1.4329352566028342	1.438390650581627e-15	-0.9019957099002102	5.585839700928912e-41
ENSGALG00010015892	ortholog_one2one	ENSMUSG00000001403	0.1864904784105307	0.05687284726954338	-2.403763067852443	2.5319766379237275e-33
ENSGALG00010028182	ortholog_one2one	ENSMUSG00000001415	-0.6834328700115267	5.894499276300401e-6	-0.3936704456695677	1.2232303411164652e-6
ENSGALG00010028186	ortholog_one2one	ENSMUSG00000001416	-0.07970148689052371	0.3903325037886514	-0.8387414050800532	2.7757677721956e-13
ENSGALG00010028185	ortholog_one2one	ENSMUSG00000001418	0.41150411590890185	0.014147704824294512	-1.6406529282850342	1.0873748519972216e-48
ENSGALG00010028314	ortholog_one2one	ENSMUSG00000001419	0.8028795239739146	8.919950792028443e-8	1.425106999266395	8.912534869278977e-73
ENSGALG00010028184	ortholog_one2one	ENSMUSG00000001420	-0.4162023768471144	0.19233030206096008	-0.8397574427670318	9.809817864941933e-14
ENSGALG00010014162	ortholog_one2one	ENSMUSG00000001435	0.8519417071154394	7.254548903324151e-6	1.983044171066455	1.1698545205322769e-81
ENSGALG00010014180	ortholog_one2one	ENSMUSG00000001436	-0.25600127720876986	0.06072388171032574	-0.6010462966531094	1.5427101678690485e-21
ENSGALG00010023927	ortholog_one2one	ENSMUSG00000001440	-2.5184184666279177	1.0192517671911066e-53	-0.37050760593699217	1.3429946844802361e-5
ENSGALG00010021150	ortholog_one2many	ENSMUSG00000001441	-0.09182410345043682	0.514588549796629	NA	NA
ENSGALG00010024010	ortholog_one2many	ENSMUSG00000001441	-0.09182410345043682	0.514588549796629	0.3347424951246826	6.28232377654891e-5
ENSGALG00010023883	ortholog_one2one	ENSMUSG00000001444	-0.8385328511004482	0.1813368860363965	0.1526129354851631	0.786355696827604
ENSGALG00010023807	ortholog_one2one	ENSMUSG00000001445	-0.10501022166369635	0.33494438452750824	-0.8687478657392473	1.595449528512196e-14
ENSGALG00010005267	ortholog_one2one	ENSMUSG00000001467	-0.3907840269300118	0.001816638490203245	0.019238226435900833	0.8954966424140207
ENSGALG00010008104	ortholog_one2one	ENSMUSG00000001472	0.4966599793429546	2.0657228381601261e-7	-0.14922100995083948	0.021574924293553
ENSGALG00010001201	ortholog_one2one	ENSMUSG00000001473	2.3055225857154236	2.4981044536149e-153	2.0865234818052953	1.7663076505485003e-48
ENSGALG00010008110	ortholog_one2one	ENSMUSG00000001482	-0.025174338375667328	0.8270899112028881	-0.9225604195593198	2.8133256808307724e-14
ENSGALG00010024300	ortholog_one2one	ENSMUSG00000001493	-0.10872638928596526	0.564238120876012	-2.0778704080851296	1.8164110233880295e-4
ENSGALG00010024290	ortholog_one2one	ENSMUSG00000001494	-4.416061692293852	2.5752309739786573e-36	-3.874193105694775	2.9000378625507197e-55
ENSGALG00010004654	ortholog_one2one	ENSMUSG00000001496	9.090286001471586	9.146287318403736e-8	0.06342038551172138	NA
ENSGALG00010004755	ortholog_one2one	ENSMUSG00000001497	-0.9745326748997675	0.07109628727011297	-0.22061425913949545	0.5108246698736536
ENSGALG00010007907	ortholog_one2one	ENSMUSG00000001504	0.6023863298351814	6.897903537975567e-4	-0.6387298467988467	0.008790993392797701
ENSGALG00010025092	ortholog_one2one	ENSMUSG00000001506	1.1930689342435303	3.736029817570168e-5	-1.059120744945656	0.0016442533262470654
ENSGALG00010025286	ortholog_one2one	ENSMUSG00000001507	-0.44504818037740645	5.597595829396324e-5	-0.5805251882969596	2.1224832204569533e-16
ENSGALG00010025247	ortholog_one2one	ENSMUSG00000001508	7.700065764852247	2.7257272039140145e-11	1.2737411630433586	8.003022746791575e-10
ENSGALG00010026116	ortholog_one2one	ENSMUSG00000001510	-1.458950056216102	0.018662777746289588	-4.38244981345273	3.887606360438015e-14
ENSGALG00010024729	ortholog_one2one	ENSMUSG00000001517	-1.5234113079375093	1.7952697686017824e-47	-0.30954991512253066	3.841749395931716e-6
ENSGALG00010024775	ortholog_one2one	ENSMUSG00000001518	0.2858053619848396	0.10392480547024271	0.7198489750696088	1.5065423208756913e-18
ENSGALG00010024747	ortholog_one2one	ENSMUSG00000001521	-1.6114229562862383	9.097761401648461e-35	0.08451441010910142	0.4343595568446681
ENSGALG00010000284	ortholog_one2one	ENSMUSG00000001524	-0.32652908597260605	0.006325303897370197	-1.376187573911784	1.3365954084581227e-38
ENSGALG00010012711	ortholog_one2one	ENSMUSG00000001542	-0.20289920027682537	0.5153685581457857	0.8780341008183059	1.0958563361553453e-8
ENSGALG00010021261	ortholog_one2one	ENSMUSG00000001552	1.4554841104556777	4.913953530465748e-22	0.02885902938867429	0.6610769026695225
ENSGALG00010022656	ortholog_one2one	ENSMUSG00000001555	0.9191397620796555	1.0641897262416839e-9	0.08422122783677354	0.37587937241737757
ENSGALG00010022800	ortholog_one2one	ENSMUSG00000001558	-0.012166867728885403	0.9765812696348072	0.649563217095648	0.009077476009545123
ENSGALG00010024924	ortholog_one2one	ENSMUSG00000001566	-5.576555814579361	5.590462602305883e-10	-7.052257565656486	1.2633513619704526e-29
ENSGALG00010024927	ortholog_one2one	ENSMUSG00000001569	-0.5183800179897052	7.461492761714556e-6	-0.0883816944205946	0.5649752185919029
ENSGALG00010009117	ortholog_one2one	ENSMUSG00000001576	-0.2992617417443228	0.00931620490637779	0.17438339376155385	0.019678047790572414
ENSGALG00010002136	ortholog_one2one	ENSMUSG00000001588	3.1392112818549753	6.866508052329964e-42	-0.3693521796551288	0.0023189958518875643
ENSGALG00010016543	ortholog_one2one	ENSMUSG00000001604	4.839698971840021	3.282908499040457e-85	3.218710111079246	1.3604461938711887e-110
ENSGALG00010001198	ortholog_one2one	ENSMUSG00000001627	-0.332883269730579	0.010534608440555673	-0.5736437480250128	2.18595863091149e-14
ENSGALG00010012896	ortholog_one2one	ENSMUSG00000001630	2.4251620159618548	2.0985779669449006e-35	1.043979934728324	8.247330945525076e-32
ENSGALG00010021528	ortholog_one2one	ENSMUSG00000001632	-1.3893666464059007	7.299003301117161e-39	-0.510121329833614	6.010349447487361e-8
ENSGALG00010013417	ortholog_one2many	ENSMUSG00000001642	0.8020024956692272	3.92923199093948e-9	0.253834920133445	3.1512766556348915e-4
ENSGALG00010013442	ortholog_one2many	ENSMUSG00000001642	0.8020024956692272	3.92923199093948e-9	0.17667883779523955	0.055964161147471145
ENSGALG00010015207	ortholog_one2many	ENSMUSG00000001642	0.8020024956692272	3.92923199093948e-9	-0.45896720812264624	3.412866905658922e-7
ENSGALG00010025397	ortholog_one2one	ENSMUSG00000001655	-7.055300519898875	1.9728194924562754e-18	-8.17653338841349	7.301756042977434e-9
ENSGALG00010025719	ortholog_one2one	ENSMUSG00000001656	-5.6039708349579165	7.718551547417067e-6	-6.187929835360407	1.836988464359531e-4
ENSGALG00010025708	ortholog_one2one	ENSMUSG00000001657	-3.8254458334512322	8.522691436946625e-13	-13.482168419905829	9.335470782781392e-29
ENSGALG00010027050	ortholog_many2many	ENSMUSG00000001663	1.1440124203662914	0.010347429905248045	1.4980765860288365	7.833392796140673e-8
ENSGALG00010027050	ortholog_many2many	ENSMUSG00000001665	-0.1425268721218536	0.6733191613902044	1.4980765860288365	7.833392796140673e-8
ENSGALG00010026132	ortholog_one2one	ENSMUSG00000001666	-0.590766477904314	0.01656292571515424	-0.869740759314467	2.504465080835294e-31
ENSGALG00010008457	ortholog_one2one	ENSMUSG00000001672	-0.48125893221886146	0.40332162031035595	-0.5297319143999191	6.594057026354278e-6
ENSGALG00010021138	ortholog_one2one	ENSMUSG00000001674	-1.1980211716334184	8.158320287276864e-18	-0.18622109476147436	0.14457084147643576
ENSGALG00010007070	ortholog_one2one	ENSMUSG00000001687	0.8155022752897566	8.13308331067469e-23	0.09846275306327998	0.21767225996297282
ENSGALG00010001221	ortholog_one2one	ENSMUSG00000001700	0.8706408362850376	8.331674731200244e-10	-0.05160831537540511	0.8301649555005985
ENSGALG00010012712	ortholog_one2one	ENSMUSG00000001707	0.15880916987396684	0.1593284096793998	-0.27379698111918094	0.003509017776417877
ENSGALG00010017364	ortholog_one2one	ENSMUSG00000001729	-1.5853193869664015	6.418114716770756e-14	0.14977139809092962	0.020792419373578962
ENSGALG00010024374	ortholog_one2one	ENSMUSG00000001739	1.318636147908208	0.006487302578468614	1.8826767274744685	4.3954806947801455e-7
ENSGALG00010019270	ortholog_one2one	ENSMUSG00000001741	-0.3876703152361554	0.13930896058138773	-3.410020719743585	3.306414365593868e-34
ENSGALG00010024149	ortholog_one2one	ENSMUSG00000001750	-0.27801429483767054	0.1795234096041405	-0.6077082066358753	7.283750988823998e-9
ENSGALG00010021204	ortholog_one2one	ENSMUSG00000001751	1.8362746193750652	1.5744867991599102e-32	-1.117221102803995	8.118127041604758e-27
ENSGALG00010021233	ortholog_one2one	ENSMUSG00000001755	0.060888474753166603	0.5784070822133772	-0.6109134424518522	3.9892698132141804e-19
ENSGALG00010005498	ortholog_one2one	ENSMUSG00000001761	-2.779293849358857	3.7253833331919065e-67	-1.0934198023055195	4.095724674682416e-52
ENSGALG00010018288	ortholog_one2one	ENSMUSG00000001767	-1.1190966912099245	2.5393584775349884e-29	-0.26096766381700354	1.2029745441863945e-5
ENSGALG00010018351	ortholog_one2one	ENSMUSG00000001768	0.5771867330192738	0.006961083294055529	0.19698606317421116	0.04148262968348937
ENSGALG00010007404	ortholog_one2one	ENSMUSG00000001773	0.2936047895282476	NA	1.2462339031404612	1.9097049822830717e-13
ENSGALG00010007375	ortholog_one2one	ENSMUSG00000001774	-0.4894621727613587	0.004540362084235581	0.8335020564932596	1.0532524497413939e-14
ENSGALG00010015544	ortholog_one2one	ENSMUSG00000001783	-0.36227639377213805	0.0014563339279217193	-0.25699941888230743	0.002079523552906853
ENSGALG00010015613	ortholog_one2one	ENSMUSG00000001785	-0.004128628906128606	0.9698850346199581	-0.13522470896109967	0.07419291235837201
ENSGALG00010015478	ortholog_one2one	ENSMUSG00000001786	0.488973779565446	0.0066868861894169174	1.381775768525298e-4	0.9458028169137173
ENSGALG00010024977	ortholog_one2one	ENSMUSG00000001802	-4.50347235529835	1.1147833872060167e-55	1.5266864239223497	1.4040409484303952e-75
ENSGALG00010004296	ortholog_one2many	ENSMUSG00000001804	0.24861911173469983	NA	0.08970228680496756	0.8855463105449161
ENSGALG00010025816	ortholog_one2one	ENSMUSG00000001815	-9.524735222600416	1.5698816255093224e-33	-4.826983063747228	1.330268060036965e-4
ENSGALG00010024790	ortholog_one2one	ENSMUSG00000001819	-10.03011411664578	8.144627395200049e-10	-10.384489084829644	3.652622374661739e-45
ENSGALG00010024782	ortholog_one2one	ENSMUSG00000001823	-7.894056179647122	5.64312696594381e-8	-16.702051175623367	6.787420975160975e-45
ENSGALG00010002465	ortholog_many2many	ENSMUSG00000001827	7.1870259733655075	2.4370256825762884e-10	0.2133881421661181	0.5808630473174962
ENSGALG00010003415	ortholog_many2many	ENSMUSG00000001827	7.1870259733655075	2.4370256825762884e-10	1.8448818413760644	0.04520725442510033
ENSGALG00010018895	ortholog_one2one	ENSMUSG00000001833	0.462315983506473	1.5077295261838679e-5	-0.6298947778547573	1.1096630843955947e-32
ENSGALG00010018102	ortholog_one2one	ENSMUSG00000001844	0.2929944506110051	0.011391372754713584	0.7416056928964265	2.0291956438136107e-6
ENSGALG00010019145	ortholog_one2one	ENSMUSG00000001847	-0.20157666415966113	0.08002016611542873	0.3477750723571601	1.1430077836514724e-8
ENSGALG00010028137	ortholog_one2one	ENSMUSG00000001855	-0.5734382599551563	7.059564134072232e-9	0.3473597488269208	4.226626721349899e-7
ENSGALG00010027654	ortholog_one2one	ENSMUSG00000001864	-0.1964711392022163	0.048627913569836805	1.2298268470397509	1.9815464672306517e-54
ENSGALG00010007719	ortholog_one2one	ENSMUSG00000001870	0.5427062579680485	0.004489605561504391	1.8541388491450477	3.755431779494487e-189
ENSGALG00010018904	ortholog_one2one	ENSMUSG00000001891	1.7514680656129424	4.811615656362916e-43	0.6389424972766422	4.331310814562739e-17
ENSGALG00010021081	ortholog_one2one	ENSMUSG00000001901	4.153382894929104	1.3073508724913156e-6	1.9788835353953897	7.17569142798503e-86
ENSGALG00010003273	ortholog_one2one	ENSMUSG00000001911	-1.3649532367576098	4.29172185775924e-12	-0.5558995373898976	0.027150103444804837
ENSGALG00010024534	ortholog_one2one	ENSMUSG00000001930	2.709461113124435	7.796327580345314e-41	1.5431221883400879	3.347202438689363e-23
ENSGALG00010024629	ortholog_one2one	ENSMUSG00000001946	1.4373266841072747	1.6610710808243257e-22	0.8620463260289993	1.3201465216905524e-4
ENSGALG00010000660	ortholog_one2one	ENSMUSG00000001983	-1.5221867621235596	4.306575077911009e-35	-0.9915486194790543	4.8365362152465146e-26
ENSGALG00010016578	ortholog_one2one	ENSMUSG00000001985	0.5466813804269077	0.13804760259571106	0.15155502655076547	0.7715209974511512
ENSGALG00010012207	ortholog_one2one	ENSMUSG00000001986	1.6122288767310309	5.44462391139401e-20	-1.2707072162843367	1.1239938011651867e-4
ENSGALG00010008151	ortholog_one2one	ENSMUSG00000001995	0.3127274513072695	0.1342319353044808	0.7604629887004801	1.00909770986406e-6
ENSGALG00010022573	ortholog_one2one	ENSMUSG00000001998	0.07776848277077954	0.6342281459279427	-0.25216514067456014	5.033544714542105e-4
ENSGALG00010007133	ortholog_one2one	ENSMUSG00000001999	0.6041415216723376	4.0196622757913454e-5	1.6705188131526978	1.3294224892267138e-53
ENSGALG00010007660	ortholog_one2one	ENSMUSG00000002017	-1.1597428855735488	2.3010017957275842e-5	0.22851859692837848	0.03143278836511403
ENSGALG00010004325	ortholog_one2one	ENSMUSG00000002020	0.824948827147384	0.05839378470773054	1.8148025438448292	3.562087144191762e-85
ENSGALG00010024242	ortholog_one2one	ENSMUSG00000002028	-1.8279186492028379	9.481783396983472e-18	1.0411048294840446	3.0986072541826935e-37
ENSGALG00010022742	ortholog_one2one	ENSMUSG00000002031	-1.0202089402342982	1.1474181877983578e-26	-0.9370947128937583	2.9836180993600402e-15
ENSGALG00010023743	ortholog_one2many	ENSMUSG00000002033	0.007814524605048808	NA	-0.5989673204947054	0.1918148985621466
ENSGALG00010029212	ortholog_one2one	ENSMUSG00000002052	-1.194018512619017	8.541763918345355e-18	0.6720012389117379	8.368899991772137e-32
ENSGALG00010029207	ortholog_one2one	ENSMUSG00000002055	-1.0400030047262905	1.0605854758181034e-19	-0.8221517445847455	4.233600422613917e-16
ENSGALG00010029415	ortholog_one2one	ENSMUSG00000002057	0.03567030280283129	0.9553142527425961	-1.013352354164577	0.04114172001130996
ENSGALG00010029416	ortholog_one2one	ENSMUSG00000002058	-1.0626234854950678	2.6015170663859973e-11	1.5389592220909123	5.208653114379809e-47
ENSGALG00010029216	ortholog_one2one	ENSMUSG00000002059	-0.7749452188058974	3.167911379646442e-9	-0.9548264493298363	7.046393045196603e-46
ENSGALG00010029211	ortholog_one2one	ENSMUSG00000002064	0.27917703127007065	0.012104733162562161	-1.242308756907566	4.001005396681346e-26
ENSGALG00010024008	ortholog_one2one	ENSMUSG00000002068	-0.5575896948872858	5.290521413326235e-7	-0.4808482210709621	2.794614063164127e-4
ENSGALG00010011917	ortholog_one2one	ENSMUSG00000002076	-0.29290642435757097	0.5280998408474421	-0.6358011018400369	4.841539750174725e-4
ENSGALG00010022468	ortholog_one2one	ENSMUSG00000002100	12.414917215292002	2.90068561919445e-98	16.34120244547748	4.1001419637489144e-165
ENSGALG00010022256	ortholog_one2one	ENSMUSG00000002102	0.1181600892979995	0.2565907602262816	-0.3894910824931779	1.4051453707040493e-6
ENSGALG00010022727	ortholog_one2one	ENSMUSG00000002103	-0.34304459802277704	3.446558450006009e-4	-0.2945667941136537	3.730413037792147e-4
ENSGALG00010022229	ortholog_one2one	ENSMUSG00000002104	3.3073980904241482	3.47851261461102e-9	-0.3103627086806322	0.17998605688884084
ENSGALG00010022353	ortholog_one2one	ENSMUSG00000002105	0.9377504908453457	1.6640899138517848e-14	1.1874922976056055	2.1401497401786133e-78
ENSGALG00010005619	ortholog_one2one	ENSMUSG00000002107	1.411874062124337	1.13070448446176e-13	2.3660463109726044	7.911696748675945e-196
ENSGALG00010022650	ortholog_one2one	ENSMUSG00000002108	0.9725439979634446	0.0019745210529000523	0.8605187413646181	3.0834589337852432e-34
ENSGALG00010022792	ortholog_one2one	ENSMUSG00000002109	0.040768969073596464	0.8321964891360103	0.006158104934385551	0.9545464853826094
ENSGALG00010022386	ortholog_one2one	ENSMUSG00000002111	0.27983923659358784	0.5324677512895589	0.013068240580398897	0.9698510308180348
ENSGALG00010000215	ortholog_one2one	ENSMUSG00000002129	-0.9892760917598549	2.6850080533605892e-24	-0.27316204896256274	4.595215937369083e-4
ENSGALG00010025355	ortholog_one2one	ENSMUSG00000002147	2.1093891777187324	1.1108987475598746e-44	0.02998518420724672	0.797348326361299
ENSGALG00010009166	ortholog_one2one	ENSMUSG00000002190	-1.5323107023847926	0.004386433125254038	1.3435431180078805	3.1800883202463476e-24
ENSGALG00010017601	ortholog_one2one	ENSMUSG00000002205	-0.179956386949557	0.1543562534288968	-0.7377814923709102	1.4915704581610524e-14
ENSGALG00010025243	ortholog_one2one	ENSMUSG00000002221	-0.6892575838482214	2.953547934052637e-13	-0.18128900822857907	0.02970147021868633
ENSGALG00010019218	ortholog_one2one	ENSMUSG00000002222	-2.724650517313676	4.067802624200579e-91	0.10859798607936358	0.12737935206012743
ENSGALG00010027499	ortholog_one2one	ENSMUSG00000002227	-0.16797062881975097	0.17556725635847434	2.4141656035833936	6.64247086913604e-61
ENSGALG00010027516	ortholog_one2one	ENSMUSG00000002228	4.076677870157029	5.268108199665381e-54	1.5662218780573849	1.0502449375823808e-12
ENSGALG00010027510	ortholog_one2one	ENSMUSG00000002233	0.7442343013332026	1.406589652805134e-17	2.739777237500058	2.0672692768433122e-44
ENSGALG00010026874	ortholog_one2one	ENSMUSG00000002249	-2.592481219104066	3.6463518568064023e-109	0.8683125142305564	3.228089097313282e-24
ENSGALG00010027545	ortholog_one2one	ENSMUSG00000002250	-3.8424416040641365	1.673093693984441e-82	-0.41554832674778225	8.559757250927841e-7
ENSGALG00010025847	ortholog_one2one	ENSMUSG00000002257	-0.9573561964127189	2.2155045715580303e-4	-0.2190780821644779	0.06041543162037707
ENSGALG00010018383	ortholog_one2one	ENSMUSG00000002274	-2.7786808302388586	2.253532425661717e-24	-2.911364883417576	8.651759293576648e-149
ENSGALG00010018472	ortholog_one2one	ENSMUSG00000002279	1.3192347116681598	1.4994016397633887e-20	-0.3027063192140375	2.664637572761453e-4
ENSGALG00010018577	ortholog_one2one	ENSMUSG00000002280	1.0285719171572905	1.3025468797290064e-20	-0.03157795256946646	0.7504529879147616
ENSGALG00010027751	ortholog_one2one	ENSMUSG00000002289	-0.8252148033276242	0.005657506939905024	-0.8626175655934761	1.391130166425007e-4
ENSGALG00010004236	ortholog_one2one	ENSMUSG00000002297	-1.0608304116754592	4.920378325205804e-13	-0.5265652908211136	4.1212755619111277e-14
ENSGALG00010002512	ortholog_one2one	ENSMUSG00000002307	-0.4784556325416871	0.0015721889761862325	-0.852640223409716	1.516399695610143e-22
ENSGALG00010004046	ortholog_one2one	ENSMUSG00000002319	-0.25156867653735054	0.04412247533766611	-1.8865201742318696	1.0534510237953653e-68
ENSGALG00010004057	ortholog_one2one	ENSMUSG00000002324	3.7809323231470433	2.891622380507775e-42	1.285833099570505	1.140158767999552e-6
ENSGALG00010028386	ortholog_one2one	ENSMUSG00000002341	-1.5611337963540173	6.210046980739738e-5	-1.3193414027566253	4.244105232677393e-12
ENSGALG00010028131	ortholog_one2one	ENSMUSG00000002342	0.9609176162629488	7.730908240321751e-10	-0.85408447496565	6.256293524865002e-13
ENSGALG00010028150	ortholog_one2one	ENSMUSG00000002343	0.0915161227616839	0.5918675836089091	-0.679879338215369	2.6779092973219763e-19
ENSGALG00010028439	ortholog_one2one	ENSMUSG00000002345	0.02174323958325528	0.9021757955751736	-0.4045836526800672	0.30442451106132384
ENSGALG00010028147	ortholog_one2one	ENSMUSG00000002346	0.8222681731014573	6.764135583085658e-4	1.6183727637545697	2.143138037293935e-42
ENSGALG00010006157	ortholog_one2one	ENSMUSG00000002365	-0.3471957761269578	9.511305704819916e-4	0.4452301060517004	4.965158859303814e-10
ENSGALG00010027668	ortholog_one2one	ENSMUSG00000002372	-0.7097832749295465	5.593415616976539e-10	-0.07125178351260159	0.2777727884861064
ENSGALG00010027713	ortholog_one2one	ENSMUSG00000002379	1.729991839218364	2.6177963599992956e-30	-0.9618881619031655	3.455739251866785e-26
ENSGALG00010028581	ortholog_one2one	ENSMUSG00000002393	-1.328533616339668	5.075228789131566e-18	-2.0983151011558347	7.104955149557742e-91
ENSGALG00010027262	ortholog_one2one	ENSMUSG00000002395	-0.21298046717787927	0.12289680772185867	-0.7224227131248185	4.253874702645835e-22
ENSGALG00010013466	ortholog_one2one	ENSMUSG00000002413	-0.24423746521857498	0.08569257927659038	0.9347616180844421	8.404244476355953e-25
ENSGALG00010013416	ortholog_one2one	ENSMUSG00000002416	1.299925041252795	3.796354431368423e-17	-1.3214795644643	3.753237938490215e-58
ENSGALG00010022553	ortholog_one2one	ENSMUSG00000002455	-0.33402840087578256	6.124676618586335e-4	-0.14305775355898726	0.027971756529492273
ENSGALG00010023287	ortholog_one2one	ENSMUSG00000002458	0.28482304667393593	0.009775759708611454	0.3456175090043819	0.029403978429301106
ENSGALG00010004404	ortholog_one2one	ENSMUSG00000002459	-0.8386287322430143	0.21227725715021212	0.7658404557853884	0.10441393815972667
ENSGALG00010005109	ortholog_one2one	ENSMUSG00000002475	1.137375563653006	1.0198724692101973e-4	2.9640074871053006	1.1301835237026942e-38
ENSGALG00010017499	ortholog_one2one	ENSMUSG00000002477	-0.60695641707375525	1.7590833754285316e-8	-1.328996273708697	3.069695333785181e-72
ENSGALG00010011699	ortholog_one2one	ENSMUSG00000002489	-2.05592862007135	3.9715390302478125e-113	-0.8536403978079565	2.482598672635304e-34
ENSGALG00010017930	ortholog_one2one	ENSMUSG00000002496	-0.3649040454310712	0.005829821533986671	-0.06346705522442475	0.4028400245436205
ENSGALG00010018839	ortholog_one2one	ENSMUSG00000002500	5.494489053855701	1.539101607485623e-5	2.094518386360782	5.732928688351245e-7
ENSGALG00010017898	ortholog_one2one	ENSMUSG00000002504	0.6109695810916557	1.333667711298826e-9	-0.7087976215155335	3.8331577609442236e-7
ENSGALG00010008347	ortholog_one2one	ENSMUSG00000002524	0.3858131109531071	2.437412559951565e-7	-0.6957979948432536	5.360457759476956e-14
ENSGALG00010028118	ortholog_one2one	ENSMUSG00000002546	-0.5080841003136047	1.2798405525447524e-4	0.6904000086985203	9.309475757011108e-19
ENSGALG00010028198	ortholog_one2one	ENSMUSG00000002550	0.2053585466875283	0.060651497368873104	0.05107839107039925	0.5852190476671437
ENSGALG00010003027	ortholog_one2one	ENSMUSG00000002565	3.834979140863078	7.929571617505176e-11	0.0416218679863453	0.8698242437169976
ENSGALG00010024797	ortholog_one2one	ENSMUSG00000002578	-1.047496705346603	8.855745564886627e-14	-0.4960946657790316	7.254422085596982e-7
ENSGALG00010024519	ortholog_one2one	ENSMUSG00000002580	0.9642935179070318	6.832201017780602e-12	-1.0580201623079706	9.179230303380657e-18
ENSGALG00010002904	ortholog_one2many	ENSMUSG00000002588	0.05329694126458996	0.9294271023036116	2.4115429427149606	1.186135057577746e-58
ENSGALG00010008331	ortholog_one2one	ENSMUSG00000002608	-0.5969300344514363	1.7866314571880486e-10	-1.050459940069761	4.310751438293333e-34
ENSGALG00010003865	ortholog_one2one	ENSMUSG00000002625	0.4407609694329292	9.108707000471515e-6	0.0020399893581066223	0.9869382531371079
ENSGALG00010025259	ortholog_one2one	ENSMUSG00000002633	-5.527061770855058	4.197395705876758e-36	-6.656127779779183	2.474041296550636e-60
ENSGALG00010005458	ortholog_one2one	ENSMUSG00000002688	-0.502946797976002	2.808069506132085e-4	0.09648898545509133	0.5534775052096002
ENSGALG00010010742	ortholog_one2one	ENSMUSG00000002699	0.752563662160829	0.014090283126803426	0.9044317816097954	9.476270028917397e-4
ENSGALG00010024009	ortholog_one2one	ENSMUSG00000002718	-0.2051922197026391	0.15602863574291018	-0.1573372355776508	0.05757079553637886
ENSGALG00010010994	ortholog_one2one	ENSMUSG00000002728	1.124101069261459	1.0053859938750481e-41	-0.27468465535635694	1.243030109072616e-5
ENSGALG00010023533	ortholog_one2one	ENSMUSG00000002732	0.9111936845774948	1.297651644375788e-12	-1.1121046466535511	4.468530620334993e-35
ENSGALG00010023496	ortholog_one2one	ENSMUSG00000002733	-1.0545596799696273	1.8556673562271322e-10	0.4401878201872922	3.067972033630579e-5
ENSGALG00010018951	ortholog_one2one	ENSMUSG00000002741	-1.7503443208513767	4.667772048568434e-13	-1.1894811274883823	3.7729642899001084e-31
ENSGALG00010029536	ortholog_one2one	ENSMUSG00000002748	-1.9932999210349795	1.765959665453948e-50	-0.43880127792134754	4.5999863511371554e-11
ENSGALG00010019042	ortholog_one2one	ENSMUSG00000002763	-1.497072246460563	5.923073729966995e-14	-1.4679983091789017	4.000608678060232e-51
ENSGALG00010018556	ortholog_one2one	ENSMUSG00000002767	0.08779932685957818	0.37130989313687474	-0.679367260388259	2.4018348300304846e-11
ENSGALG00010018440	ortholog_one2one	ENSMUSG00000002768	0.6952129673314523	1.3129834486949894e-11	-1.8954022730984685	1.147069720253406e-38
ENSGALG00010019032	ortholog_one2one	ENSMUSG00000002769	0.13386564403648527	0.7803133878966965	-1.0764426814426142	2.4646891146203197e-15
ENSGALG00010016817	ortholog_one2one	ENSMUSG00000002797	-0.4806440589618931	0.008407643080361257	-0.7455108921365454	1.3653969169269274e-16
ENSGALG00010019830	ortholog_one2one	ENSMUSG00000002799	-3.204313362007418	3.17592448838459e-135	2.9310200060667433	1.0284114928123528e-185
ENSGALG00010017119	ortholog_one2one	ENSMUSG00000002803	0.01610768241208147	0.9069399650120987	0.12365790831080323	0.14196353486674718
ENSGALG00010019713	ortholog_one2one	ENSMUSG00000002804	0.2410846957937459	0.16842148083021835	0.24169082062616118	0.004127635847416661
ENSGALG00010016059	ortholog_one2one	ENSMUSG00000002808	2.0863427699879296	1.725138826972359e-27	-0.2534705130237664	0.07755219555134482
ENSGALG00010017724	ortholog_one2one	ENSMUSG00000002812	0.35916633231126804	0.012060959016455023	0.16641211270109071	0.011706205831234677
ENSGALG00010017734	ortholog_one2one	ENSMUSG00000002814	-0.6083999046697581	1.1368994407143274e-6	-0.5363833760991166	9.873916754911718e-11
ENSGALG00010024375	ortholog_many2many	ENSMUSG00000002831	-0.40897242166062675	0.4197928559576713	NA	NA
ENSGALG00010028541	ortholog_many2many	ENSMUSG00000002831	-0.40897242166062675	0.4197928559576713	-0.24358313262506814	0.35244399096116935
ENSGALG00010027211	ortholog_one2one	ENSMUSG00000002833	-0.37914354034885384	0.0019005755897336751	-0.898356872997203	3.2181090059626823e-49
ENSGALG00010027202	ortholog_one2one	ENSMUSG00000002835	-1.746691513789315	4.800710935447709e-31	-0.9260907109723413	1.2719669482351875e-23
ENSGALG00010008318	ortholog_one2one	ENSMUSG00000002844	0.013392892505831618	0.8977578557208339	-0.41055235484779395	2.6454872924754705e-6
ENSGALG00010025481	ortholog_one2one	ENSMUSG00000002845	-0.2508967518975582	0.07085638540616901	-0.37414118873180185	8.367527957306598e-6
ENSGALG00010007896	ortholog_one2one	ENSMUSG00000002846	-0.11390015496307868	0.5517693072181684	-0.3653674981309954	1.6584848794096386e-8
ENSGALG00010025182	ortholog_one2one	ENSMUSG00000002847	2.180803329725593	0.0019561082887287087	3.572219881535527	6.953724136322864e-46
ENSGALG00010028179	ortholog_one2one	ENSMUSG00000002870	-0.3834834007411241	2.793208216983693e-5	-0.9701381979150538	1.351184277758347e-72
ENSGALG00010028187	ortholog_one2one	ENSMUSG00000002871	0.3884944620915899	0.0016639896823860483	0.5827096732753619	2.1429355010788968e-13
ENSGALG00010012758	ortholog_one2one	ENSMUSG00000002881	1.3308374374032201	4.066077651814249e-18	-0.11817010688402442	0.19866827818896207
ENSGALG00010011776	ortholog_one2one	ENSMUSG00000002897	0.3724081958332204	0.15556927067096782	0.9045690358837205	1.2388213929489644e-41
ENSGALG00010009336	ortholog_one2one	ENSMUSG00000002900	0.5699716430750236	0.004203831987258317	-0.017637339694492517	0.826265252356842
ENSGALG00010028573	ortholog_one2one	ENSMUSG00000002908	-2.444360823482233	4.008713866264305e-17	-2.022577281949763	4.520717301927842e-51
ENSGALG00010027232	ortholog_one2one	ENSMUSG00000002910	-0.9992804956201881	5.860628183527926e-8	-1.7765612495361014	1.3790632984615795e-42
ENSGALG00010019657	ortholog_one2one	ENSMUSG00000002930	9.929940898239456	1.830567623272379e-29	-1.5855985022361148	1.6339729843050792e-12
ENSGALG00010008392	ortholog_one2one	ENSMUSG00000002944	5.340030616625809	3.3563740147554603e-146	2.8606962815677783	8.939273752472595e-18
ENSGALG00010028316	ortholog_one2one	ENSMUSG00000002949	-0.19547895296468024	0.20894274350171457	0.36478311708662503	1.2423726516818753e-4
ENSGALG00010024250	ortholog_one2one	ENSMUSG00000002957	-0.020560240642493007	0.8771029675112226	0.6138362915754326	1.9680232783544003e-24
ENSGALG00010000635	ortholog_one2many	ENSMUSG00000002984	0.35611438638607734	0.012154108090704536	-0.9858066653921151	1.7197930372326434e-11
ENSGALG00010027524	ortholog_one2many	ENSMUSG00000002984	0.35611438638607734	0.012154108090704536	-0.5351746145733098	1.4700175166920689e-8
ENSGALG00010009081	ortholog_one2one	ENSMUSG00000002996	0.45135998434530056	3.8697998690298296e-7	0.40186262497225683	3.673010741137001e-4
ENSGALG00010009073	ortholog_one2one	ENSMUSG00000002997	-0.6218047458902306	7.308585873716238e-6	0.4029921176340154	0.03488223209070975
ENSGALG00010021960	ortholog_one2one	ENSMUSG00000003031	-1.4898427224150808	5.136277981689604e-28	0.21202917307352626	0.008157878787617739
ENSGALG00010014323	ortholog_one2one	ENSMUSG00000003032	-0.28642947649021416	0.16804749535291746	-0.6530854090461389	0.060252223236377626
ENSGALG00010027946	ortholog_one2one	ENSMUSG00000003033	0.8435957359913933	7.357284771977638e-26	-0.10410978133876951	0.3406251489510908
ENSGALG00010027956	ortholog_one2one	ENSMUSG00000003037	-0.11699494735407336	0.49623979132560636	-0.3289189793933934	7.077727117276883e-5
ENSGALG00010014512	ortholog_one2many	ENSMUSG00000003038	1.3782455686581223	4.567319392136848e-69	-1.1133492116060542	7.2390304408413e-74
ENSGALG00010027951	ortholog_one2one	ENSMUSG00000003039	-0.5666411050371256	8.174816462085207e-8	-0.7952885730590692	1.0986321151162384e-33
ENSGALG00010027121	ortholog_one2one	ENSMUSG00000003051	-1.68563220569098	5.288709225934272e-6	-3.937328142940401	3.031957502165004e-23
ENSGALG00010020676	ortholog_many2many	ENSMUSG00000003053	NA	NA	3.1188291645677326	2.848206966564135e-5
ENSGALG00010021763	ortholog_many2many	ENSMUSG00000003053	NA	NA	1.0698292125268156	0.10881426483813786
ENSGALG00010023886	ortholog_many2many	ENSMUSG00000003053	NA	NA	2.9935582140425927	0.0013754944861814134
ENSGALG00010016137	ortholog_one2one	ENSMUSG00000003062	0.753779347510771	8.449065258347447e-16	-0.4846195621878535	4.523374220234016e-6
ENSGALG00010028007	ortholog_one2one	ENSMUSG00000003068	-3.1475814055049174	8.891711281347502e-64	0.5746418991055251	5.18364818641655e-16
ENSGALG00010028029	ortholog_one2one	ENSMUSG00000003070	-2.7015898841893025	4.5712321106699614e-123	-3.7776597089561	0
ENSGALG00010028021	ortholog_one2one	ENSMUSG00000003072	1.1639810298540367	5.432430755221373e-19	-0.5425673715225845	2.111945126282718e-11
ENSGALG00010026173	ortholog_one2one	ENSMUSG00000003119	-1.8595736273336234	5.8508008831159207e-39	0.0045072719452497	0.9451705556127515
ENSGALG00010000625	ortholog_one2one	ENSMUSG00000003123	-1.4996464885051872	3.268047780633981e-10	0.24305776779731125	0.2360837488936843
ENSGALG00010023057	ortholog_one2one	ENSMUSG00000003131	0.020461576195835433	0.8375082615521919	-0.333220106985996	1.1790679126652372e-5
ENSGALG00010013480	ortholog_one2one	ENSMUSG00000003134	1.3849357906574542	9.923788305857568e-14	-0.1229241975633604	0.36531257907398473
ENSGALG00010013491	ortholog_one2one	ENSMUSG00000003135	-1.6114857341277973	1.251494079193828e-32	-0.509959384270942	1.257664092154733e-13
ENSGALG00010021387	ortholog_one2one	ENSMUSG00000003153	-0.39282728946162465	0.17811730199242484	0.4864297369152374	3.431222935977464e-8
ENSGALG00010021635	ortholog_one2one	ENSMUSG00000003154	-0.4950524009421037	6.604547564988718e-4	0.4582442915605655	1.4719011509705213e-9
ENSGALG00010004454	ortholog_one2one	ENSMUSG00000003161	1.1214899940248138	7.898615179332888e-21	-0.6090583249558317	8.78661034753928e-19
ENSGALG00010024002	ortholog_one2one	ENSMUSG00000003166	-0.8788515078828212	1.4779252361450364e-9	-0.7114593340475771	4.3078467929441764e-24
ENSGALG00010027184	ortholog_one2one	ENSMUSG00000003199	-0.7285549064112733	1.2570885783119005e-5	-1.1034839666910015	0.006795494484691261
ENSGALG00010027192	ortholog_one2one	ENSMUSG00000003200	0.17454980558332447	0.2599201473832981	-1.001790458548187	3.0099129196730055e-72
ENSGALG00010023235	ortholog_one2one	ENSMUSG00000003206	-0.28493791944204955	0.6325121927602615	-0.421203254884336	0.01139503328910207
ENSGALG00010027116	ortholog_one2one	ENSMUSG00000003208	0.23617663251169077	0.16255496534820252	-0.9965837237237286	2.2412210939664255e-31
ENSGALG00010013151	ortholog_one2many	ENSMUSG00000003226	-1.2748957378500683	2.0000438069005344e-7	3.2551032589441324	2.744071918596409e-4
ENSGALG00010013159	ortholog_one2many	ENSMUSG00000003226	-1.2748957378500683	2.0000438069005344e-7	3.376752225917371	9.748140311027545e-8
ENSGALG00010015490	ortholog_one2many	ENSMUSG00000003226	-1.2748957378500683	2.0000438069005344e-7	0.8845092285204598	3.4231341145721727e-44
ENSGALG00010016450	ortholog_one2many	ENSMUSG00000003226	-1.2748957378500683	2.0000438069005344e-7	1.347353623634325	0.012677308464719112
ENSGALG00010021914	ortholog_one2many	ENSMUSG00000003226	-1.2748957378500683	2.0000438069005344e-7	0.7541280737636256	0.19096196562464807
ENSGALG00010028003	ortholog_one2many	ENSMUSG00000003226	-1.2748957378500683	2.0000438069005344e-7	0.3118051588462702	0.5486197185076275
ENSGALG00010013351	ortholog_one2one	ENSMUSG00000003227	-4.660616450101141	2.9003845785150277e-28	-3.320088502614383	1.3133681440769263e-37
ENSGALG00010002251	ortholog_one2one	ENSMUSG00000003228	-1.2714565621415195	9.103861676171425e-12	0.9553314858850295	1.641554731210574e-15
ENSGALG00010017773	ortholog_one2one	ENSMUSG00000003233	-1.1629745206688904	3.894128417001264e-12	-0.38012223230326814	7.361449983146219e-7
ENSGALG00010018008	ortholog_one2one	ENSMUSG00000003234	0.08247494154904475	0.4847635624617649	-0.609765335296352	3.72600491940182e-13
ENSGALG00010017756	ortholog_one2one	ENSMUSG00000003235	-0.0783350262308827	0.46903038767687355	-0.21025854384295695	8.029917765405425e-4
ENSGALG00010004985	ortholog_one2many	ENSMUSG00000003271	-1.3329165361733941	0.0026403069271760424	0.08038842240579283	0.6100098339990648
ENSGALG00010005007	ortholog_one2many	ENSMUSG00000003271	-1.3329165361733941	0.0026403069271760424	0.07420952184470113	NA
ENSGALG00010001274	ortholog_one2one	ENSMUSG00000003279	-0.08683983560707494	0.8676748928091358	-0.6739972055528591	0.15157168684582487
ENSGALG00010004042	ortholog_one2one	ENSMUSG00000003282	-1.8755207405599452	2.174552401568097e-33	1.1270181229192262	2.137195395981738e-26
ENSGALG00010015653	ortholog_one2one	ENSMUSG00000003283	0.7744088296984339	0.08504017894652621	2.7758073017937224	1.781082172115789e-18
ENSGALG00010023252	ortholog_one2one	ENSMUSG00000003316	-0.6070395052861893	1.6409807414796266e-6	0.07476320221119816	0.2176079046376048
ENSGALG00010028435	ortholog_one2one	ENSMUSG00000003341	-1.9451860054604828	1.292985662177776e-4	-0.15422396756097048	0.6194154664919921
ENSGALG00010027914	ortholog_one2one	ENSMUSG00000003344	-0.8219523557845382	5.013823394424905e-9	-0.8663149877950167	4.985558653389172e-32
ENSGALG00010027918	ortholog_one2one	ENSMUSG00000003345	-2.0799952540626663	5.2791557053560216e-30	-1.538806711272472	4.5171607533127055e-46
ENSGALG00010027931	ortholog_one2one	ENSMUSG00000003346	-0.3513906917745758	0.001918497083737596	-0.8560521422534525	2.4397086109892888e-32
ENSGALG00010027901	ortholog_one2one	ENSMUSG00000003348	0.44728297524625615	0.007346668050108181	-1.1161246316113835	1.8998309704403942e-42
ENSGALG00010022767	ortholog_one2one	ENSMUSG00000003352	-1.1676708952909314	7.455885866611414e-5	1.094308907817702	6.757018903603943e-4
ENSGALG00010022592	ortholog_one2one	ENSMUSG00000003354	-0.7725696666840073	0.11585201021570757	-1.4335462445454168	0.0030872861336893554
ENSGALG00010022583	ortholog_one2one	ENSMUSG00000003355	0.5608818311189693	0.013483157298035836	-2.2309517951801845	2.3206897732964192e-42
ENSGALG00010022712	ortholog_one2one	ENSMUSG00000003360	-3.5196556143098765	5.664490758976028e-69	-0.6654162835771917	2.420174327633282e-12
ENSGALG00010008342	ortholog_one2one	ENSMUSG00000003363	1.0342525930657998	8.191326344282505e-31	-0.09646494478400694	0.623198786005045
ENSGALG00010028856	ortholog_one2one	ENSMUSG00000003382	-0.8461426170511872	1.1331879251200332e-6	-0.06769904359171607	0.3552109449308105
ENSGALG00010024642	ortholog_one2one	ENSMUSG00000003411	2.2550955213682236	2.80669642531858e-26	-0.8182485664983408	1.2625617089408588e-6
ENSGALG00010004172	ortholog_one2one	ENSMUSG00000003418	-2.8673302871380133	3.6968562424610756e-11	2.5342432191931317	2.851608464205832e-104
ENSGALG00010001654	ortholog_one2one	ENSMUSG00000003429	-0.4164435891458379	2.4266754116450864e-4	-0.3386939996821951	8.435878784740345e-8
ENSGALG00010009047	ortholog_one2one	ENSMUSG00000003435	-0.4920766645072348	1.4184560588611e-5	-0.22152355936877638	0.04279880717335946
ENSGALG00010009085	ortholog_one2one	ENSMUSG00000003437	-0.05535209532569697	0.66913242600974	-0.668446181650519	1.2090412079849405e-23
ENSGALG00010009059	ortholog_one2one	ENSMUSG00000003444	0.12845033636265463	0.44039821977102594	-1.6713919087718323	2.402708791178788e-95
ENSGALG00010015918	ortholog_one2one	ENSMUSG00000003452	1.4415931582638288	6.250930595702719e-19	0.9583646341946471	3.2883564385824575e-29
ENSGALG00010027703	ortholog_one2one	ENSMUSG00000003458	1.1928450423084027	1.4643971200726721e-21	0.0804840001599647	0.3576488381990696
ENSGALG00010028474	ortholog_one2one	ENSMUSG00000003464	0.18777251091321767	0.048591954684774015	-1.8596043702506677	7.926374739178167e-43
ENSGALG00010026229	ortholog_one2one	ENSMUSG00000003476	7.618240561904645	4.0214148003600718e-25	0.8591594684582592	2.8554846207182947e-6
ENSGALG00010022917	ortholog_many2many	ENSMUSG00000003484	1.1168433865288738	0.08564839978303934	-0.16910977214431566	0.33616514977863443
ENSGALG00010000145	ortholog_one2one	ENSMUSG00000003526	-0.2681964413781928	0.12856635192541943	-0.24818622392191383	0.20692838353167395
ENSGALG00010023999	ortholog_one2one	ENSMUSG00000003527	-0.0992034343297815	0.43426202247133283	0.2071883204443034	0.0126183368260166
ENSGALG00010021452	ortholog_one2one	ENSMUSG00000003528	-0.44368010412637043	0.014213586921600421	-0.3371174248037417	0.0246848425534379
ENSGALG00010000442	ortholog_one2one	ENSMUSG00000003531	-0.34248394275085	0.01902360905002993	-2.2722653284955805	7.93765630590139e-154
ENSGALG00010000356	ortholog_one2one	ENSMUSG00000003534	2.036007251560315	2.1581807814342386e-10	1.3601991353371248	2.3700810233713537e-22
ENSGALG00010018560	ortholog_many2many	ENSMUSG00000003546	-0.39686934936355245	0.0036956466840901868	-0.04618780727725587	0.5279490077336961
ENSGALG00010018183	ortholog_one2one	ENSMUSG00000003555	4.282395367821999	3.0193684145503946e-8	1.2021713124470588	0.0025791291345297184
ENSGALG00010018229	ortholog_one2one	ENSMUSG00000003559	1.1044992123700033	2.7173150355930656e-17	0.03198395624714574	0.9147448750295732
ENSGALG00010028744	ortholog_one2one	ENSMUSG00000003573	-1.4912729316686741	4.870663298217183e-15	1.0356158612655666	4.372324060209957e-24
ENSGALG00010028183	ortholog_one2one	ENSMUSG00000003575	-1.0985161827162195	1.7263409012121952e-30	0.3840443129618724	6.358153938662777e-6
ENSGALG00010000205	ortholog_one2one	ENSMUSG00000003581	-0.4932169176155434	1.3266188232760748e-5	-1.382827440627627	7.652332944071661e-39
ENSGALG00010000202	ortholog_one2many	ENSMUSG00000003585	-1.475969692160366	1.5437275748325406e-5	0.33495377305087454	0.39634561707968663
ENSGALG00010000575	ortholog_one2many	ENSMUSG00000003585	-1.475969692160366	1.5437275748325406e-5	-0.002656180095992141	0.9866153671682966
ENSGALG00010021111	ortholog_one2one	ENSMUSG00000003604	-1.75245004657408	5.0953409430091374e-21	-1.0523706705899722	5.128875149317421e-35
ENSGALG00010001123	ortholog_one2one	ENSMUSG00000003617	0.5096105103942568	0.39376356205740104	0.9275260217050723	7.673845603435705e-13
ENSGALG00010004137	ortholog_one2one	ENSMUSG00000003623	0.22278066626512966	0.03854855067155298	-0.3366458917838624	5.884972570169118e-6
ENSGALG00010014470	ortholog_one2one	ENSMUSG00000003644	-0.019970866871729605	0.9044877648541859	0.05351553514738528	0.566728655701282
ENSGALG00010022382	ortholog_one2one	ENSMUSG00000003657	-1.929093164888506	9.222807749478946e-9	-0.42306257139594666	0.48188283378295416
ENSGALG00010020131	ortholog_one2one	ENSMUSG00000003660	-0.8790487496132462	1.4246153307468474e-9	0.20470521433542274	0.003890703420794868
ENSGALG00010020113	ortholog_one2one	ENSMUSG00000003662	0.07259504770892737	0.4971214300411963	-1.2843422109468876	1.3048513812398774e-40
ENSGALG00010020922	ortholog_one2one	ENSMUSG00000003721	0.507719382549118	3.4845673864135595e-4	1.2071820469268826	3.499419723659784e-54
ENSGALG00010017539	ortholog_one2one	ENSMUSG00000003731	-0.932797786836643	2.2767041958550984e-9	0.3796587922370452	1.1880927970514307e-6
ENSGALG00010014922	ortholog_one2one	ENSMUSG00000003746	0.305720459694305	0.035598477447308916	-0.1419654499392019	0.33631733452447077
ENSGALG00010012186	ortholog_one2one	ENSMUSG00000003779	-0.11012049057105541	0.2739716074288918	-0.18381223070521804	0.10116342248392489
ENSGALG00010003352	ortholog_one2one	ENSMUSG00000003808	-0.4497494778055421	0.0021450458399688483	-0.3988731402429445	1.6563509811504004e-5
ENSGALG00010003403	ortholog_one2one	ENSMUSG00000003809	0.1887900758345885	0.08190317308174759	-1.1129939204715482	2.3920403648222047e-49
ENSGALG00010026498	ortholog_one2many	ENSMUSG00000003810	-1.3023998383149644	4.630960558051164e-9	0.3608648873769903	4.995991954456842e-8
ENSGALG00010028018	ortholog_one2many	ENSMUSG00000003810	-1.3023998383149644	4.630960558051164e-9	2.321838056860524	0.03612485958931095
ENSGALG00010003299	ortholog_one2one	ENSMUSG00000003813	1.1410158428626591	1.4440802153165172e-24	-1.397098114938526	1.802130490090863e-45
ENSGALG00010003305	ortholog_one2one	ENSMUSG00000003814	0.2616349723089562	0.0026619630473818296	-0.2979102603988201	6.905819673119384e-5
ENSGALG00010003374	ortholog_one2one	ENSMUSG00000003824	-0.0014236030765619264	0.9913679524267629	-2.0197853442662463	5.1784506325602805e-9
ENSGALG00010008274	ortholog_one2one	ENSMUSG00000003847	-1.5700975695364459	1.8907443979956058e-28	1.0144705595759378	1.2087608301582585e-40
ENSGALG00010008294	ortholog_one2one	ENSMUSG00000003848	-0.4497639538988091	3.225860678281703e-4	-1.5054308282768192	6.622821127495973e-50
ENSGALG00010008283	ortholog_one2one	ENSMUSG00000003849	-1.0005228799919503	2.1430219466764053e-7	0.01639375062711757	0.9706217816648688
ENSGALG00010012726	ortholog_one2one	ENSMUSG00000003882	-0.07026433609866896	0.8175472878968949	9.217146401738377	2.0376082154117885e-12
ENSGALG00010009043	ortholog_one2one	ENSMUSG00000003923	-0.6036496000364096	4.2077211123056094e-9	-0.939475123205926	4.924409194343719e-42
ENSGALG00010029254	ortholog_one2one	ENSMUSG00000003948	0.5469532342267442	0.002158008794798546	0.2097653064028646	4.209261890709621e-4
ENSGALG00010029244	ortholog_one2one	ENSMUSG00000003949	3.3366669738698977	1.6613464740909163e-22	0.9670180155331415	2.8366075164405817e-15
ENSGALG00010021786	ortholog_one2one	ENSMUSG00000003955	1.498864082602927	4.578742867682189e-27	-0.11136801817187826	0.19797745476618767
ENSGALG00010002492	ortholog_one2one	ENSMUSG00000003970	-1.9252629540122923	7.422623068956289e-92	-0.9491586571053956	9.504055082243435e-81
ENSGALG00010005431	ortholog_one2one	ENSMUSG00000003974	2.0451922931672932	0.010145969608302174	0.3828191046121527	0.5193917710227719
ENSGALG00010006575	ortholog_one2one	ENSMUSG00000003992	-0.08364521976119549	0.5091169834469982	-0.07215320254426243	0.6083645548322986
ENSGALG00010017104	ortholog_one2one	ENSMUSG00000004018	-0.7092616735585877	9.754177247005193e-9	-1.6951728755268076	8.425831377590917e-132
ENSGALG00010010418	ortholog_one2one	ENSMUSG00000004031	2.5315575110873616	7.904699606103908e-11	3.1789190374893415	5.728822662118106e-37
ENSGALG00010027915	ortholog_one2one	ENSMUSG00000004032	0.1001909284141185	0.4252776751281643	-1.201464376158385	8.407907316519498e-58
ENSGALG00010002197	ortholog_many2many	ENSMUSG00000004035	-0.4301650277529541	0.014104907775973084	-1.8749618202209992	4.766310310493133e-25
ENSGALG00010026098	ortholog_one2one	ENSMUSG00000004040	0.9747334374348098	4.6966533205256614e-12	-0.14353629276470242	0.01807209683996187
ENSGALG00010023347	ortholog_one2many	ENSMUSG00000004043	1.3288877775428218	3.1849322582896425e-19	-0.943399455532298	1.3026865094542076e-20
ENSGALG00010021165	ortholog_one2one	ENSMUSG00000004044	3.8164492358387165	2.3049451422261454e-90	5.7323627194349065	0
ENSGALG00010008377	ortholog_one2one	ENSMUSG00000004056	0.10547490917799894	0.465356871437015	-1.0516379228294181	1.402296956632634e-18
ENSGALG00010016623	ortholog_one2one	ENSMUSG00000004069	0.9675739864573532	2.120056237402073e-23	0.14617833902838845	0.06071684322529755
ENSGALG00010016792	ortholog_one2one	ENSMUSG00000004070	0.3027051781084811	0.0029873653868189047	-1.0163190051837294	1.2894455745283853e-29
ENSGALG00010016781	ortholog_one2one	ENSMUSG00000004071	0.9473971768956968	6.012490567996031e-15	0.5833174031879466	5.679288874644363e-10
ENSGALG00010008409	ortholog_one2one	ENSMUSG00000004096	-0.24408952391180777	0.029363064075273428	-0.6539498104911412	4.3124933369974776e-16
ENSGALG00010002837	ortholog_one2one	ENSMUSG00000004099	-1.4298048418803722	2.1081770929562036e-20	-0.2584785481262279	4.420418342206585e-5
ENSGALG00010002762	ortholog_one2one	ENSMUSG00000004100	-0.1690383686026499	0.2776620820762959	-0.9307643055177431	1.0840676546281806e-9
ENSGALG00010028700	ortholog_one2one	ENSMUSG00000004105	0.07960635866765221	0.6477980494127792	-0.17811882814516025	0.4602130870360203
ENSGALG00010009941	ortholog_one2one	ENSMUSG00000004110	-0.10763469881691685	0.7968878436513716	1.3768607149120697	9.02555840078213e-14
ENSGALG00010028762	ortholog_one2one	ENSMUSG00000004113	-2.1446112666993633	1.1057960429774795e-18	3.101976599915476	1.5079635732402514e-36
ENSGALG00010004757	ortholog_one2one	ENSMUSG00000004127	-0.6310629174177531	6.723259080583967e-4	-1.0852833244845095	9.715503699049816e-30
ENSGALG00010004060	ortholog_one2one	ENSMUSG00000004151	1.0012543571397121	4.666732748053153e-9	-0.33746844671685483	0.0017349455003234837
ENSGALG00010020103	ortholog_one2one	ENSMUSG00000004207	-1.0733678111953207	1.613459180251922e-37	1.1030998242111654	9.284577445849304e-41
ENSGALG00010000134	ortholog_one2one	ENSMUSG00000004221	0.39100129089017227	0.006487302578468614	-2.2368283151068336	2.0391037599034213e-59
ENSGALG00010021060	ortholog_one2one	ENSMUSG00000004231	-0.7759016931510189	0.20424060086531787	3.2170086429363955	3.0834698142993323e-4
ENSGALG00010024190	ortholog_one2one	ENSMUSG00000004233	-0.26397525405286065	0.33222474852639455	0.06565185373553942	0.4763960231014878
ENSGALG00010023434	ortholog_one2one	ENSMUSG00000004263	-3.2553593235642575	5.503081894382462e-60	-0.5187852958696053	6.254079399251606e-12
ENSGALG00010023490	ortholog_one2one	ENSMUSG00000004264	-0.038038512736716774	0.6796453159871698	-0.04549606647533631	0.601400274838933
ENSGALG00010023472	ortholog_one2one	ENSMUSG00000004266	0.5872257956724505	0.0053203476892516215	0.4099320113935016	0.05047056469303274
ENSGALG00010026252	ortholog_one2one	ENSMUSG00000004267	2.049266991192592	3.2673359717997035e-30	2.477240455771452	1.7101893652332833e-22
ENSGALG00010023522	ortholog_one2one	ENSMUSG00000004268	-0.43537170475405257	2.505446463547633e-4	-1.2511412679842584	3.7479703910791732e-6
ENSGALG00010023569	ortholog_one2one	ENSMUSG00000004270	0.8064050736908456	1.0865203241261793e-15	-0.4061774115361479	2.803250991256363e-5
ENSGALG00010009374	ortholog_one2one	ENSMUSG00000004296	0.1433088305220704	0.6734306906016586	0.19837900598643163	0.7385170680682496
ENSGALG00010019227	ortholog_one2one	ENSMUSG00000004317	-0.2697479413534012	0.14722099463260077	-0.024245045829815758	0.8201142854261596
ENSGALG00010008372	ortholog_one2one	ENSMUSG00000004319	1.3416151717695952	6.275770950701221e-11	0.2805869994809317	2.6805102486796415e-5
ENSGALG00010019585	ortholog_one2one	ENSMUSG00000004347	1.3813369350202482	1.736687000082372e-8	2.5237218170594047	5.749408813988629e-34
ENSGALG00010011663	ortholog_one2one	ENSMUSG00000004356	-1.2380279299143833	2.1459705179310793e-15	0.4703368180836191	6.138978537505466e-7
ENSGALG00010011308	ortholog_one2one	ENSMUSG00000004359	-0.027361508242857165	NA	0.13428896973969637	NA
ENSGALG00010004872	ortholog_one2one	ENSMUSG00000004360	-0.33967099149226787	0.39416892385836827	0.42529724528195406	0.06410717797370595
ENSGALG00010025996	ortholog_one2one	ENSMUSG00000004364	-2.5218331521527384	1.4136222398624188e-22	0.15273409879955502	0.00579442083553045
ENSGALG00010013624	ortholog_one2one	ENSMUSG00000004366	3.317155093400718	4.443794178880077e-5	1.5311712319164108	0.017474561707072577
ENSGALG00010015327	ortholog_one2one	ENSMUSG00000004383	-0.9163954653239538	4.635970783308926e-15	1.4644308512788722	6.879091438382461e-75
ENSGALG00010029264	ortholog_one2one	ENSMUSG00000004415	-2.899800152038512	2.0527320854053941e-22	-0.03238484440778046	0.830865890812809
ENSGALG00010018919	ortholog_one2one	ENSMUSG00000004451	1.6664976008947645	2.8504837124369244e-56	0.061910234181487535	0.4036028133033196
ENSGALG00010025621	ortholog_one2one	ENSMUSG00000004455	-0.9633478524323351	1.0615621232628701e-28	-0.19896399288697011	0.00969941179697723
ENSGALG00010024597	ortholog_one2one	ENSMUSG00000004460	0.7547286094459509	3.0915148407137276e-13	-0.1562022664470946	0.26843186126298113
ENSGALG00010024585	ortholog_one2one	ENSMUSG00000004462	-0.15708697967457594	0.16122662162198792	-0.9037032567948362	3.1140300721904964e-20
ENSGALG00010003818	ortholog_one2one	ENSMUSG00000004508	0.8040634959550833	1.4950937157653365e-7	1.8511513853073533	5.4496606103785844e-17
ENSGALG00010022497	ortholog_one2one	ENSMUSG00000004530	0.9761787608048151	5.57043352268303e-19	0.45873619700366886	2.588536214019419e-8
ENSGALG00010001453	ortholog_one2one	ENSMUSG00000004535	-0.11234024801109796	0.2966166528148062	0.4227496262558205	5.43659062320944e-8
ENSGALG00010027089	ortholog_one2one	ENSMUSG00000004552	-3.0645318127811696	2.2479326529023581e-7	0.3240651543367257	NA
ENSGALG00010003585	ortholog_one2one	ENSMUSG00000004565	-0.18880020007302067	0.2336218651732132	0.31251768196273577	0.0014644513498844394
ENSGALG00010003627	ortholog_one2one	ENSMUSG00000004567	0.4018842271718169	0.003480603846938323	-0.4941643532124951	9.008997753195651e-11
ENSGALG00010027244	ortholog_one2one	ENSMUSG00000004568	-1.298134021244467	8.267181280587847e-28	0.008705041701577937	0.9372683116896238
ENSGALG00010022983	ortholog_one2one	ENSMUSG00000004591	-0.6964459334346507	6.497054846202511e-6	0.36605010284286016	3.267795222118049e-10
ENSGALG00010019015	ortholog_one2many	ENSMUSG00000004612	0.699105337826302	0.20191653960641576	2.1318361615880614	5.717719964559991e-6
ENSGALG00010003489	ortholog_one2one	ENSMUSG00000004631	0.7915310219681713	9.384292897162157e-15	-0.1949292127703589	0.006101903021378443
ENSGALG00010001585	ortholog_one2one	ENSMUSG00000004633	-0.06861753458838991	0.7510869990675039	3.7768478728238652	4.122077909959237e-82
ENSGALG00010007789	ortholog_one2one	ENSMUSG00000004637	0.604927230499404	5.303151628578304e-5	-1.329198441662009	6.410527012403055e-35
ENSGALG00010016616	ortholog_one2one	ENSMUSG00000004642	-0.18414830696339346	0.0752829553378771	-1.071857451438539	9.254959784474727e-24
ENSGALG00010007864	ortholog_one2one	ENSMUSG00000004651	2.4253476215001233	0.020982783838829754	0.167535061478145	0.7736224052271866
ENSGALG00010027343	ortholog_one2one	ENSMUSG00000004654	0.006422458629420564	NA	-0.14103775163961416	NA
ENSGALG00010027337	ortholog_one2one	ENSMUSG00000004655	1.6824387957378175	1.1070033884671377e-5	1.1891647465174309	5.304455374228053e-7
ENSGALG00010021147	ortholog_one2one	ENSMUSG00000004661	0.0176323188135469	0.8925859888522457	0.12823632026112625	0.3099987552593477
ENSGALG00010027981	ortholog_one2one	ENSMUSG00000004665	1.0137706108960698	2.2298403103024588e-27	1.1445206423725087	1.6377528791866397e-26
ENSGALG00010027995	ortholog_one2one	ENSMUSG00000004667	-0.1567785053455775	0.21879673485984985	-0.4768584279244882	2.536914702063863e-6
ENSGALG00010000626	ortholog_one2one	ENSMUSG00000004668	0.16623429458615885	0.7272022918575516	1.1567229814086404	0.008933383525105322
ENSGALG00010027267	ortholog_one2one	ENSMUSG00000004677	-1.255265025202873	8.96537413777246e-20	0.14177075237643197	0.26222241387558237
ENSGALG00010003764	ortholog_one2one	ENSMUSG00000004698	1.201277536054798	3.593207999478507e-6	2.57614626977714	4.6294561971571804e-210
ENSGALG00010027685	ortholog_one2many	ENSMUSG00000004707	-1.3480150443554022	0.08150373713511158	1.225083606438967	0.0024491280450683497
ENSGALG00010027624	ortholog_one2one	ENSMUSG00000004709	-0.12770602314057525	0.8614735367326205	1.4781029567702693	0.011335427536731885
ENSGALG00010002340	ortholog_one2one	ENSMUSG00000004768	-1.0159318950824587	3.760195579238263e-20	-0.02651660521726509	0.8001870721050351
ENSGALG00010017870	ortholog_one2one	ENSMUSG00000004771	1.3544018844025978	4.648399424826754e-34	-0.6882823257150668	1.2473676537659937e-23
ENSGALG00010006113	ortholog_one2one	ENSMUSG00000004788	-0.22119604088217476	0.04438634464543772	-0.7681892368937939	3.3096142265446936e-30
ENSGALG00010006085	ortholog_one2one	ENSMUSG00000004789	0.514193617150982	0.0022144634817783974	0.2723018228207262	1.8150504447371897e-4
ENSGALG00010006107	ortholog_one2one	ENSMUSG00000004791	1.271647291930303	5.813856317081423e-5	-2.5416167414109307	9.808155189435302e-23
ENSGALG00010029757	ortholog_one2one	ENSMUSG00000004798	-0.9140942805411877	6.804275406110177e-20	-0.04001887137963197	0.6615503973289117
ENSGALG00010009665	ortholog_one2one	ENSMUSG00000004815	-0.7555985603134648	6.734530872184931e-7	0.35418896836159874	0.10104697912322387
ENSGALG00010017682	ortholog_one2one	ENSMUSG00000004821	NA	NA	4.235498797584183	1.023627699504628e-5
ENSGALG00010017799	ortholog_one2one	ENSMUSG00000004837	1.439870756798928	5.986584156365206e-20	1.540217884627753	2.969690992659954e-8
ENSGALG00010007661	ortholog_one2one	ENSMUSG00000004842	-0.1759401083063552	NA	1.496982517245459	0.008996774859712712
ENSGALG00010007680	ortholog_one2one	ENSMUSG00000004843	-0.2438688587330664	0.01149358056646668	-0.3086681711079514	1.0278619580324478e-5
ENSGALG00010001244	ortholog_one2one	ENSMUSG00000004846	-0.11206816277612959	0.4961322783412905	0.7255088643731167	3.138179057400276e-4
ENSGALG00010001422	ortholog_one2one	ENSMUSG00000004849	0.36258822860298373	0.0016358446318679796	-1.3908521267820768	1.50870825064764e-63
ENSGALG00010027045	ortholog_one2one	ENSMUSG00000004864	0.09992601799856825	0.789503713726607	-1.2299239741940544	6.680993064053312e-7
ENSGALG00010026964	ortholog_one2one	ENSMUSG00000004865	-0.31424829933247633	0.019629996785461658	-0.06690662273311275	0.29197827238918295
ENSGALG00010025378	ortholog_one2one	ENSMUSG00000004872	-3.975203380960552	2.7002582440238658e-22	-5.355848001446584	3.3724430383080523e-130
ENSGALG00010016460	ortholog_one2one	ENSMUSG00000004880	0.6987991795295886	5.407757923563812e-12	-0.5961872292098592	2.169638950843062e-17
ENSGALG00010027322	ortholog_one2one	ENSMUSG00000004885	-4.103742651090705	7.315572720820001e-39	-6.56103559652479	0
ENSGALG00010028339	ortholog_one2one	ENSMUSG00000004892	0.34885305192503147	0.5538228511670421	0.09595854410549741	0.7177533105443253
ENSGALG00010028329	ortholog_one2one	ENSMUSG00000004894	0.7431740227284476	0.2538903790080517	0.009883919119210256	0.9866394412028623
ENSGALG00010027334	ortholog_one2one	ENSMUSG00000004895	-2.967366931793694	3.34035043115436e-84	-0.9237249918361232	1.1657403328122562e-68
ENSGALG00010027325	ortholog_one2one	ENSMUSG00000004896	0.021888176860709346	0.8785710475431313	0.05505902239960891	0.7941081899698413
ENSGALG00010027332	ortholog_one2one	ENSMUSG00000004897	-1.1539013234959203	9.651466468581353e-24	-0.36344025127995455	2.2811772897161307e-5
ENSGALG00010027502	ortholog_one2one	ENSMUSG00000004929	-0.7910470876786903	1.0007616692362202e-7	-0.19252039472524252	0.12420090938106836
ENSGALG00010028103	ortholog_one2one	ENSMUSG00000004931	0.24801612138532048	0.054157504245113675	-0.4397212221256681	1.911377779793573e-6
ENSGALG00010028086	ortholog_one2one	ENSMUSG00000004933	-0.33806076482675945	0.2959033360274229	0.2906489038831503	0.3344427254924983
ENSGALG00010027113	ortholog_one2one	ENSMUSG00000004934	-0.3732901527407974	8.310642290600668e-4	-0.3535625551456848	7.653273854048978e-6
ENSGALG00010018000	ortholog_one2one	ENSMUSG00000004936	0.7909998838065437	8.693276479287451e-15	-0.2375119627539606	4.5646794521662335e-4
ENSGALG00010027537	ortholog_one2one	ENSMUSG00000004937	0.0745039879012933	0.632120480500119	0.16704754918679787	0.1534264526559021
ENSGALG00010027821	ortholog_one2one	ENSMUSG00000004939	7.889712354177597	2.969741250352916e-14	1.306677674026277	1.0421782627120858e-40
ENSGALG00010006070	ortholog_one2one	ENSMUSG00000004945	-0.20289952134679778	0.27167759183187096	-0.38792819672059126	0.0014443669729909444
ENSGALG00010029192	ortholog_one2one	ENSMUSG00000004947	0.151651245591463	0.2519560677131044	-0.3540765391476105	1.455413128805029e-4
ENSGALG00010021282	ortholog_one2many	ENSMUSG00000004948	0.015272984632641628	NA	1.947690434366983	1.399926349573937e-6
ENSGALG00010021314	ortholog_one2many	ENSMUSG00000004948	0.015272984632641628	NA	-0.42360425986896544	0.004537035462312447
ENSGALG00010021654	ortholog_one2many	ENSMUSG00000004948	0.015272984632641628	NA	0.22180184399638161	0.6678297446134598
ENSGALG00010029612	ortholog_one2one	ENSMUSG00000004951	4.619189102838918	4.657174865794288e-159	6.917999719384438	0
ENSGALG00010029932	ortholog_one2one	ENSMUSG00000004952	-0.6593239194019831	0.14418920175715236	-0.55414445429037	0.0061434039328506695
ENSGALG00010001857	ortholog_one2one	ENSMUSG00000004980	-1.0697234476900224	5.392611632471603e-23	-0.6920749125061759	1.977817356248513e-12
ENSGALG00010003249	ortholog_one2one	ENSMUSG00000004994	0.4115391142639161	0.001265339716389734	-0.15167214057769335	0.29609461190700936
ENSGALG00010003248	ortholog_one2one	ENSMUSG00000004996	1.2601007499170689	6.024360043758647e-18	-1.2070806700386332	1.886194073469898e-36
ENSGALG00010005622	ortholog_one2one	ENSMUSG00000005034	-0.17508847276101636	0.11294868629963949	-0.08991707434557024	0.8753805845676463
ENSGALG00010029307	ortholog_one2one	ENSMUSG00000005043	0.2992032957704417	0.04485003446402073	-0.7504350306667559	5.462820620511036e-15
ENSGALG00010019284	ortholog_one2one	ENSMUSG00000005045	-0.11490022482820568	0.7675897250321841	-0.0355955607924764	0.7003062790002466
ENSGALG00010021752	ortholog_one2one	ENSMUSG00000005054	0.18175053581266462	0.1340857630301398	0.025509416295886024	0.7651503276129374
ENSGALG00010029297	ortholog_one2one	ENSMUSG00000005057	-3.3563141536911	1.555779799636328e-20	0.4474304342377438	1.0073789504215817e-4
ENSGALG00010023800	ortholog_one2one	ENSMUSG00000005069	-0.7439918257818142	1.9867842096654997e-7	-0.21579569429474527	0.005268244739563218
ENSGALG00010017041	ortholog_one2many	ENSMUSG00000005078	0.2917495407952374	0.02472333796958613	-0.794270941008711	5.999732886586648e-20
ENSGALG00010024974	ortholog_one2one	ENSMUSG00000005087	2.7102148979745673	1.4896967300322268e-23	-0.5496881205943983	0.12155759947285641
ENSGALG00010025067	ortholog_one2one	ENSMUSG00000005089	0.14228545174989907	0.7618378798224393	0.04181037528277588	0.754249475937682
ENSGALG00010023319	ortholog_one2one	ENSMUSG00000005102	-1.1207640182556096	2.846114582405842e-22	-0.02921453829496509	0.7973496540648848
ENSGALG00010009542	ortholog_one2one	ENSMUSG00000005103	1.174198551867346	6.659904612881509e-17	0.435139098700251	7.220959283163721e-15
ENSGALG00010010094	ortholog_one2one	ENSMUSG00000005107	-0.8605386258312554	0.04535765060252329	0.16488698505776747	0.7743949625033311
ENSGALG00010009736	ortholog_one2one	ENSMUSG00000005124	2.1905362062093223	1.436779270116273e-26	-0.518274339505295	0.21824076146399687
ENSGALG00010009749	ortholog_one2one	ENSMUSG00000005125	0.11974025268009632	0.6622683270074613	1.1257969155000076	7.983301014716049e-9
ENSGALG00010000820	ortholog_one2one	ENSMUSG00000005148	-0.040971021099448675	0.8819800684131497	-1.7003985630551808	3.152369846877549e-12
ENSGALG00010002148	ortholog_one2one	ENSMUSG00000005198	-1.8756850539999674	5.0472474135073386e-23	-0.36353182695940994	1.363196682683823e-7
ENSGALG00010013434	ortholog_one2one	ENSMUSG00000005220	4.673650531024922	1.9423498648552333e-42	7.451980619738061	4.537212433912677e-234
ENSGALG00010001969	ortholog_one2one	ENSMUSG00000005225	-1.7442879034457468	1.8667985562478356e-38	2.020478234470368	1.016108111494296e-109
ENSGALG00010025362	ortholog_one2one	ENSMUSG00000005232	-1.2230081791413747	0.04637245679007699	-0.18253489994138006	0.36053183449943094
ENSGALG00010025380	ortholog_one2one	ENSMUSG00000005233	0.39508750756825667	1.1423024461670323e-4	-1.4550737767114759	4.416898035044407e-69
ENSGALG00010010941	ortholog_one2one	ENSMUSG00000005251	-0.19113971155761345	0.5784524440789818	0.08041552757801368	0.6985407371012259
ENSGALG00010024439	ortholog_one2one	ENSMUSG00000005262	-0.056028152541490406	0.5755145022763849	-0.35239010225201434	2.0902919036237496e-6
ENSGALG00010014796	ortholog_one2one	ENSMUSG00000005268	4.175746887416814	2.6438396505984717e-20	-1.5331237928915824	3.348469094335545e-5
ENSGALG00010016924	ortholog_one2one	ENSMUSG00000005299	-0.011833958045957634	0.9161808545790661	0.5613920173003041	9.270962909488296e-15
ENSGALG00010015628	ortholog_one2one	ENSMUSG00000005312	-0.4997151284719208	1.7906548057430067e-5	-0.1847642324557985	0.17698549695432936
ENSGALG00010011810	ortholog_one2one	ENSMUSG00000005320	-0.8776659498775937	0.08451070457289946	-2.602678489542821	2.5282376692531257e-61
ENSGALG00010028671	ortholog_one2one	ENSMUSG00000005338	0.3482182871140826	0.4345813645701668	0.6070012988511465	2.8730767955375477e-5
ENSGALG00010028662	ortholog_one2many	ENSMUSG00000005339	0.06191896404175501	NA	-0.511134649479047	2.0523597233908225e-4
ENSGALG00010014945	ortholog_one2one	ENSMUSG00000005354	0.7749175219096948	2.0469886200759463e-18	-0.4921816797667741	2.456316924902424e-9
ENSGALG00010027636	ortholog_one2one	ENSMUSG00000005357	-0.033696923324022174	0.9322083293123972	5.34522192600985	2.87901319747939e-166
ENSGALG00010013632	ortholog_one2one	ENSMUSG00000005360	0.6607319032404042	2.378912584182051e-6	1.7772712683556207	1.0243719393867487e-18
ENSGALG00010020509	ortholog_one2one	ENSMUSG00000005362	0.31923606645940444	0.014820285483770089	0.1984502790953302	0.06616772779578906
ENSGALG00010020457	ortholog_one2one	ENSMUSG00000005364	-0.1963879034025947	NA	1.1527964937038677	0.01130081631759824
ENSGALG00010017746	ortholog_one2one	ENSMUSG00000005370	-0.7894145945927138	9.742905659712066e-15	-0.40467068766091324	4.47296701218656e-11
ENSGALG00010017762	ortholog_one2one	ENSMUSG00000005371	-2.449478111534282	2.5299073043077364e-37	-0.12998911210127484	0.02567436607637426
ENSGALG00010029533	ortholog_one2one	ENSMUSG00000005373	-1.030601027898205	0.010052912791836528	-0.2555955922635511	0.23828979359617408
ENSGALG00010029528	ortholog_one2one	ENSMUSG00000005374	0.07220706589517926	0.5142511409829559	-0.9870448849015706	2.228439697162245e-16
ENSGALG00010029513	ortholog_one2one	ENSMUSG00000005378	-0.21265728865966202	0.11386052449486068	-0.33828329956141945	0.0022189869453141287
ENSGALG00010009327	ortholog_one2one	ENSMUSG00000005397	0.617536110146297	0.013429038926517747	-1.7650254724859031	1.7182275010197526e-9
ENSGALG00010015126	ortholog_one2one	ENSMUSG00000005410	-0.7935249437835127	1.9472106641520107e-13	-1.0323140744026806	3.628056640371505e-28
ENSGALG00010015155	ortholog_one2one	ENSMUSG00000005413	-0.05483929474068883	0.8575145444879425	-0.7860184073249221	5.4534501360653486e-12
ENSGALG00010021689	ortholog_one2one	ENSMUSG00000005417	-1.770349091606721	2.934123668502126e-23	0.7093553577090372	1.6408444161256654e-25
ENSGALG00010018404	ortholog_many2many	ENSMUSG00000005465	3.3356172450003996	1.1428290875554772e-23	-0.4557645350972909	0.18635197443365947
ENSGALG00010003909	ortholog_one2one	ENSMUSG00000005483	0.07188161059272737	0.6203234397054956	-1.2435583552634226	2.3656147373941707e-45
ENSGALG00010024102	ortholog_one2one	ENSMUSG00000005493	0.30141659985684344	0.6009279380542358	-0.26339488290121565	1.5914406532624916e-4
ENSGALG00010011106	ortholog_one2one	ENSMUSG00000005501	0.24021622403846393	0.04942157719445055	0.2859922711349643	0.008220419159528371
ENSGALG00010001589	ortholog_one2one	ENSMUSG00000005503	-7.5605090861130595	5.8066793726368964e-30	-8.196249766608366	7.4781458103728e-25
ENSGALG00010022032	ortholog_one2one	ENSMUSG00000005505	0.16522131059949044	0.24241587941988985	-0.3040693559135744	5.621379318319649e-4
ENSGALG00010022161	ortholog_one2one	ENSMUSG00000005506	-0.4108239695237266	0.004543990165603321	1.1608859235705802	4.434719771971156e-25
ENSGALG00010023836	ortholog_one2one	ENSMUSG00000005510	0.7731873905105016	6.50214596720229e-8	0.47744895137231486	3.915017816065322e-12
ENSGALG00010029617	ortholog_one2one	ENSMUSG00000005514	-1.0917919019407276	2.5629866660841375e-21	-0.2902930013502621	9.016662617053081e-4
ENSGALG00010018730	ortholog_one2one	ENSMUSG00000005533	-1.6044889571747598	6.219625729819536e-58	2.1967820704826186	5.852869487345619e-120
ENSGALG00010027254	ortholog_one2one	ENSMUSG00000005534	-0.44622003528525345	0.034350752875831524	0.755491060498549	9.808402303169943e-21
ENSGALG00010004378	ortholog_one2one	ENSMUSG00000005566	-2.371081379976364	1.0697716977799486e-59	-0.5716075948080421	3.883424528135369e-12
ENSGALG00010004369	ortholog_one2one	ENSMUSG00000005575	-1.0221265405021593	7.724490387546205e-18	-0.49128266546338156	2.581424094930774e-12
ENSGALG00010016544	ortholog_one2one	ENSMUSG00000005580	-0.20199559646314247	0.6147503594625185	0.5719396779068944	2.462611228404552e-14
ENSGALG00010007430	ortholog_one2one	ENSMUSG00000005583	2.870831579087588	2.8870346668055936e-91	3.8339255183574528	1.0365307179722354e-257
ENSGALG00010021050	ortholog_one2one	ENSMUSG00000005609	-0.2091650822437229	0.1487627046236695	-0.19581136006918756	9.226926622998629e-4
ENSGALG00010021044	ortholog_one2one	ENSMUSG00000005610	-0.44465054757206957	3.1180675380045703e-4	-0.05372568230951704	0.3878512892100397
ENSGALG00010021055	ortholog_one2one	ENSMUSG00000005611	3.222570887275917	4.540216878713395e-73	2.935131405368189	6.950228086737768e-51
ENSGALG00010014935	ortholog_one2one	ENSMUSG00000005615	0.045821903866723954	0.7963375179407052	-0.41236293728890666	6.4809072942001384e-9
ENSGALG00010022312	ortholog_one2one	ENSMUSG00000005621	-0.5751702283965814	6.1697911501311614e-6	-0.0044683830472455124	0.978248002265649
ENSGALG00010028600	ortholog_one2one	ENSMUSG00000005625	0.25347924598170796	0.00918855056411488	-0.5729382845126206	2.522627152881964e-6
ENSGALG00010028598	ortholog_one2one	ENSMUSG00000005628	-2.503463443228208	1.1161278645306591e-12	1.1108263706475772	2.8273829288429623e-4
ENSGALG00010027350	ortholog_one2one	ENSMUSG00000005640	-0.441658722969393	0.4479344962650568	-1.0962796609563203	6.1390792421633555e-6
ENSGALG00010005890	ortholog_one2one	ENSMUSG00000005656	-0.03833580323201154	0.773641643220594	-0.5952800810163853	2.215352188669892e-27
ENSGALG00010020700	ortholog_one2one	ENSMUSG00000005667	-0.353620712219353	0.003092720246931639	0.002244679405655718	0.9876227378864776
ENSGALG00010013314	ortholog_one2one	ENSMUSG00000005672	-0.04969694472602616	0.741760222248064	-1.686512378556954	5.237370418509231e-26
ENSGALG00010027496	ortholog_one2one	ENSMUSG00000005677	0.9917176331981101	0.1512595313563195	0.402036398304466	0.4701286986453416
ENSGALG00010024949	ortholog_one2one	ENSMUSG00000005682	-0.36065560022035115	7.236112675885349e-5	-0.2103658454438341	0.022513595602899207
ENSGALG00010024933	ortholog_one2many	ENSMUSG00000005683	1.1643819955280452	1.7723622634381685e-10	0.0691789750769879	0.4484699660298452
ENSGALG00010021085	ortholog_one2one	ENSMUSG00000005686	2.436983498867693	1.4815124282769731e-24	1.6406524108713771	3.500432399611878e-33
ENSGALG00010025458	ortholog_one2one	ENSMUSG00000005687	-0.15384426962643505	0.0853231201656341	-0.7459921926227023	6.336035452725988e-14
ENSGALG00010013213	ortholog_one2one	ENSMUSG00000005696	0.16895450137887563	NA	4.720856368538426	2.5471291919301377e-15
ENSGALG00010022627	ortholog_one2one	ENSMUSG00000005698	-1.5339275323769894	1.7235999669645487e-27	-0.685294900410381	7.380987719802566e-40
ENSGALG00010024366	ortholog_one2one	ENSMUSG00000005699	0.4179275463337858	0.004864267510293244	0.1842078880209308	0.5245229153424089
ENSGALG00010021641	ortholog_one2one	ENSMUSG00000005705	0.35780143878135806	0.48879340053289333	-0.8345914637945734	0.11311162205565503
ENSGALG00010014889	ortholog_one2one	ENSMUSG00000005716	4.119004236608639	2.7898558794832993e-4	1.3394152099528236	2.576814736315309e-16
ENSGALG00010016379	ortholog_one2one	ENSMUSG00000005718	-1.8706507809820168	7.106919767413517e-25	-2.291849790479012	9.110986077901715e-154
ENSGALG00010020833	ortholog_one2one	ENSMUSG00000005732	-0.7343712875835708	1.4054795647520994e-7	-1.0248686027630418	1.2863350570370034e-42
ENSGALG00010008142	ortholog_one2one	ENSMUSG00000005763	-0.6999412294265744	0.2232005853273743	0.9491746553093517	0.0010563860787675865
ENSGALG00010027397	ortholog_one2one	ENSMUSG00000005774	-1.081430005362302	2.5667030497811142e-20	-1.0097786621253755	5.065799677106803e-19
ENSGALG00010027985	ortholog_one2one	ENSMUSG00000005779	-0.6147703064519084	4.813594701370767e-13	-0.6028831902769727	7.558634253485942e-14
ENSGALG00010016931	ortholog_one2one	ENSMUSG00000005802	-0.9005124176875855	3.028506007787266e-8	0.1190565218535892	0.10336970547402646
ENSGALG00010016962	ortholog_one2one	ENSMUSG00000005803	-0.17135159010612563	0.5377942534302725	1.4248428791590302	1.697982233875421e-27
ENSGALG00010017070	ortholog_one2one	ENSMUSG00000005804	-0.6552221743740988	3.3935202067847527e-12	-0.17144809416720272	0.11299783699528343
ENSGALG00010004641	ortholog_one2one	ENSMUSG00000005813	-0.12644243814065223	0.3997162373261844	0.22387600971502783	0.0011785735151898988
ENSGALG00010005127	ortholog_one2one	ENSMUSG00000005836	4.490787504789082	8.174448644308421e-116	6.648823682404006	1.123877538082597e-43
ENSGALG00010020184	ortholog_one2one	ENSMUSG00000005846	-0.20078946058263447	0.07707288797514314	-0.7108958950432297	9.446308499556269e-14
ENSGALG00010015104	ortholog_one2one	ENSMUSG00000005864	-0.10977163750885498	0.8568477336673156	-3.4471587595735684	4.247031176031015e-8
ENSGALG00010008333	ortholog_one2one	ENSMUSG00000005871	-1.3683660652078193	6.700862299716367e-11	1.3995305345094362	1.552974978074332e-74
ENSGALG00010008292	ortholog_one2one	ENSMUSG00000005873	1.4715358419320783	4.995571720257017e-31	0.24075455001202228	0.05699092601429158
ENSGALG00010021970	ortholog_one2one	ENSMUSG00000005881	0.4628088036154718	2.6131532109476654e-8	-0.09357588920945226	0.26274276900365395
ENSGALG00010021404	ortholog_one2one	ENSMUSG00000005882	1.0761518367510026	2.7717315560092762e-27	-0.21713514295091216	0.048673988510194256
ENSGALG00010015026	ortholog_one2one	ENSMUSG00000005883	-0.6108961057882368	0.26364566900682607	-1.0255834659321603	0.017613110428448205
ENSGALG00010003775	ortholog_one2one	ENSMUSG00000005886	-0.9035463462690854	1.7399677908176146e-8	0.8791718135779691	3.0233491055620613e-35
ENSGALG00010008082	ortholog_one2many	ENSMUSG00000005891	0.015672586425534443	NA	0.38350344335330094	0.5098245207213927
ENSGALG00010021890	ortholog_one2one	ENSMUSG00000005892	2.5854319742103793	7.967474481857517e-5	-0.024869705382692127	0.9485188209040416
ENSGALG00010021978	ortholog_one2one	ENSMUSG00000005893	-0.6730822441664547	1.3406619432290883e-5	1.0835825555917402	2.032438872864508e-37
ENSGALG00010011653	ortholog_one2one	ENSMUSG00000005897	-0.8515919103129681	1.4670447112374896e-17	-0.04800105406109905	0.6571198428727386
ENSGALG00010026295	ortholog_one2one	ENSMUSG00000005899	-0.767184671340904	6.807361274974301e-17	-0.24679341246954437	0.0038172819587259563
ENSGALG00010004952	ortholog_one2one	ENSMUSG00000005907	-0.17172552665968416	0.20336180117476094	0.18389929954343687	0.055964161147471145
ENSGALG00010016593	ortholog_one2one	ENSMUSG00000005917	-0.1841036403496719	0.7422233554548723	0.07984292339741753	0.8940229004472762
ENSGALG00010024671	ortholog_one2one	ENSMUSG00000005936	-0.25396102864549885	0.020229768565901026	-0.3417185441104655	1.9226517341006687e-9
ENSGALG00010029744	ortholog_one2one	ENSMUSG00000005949	-0.26766809876151654	0.0203910562569063	-0.220218817831895	0.04143781717232274
ENSGALG00010029739	ortholog_one2one	ENSMUSG00000005950	1.8330087802305557	8.623156627573495e-4	0.7863832509368569	4.416835755014675e-17
ENSGALG00010029745	ortholog_one2one	ENSMUSG00000005951	-0.35024526180345034	0.4208750290465747	-0.6023470385929168	7.416234498796246e-5
ENSGALG00010029746	ortholog_one2one	ENSMUSG00000005952	-0.29810232316800267	0.5520193911716423	-0.5503260952552447	0.18956666324226099
ENSGALG00010016022	ortholog_one2one	ENSMUSG00000005958	-1.5756298089837621	1.8700165715534678e-14	-0.09672859721978437	0.31140865796525913
ENSGALG00010027994	ortholog_one2one	ENSMUSG00000005968	0.9456815244520406	2.3307664660594777e-8	1.2654313581869943	9.526062577719938e-20
ENSGALG00010023668	ortholog_one2one	ENSMUSG00000005973	0.41358500308214863	0.058036224690054414	0.3880949872857432	8.228428848579529e-10
ENSGALG00010016346	ortholog_one2one	ENSMUSG00000005981	0.27782629216057203	0.06862120003563969	0.24070884302138607	4.296663392166185e-4
ENSGALG00010016738	ortholog_one2one	ENSMUSG00000005982	-0.4566292188503086	3.6311500787734386e-5	0.034574453427598816	0.7255761039439277
ENSGALG00010024205	ortholog_one2one	ENSMUSG00000005986	-1.2909954930461256	5.951487542785573e-6	-0.40354913453563085	6.488507314304049e-5
ENSGALG00010014092	ortholog_one2one	ENSMUSG00000005994	0.12647191876168684	NA	7.8713794806575	2.446468470572361e-8
ENSGALG00010021514	ortholog_one2one	ENSMUSG00000006005	-0.6603847547196167	7.62304765493829e-4	0.39032958790614725	1.147754809128636e-10
ENSGALG00010021497	ortholog_one2one	ENSMUSG00000006007	-5.084513304375625	9.231753008066119e-5	4.2758435962894135	9.437079739750513e-7
ENSGALG00010021504	ortholog_one2one	ENSMUSG00000006010	0.2048310766534491	0.19754311999079407	-0.2666857552422224	0.006356369470624256
ENSGALG00010021525	ortholog_one2one	ENSMUSG00000006014	0.110354845495649	0.8250900611413825	-0.27621054062619615	0.0040905109755403615
ENSGALG00010008830	ortholog_one2one	ENSMUSG00000006019	-0.49584954955569577	0.0028168721583411837	-0.35079901474745423	0.004135052064569066
ENSGALG00010010774	ortholog_one2one	ENSMUSG00000006021	0.7801409024991447	8.248200849896593e-9	-1.353344328738056	6.3757334087314004e-59
ENSGALG00010010781	ortholog_one2one	ENSMUSG00000006024	0.825651521617701	1.3951063940488773e-24	-0.29991838725868863	4.958982253510131e-5
ENSGALG00010008449	ortholog_one2one	ENSMUSG00000006050	0.9325599312946512	1.5297356489617916e-17	-1.576556735225865	4.0725278184743183e-41
ENSGALG00010026334	ortholog_one2one	ENSMUSG00000006056	0.0848289043573606	NA	0.06249663238327509	0.41866608156694685
ENSGALG00010026298	ortholog_one2one	ENSMUSG00000006058	-0.5499822886707739	0.05487224343128559	-0.5201177511000264	9.675735103369885e-10
ENSGALG00010008991	ortholog_one2one	ENSMUSG00000006095	0.27437165790535906	0.01171976299959818	-0.45809792079552986	1.8566228738527373e-9
ENSGALG00010029338	ortholog_one2one	ENSMUSG00000006127	0.7663503978860895	1.205521499443235e-7	0.1561632574300983	0.1687256215291996
ENSGALG00010026221	ortholog_one2one	ENSMUSG00000006134	-0.7229928582709675	1.2331171196468009e-15	-0.2803931138046285	1.0036508777400129e-5
ENSGALG00010029156	ortholog_one2one	ENSMUSG00000006143	-2.7391952584375527	6.962808409825774e-5	-8.816334856423117	1.7165112483403462e-16
ENSGALG00010012945	ortholog_one2one	ENSMUSG00000006169	-0.732102125760173	1.7862071161482442e-11	0.33123365484355544	4.841766494511315e-9
ENSGALG00010008147	ortholog_one2one	ENSMUSG00000006191	0.7269326897136766	1.427065470331036e-6	-0.11415552858936784	0.16154582067848397
ENSGALG00010001705	ortholog_one2one	ENSMUSG00000006205	2.4953699164888037	1.4696449171799892e-18	-1.660870213821239	5.295472695100865e-25
ENSGALG00010016577	ortholog_one2one	ENSMUSG00000006215	-0.9043947866233957	3.783467628522683e-12	-0.4079523401422464	1.5809931463839485e-4
ENSGALG00010005479	ortholog_many2many	ENSMUSG00000006216	5.0891230394567195	2.48580517926084e-7	1.2126528281556732	0.0349794813386518
ENSGALG00010016550	ortholog_one2one	ENSMUSG00000006219	-0.0501557660802557	0.7247851532053281	-2.2482851190364106	6.5499641053635975e-115
ENSGALG00010016602	ortholog_one2many	ENSMUSG00000006221	13.387558483994312	7.98219140898764e-41	5.697625624386604	2.0546341299412056e-75
ENSGALG00010017560	ortholog_one2many	ENSMUSG00000006221	13.387558483994312	7.98219140898764e-41	11.10562516548491	2.6809293593163224e-55
ENSGALG00010004250	ortholog_one2one	ENSMUSG00000006262	0.9155235974020708	2.4926783254290038e-5	1.0711622012757482	5.759120840780183e-62
ENSGALG00010018545	ortholog_one2one	ENSMUSG00000006269	-0.18754425536826477	0.7535527938236221	-1.8493966162264968	7.83909475988016e-5
ENSGALG00010017907	ortholog_one2one	ENSMUSG00000006270	-1.592855409122156	0.07256756993327458	0.04371360168600131	NA
ENSGALG00010017694	ortholog_one2one	ENSMUSG00000006273	0.3303194185591902	0.003639364091168521	0.14304906114556679	0.1579153917956994
ENSGALG00010004351	ortholog_one2one	ENSMUSG00000006276	-0.267650172074764	0.010925022576409047	4.842088261838078	0.0031476349265829227
ENSGALG00010000126	ortholog_one2one	ENSMUSG00000006289	1.0544811402151202	2.4606254169761953e-23	-2.4654705560165833	2.180743457804974e-62
ENSGALG00010019223	ortholog_one2one	ENSMUSG00000006299	0.3046438363919457	0.002421309520828298	-0.5358648828619148	2.4775929489742697e-5
ENSGALG00010019127	ortholog_one2one	ENSMUSG00000006301	1.8845811967876287	7.643868925553787e-35	-0.5380486082529989	1.326896902471918e-6
ENSGALG00010019233	ortholog_one2one	ENSMUSG00000006304	0.6020783701808848	8.260586772430747e-13	-0.6789106669561256	1.343143883043676e-30
ENSGALG00010000232	ortholog_one2one	ENSMUSG00000006315	1.1096294641689837	6.424024468932093e-23	-0.904019524293363	1.4553519919414552e-16
ENSGALG00010023983	ortholog_one2one	ENSMUSG00000006342	0.7782353082977297	0.00201490180600806	2.3176646755500894	0.003485291409823932
ENSGALG00010026320	ortholog_one2one	ENSMUSG00000006344	3.5488043925084347	3.198651056405086e-24	0.5737779158447956	7.128761605382892e-4
ENSGALG00010026362	ortholog_one2one	ENSMUSG00000006345	-0.3338606908849598	0.5012291185737492	0.3406386036389136	0.10199447243758915
ENSGALG00010013212	ortholog_one2one	ENSMUSG00000006356	5.353673714278189	9.085386387204918e-251	5.7087217722922485	0
ENSGALG00010013158	ortholog_one2one	ENSMUSG00000006360	5.139966154709242	9.152427117721818e-104	3.4041238579949735	2.04719112780646e-59
ENSGALG00010007930	ortholog_one2one	ENSMUSG00000006362	-0.3857211467733526	5.787522289662776e-4	-0.6063243726116028	8.42348669878561e-12
ENSGALG00010012285	ortholog_one2one	ENSMUSG00000006369	-0.29549132816425394	0.037532396860810266	-2.382512862647134	2.436684102418345e-5
ENSGALG00010013385	ortholog_one2one	ENSMUSG00000006373	-0.6193907252684201	6.542825008197947e-7	-0.5454373778954272	5.513485433695533e-7
ENSGALG00010010776	ortholog_one2one	ENSMUSG00000006378	-0.46825027888066945	0.07309830103204684	-0.9060200871748686	7.089800192322688e-29
ENSGALG00010006538	ortholog_one2one	ENSMUSG00000006386	3.0659183417275644	7.756256116733891e-59	3.1048626763105363	5.270664479976524e-217
ENSGALG00010022689	ortholog_one2one	ENSMUSG00000006389	2.4369122925408004	1.0504051457479619e-27	0.6005296237319354	0.010097983170326829
ENSGALG00010022717	ortholog_one2one	ENSMUSG00000006390	1.4209365496634607	1.8645370134726158e-36	0.07569641385358973	0.4208796615431298
ENSGALG00010021429	ortholog_one2one	ENSMUSG00000006392	0.03161004804454548	0.7953888505886925	-0.4765675192883559	4.778981725293563e-6
ENSGALG00010022702	ortholog_one2one	ENSMUSG00000006398	-0.1737631925822586	0.15759308972772537	-0.7449109674115851	3.0043948233765274e-10
ENSGALG00010027561	ortholog_one2one	ENSMUSG00000006403	-0.642996051225127	4.8630067564244504e-4	-0.30554095311800605	0.28949925918911007
ENSGALG00010028490	ortholog_one2one	ENSMUSG00000006411	-3.599260349542906	6.717073158172176e-11	-1.658228041156597	1.3924141788253495e-22
ENSGALG00010028030	ortholog_one2one	ENSMUSG00000006412	-0.7337317197431341	0.00177686516425911	-0.027010575616059674	0.95098529174618
ENSGALG00010013119	ortholog_one2one	ENSMUSG00000006418	-0.27613542703396865	0.020222546254555183	-0.7550299523194024	2.5414320851071526e-23
ENSGALG00010013008	ortholog_one2one	ENSMUSG00000006423	-0.3710893872060445	0.0013128861111344752	-0.5700137232136804	2.381943216980383e-16
ENSGALG00010021166	ortholog_one2one	ENSMUSG00000006435	-0.9551534436775373	2.5540693700786846e-6	0.51391910440809	0.018093479816699773
ENSGALG00010021731	ortholog_one2one	ENSMUSG00000006442	0.2521354114470043	0.18088129291476113	-0.0956569579995402	0.37828916558042697
ENSGALG00010016653	ortholog_one2one	ENSMUSG00000006445	-0.942608279406307	3.7514860191704454e-10	0.05183866725356934	0.6440729122207804
ENSGALG00010000584	ortholog_one2one	ENSMUSG00000006456	-0.24370616904252518	0.01004455742678112	-1.1606236834912367	1.3698190318710568e-27
ENSGALG00010028503	ortholog_one2one	ENSMUSG00000006471	-0.3757079528067103	0.03043136280734759	-0.17348212997144347	0.0842882971171291
ENSGALG00010027869	ortholog_one2one	ENSMUSG00000006476	-0.1639163836987592	0.3720395486767236	5.551593310586892	0
ENSGALG00010008082	ortholog_one2many	ENSMUSG00000006488	-0.17098060160324824	NA	0.38350344335330094	0.5098245207213927
ENSGALG00010008082	ortholog_one2many	ENSMUSG00000006490	NA	NA	0.38350344335330094	0.5098245207213927
ENSGALG00010021862	ortholog_one2one	ENSMUSG00000006494	2.0556789862539153	1.382037702812945e-42	0.6821661861837994	3.473365520992923e-19
ENSGALG00010027419	ortholog_one2one	ENSMUSG00000006498	-1.7976534715692258	2.730917952131206e-23	-1.1801818142535705	2.4724198226971495e-50
ENSGALG00010009646	ortholog_one2one	ENSMUSG00000006517	-0.28658220561248043	0.12857943203452166	-1.7008344026579179	4.6861673464951664e-23
ENSGALG00010009637	ortholog_one2one	ENSMUSG00000006519	2.2646819700854603	3.822852008294342e-67	-0.20567004136649095	0.08235920229566038
ENSGALG00010028079	ortholog_one2one	ENSMUSG00000006522	6.251070443654193	1.9991925722907387e-14	0.036462105152456396	0.9112480782676092
ENSGALG00010028093	ortholog_one2one	ENSMUSG00000006527	-0.8110885957800564	8.385017833586303e-9	0.21817208546088185	0.15562518844413323
ENSGALG00010021505	ortholog_one2one	ENSMUSG00000006538	0.07161548522072098	0.9102467742825082	3.3991332936966963	3.1946329262600887e-7
ENSGALG00010021564	ortholog_one2one	ENSMUSG00000006542	4.9481203422384965	7.022682340203223e-34	5.579492832677426	9.613240890466957e-37
ENSGALG00010021198	ortholog_one2one	ENSMUSG00000006546	0.00816575492336979	NA	0.009679855627391076	NA
ENSGALG00010002435	ortholog_one2one	ENSMUSG00000006567	1.2072008650297674	1.348673997586336e-17	0.006287953454303889	0.9922875868027173
ENSGALG00010024885	ortholog_one2one	ENSMUSG00000006574	0.6293045641234591	0.10159592402767581	2.9454997927098727	3.93453172719993e-5
ENSGALG00010024872	ortholog_one2one	ENSMUSG00000006575	0.37945948696934806	0.39876548663861766	-0.3900275322919171	0.01241827333122363
ENSGALG00010021348	ortholog_one2one	ENSMUSG00000006576	-0.1849298530515837	0.510206747647319	-1.106423650401802	4.566719489984241e-25
ENSGALG00010007887	ortholog_one2one	ENSMUSG00000006585	-1.038628143451513	1.6185896419306347e-18	-1.5512291617072864	6.492824331369699e-59
ENSGALG00010011273	ortholog_one2one	ENSMUSG00000006586	0.6790302193698541	4.338520908533726e-8	1.9698751330913673	2.3966655367113533e-94
ENSGALG00010007899	ortholog_one2one	ENSMUSG00000006589	0.5604351273144819	2.9294678381873755e-5	-1.4903890559839807	2.5545109032390597e-49
ENSGALG00010024469	ortholog_one2one	ENSMUSG00000006599	-0.2612084106218751	0.009034240692914038	0.27077991900154275	9.067904470399848e-4
ENSGALG00010002321	ortholog_one2many	ENSMUSG00000006611	3.2571241064179284	3.354835095184776e-45	NA	NA
ENSGALG00010009157	ortholog_one2one	ENSMUSG00000006638	-0.4978701180980623	0.38812498937348233	-1.5098837738742397	2.478818644490314e-24
ENSGALG00010009208	ortholog_one2one	ENSMUSG00000006641	-0.1964145541581038	0.27494307860346917	-0.6244169428525277	0.0013883779921167471
ENSGALG00010000272	ortholog_one2one	ENSMUSG00000006649	3.0828073871295714	5.938253954629441e-8	0.5214794192800741	0.09717576425626229
ENSGALG00010020630	ortholog_one2one	ENSMUSG00000006673	0.10984121947132877	0.22604875192475332	-0.44523116463828305	4.2228239219448364e-13
ENSGALG00010020684	ortholog_one2one	ENSMUSG00000006675	2.042355345842191	1.3490489427509157e-16	-0.028828981421196994	0.8533405716518209
ENSGALG00010022242	ortholog_one2one	ENSMUSG00000006676	-0.5783521676211532	7.024192807062553e-8	0.027168774669101364	0.7512620770630107
ENSGALG00010002087	ortholog_one2one	ENSMUSG00000006678	-1.1134474575012339	1.4079849226703222e-19	-0.2924928160613811	2.1989422059868318e-7
ENSGALG00010021807	ortholog_one2one	ENSMUSG00000006699	0.5000608775106686	4.688075925421873e-8	0.07330444630218759	0.2217682653319878
ENSGALG00010011340	ortholog_one2one	ENSMUSG00000006705	-0.2653647278406926	0.017811185413017298	0.5005261990663059	8.674432204822282e-8
ENSGALG00010007995	ortholog_one2one	ENSMUSG00000006711	0.5258289782569824	0.3640442926244275	1.8626273267876972	7.565636280876454e-26
ENSGALG00010008017	ortholog_one2one	ENSMUSG00000006715	-0.12715154446878468	0.3478886644585753	-1.1241255731389108	1.657939576546112e-42
ENSGALG00010008033	ortholog_one2one	ENSMUSG00000006717	2.1503807189168174	8.760159361204007e-34	-0.7732643855366554	2.1240940799480087e-13
ENSGALG00010005695	ortholog_one2one	ENSMUSG00000006740	0.03178529832873837	0.8757509659926578	0.355275413945677	2.191763740888991e-9
ENSGALG00010024428	ortholog_one2one	ENSMUSG00000006763	-0.773117044011527	1.6027475468108597e-8	-0.6091812547483194	9.013093205207143e-23
ENSGALG00010012834	ortholog_one2one	ENSMUSG00000006764	-2.5701331902853592	0.033881630878768235	-0.8896115790666359	9.11169495014961e-4
ENSGALG00010022817	ortholog_one2one	ENSMUSG00000006777	-0.08708854700565906	0.8814518421722187	0.5286834189266258	0.18705625551082383
ENSGALG00010023043	ortholog_one2one	ENSMUSG00000006782	0.5457299834245811	0.003203931705233491	-1.1088072766068084	3.6404637017263803e-10
ENSGALG00010023948	ortholog_one2one	ENSMUSG00000006800	-1.3376757566173803	7.842773080598785e-20	1.163198777208698	5.432875799356485e-13
ENSGALG00010006454	ortholog_one2one	ENSMUSG00000006818	1.7677111131799794	3.909864831164595e-25	1.1167041428118643	7.432887543830512e-23
ENSGALG00010011670	ortholog_one2one	ENSMUSG00000006850	-0.4611595161675111	2.3909957330081117e-4	-1.1248757220654522	3.883243328535888e-41
ENSGALG00010020605	ortholog_one2one	ENSMUSG00000006906	1.3084796675983432	1.7022599246784344e-31	0.04794330422550035	0.6103717749673098
ENSGALG00010022210	ortholog_one2one	ENSMUSG00000006920	0.5252847813689893	1.564156427639717e-6	0.07657682296295949	0.5193610645367945
ENSGALG00010021221	ortholog_one2one	ENSMUSG00000006930	1.8255656749944629	2.991938482413801e-7	-0.9814969085693241	0.0034538898180385344
ENSGALG00010022608	ortholog_one2one	ENSMUSG00000006931	1.0889495503471611	2.5976640935163048e-14	-1.0717240602479023	1.0611862601128437e-34
ENSGALG00010016258	ortholog_one2one	ENSMUSG00000006932	-1.409337629099947	1.9335603253824484e-62	-0.21314022467858348	3.54865106202066e-4
ENSGALG00010016526	ortholog_one2one	ENSMUSG00000006941	-0.32567467574356473	0.0022039198903027637	-0.24643319118429585	0.004725327186826151
ENSGALG00010000807	ortholog_many2many	ENSMUSG00000006948	-0.11036475448614443	0.6964255886495154	0.3958180731033223	0.35995043407791444
ENSGALG00010000813	ortholog_many2many	ENSMUSG00000006948	-0.11036475448614443	0.6964255886495154	0.25730512187867666	0.1270344751326104
ENSGALG00010015908	ortholog_one2one	ENSMUSG00000006958	-1.9293286875686546	4.7364371148402646e-7	-1.5490498830722566	1.712525715036321e-28
ENSGALG00010015085	ortholog_one2one	ENSMUSG00000006998	0.03535818639020558	0.7378861641961473	-0.4512489122317154	2.4038625765293823e-5
ENSGALG00010017012	ortholog_one2one	ENSMUSG00000007021	-1.9463761336974283	8.535903022536109e-8	0.24644035555412497	0.08748978747878727
ENSGALG00010006368	ortholog_one2one	ENSMUSG00000007035	0.3719253564295922	0.0869858336795905	4.919134436396236	6.622494461986295e-9
ENSGALG00010000292	ortholog_one2one	ENSMUSG00000007036	0.8207003719800329	1.5785839826375461e-9	-1.4482859745839696	5.8631136850948535e-31
ENSGALG00010022162	ortholog_one2one	ENSMUSG00000007080	-0.8382536881450705	9.081855604328582e-18	-0.4439486978059334	6.1480835052344835e-12
ENSGALG00010028479	ortholog_one2one	ENSMUSG00000007122	8.641453775502736	1.0230024436225818e-262	2.970092717050865	2.5834559177557246e-7
ENSGALG00010029519	ortholog_one2one	ENSMUSG00000007207	0.3316456900832981	0.18681212519182233	-0.25668456507174015	0.034505719570097605
ENSGALG00010027219	ortholog_one2one	ENSMUSG00000007216	-0.47177867436581855	7.958546938905859e-4	-1.1523568826115822	7.944213544278891e-75
ENSGALG00010019483	ortholog_one2one	ENSMUSG00000007279	5.0988813630769165	2.0853743127775927e-48	-0.26152323009161327	0.35689076472487385
ENSGALG00010001300	ortholog_one2one	ENSMUSG00000007338	-0.01900068958285568	0.8629771747292769	-1.1425073832079813	8.853276997698228e-14
ENSGALG00010025485	ortholog_one2one	ENSMUSG00000007379	0.5617627821390557	0.005725330896471051	-0.15380553508739747	0.27774935811113804
ENSGALG00010015792	ortholog_one2one	ENSMUSG00000007411	-1.2570872359093914	6.482051919438342e-18	0.34120648954033533	2.635781794918812e-8
ENSGALG00010004899	ortholog_one2one	ENSMUSG00000007415	-0.5664061420078322	4.529452829496881e-13	-0.8684461525782449	1.9974252223467764e-21
ENSGALG00010022885	ortholog_one2one	ENSMUSG00000007458	0.5087678461162994	6.069115257290831e-7	0.158560193041931	0.020024639527146105
ENSGALG00010028584	ortholog_one2one	ENSMUSG00000007476	1.6017793602085442	5.468583134420308e-8	0.7868196570336662	1.398716883418918e-32
ENSGALG00010001415	ortholog_one2one	ENSMUSG00000007480	-0.4015369476124546	0.4722204457625219	2.681008467031162	1.5968764203382514e-65
ENSGALG00010027520	ortholog_one2one	ENSMUSG00000007570	-0.9665731188874475	6.644774469184593e-10	-1.69546467576876	3.9323253362839476e-30
ENSGALG00010028379	ortholog_one2one	ENSMUSG00000007594	2.8702494298756767	6.930635844159106e-5	-0.9244321843197674	0.0546613672252467
ENSGALG00010027102	ortholog_one2one	ENSMUSG00000007603	-0.28345618325509425	0.008118806138545544	-0.7419007814065701	1.5645912863378175e-19
ENSGALG00010028605	ortholog_one2one	ENSMUSG00000007610	-1.9072708370274178	1.488106062904025e-13	-1.74985203856981	1.750745224062986e-24
ENSGALG00010007951	ortholog_one2one	ENSMUSG00000007613	-1.0977046756913182	3.7763794610748816e-20	-0.5059680177197295	1.3023248046688815e-15
ENSGALG00010012521	ortholog_one2one	ENSMUSG00000007617	-0.7051682938562096	2.886954456836684e-6	1.776882068828616	1.0066714318837454e-32
ENSGALG00010029783	ortholog_one2one	ENSMUSG00000007646	-0.8417546989436058	2.418411702975053e-7	-0.42238121179702554	1.676437017007997e-6
ENSGALG00010009999	ortholog_one2one	ENSMUSG00000007653	1.8586251621807417	1.1901590650005722e-5	-2.4729072070437907	7.741075972207788e-19
ENSGALG00010002285	ortholog_one2one	ENSMUSG00000007655	1.9029447536045967	1.5455270513469986e-19	3.304419570041355	2.534731957761563e-88
ENSGALG00010020887	ortholog_one2one	ENSMUSG00000007656	-0.0936769070972716	0.41256767247955567	-0.07185955991714162	0.1782398228828358
ENSGALG00010014066	ortholog_one2one	ENSMUSG00000007659	0.2720104324330795	0.00510749720931521	-0.7717663382003112	2.130979863187009e-28
ENSGALG00010004333	ortholog_one2one	ENSMUSG00000007682	1.8281701442411387	2.161939044571278e-5	4.842017880447738	4.06420993347719e-45
ENSGALG00010027650	ortholog_one2one	ENSMUSG00000007721	0.13703537665656043	0.1896369659909193	-0.5778866083681636	1.2712567388003563e-6
ENSGALG00010018527	ortholog_one2one	ENSMUSG00000007739	-0.21407281753305726	0.033775436334100205	-0.6456790565890708	5.792132530226884e-11
ENSGALG00010002418	ortholog_one2one	ENSMUSG00000007777	0.5952580036339769	6.228121661418458e-7	NA	NA
ENSGALG00010013612	ortholog_one2one	ENSMUSG00000007805	-2.9819154428726065	1.6355577158489784e-22	-3.6234881051438013	5.131163511229385e-60
ENSGALG00010019977	ortholog_one2one	ENSMUSG00000007817	-1.489131271986957	2.7274466319296382e-49	0.46529037991852623	2.886699576387752e-7
ENSGALG00010015709	ortholog_one2one	ENSMUSG00000007836	-5.947896719346117	3.753065300808457e-296	-1.8529699735105631	2.3867864624157253e-89
ENSGALG00010014967	ortholog_one2many	ENSMUSG00000007850	-2.0355407596510395	1.1908349239603966e-54	-0.7872330733207863	5.464792903801251e-23
ENSGALG00010005158	ortholog_one2one	ENSMUSG00000007867	1.2119242772204362	8.155385850734436e-25	0.5149365694248388	4.516136812100696e-4
ENSGALG00010016447	ortholog_one2one	ENSMUSG00000007872	0.8551883732076021	3.927419079061286e-6	-1.946912931818416	6.088973697723525e-150
ENSGALG00010024373	ortholog_one2one	ENSMUSG00000007877	8.42097565263439	7.950822413342145e-127	2.840486390123242	4.383990113350779e-7
ENSGALG00010014301	ortholog_one2one	ENSMUSG00000007880	-2.1723866981556177	4.604295440975309e-44	0.2430026228123717	1.8718255346843293e-4
ENSGALG00010028460	ortholog_one2one	ENSMUSG00000007888	-5.501135613204547	5.977567502164665e-77	-2.945917751897868	8.422866097780198e-38
ENSGALG00010024624	ortholog_one2one	ENSMUSG00000007891	1.9968466671273308	4.255268107642293e-31	1.111483100324565	1.2295765247613227e-42
ENSGALG00010009113	ortholog_one2many	ENSMUSG00000007892	-1.8096495296046358	1.1751918761057628e-47	-0.5884674079997195	6.525500046842945e-26
ENSGALG00010001441	ortholog_one2one	ENSMUSG00000007908	-0.526949790515622	0.07679488308994284	1.999662215221209	4.691560857811856e-21
ENSGALG00010028588	ortholog_one2one	ENSMUSG00000007950	-1.2025960954114692	3.0858364258549157e-7	-0.7258665652242018	1.5080853908124095e-7
ENSGALG00010029261	ortholog_one2one	ENSMUSG00000007987	-0.5495308302752179	7.339334394078869e-7	-1.8454411706560396	1.981887919399894e-102
ENSGALG00010010949	ortholog_one2one	ENSMUSG00000007989	-1.565566098246257	1.1052638219019135e-23	-1.9250005888416457	5.431985522693589e-53
ENSGALG00010002623	ortholog_one2one	ENSMUSG00000008035	0.7312331251210464	3.443797411399245e-5	-1.2278397621017887	7.959041971292404e-13
ENSGALG00010010816	ortholog_one2one	ENSMUSG00000008036	0.2381542132931214	0.019913605600959526	-2.4300556603921097	7.25024585286225e-9
ENSGALG00010017706	ortholog_one2one	ENSMUSG00000008090	-1.1400237488037934	5.247715915667614e-28	2.8452978554398545	1.160142009395783e-89
ENSGALG00010013232	ortholog_one2one	ENSMUSG00000008136	4.7506589312691725	2.1141480574114808e-110	5.6063228852513545	0
ENSGALG00010023695	ortholog_one2one	ENSMUSG00000008153	-0.12860966790580575	0.6720985714914625	-0.2864425946082907	0.0015102460469908203
ENSGALG00010021695	ortholog_one2one	ENSMUSG00000008200	0.0013907885800552961	0.9979257613236634	-0.6328232356051933	5.030027889366476e-12
ENSGALG00010028283	ortholog_one2many	ENSMUSG00000008206	1.6611652435295017	2.431458487563309e-31	0.6851277897571079	3.2945040267810986e-14
ENSGALG00010028333	ortholog_one2many	ENSMUSG00000008206	1.6611652435295017	2.431458487563309e-31	0.5328814751832652	0.31003987263779986
ENSGALG00010022568	ortholog_one2one	ENSMUSG00000008226	0.1489945466236411	0.33871244951604307	0.5913613915218365	2.483986280490126e-9
ENSGALG00010012574	ortholog_one2one	ENSMUSG00000008301	-0.6067010261515344	4.5564340588735815e-9	-0.5763439270117998	3.375854271336405e-4
ENSGALG00010015766	ortholog_one2one	ENSMUSG00000008305	-2.3692841717176996	1.9169667721139628e-24	-1.5298677294050373	4.9954979112488994e-36
ENSGALG00010007405	ortholog_many2many	ENSMUSG00000008307	0.7079332883347371	0.002242316411816224	0.9274733782378497	0.031569634284445196
ENSGALG00010002707	ortholog_one2one	ENSMUSG00000008318	-0.9183374845722764	5.35049677560171e-7	-2.3608474625059572	8.429594859899495e-177
ENSGALG00010019263	ortholog_one2one	ENSMUSG00000008333	-1.478942485272476	7.263070870376708e-23	-1.2191919503256847	5.188632934143304e-81
ENSGALG00010017256	ortholog_one2one	ENSMUSG00000008393	-0.7032212784480503	0.01740854456516417	0.04522978409783436	0.6217800239533362
ENSGALG00010011929	ortholog_one2one	ENSMUSG00000008398	-1.8256430669070836	1.7250127596431835e-36	-0.7084957327456358	2.2918969764869323e-25
ENSGALG00010019008	ortholog_one2one	ENSMUSG00000008429	-0.28443672147154636	0.0025260003476096785	-0.11651852818020951	0.11553472528464959
ENSGALG00010001764	ortholog_many2many	ENSMUSG00000008438	0.11425951413690855	0.801740592919668	-1.2222003653099998	1.871448391373644e-4
ENSGALG00010021887	ortholog_one2many	ENSMUSG00000008450	0.9605252246371806	1.2518123488132244e-19	-0.47515508359702385	1.5660316456651863e-10
ENSGALG00010011530	ortholog_one2one	ENSMUSG00000008475	1.2792086403689162	2.2485633707030337e-36	-0.28410823478793173	2.763793681544707e-5
ENSGALG00010001794	ortholog_one2one	ENSMUSG00000008482	-2.210293392030344	0.0015187895054126499	-2.709908985075983	5.8253117923780014e-5
ENSGALG00010005738	ortholog_one2one	ENSMUSG00000008489	-0.7648475271343909	0.002985193805902002	-1.3613832158899075	6.642256032375502e-6
ENSGALG00010012732	ortholog_one2one	ENSMUSG00000008540	0.13064612700711709	0.5939906783420228	-0.9854066698266023	1.8373372636138193e-25
ENSGALG00010016418	ortholog_one2one	ENSMUSG00000008575	1.466472957055245	8.244886475799528e-28	2.6816806190714533	5.347216029575527e-37
ENSGALG00010028075	ortholog_one2one	ENSMUSG00000008601	-2.176330939436056	4.71794220501419e-5	-2.172585763250952	1.583066183199576e-8
ENSGALG00010028081	ortholog_one2one	ENSMUSG00000008604	-0.9457213128973175	4.660704112384752e-16	-0.7863574754127325	2.996050488659715e-18
ENSGALG00010018960	ortholog_one2one	ENSMUSG00000008658	1.1007414655837553	8.79309010078698e-6	-2.457796889217515	1.856220469539864e-127
ENSGALG00010020890	ortholog_one2one	ENSMUSG00000008683	-1.8403589729010488	1.1738453931282497e-63	-0.4069604985850271	1.70713537085119e-9
ENSGALG00010006457	ortholog_one2one	ENSMUSG00000008690	-0.20736518046921737	0.03604284828208942	-1.1522190735527749	1.043986255820015e-18
ENSGALG00010025348	ortholog_one2one	ENSMUSG00000008730	-1.7549134397527888	8.23367000850663e-20	1.0340493608140047	3.780787194373521e-40
ENSGALG00010017641	ortholog_one2one	ENSMUSG00000008734	-3.1058923062266004	5.0604682796963835e-43	0.8169469372721251	7.47202396140322e-4
ENSGALG00010023053	ortholog_one2one	ENSMUSG00000008763	-0.8241522445236487	5.7801271639123e-11	0.1597612390791594	0.009115688212299649
ENSGALG00010009349	ortholog_one2one	ENSMUSG00000008813	NA	NA	7.461023708425349e-4	0.9657025157800746
ENSGALG00010006128	ortholog_one2one	ENSMUSG00000008822	1.19380235435566	6.457624155588593e-16	-1.1368343628974646	4.567453460136625e-22
ENSGALG00010017866	ortholog_one2one	ENSMUSG00000008859	-0.3406982232187024	0.00905560994132875	0.0684180189612176	0.4996443016804853
ENSGALG00010007772	ortholog_one2one	ENSMUSG00000008874	-0.00666498340523581	NA	4.421092567668677	5.1662241674020305e-6
ENSGALG00010008287	ortholog_one2one	ENSMUSG00000008892	1.1592675063252973	1.8847212714877662e-24	5.968018753900004	5.605752116827662e-16
ENSGALG00010025078	ortholog_one2one	ENSMUSG00000008932	-0.3210650135267443	0.4364219704194285	0.21576619989301304	0.6165026745372357
ENSGALG00010028599	ortholog_one2one	ENSMUSG00000008958	-0.6246166265546659	4.740302552036355e-7	-0.6619705680379013	1.7716867434882183e-24
ENSGALG00010010887	ortholog_one2one	ENSMUSG00000008976	-0.23270528765464793	0.10828509751004017	-0.27044772405088047	9.59952602323924e-6
ENSGALG00010015033	ortholog_one2one	ENSMUSG00000008999	0.39955966294033135	0.05335793129943568	1.6132981475002615	4.561322765038025e-51
ENSGALG00010021243	ortholog_one2many	ENSMUSG00000009013	0.34716437294667146	3.8189056287073474e-4	-1.0072000424305922	2.2666193204338286e-18
ENSGALG00010028377	ortholog_one2one	ENSMUSG00000009030	-0.18772542943506207	0.11821184282395852	-0.5372734854378607	2.2528481861907003e-11
ENSGALG00010012986	ortholog_one2one	ENSMUSG00000009035	0.20663884670279337	0.17275313560816896	0.07297283150975072	0.24474350466097938
ENSGALG00010026565	ortholog_one2one	ENSMUSG00000009070	-0.21152014821763485	NA	-2.128281511816685	3.60109634375301e-17
ENSGALG00010000153	ortholog_one2one	ENSMUSG00000009073	-0.8935293684218096	3.8744707507571533e-11	-0.37719415107711585	4.45334274551068e-12
ENSGALG00010000312	ortholog_one2one	ENSMUSG00000009075	-1.1285902983492715	0.08462263153125059	-2.9654124146487337	1.8386530529948695e-44
ENSGALG00010000307	ortholog_one2one	ENSMUSG00000009076	0.6198709990351592	9.230726553130444e-6	-0.9923946185405481	1.2800883440186747e-27
ENSGALG00010000341	ortholog_one2one	ENSMUSG00000009079	-0.1537360511953326	0.5051607764882752	-0.7130096225500191	5.6973362853811574e-18
ENSGALG00010000323	ortholog_one2one	ENSMUSG00000009090	0.370372379305097	0.0033307167315253625	-0.010999760674278528	0.9040819783652029
ENSGALG00010026005	ortholog_one2one	ENSMUSG00000009092	-0.1001908829412086	0.7542839431383939	-0.9062310964172714	1.23844561849172e-17
ENSGALG00010027050	ortholog_many2many	ENSMUSG00000009093	0.061074860568641455	NA	1.4980765860288365	7.833392796140673e-8
ENSGALG00010024528	ortholog_one2one	ENSMUSG00000009097	-1.0273447743419102	0.07704655597554896	-1.6369319733115326	6.318506756099741e-7
ENSGALG00010027726	ortholog_one2one	ENSMUSG00000009108	0.24447384537713637	0.4840175836920726	1.4246595197285141	0.01013060540450538
ENSGALG00010012343	ortholog_one2one	ENSMUSG00000009112	-0.5121120929652058	3.421019000029592e-5	0.7448292242145904	4.857189324662437e-27
ENSGALG00010014952	ortholog_one2one	ENSMUSG00000009114	-0.03729528618464305	NA	-0.8815750344429741	0.02985656481856368
ENSGALG00010005424	ortholog_one2many	ENSMUSG00000009145	-0.4148464530988587	0.32813756730035115	-1.273241204121154	2.1303054251046214e-27
ENSGALG00010005427	ortholog_one2many	ENSMUSG00000009145	-0.4148464530988587	0.32813756730035115	-1.654516481908637	2.0028959866535357e-75
ENSGALG00010022433	ortholog_one2one	ENSMUSG00000009207	-0.024924432640550293	0.8825515861000164	0.9400649011838162	1.842208045611954e-23
ENSGALG00010028873	ortholog_one2one	ENSMUSG00000009214	-2.2758189237779236	0.0015701227985236725	-1.3619714787145423	0.04833650389158053
ENSGALG00010028877	ortholog_one2one	ENSMUSG00000009216	-1.2192823422480632	5.106750583576848e-4	-1.419889205147435	7.562833702045564e-4
ENSGALG00010024211	ortholog_one2one	ENSMUSG00000009246	-1.089003827292835	9.749261613498387e-4	1.0553727231961847	0.07536000097349271
ENSGALG00010024569	ortholog_one2one	ENSMUSG00000009248	0.7526098456452673	0.14910339035600625	2.8092371107046126	6.129247530462884e-81
ENSGALG00010027224	ortholog_one2one	ENSMUSG00000009281	1.2680400684473407	1.4264966228444955e-5	NA	NA
ENSGALG00010025508	ortholog_one2many	ENSMUSG00000009291	1.0306561232545028	1.2532000590246972e-28	0.7664746032387442	2.1725454102536933e-19
ENSGALG00010025575	ortholog_one2one	ENSMUSG00000009292	0.7225817787338986	0.16375310761444828	2.8822299653589836	1.5640288345402905e-36
ENSGALG00010025553	ortholog_one2one	ENSMUSG00000009293	-0.012288272628946705	0.959791086913916	-0.18448407038957904	0.10937666538096717
ENSGALG00010029565	ortholog_one2one	ENSMUSG00000009356	0.09798610963965326	0.8560326887186831	NA	NA
ENSGALG00010001514	ortholog_one2one	ENSMUSG00000009376	-2.5260203945129596	5.54393617204612e-32	-1.176528923022176	3.743093612192524e-4
ENSGALG00010018154	ortholog_one2one	ENSMUSG00000009378	5.576225368284542	1.275924185110304e-150	4.378470316420803	4.254203476748547e-104
ENSGALG00010027905	ortholog_one2one	ENSMUSG00000009394	2.1412506814246837	2.1672021466164126e-7	1.619208337714431	1.4297724452474343e-12
ENSGALG00010026262	ortholog_one2one	ENSMUSG00000009418	0.3625176684412009	0.08893743166824485	-0.5740665745544795	6.575114521779219e-16
ENSGALG00010010186	ortholog_one2one	ENSMUSG00000009470	-1.845500838409801	8.720295952653603e-50	0.6796132008154807	4.149732941899495e-19
ENSGALG00010024369	ortholog_one2one	ENSMUSG00000009471	-3.3345460783657463	1.0232178331338252e-5	-3.6647745656125372	1.8388785261965365e-23
ENSGALG00010024347	ortholog_one2one	ENSMUSG00000009487	-2.3979848682633724	0.013250337440684634	-3.0268490021337113	1.1704545394333387e-57
ENSGALG00010001418	ortholog_one2one	ENSMUSG00000009535	-0.5700119855481118	5.794913784835759e-9	-0.26990744558876567	0.0020203600822754314
ENSGALG00010024153	ortholog_one2one	ENSMUSG00000009545	3.726035823161009	5.418479102027882e-37	4.148430001991876	3.9114722106856256e-233
ENSGALG00010023263	ortholog_one2one	ENSMUSG00000009549	0.1970427509235187	0.019509020512123262	-0.9186648743051296	4.513044150105976e-37
ENSGALG00010028095	ortholog_one2one	ENSMUSG00000009555	-0.6208080254310199	2.575664226301029e-4	-0.5826713238797443	1.584296958299372e-11
ENSGALG00010028096	ortholog_one2one	ENSMUSG00000009563	0.31340784088756696	0.04893997441405958	-0.646510104746757	7.703281781271405e-10
ENSGALG00010028091	ortholog_one2one	ENSMUSG00000009566	-0.5276737385108947	0.021145250834071386	-1.0314719579140597	3.47816910989186e-27
ENSGALG00010020486	ortholog_one2one	ENSMUSG00000009569	-0.6791870691397242	9.681079482827015e-10	2.2045287604146195	3.5380652211787366e-130
ENSGALG00010022532	ortholog_one2one	ENSMUSG00000009575	-0.9575497369659791	7.640656979702704e-13	-1.983238817767358	2.2152966038004335e-65
ENSGALG00010029378	ortholog_one2one	ENSMUSG00000009588	NA	NA	-0.4721808498294397	0.21400199762831876
ENSGALG00010028881	ortholog_one2one	ENSMUSG00000009614	2.8628118269008143	3.8972441111762844e-31	1.4016638851946708	4.762761262078926e-12
ENSGALG00010028884	ortholog_one2one	ENSMUSG00000009621	-2.201872187388973	2.832380223739454e-46	-0.48917372064202636	2.096310229782225e-9
ENSGALG00010008019	ortholog_one2one	ENSMUSG00000009630	-3.446187209733717	5.115722677704834e-65	-0.4146428274521457	3.3707354577494843e-9
ENSGALG00010027200	ortholog_one2one	ENSMUSG00000009633	2.941969925319865	6.31330705532049e-48	3.2516566033576084	6.501581820553008e-54
ENSGALG00010025582	ortholog_one2one	ENSMUSG00000009640	-0.013607768206617566	0.9127711346275631	-0.4256242895820458	8.675532980722629e-11
ENSGALG00010021316	ortholog_one2one	ENSMUSG00000009646	6.898609709484034	3.66282267308077e-11	5.829003603447853	4.24070259833672e-10
ENSGALG00010021411	ortholog_one2one	ENSMUSG00000009647	0.3450865598106747	0.024216472822436188	-0.26336513305920983	5.3639260637259584e-5
ENSGALG00010021332	ortholog_one2one	ENSMUSG00000009654	4.46070993642305	2.2696764077202703e-22	1.3356330666041698	6.714901557858076e-6
ENSGALG00010018523	ortholog_one2one	ENSMUSG00000009670	0.605479427653939	0.33350914212656085	0.25153353222698077	0.06469839365567728
ENSGALG00010026536	ortholog_one2one	ENSMUSG00000009681	-1.9081706969423446	7.75187069617828e-33	0.5670330496943813	3.70927901074829e-13
ENSGALG00010023911	ortholog_one2one	ENSMUSG00000009733	-0.6950202749191543	2.755009673599452e-7	-0.3059830112653993	6.288389691480665e-4
ENSGALG00010016637	ortholog_one2one	ENSMUSG00000009734	0.6060839803126167	0.0863128158539454	3.7677341007852894	3.98504843597773e-17
ENSGALG00010023876	ortholog_one2one	ENSMUSG00000009739	-1.833271992667693	8.20724966698729e-26	-0.6608704934713068	0.07111004586015364
ENSGALG00010018188	ortholog_one2one	ENSMUSG00000009741	-1.1285207598370388	2.5222172500156922e-17	-0.28757706136670064	1.0543262462633057e-4
ENSGALG00010025318	ortholog_one2one	ENSMUSG00000009772	3.226789948084631	9.214708250600806e-36	0.15462374327355832	0.4471664068505308
ENSGALG00010002186	ortholog_one2one	ENSMUSG00000009828	-1.6265050084920614	7.336863907687844e-88	0.06882733620235294	0.3941966110636997
ENSGALG00010022166	ortholog_one2one	ENSMUSG00000009863	1.7921388050953722	1.3805260684613553e-39	0.5933540004705428	7.993872590308106e-22
ENSGALG00010024865	ortholog_one2one	ENSMUSG00000009894	0.697695745678012	2.06844507168764e-16	-0.06672018846596672	0.6033886094806004
ENSGALG00010026141	ortholog_one2one	ENSMUSG00000009900	-2.410566242038379	0.005524328653197891	-5.7526855299059285	5.313317182230921e-30
ENSGALG00010011817	ortholog_one2one	ENSMUSG00000009905	0.18776892457130678	0.12318207414118017	0.5587952385412134	7.962758109335327e-13
ENSGALG00010011802	ortholog_one2one	ENSMUSG00000009907	-0.12354383458325333	0.3000406377054246	-0.06897197679708487	0.3782794017436683
ENSGALG00010001295	ortholog_one2many	ENSMUSG00000009941	0.4864572984388372	0.2576531445570069	-0.6616495649783619	1.6044357729801615e-17
ENSGALG00010029499	ortholog_one2one	ENSMUSG00000010021	-1.1573472410857093	0.08668803488384465	0.2837930347037769	0.5346883652357336
ENSGALG00010029759	ortholog_one2one	ENSMUSG00000010025	0.8946975938818261	2.0958850672535407e-12	0.13264208317459344	0.1533940622459542
ENSGALG00010028126	ortholog_one2one	ENSMUSG00000010044	-2.3769125545756338	3.831103619962325e-4	-0.6490480252867318	1.656568120738082e-9
ENSGALG00010028130	ortholog_one2one	ENSMUSG00000010045	0.5882453108065056	1.0302172755496477e-10	-1.41125388382228	1.0817694723997666e-90
ENSGALG00010028119	ortholog_one2one	ENSMUSG00000010047	0.14606784765563238	0.11715215013867797	-0.8505415302295563	4.719054132804165e-15
ENSGALG00010028116	ortholog_one2one	ENSMUSG00000010051	-0.6195230887889697	0.004041238860807038	0.8556976668847812	4.130451425681667e-16
ENSGALG00010028121	ortholog_one2one	ENSMUSG00000010054	0.5321718392828791	7.463981090452384e-9	-1.2545236625659923	2.4402165074417585e-57
ENSGALG00010027616	ortholog_one2one	ENSMUSG00000010064	0.7521014283102376	3.135817694082131e-5	3.4395845270425065	3.1274226135338185e-18
ENSGALG00010028132	ortholog_one2one	ENSMUSG00000010066	3.1670870115384187	2.9125314162799037e-40	1.0087252341747475	6.591152238343121e-35
ENSGALG00010028123	ortholog_one2one	ENSMUSG00000010067	0.20220492488414646	0.19448892763638917	-1.533141183114927	7.352680632846753e-53
ENSGALG00010029638	ortholog_one2one	ENSMUSG00000010080	2.086371305489611	1.0925691913024062e-28	0.9450027581064787	3.278730151869982e-23
ENSGALG00010001295	ortholog_one2many	ENSMUSG00000010097	-0.3399535176735776	1.6649701231218498e-4	-0.6616495649783619	1.6044357729801615e-17
ENSGALG00010021671	ortholog_one2one	ENSMUSG00000010142	1.4149786036763594	3.3006943911264935e-6	0.6023646143687046	0.1386116999290024
ENSGALG00010008092	ortholog_one2one	ENSMUSG00000010154	0.7576582030615869	0.001137153193580809	-0.6411176982880142	0.005232971525733644
ENSGALG00010020704	ortholog_one2one	ENSMUSG00000010175	3.9306957250804335	7.562370399321931e-44	5.566615468718829	0
ENSGALG00010002432	ortholog_one2one	ENSMUSG00000010205	0.009748452541126905	NA	-1.4196734958791546	1.9409900952121605e-36
ENSGALG00010029926	ortholog_one2one	ENSMUSG00000010277	-0.528906016420649	3.634966619445396e-4	-0.14600040878277462	0.0266687635893989
ENSGALG00010013221	ortholog_one2one	ENSMUSG00000010290	-0.1023772363803107	0.4145636809021907	0.27848170638503933	0.031594879378356505
ENSGALG00010024532	ortholog_one2one	ENSMUSG00000010307	1.2018567298650937	6.870341663119567e-10	0.7000324213098543	1.5737474611849435e-11
ENSGALG00010027379	ortholog_one2one	ENSMUSG00000010311	0.2157518472032519	0.7290094462858112	0.3631750174985733	0.47910528379581546
ENSGALG00010029780	ortholog_one2many	ENSMUSG00000010342	0.3903702702058617	0.4528019380858449	-0.2097859693059893	0.20007020157142444
ENSGALG00010022439	ortholog_one2one	ENSMUSG00000010358	2.00945857946234	2.3518078957426877e-14	0.9848630441439294	3.3081281997708605e-17
ENSGALG00010023580	ortholog_one2one	ENSMUSG00000010362	0.7217556195813858	2.0685490065795678e-6	-0.9307661966715912	1.5916780675877303e-9
ENSGALG00010029716	ortholog_one2one	ENSMUSG00000010392	-0.007614424947321708	0.9553399007921501	-0.2968477549574735	2.229913536759204e-4
ENSGALG00010020582	ortholog_one2one	ENSMUSG00000010453	-0.15870602839870754	0.22522745982193929	-0.5446067814176733	2.6393804294687627e-11
ENSGALG00010006239	ortholog_one2one	ENSMUSG00000010461	-3.492427133562487	2.056245278360692e-74	-2.2497371092122807	6.0441057149526025e-6
ENSGALG00010001334	ortholog_one2one	ENSMUSG00000010476	-4.482430502022788	1.1976674207857417e-36	0.9625467686982213	2.0467609515906603e-16
ENSGALG00010023242	ortholog_one2one	ENSMUSG00000010505	2.060439707684204	0.018585713515546817	-0.8968115220083759	0.15832180946006644
ENSGALG00010024514	ortholog_one2one	ENSMUSG00000010517	-0.37392555974843655	0.0024045399606167986	0.658419828013566	9.49318061586092e-13
ENSGALG00010024862	ortholog_one2one	ENSMUSG00000010554	-0.6190335193760771	4.1993414200170466e-8	-0.33157767312654174	9.151692687509585e-5
ENSGALG00010002294	ortholog_one2one	ENSMUSG00000010592	3.3105565905032424	0.0013424606219090563	-1.9025480235310386	5.554628122087376e-7
ENSGALG00010008229	ortholog_one2one	ENSMUSG00000010607	0.6350629642792387	6.596981497497237e-5	-0.08259230612917355	0.6441612940684552
ENSGALG00010021015	ortholog_one2one	ENSMUSG00000010608	-0.7224283889579768	1.2000050375246357e-10	-0.11795963218287693	0.17569589340244246
ENSGALG00010018045	ortholog_one2one	ENSMUSG00000010609	1.227020240223552	2.017577238332876e-17	0.6226028375433946	1.1092898337488427e-14
ENSGALG00010026485	ortholog_one2many	ENSMUSG00000010651	-0.9444592286237549	0.03185769086731897	0.37897731306704374	1.4215880745294219e-4
ENSGALG00010026436	ortholog_one2one	ENSMUSG00000010660	0.44145693260368374	5.253036560750171e-4	1.1672487027058438	4.167692773168787e-15
ENSGALG00010025914	ortholog_one2many	ENSMUSG00000010663	-0.645736357705299	3.922031084995297e-11	0.17509175669269794	NA
ENSGALG00010025937	ortholog_one2many	ENSMUSG00000010663	-0.645736357705299	3.922031084995297e-11	-0.0012799225755511115	0.9971970561848503
ENSGALG00010025957	ortholog_one2many	ENSMUSG00000010663	-0.645736357705299	3.922031084995297e-11	-1.3495542371353793	4.510531247781922e-58
ENSGALG00010025097	ortholog_one2one	ENSMUSG00000010721	0.4240354188063375	0.0485766596733946	-0.1847147184152344	0.01084388873469633
ENSGALG00010021521	ortholog_many2many	ENSMUSG00000010751	-1.610687645466112	8.959935852044897e-13	0.026451720976547126	0.9443300209497723
ENSGALG00010024052	ortholog_many2many	ENSMUSG00000010751	-1.610687645466112	8.959935852044897e-13	1.481557920671523	2.8329069584759452e-46
ENSGALG00010024081	ortholog_one2one	ENSMUSG00000010755	-0.358104341055365	0.004050716847664616	0.07033839644311665	0.25831427297255793
ENSGALG00010024128	ortholog_one2one	ENSMUSG00000010760	0.11414872471464439	0.8400323933638076	-0.1531966758547207	0.24446630782676437
ENSGALG00010001207	ortholog_one2one	ENSMUSG00000010796	0.5867637975239323	0.12652580056180268	-0.635554465028264	0.27831042569717895
ENSGALG00010001486	ortholog_one2one	ENSMUSG00000010797	4.2120358238319024	5.587313582703792e-9	-4.737825650313417	9.139147943827814e-10
ENSGALG00010009841	ortholog_one2one	ENSMUSG00000010803	3.1946974376323007	9.947641291659596e-15	-0.20139761704394568	0.5307957181441861
ENSGALG00010018119	ortholog_one2one	ENSMUSG00000010825	-0.277129205717676	0.4274300824356793	-0.09104305495258695	0.8123885294374394
ENSGALG00010012876	ortholog_one2one	ENSMUSG00000010830	2.761388077610326	1.3885649023249483e-17	-0.22037791209006383	0.01008632472681458
ENSGALG00010024255	ortholog_one2one	ENSMUSG00000010841	2.73687529247236	0.022281083139969623	-0.028393249556276562	0.9170829539635141
ENSGALG00010024945	ortholog_one2one	ENSMUSG00000010911	0.36239714672169543	7.444091768425536e-4	-0.9022468488203303	2.248894167874652e-29
ENSGALG00010024941	ortholog_one2one	ENSMUSG00000010914	0.8726418148727072	2.196689325061836e-15	0.8839504335966588	1.7319824536440228e-13
ENSGALG00010022868	ortholog_one2one	ENSMUSG00000010936	-0.4353184080176412	2.5170758045125197e-5	-0.22886931275679334	0.033488824040944075
ENSGALG00010020811	ortholog_one2one	ENSMUSG00000011008	-0.48863001386867494	0.31565850454823774	2.2075847483883924	2.507768569077206e-7
ENSGALG00010026633	ortholog_one2one	ENSMUSG00000011034	-0.2930667822377697	NA	0.0698933810541781	0.8262194072891941
ENSGALG00010024636	ortholog_one2one	ENSMUSG00000011118	1.953214244975915	0.037578681381712276	-0.7927789104939409	1.8517987977942962e-4
ENSGALG00010017318	ortholog_one2one	ENSMUSG00000011148	4.713879730038919	3.268215304941962e-81	1.6339183808737212	3.254784031201912e-95
ENSGALG00010019273	ortholog_one2one	ENSMUSG00000011154	3.8600422695051266	1.760871773548689e-12	-2.2277820902798817	6.595620315186177e-4
ENSGALG00010017110	ortholog_one2one	ENSMUSG00000011158	-0.5587279037973274	6.123399569149417e-9	0.15386772373947896	0.13333851198382657
ENSGALG00010024920	ortholog_one2one	ENSMUSG00000011171	-0.20010573227449113	0.5420913597700766	4.345191610065143	1.0285429463120778e-38
ENSGALG00010003604	ortholog_one2one	ENSMUSG00000011179	-0.9247935357024742	3.17022269348697e-16	-1.415350136420815	6.009726063462888e-72
ENSGALG00010016510	ortholog_one2one	ENSMUSG00000011254	-1.7097459887153077	1.1949574027452582e-33	-1.017830817097948	1.858932113643675e-35
ENSGALG00010018068	ortholog_one2many	ENSMUSG00000011256	0.46841292456747924	0.004486098257406986	0.00886254728682279	0.9279615075975467
ENSGALG00010017826	ortholog_one2one	ENSMUSG00000011257	-1.8735923514529629	5.385530085528776e-22	0.757504037575849	3.8390291913332676e-19
ENSGALG00010024375	ortholog_many2many	ENSMUSG00000011305	0.9824088776462169	0.057689132642665626	NA	NA
ENSGALG00010028541	ortholog_many2many	ENSMUSG00000011305	0.9824088776462169	0.057689132642665626	-0.24358313262506814	0.35244399096116935
ENSGALG00010028523	ortholog_one2one	ENSMUSG00000011306	-0.05898632928962643	0.7365145009943891	-0.10110465570971718	0.19076626385981593
ENSGALG00010004334	ortholog_one2one	ENSMUSG00000011382	0.793370933589527	1.0210748840994574e-4	0.03930781701015704	0.8396650027507909
ENSGALG00010002063	ortholog_one2many	ENSMUSG00000011427	-0.1764954985336142	0.33090691898394875	-0.5931811612103625	0.331734705233558
ENSGALG00010017144	ortholog_one2one	ENSMUSG00000011463	-0.21979299645225686	NA	2.3161816296663127	0.001370002599663709
ENSGALG00010028415	ortholog_one2one	ENSMUSG00000011589	-1.4624770367195594	5.15393614746498e-6	-1.585430784773204	1.3148238904803926e-67
ENSGALG00010011538	ortholog_one2many	ENSMUSG00000011632	-0.30321594957446635	0.4213380856946441	-0.050372469137088684	0.9279715002932803
ENSGALG00010000227	ortholog_one2one	ENSMUSG00000011658	-0.23392738864437143	0.22345961261329708	-1.7358778491331075	9.461443565952587e-24
ENSGALG00010020714	ortholog_one2one	ENSMUSG00000011752	1.3280686556497472	1.4754684039173428e-33	0.18197381016923772	0.10474161219450281
ENSGALG00010021817	ortholog_one2one	ENSMUSG00000011831	-1.0421410749269349	7.11898298163181e-17	0.40417687861618956	3.1594375592978923e-9
ENSGALG00010003762	ortholog_one2one	ENSMUSG00000011832	-0.4851059289303074	0.0412168898172919	-0.2853693209828701	1.9681093228075626e-4
ENSGALG00010029697	ortholog_one2one	ENSMUSG00000011877	-2.801370512582745	4.1347380589222566e-35	-0.3730000280199597	9.616445621733276e-5
ENSGALG00010021041	ortholog_one2one	ENSMUSG00000011884	0.4306374589828931	8.673809101940051e-5	-0.21253360672158497	0.13516130984323857
ENSGALG00010024708	ortholog_one2one	ENSMUSG00000011958	0.5126583990378023	1.536730772022006e-6	0.8053979543895468	5.548340055266106e-23
ENSGALG00010023074	ortholog_one2one	ENSMUSG00000011960	-0.9177620901179637	2.539663130400601e-15	-0.13477606420703817	0.21567516678917548
ENSGALG00010000143	ortholog_one2one	ENSMUSG00000012017	-3.6523866703845806	1.479897040205674e-70	-3.1113685654478926	1.605503642366194e-235
ENSGALG00010005909	ortholog_one2one	ENSMUSG00000012076	-0.30846333365571	0.04200702932893539	-0.09976174948261698	0.20763357665166532
ENSGALG00010026259	ortholog_one2one	ENSMUSG00000012114	-0.2341991094308813	0.04843878117083539	-0.2786646416377877	1.0529039568516392e-4
ENSGALG00010014547	ortholog_one2one	ENSMUSG00000012117	-0.237932427622873	0.031872016820444216	0.180652666907203	0.05617346968372264
ENSGALG00010016744	ortholog_one2one	ENSMUSG00000012123	-1.4663933587307678	0.002007314475954689	-3.257040223282866	2.054396186643589e-12
ENSGALG00010013315	ortholog_one2one	ENSMUSG00000012126	-0.6072773730122906	0.011069729077709463	-0.3791692432258786	0.4378027906133927
ENSGALG00010023597	ortholog_one2one	ENSMUSG00000012187	-1.4261577930515406	0.05518324380755081	-0.6096084598250288	2.031888023376537e-4
ENSGALG00010015278	ortholog_one2one	ENSMUSG00000012282	-4.492060457742835	1.0893069676325015e-4	3.9249118215620697	1.2142404461486018e-5
ENSGALG00010024936	ortholog_one2one	ENSMUSG00000012350	-0.4126407529467456	0.42194078982340044	-0.29991577755278137	NA
ENSGALG00010021456	ortholog_one2many	ENSMUSG00000012396	2.360034323357683	0.0037896112118962354	NA	NA
ENSGALG00010021471	ortholog_one2many	ENSMUSG00000012396	2.360034323357683	0.0037896112118962354	-0.032474450689829806	0.9570030417336683
ENSGALG00010001698	ortholog_one2one	ENSMUSG00000012405	-0.748150711991012	1.385783684117865e-12	-1.2726917448292934	2.381232573736275e-112
ENSGALG00010006851	ortholog_one2one	ENSMUSG00000012422	0.24345846814238398	0.0028452892337112318	-0.02768740637608391	0.858492064943799
ENSGALG00010004483	ortholog_one2one	ENSMUSG00000012428	0.3329017414518608	0.5890266444201819	4.966358699135724	3.799505272891345e-25
ENSGALG00010017888	ortholog_one2many	ENSMUSG00000012429	0.4311834003272247	5.478190664256462e-4	-1.290323464044133	1.3156191358677732e-29
ENSGALG00010021378	ortholog_one2one	ENSMUSG00000012443	-0.5904867791498883	9.237311673127057e-5	-0.2022023468828333	9.610286497360764e-4
ENSGALG00010023272	ortholog_one2one	ENSMUSG00000012519	3.2388006023877978	5.311161185196308e-8	0.2243826560399994	0.688998263169827
ENSGALG00010015474	ortholog_one2one	ENSMUSG00000012520	5.118448739697371	2.3870829866103956e-5	-0.10331300493339703	NA
ENSGALG00010005492	ortholog_one2one	ENSMUSG00000012535	-0.2247904203769995	0.09908545965285823	-0.3373384648992892	9.317966758809607e-6
ENSGALG00010005107	ortholog_one2one	ENSMUSG00000012609	-0.19603176521254329	0.29058308391110793	-0.5394264695744344	1.3336844545921729e-9
ENSGALG00010020041	ortholog_one2one	ENSMUSG00000012819	-0.3937652100553649	0.3948105664296124	2.1306535274677603	4.210602858815688e-11
ENSGALG00010008453	ortholog_one2one	ENSMUSG00000013076	-1.691273958059551	5.159227552714952e-28	0.6657032802593847	1.0241266427553784e-11
ENSGALG00010023489	ortholog_one2one	ENSMUSG00000013089	-0.7997765663341722	3.2969890868673974e-11	-1.049315569672534	4.4643731867237644e-42
ENSGALG00010022340	ortholog_one2one	ENSMUSG00000013150	-0.7456473810505495	1.9893340365306175e-5	-0.2950771385731956	1.5231865915120217e-5
ENSGALG00010025832	ortholog_one2one	ENSMUSG00000013155	-0.9550063065010119	3.903227904636857e-9	-0.40989488850087985	3.131947805029727e-4
ENSGALG00010021637	ortholog_one2one	ENSMUSG00000013160	0.1760993725134686	0.19824813149964157	-0.3560762321951869	4.212461101975488e-5
ENSGALG00010027285	ortholog_one2one	ENSMUSG00000013236	-1.5319501900634707	1.0344058349354841e-42	0.2996216083912986	5.892491192648786e-6
ENSGALG00010027075	ortholog_one2one	ENSMUSG00000013275	-0.7595926697623425	4.971432989997473e-8	0.14483846730771088	0.24319867578467097
ENSGALG00010024040	ortholog_one2one	ENSMUSG00000013338	-0.15728365725253912	NA	-2.9297352487675106	4.80614095834803e-9
ENSGALG00010024697	ortholog_one2one	ENSMUSG00000013415	-0.7681964490490697	2.6938082479370986e-14	0.7018154150513491	2.0917192194170765e-13
ENSGALG00010027378	ortholog_one2one	ENSMUSG00000013419	-1.5006449421130106	2.6289924878239813e-34	0.5152384057541145	6.4319288411360465e-9
ENSGALG00010027568	ortholog_one2one	ENSMUSG00000013465	0.14624428157309985	0.23530446120685822	-0.923179193751534	9.654678981103091e-46
ENSGALG00010013431	ortholog_one2one	ENSMUSG00000013495	1.1655645883427972	9.096040164881726e-17	-0.02611152087236143	0.8941903213923019
ENSGALG00010015485	ortholog_one2one	ENSMUSG00000013523	1.7527979029362306	2.9650479193954942e-5	0.14937639381738274	0.754766882915757
ENSGALG00010024628	ortholog_one2one	ENSMUSG00000013539	2.38796605401973	7.005953451693924e-46	0.15127454051597075	0.07391779640200481
ENSGALG00010023060	ortholog_one2one	ENSMUSG00000013584	2.345805541694104	1.5465626533001843e-4	3.232898378540977	4.0905927432185483e-85
ENSGALG00010027570	ortholog_one2one	ENSMUSG00000013593	0.5456236963169853	2.2844067723877285e-4	-0.1782649441453677	0.031476424307884034
ENSGALG00010009227	ortholog_one2one	ENSMUSG00000013622	1.3891288115096425	1.1294418783877517e-26	-2.2148765462444	5.27068196504298e-100
ENSGALG00010009098	ortholog_one2one	ENSMUSG00000013629	-1.3214900886934466	6.320604775088264e-14	-0.2978408991609454	0.0026287120640299823
ENSGALG00010011538	ortholog_one2many	ENSMUSG00000013643	0.06927697654786275	NA	-0.050372469137088684	0.9279715002932803
ENSGALG00010011538	ortholog_one2many	ENSMUSG00000013653	0.07400205996127639	NA	-0.050372469137088684	0.9279715002932803
ENSGALG00010022685	ortholog_one2one	ENSMUSG00000013662	-0.02378747838545665	0.8887956475615916	0.43228727237584896	6.543023186776572e-7
ENSGALG00010028478	ortholog_one2one	ENSMUSG00000013698	1.1459937997783973	1.128467500132431e-24	-0.022941255195488956	0.8672438995925562
ENSGALG00010010768	ortholog_one2one	ENSMUSG00000013701	1.1993617196733128	4.181627209432622e-37	-0.44196128423947473	1.1530053459978946e-5
ENSGALG00010020484	ortholog_one2one	ENSMUSG00000013736	0.12755381968198884	0.17127878366882163	-0.27983897522071166	0.014054477482405382
ENSGALG00010003251	ortholog_one2one	ENSMUSG00000013822	-0.12357256396677815	0.21603708015730635	-1.0588314351125634	3.3454265832663017e-15
ENSGALG00010027443	ortholog_one2one	ENSMUSG00000013833	-0.18319548561423774	0.20493816526638156	-0.6563579200722831	7.687254502313992e-17
ENSGALG00010009777	ortholog_one2one	ENSMUSG00000013846	-0.5056361943981312	3.794495491200111e-8	1.2887489915263186	2.123557581178249e-88
ENSGALG00010027972	ortholog_one2one	ENSMUSG00000013858	-2.868296836951096	5.660537934629471e-103	-0.5378366896039829	2.5730431335768293e-12
ENSGALG00010011971	ortholog_one2one	ENSMUSG00000013878	0.0015327119070286822	0.9958250897235701	-0.4757548106849536	1.4118553587193827e-7
ENSGALG00010025639	ortholog_one2one	ENSMUSG00000013936	16.028935999637866	2.844671682517261e-71	16.666455770767918	2.0577947933432122e-86
ENSGALG00010028022	ortholog_one2many	ENSMUSG00000013973	-0.23284794355325286	0.13623507993497633	-0.0328982364812792	0.8300953087378061
ENSGALG00010028055	ortholog_one2many	ENSMUSG00000013973	-0.23284794355325286	0.13623507993497633	0.543962266639829	1.9514403727735143e-6
ENSGALG00010028027	ortholog_one2many	ENSMUSG00000013997	0.06093650880244711	0.7403245888184882	0.513123455993733	0.3936340302905926
ENSGALG00010028062	ortholog_one2many	ENSMUSG00000013997	0.06093650880244711	0.7403245888184882	0.30374939443148236	0.3980026229236676
ENSGALG00010001212	ortholog_one2one	ENSMUSG00000014030	-0.6835554250428226	0.1405907237543704	0.05719538928067218	NA
ENSGALG00010010948	ortholog_one2one	ENSMUSG00000014039	-0.784687217318233	1.1213062252344265e-9	0.1165226766553719	0.2584021700282879
ENSGALG00010024813	ortholog_one2one	ENSMUSG00000014074	-1.4198028751082747	3.8063628150177103e-28	-0.532986404165349	5.064193884742288e-12
ENSGALG00010014916	ortholog_one2one	ENSMUSG00000014075	-0.04944269958013034	0.7254520367699943	-2.145967410573676	3.0029257303536093e-47
ENSGALG00010022451	ortholog_one2one	ENSMUSG00000014077	-0.34918785287699805	0.008036373781841284	0.10929504896255754	0.13073054641799733
ENSGALG00010020674	ortholog_one2one	ENSMUSG00000014158	1.353579359527923	0.003045485884179817	2.7722456529176767	2.6907038764180296e-21
ENSGALG00010015660	ortholog_one2one	ENSMUSG00000014164	0.4783318792453612	0.01978187570784083	0.721939258361629	1.2256990871984464e-15
ENSGALG00010029933	ortholog_one2one	ENSMUSG00000014177	0.6943233042820675	1.415517713895729e-8	-0.5030586186691256	8.875979238703004e-10
ENSGALG00010023076	ortholog_one2one	ENSMUSG00000014195	-1.171238751587347	1.0407095545414023e-6	-0.011436025587157107	0.869476003860211
ENSGALG00010011124	ortholog_one2one	ENSMUSG00000014226	0.12485495776977627	0.3920379749423443	-0.28688026972748726	6.112946803521774e-6
ENSGALG00010016700	ortholog_one2one	ENSMUSG00000014232	-1.1021276456935247	9.384348599078385e-15	-0.7817428157538151	3.998905149966078e-15
ENSGALG00010029727	ortholog_one2one	ENSMUSG00000014243	0.3913367884482337	0.0398979720111601	-0.24201826533732945	0.09034543518846148
ENSGALG00010029732	ortholog_one2one	ENSMUSG00000014245	0.6554666512343928	2.0958053305529296e-7	0.3805128798094313	0.04600902207727592
ENSGALG00010011685	ortholog_one2one	ENSMUSG00000014294	1.1094158522514816	4.698513204618884e-22	-1.9993518452780807	1.1282504043499601e-101
ENSGALG00010016568	ortholog_one2many	ENSMUSG00000014301	0.6966006243413446	3.622772902203931e-6	-0.27051890094636477	0.036682952141658745
ENSGALG00010016562	ortholog_one2one	ENSMUSG00000014303	-1.4079107893524543	2.240314016885143e-20	-0.6974897485996435	2.5993045286772757e-17
ENSGALG00010010226	ortholog_one2one	ENSMUSG00000014329	-0.3162496903004733	0.012722142405471626	-0.574098450270842	6.19820704783211e-7
ENSGALG00010026856	ortholog_one2one	ENSMUSG00000014349	-1.1681432315957287	5.327663720450477e-15	0.2707887798309949	5.128479208271559e-4
ENSGALG00010026239	ortholog_one2one	ENSMUSG00000014351	0.23491529107661227	NA	-0.896528750287014	0.04159648031031725
ENSGALG00010017890	ortholog_one2one	ENSMUSG00000014355	-0.6141414276068606	2.2049119550779578e-7	-0.016267722423275413	0.8300374744409613
ENSGALG00010017922	ortholog_one2one	ENSMUSG00000014361	-2.151247357120371	1.0087542383373944e-37	-1.2919865346517843	7.249752065843037e-29
ENSGALG00010024454	ortholog_one2one	ENSMUSG00000014418	-0.39822330582634696	3.9826798436312876e-5	0.14357133982056416	0.05726557217981712
ENSGALG00010006260	ortholog_one2one	ENSMUSG00000014426	-0.3130028777594066	0.008775428686609485	0.11386011377288106	0.10193420145681607
ENSGALG00010008514	ortholog_one2one	ENSMUSG00000014444	-0.7672935022453871	8.636062289502682e-10	1.6398560618164753	1.755295167854386e-39
ENSGALG00010011317	ortholog_one2one	ENSMUSG00000014453	7.294144508316742	2.1140523467786107e-10	0.6713024413134017	0.022800449134411167
ENSGALG00010008476	ortholog_one2one	ENSMUSG00000014470	0.13018394558419835	0.356462173256344	-0.48333983404359426	2.332885296948148e-9
ENSGALG00010002134	ortholog_one2one	ENSMUSG00000014496	-1.7906253138134895	1.4003072238482726e-32	0.16837181991485511	0.0356627082625087
ENSGALG00010024919	ortholog_one2one	ENSMUSG00000014498	-1.9533680407423717	2.8459025725377207e-33	1.4711262976610044	3.052291226733017e-74
ENSGALG00010015564	ortholog_one2one	ENSMUSG00000014503	-0.4011582678556168	0.008391312311994664	0.5357054343777281	4.909484189341459e-4
ENSGALG00010008311	ortholog_one2one	ENSMUSG00000014504	0.5757504363862045	5.418694773490458e-11	-0.8493467683641835	6.016954932177176e-7
ENSGALG00010002629	ortholog_one2one	ENSMUSG00000014542	0.07955779605007596	NA	0.41831534479018595	0.39643129570804514
ENSGALG00010000192	ortholog_many2many	ENSMUSG00000014543	-0.12504954581071964	NA	0.06934250117476892	NA
ENSGALG00010000197	ortholog_many2many	ENSMUSG00000014543	-0.12504954581071964	NA	NA	NA
ENSGALG00010000198	ortholog_many2many	ENSMUSG00000014543	-0.12504954581071964	NA	NA	NA
ENSGALG00010002106	ortholog_many2many	ENSMUSG00000014543	-0.12504954581071964	NA	NA	NA
ENSGALG00010002140	ortholog_many2many	ENSMUSG00000014543	-0.12504954581071964	NA	-0.9324175814436164	0.14649611044901714
ENSGALG00010002145	ortholog_many2many	ENSMUSG00000014543	-0.12504954581071964	NA	-1.0016142309286267	0.019124550601807077
ENSGALG00010002155	ortholog_many2many	ENSMUSG00000014543	-0.12504954581071964	NA	NA	NA
ENSGALG00010002174	ortholog_many2many	ENSMUSG00000014543	-0.12504954581071964	NA	0.009869829827907128	0.9894651450477575
ENSGALG00010002179	ortholog_many2many	ENSMUSG00000014543	-0.12504954581071964	NA	NA	NA
ENSGALG00010002215	ortholog_many2many	ENSMUSG00000014543	-0.12504954581071964	NA	0.12352800650106904	0.700302031166267
ENSGALG00010002227	ortholog_many2many	ENSMUSG00000014543	-0.12504954581071964	NA	NA	NA
ENSGALG00010002299	ortholog_many2many	ENSMUSG00000014543	-0.12504954581071964	NA	NA	NA
ENSGALG00010002417	ortholog_many2many	ENSMUSG00000014543	-0.12504954581071964	NA	0.44742360162008304	0.31990835583276733
ENSGALG00010002429	ortholog_many2many	ENSMUSG00000014543	-0.12504954581071964	NA	-0.8344795082244151	0.12412222936202007
ENSGALG00010002442	ortholog_many2many	ENSMUSG00000014543	-0.12504954581071964	NA	NA	NA
ENSGALG00010002447	ortholog_many2many	ENSMUSG00000014543	-0.12504954581071964	NA	0.14479732579232393	0.7897158982070044
ENSGALG00010002451	ortholog_many2many	ENSMUSG00000014543	-0.12504954581071964	NA	NA	NA
ENSGALG00010002468	ortholog_many2many	ENSMUSG00000014543	-0.12504954581071964	NA	0.1304328128553883	0.8116424840514167
ENSGALG00010003716	ortholog_many2many	ENSMUSG00000014543	-0.12504954581071964	NA	-0.14580073325289553	NA
ENSGALG00010003786	ortholog_many2many	ENSMUSG00000014543	-0.12504954581071964	NA	1.2363523736731192	0.05547139412095145
ENSGALG00010007115	ortholog_many2many	ENSMUSG00000014543	-0.12504954581071964	NA	0.6366739076135474	0.008282088520232005
ENSGALG00010007123	ortholog_many2many	ENSMUSG00000014543	-0.12504954581071964	NA	-0.6415675186800994	0.00279569334978426
ENSGALG00010007137	ortholog_many2many	ENSMUSG00000014543	-0.12504954581071964	NA	-0.9364013685368705	6.787631661809107e-8
ENSGALG00010007160	ortholog_many2many	ENSMUSG00000014543	-0.12504954581071964	NA	-0.8878222742353302	3.742911499723881e-4
ENSGALG00010007165	ortholog_many2many	ENSMUSG00000014543	-0.12504954581071964	NA	-1.1876825935504016	0.07251046437186044
ENSGALG00010007182	ortholog_many2many	ENSMUSG00000014543	-0.12504954581071964	NA	0.6912813396386772	1.1812719943442174e-4
ENSGALG00010024177	ortholog_many2many	ENSMUSG00000014543	-0.12504954581071964	NA	1.9752618199555771	0.002288982448473826
ENSGALG00010002953	ortholog_one2one	ENSMUSG00000014547	-0.8535375462839369	1.1891791269801578e-11	-0.6229331515781963	1.1488981337092151e-11
ENSGALG00010021905	ortholog_one2one	ENSMUSG00000014550	-0.7319124061038463	1.978416352587151e-4	0.022890006421403656	0.7941081899698413
ENSGALG00010021916	ortholog_one2one	ENSMUSG00000014551	0.138697012217598	0.21941456925092606	-0.2626889304843508	1.9529135660315802e-4
ENSGALG00010020617	ortholog_one2one	ENSMUSG00000014554	0.5463392558528503	2.70609648151463e-8	-2.4664124335193347	6.403620853953197e-179
ENSGALG00010018903	ortholog_one2one	ENSMUSG00000014592	0.9191847301776724	6.282649870741765e-11	-0.7466500821817301	1.4073865396772515e-29
ENSGALG00010027734	ortholog_one2one	ENSMUSG00000014599	1.502458240324114	2.399578533714536e-23	-1.3582110078619316	2.987744001505192e-23
ENSGALG00010024474	ortholog_one2one	ENSMUSG00000014601	-0.47364887763892793	8.176869521736903e-5	-0.6191304516614963	2.1985621771075704e-14
ENSGALG00010024946	ortholog_one2one	ENSMUSG00000014602	0.7384791202809831	3.884693471170679e-8	0.5749363501387805	3.0990932848578335e-7
ENSGALG00010024483	ortholog_one2one	ENSMUSG00000014603	-3.057072146868656	6.085511531879229e-7	-0.4003927637318229	0.4314269333467286
ENSGALG00010021134	ortholog_one2one	ENSMUSG00000014668	0.28410306624284354	0.014516155006719498	0.4085454651854326	8.796463380299607e-10
ENSGALG00010019012	ortholog_one2one	ENSMUSG00000014725	0.008077094316031186	NA	0.6545821649467438	0.10173195759716483
ENSGALG00010007921	ortholog_one2one	ENSMUSG00000014763	0.02872260724984616	0.8082209696711958	-0.4705972438308986	8.690611587447865e-9
ENSGALG00010007866	ortholog_one2one	ENSMUSG00000014767	-0.45150550551677726	1.974946862526105e-4	-0.1712855069686037	0.030364186555444865
ENSGALG00010007878	ortholog_one2one	ENSMUSG00000014769	0.17013891885447674	0.04840608543688782	-0.9362467102060935	1.4855584843124213e-19
ENSGALG00010007856	ortholog_one2one	ENSMUSG00000014771	NA	NA	-1.253386446610719	8.564791895152204e-35
ENSGALG00010007927	ortholog_one2one	ENSMUSG00000014773	0.8024340937127905	0.036822706321381564	-1.8349215541281	2.8623139543262413e-21
ENSGALG00010021619	ortholog_one2one	ENSMUSG00000014778	-2.5984446103278414	1.6311482220172906e-41	0.7856922406285578	6.402208371837666e-16
ENSGALG00010021602	ortholog_one2one	ENSMUSG00000014782	-3.957242644863332	9.262776020697889e-14	0.33253956698968007	1.620279704567685e-5
ENSGALG00010021607	ortholog_one2one	ENSMUSG00000014786	-2.704653163377084	1.918398511997658e-69	0.9620645606093908	2.1496397337833424e-5
ENSGALG00010022129	ortholog_one2one	ENSMUSG00000014791	0.1872273789999057	0.4815438246663028	1.236784635197173	1.333893258204263e-21
ENSGALG00010019097	ortholog_one2one	ENSMUSG00000014813	0.43138845193833625	0.0502477868477134	1.5620244568220054	1.3727188086407918e-22
ENSGALG00010022143	ortholog_one2one	ENSMUSG00000014837	-1.3792329789500353	5.6889719374072e-13	-1.4391020446306493	1.8826614266333553e-36
ENSGALG00010024386	ortholog_one2one	ENSMUSG00000014846	0.8093917960135967	0.006700682796184653	-0.5638207152473786	0.02998251418453317
ENSGALG00010007217	ortholog_one2one	ENSMUSG00000014850	-0.6603053867318923	7.275516198115983e-13	0.008198305831981138	0.9695278243644374
ENSGALG00010028869	ortholog_one2one	ENSMUSG00000014852	0.17377076527405358	0.740787159349329	0.9509275140388327	0.01579037097719676
ENSGALG00010022142	ortholog_one2one	ENSMUSG00000014856	0.9505293992030437	3.612676488743853e-23	-0.6694982406178365	3.0726887410314004e-8
ENSGALG00010022115	ortholog_one2one	ENSMUSG00000014859	-0.35206853115640036	4.311229422959831e-4	-0.688108480426947	6.781523925001058e-22
ENSGALG00010028861	ortholog_one2one	ENSMUSG00000014867	0.7569615372345646	2.342003932071005e-16	-0.13642911046155184	0.0445902534951798
ENSGALG00010028860	ortholog_one2one	ENSMUSG00000014873	0.06810285546353226	0.6215265544436138	-0.39143385212101117	0.00146613675731957
ENSGALG00010001224	ortholog_one2one	ENSMUSG00000014905	0.9294525105126914	8.208027720286779e-9	0.7458187605485748	6.757955372323211e-6
ENSGALG00010007906	ortholog_one2one	ENSMUSG00000014907	-2.9186588663434407	1.0001045588889718e-36	-0.8217395444876169	5.304551224075931e-17
ENSGALG00010003874	ortholog_one2one	ENSMUSG00000014932	0.037610359147643754	0.7925250852540825	0.09791661987070867	0.2351653824250005
ENSGALG00010019972	ortholog_one2one	ENSMUSG00000014956	-0.20703296131921792	0.09289434071643592	0.3069546522414649	1.6505660058595384e-4
ENSGALG00010023228	ortholog_one2one	ENSMUSG00000014959	0.920372538555707	1.0282913983001065e-30	-0.13726450386372943	0.07694851929022259
ENSGALG00010011607	ortholog_one2one	ENSMUSG00000014980	0.3210635723890802	0.008988293509833021	-0.17915718555809085	0.3100176586553463
ENSGALG00010008131	ortholog_one2one	ENSMUSG00000015001	0.09732798957049484	NA	5.229464734030959	0.001364650999480701
ENSGALG00010008093	ortholog_one2one	ENSMUSG00000015002	1.444572806704667	1.0900385620591315e-30	0.8015760967367127	3.6216356956533074e-16
ENSGALG00010007912	ortholog_one2one	ENSMUSG00000015013	0.9537160258110573	5.848783525394217e-12	-0.8169569013809211	1.3979854869035995e-19
ENSGALG00010007944	ortholog_one2one	ENSMUSG00000015016	0.31194137604748573	0.03861845241924284	0.7588141312584302	6.200198691661457e-13
ENSGALG00010020786	ortholog_one2many	ENSMUSG00000015023	-2.0583150440191584	1.403761534321078e-33	-1.6046819375593713	2.0055743789032556e-79
ENSGALG00010007909	ortholog_one2one	ENSMUSG00000015027	1.5756242203448256	8.734107416139896e-18	-0.8361203875645357	5.225279699697343e-17
ENSGALG00010026920	ortholog_one2one	ENSMUSG00000015053	1.6870786809684437	1.0591530884412964e-33	2.4384576510670963	2.123538047624423e-33
ENSGALG00010028454	ortholog_one2one	ENSMUSG00000015083	0.7262627886432756	7.093441998324311e-4	0.01004219347415698	0.9695767434178176
ENSGALG00010027982	ortholog_one2one	ENSMUSG00000015085	0.2896191516146529	0.5805554555230856	3.4425419181061274	8.349424095591282e-149
ENSGALG00010029147	ortholog_one2one	ENSMUSG00000015087	-0.8079634517601506	1.2255214896671727e-12	-0.27081482750601077	1.488804991961613e-5
ENSGALG00010028450	ortholog_one2one	ENSMUSG00000015090	3.850628087517063	1.0518246113466195e-5	-0.7532065137157121	2.0082042578338527e-4
ENSGALG00010028462	ortholog_one2one	ENSMUSG00000015092	0.6213207460131811	1.0888477940829675e-11	-0.14179515439060003	0.026706015826200268
ENSGALG00010027993	ortholog_one2one	ENSMUSG00000015093	0.5082270045688265	0.3125873000761021	1.082517231682203	9.1877148740396e-6
ENSGALG00010029140	ortholog_one2one	ENSMUSG00000015094	1.0705639728938146	5.271933410683215e-11	-1.2292687617264968	1.1671917745827965e-41
ENSGALG00010028456	ortholog_one2one	ENSMUSG00000015095	0.8478921596808097	3.9967858457650295e-14	-0.1579174871912829	0.11422607094919524
ENSGALG00010003666	ortholog_one2one	ENSMUSG00000015112	0.44613565421671464	0.01142019894241601	-0.2770522196493532	9.479595694661519e-4
ENSGALG00010020405	ortholog_one2one	ENSMUSG00000015120	-0.2952878912073653	0.0028540124745823217	-0.9964545706550568	5.653978648475473e-29
ENSGALG00010020415	ortholog_one2one	ENSMUSG00000015126	-0.11448921219909375	0.5195044795945728	-0.7063139219228578	1.7129965762446237e-14
ENSGALG00010020533	ortholog_one2one	ENSMUSG00000015127	-1.15331063762518	1.4067469731065703e-9	0.32016051568187726	5.247092387125826e-5
ENSGALG00010019013	ortholog_one2one	ENSMUSG00000015133	-0.014934680979766102	0.940096638777175	2.9486741409279777	7.685185685553467e-68
ENSGALG00010019001	ortholog_one2one	ENSMUSG00000015134	0.6581722885930434	0.2155711047039921	2.4904801411827076	1.8732062244785535e-32
ENSGALG00010020389	ortholog_one2one	ENSMUSG00000015143	-1.1358692374000794	4.093398540336493e-18	1.5495319311931608	3.586028808918851e-55
ENSGALG00010009205	ortholog_one2one	ENSMUSG00000015149	-0.12091261317387851	0.22500051601490373	-0.793787576262557	1.0796741302194139e-19
ENSGALG00010009225	ortholog_one2one	ENSMUSG00000015165	-1.795729485527417	2.5826366584435985e-116	-0.753438970608939	3.1832755364319953e-40
ENSGALG00010020248	ortholog_one2one	ENSMUSG00000015176	-0.6414609798671304	8.097121527163185e-8	-0.13951474123816107	0.17258771798823785
ENSGALG00010003366	ortholog_one2one	ENSMUSG00000015189	-1.6372358496991206	1.426118426002823e-12	0.11797346000995662	0.22709867181166202
ENSGALG00010011466	ortholog_one2one	ENSMUSG00000015214	0.06089210681364512	0.7702430613492758	-0.36832326729637516	3.378062628506214e-9
ENSGALG00010011420	ortholog_one2one	ENSMUSG00000015217	-1.289818080115169	8.977992902408188e-22	-1.1177867059550248	1.6389727025787164e-70
ENSGALG00010011321	ortholog_one2one	ENSMUSG00000015222	-2.706347823966595	1.8723870524825306e-41	-2.5574264235348827	1.1592837162207037e-46
ENSGALG00010014083	ortholog_one2many	ENSMUSG00000015242	0.13314575508588192	NA	0.02545755030829768	0.8859285710045801
ENSGALG00010014122	ortholog_one2one	ENSMUSG00000015243	-0.8571716531514154	4.3249156381946016e-4	1.6203008292781074	8.411334750073558e-33
ENSGALG00010014083	ortholog_one2many	ENSMUSG00000015247	1.7103725122211297	1.930241623205511e-42	0.02545755030829768	0.8859285710045801
ENSGALG00010005442	ortholog_one2one	ENSMUSG00000015305	-4.44943043593366	5.959785918521871e-112	0.8693529594785742	1.7510174066373528e-28
ENSGALG00010027576	ortholog_one2one	ENSMUSG00000015312	1.4052337566501714	1.1319546576593111e-13	0.5863945535554317	0.004475973732876991
ENSGALG00010027685	ortholog_one2many	ENSMUSG00000015314	0.42469907633144033	0.5027119435667897	1.225083606438967	0.0024491280450683497
ENSGALG00010027645	ortholog_one2one	ENSMUSG00000015316	0.4793240603034591	0.42129755810065794	0.9162186664473946	0.14608934477374388
ENSGALG00010028566	ortholog_one2one	ENSMUSG00000015335	1.445215327055298	4.755123233104682e-41	0.5394606774770278	8.852590708697366e-8
ENSGALG00010028574	ortholog_one2one	ENSMUSG00000015337	0.8580183943547798	7.772190875552179e-10	-0.1254559970233509	0.1537013872445338
ENSGALG00010001865	ortholog_one2one	ENSMUSG00000015340	-0.5118395697748908	0.24277303058820765	1.0662732629715093	1.5921281163277102e-4
ENSGALG00010018062	ortholog_one2one	ENSMUSG00000015341	0.26463045702736293	0.00760206249152171	-0.9079440747985261	8.262058792800786e-33
ENSGALG00010001878	ortholog_one2one	ENSMUSG00000015342	0.8957062944401758	0.01851808984781764	-0.19461973190676618	0.23386435883046078
ENSGALG00010015809	ortholog_one2one	ENSMUSG00000015354	-1.2922036527992	8.287144227393005e-4	0.7085646157615688	1.8849879091724326e-4
ENSGALG00010017577	ortholog_one2one	ENSMUSG00000015357	0.20699325658352097	0.05883825620535	0.5118646816072423	1.714986050282308e-20
ENSGALG00010001540	ortholog_one2one	ENSMUSG00000015363	0.21341919104117835	0.04103968590178963	-0.3649177924477694	3.7098104675758725e-5
ENSGALG00010001208	ortholog_one2one	ENSMUSG00000015365	10.42319825378065	3.570282887145827e-59	0.05191514830234533	0.9169434601076889
ENSGALG00010006327	ortholog_one2one	ENSMUSG00000015377	0.34901208597443517	0.006326361520971105	-0.015449955219183	0.8623650802789805
ENSGALG00010010874	ortholog_one2one	ENSMUSG00000015396	-0.5305660921960349	0.04531722989159626	-0.17171100054753877	0.6711830071323798
ENSGALG00010001516	ortholog_one2one	ENSMUSG00000015401	4.005966728182402	0.0028435603842912422	-3.9575732803064985	1.011020426216996e-16
ENSGALG00010001524	ortholog_one2one	ENSMUSG00000015405	0.34619658253605584	0.5914386589820481	-0.5918583747460033	0.3143219347864474
ENSGALG00010000127	ortholog_one2one	ENSMUSG00000015474	-0.35560961644573397	0.0774019117627586	-0.18066913953911728	0.15329050121470048
ENSGALG00010000106	ortholog_one2one	ENSMUSG00000015476	0.168863394911805	0.7752794712773693	-0.3306818170617342	0.3115880504215402
ENSGALG00010010930	ortholog_one2one	ENSMUSG00000015484	4.172816260395563	7.920696390547499e-29	-2.5385610541296004	3.880087600490039e-76
ENSGALG00010028870	ortholog_one2one	ENSMUSG00000015488	-1.1300216746991394	7.224112505814676e-21	-1.105553389195287	1.2628220341217577e-44
ENSGALG00010005758	ortholog_one2one	ENSMUSG00000015501	1.5004703975359677	3.457934048693925e-18	1.3550708930655926	4.5972651024430336e-30
ENSGALG00010004832	ortholog_one2one	ENSMUSG00000015519	-0.07822570716508057	NA	0.1515694764527459	NA
ENSGALG00010028764	ortholog_one2one	ENSMUSG00000015522	-0.5155230072891467	0.0011883962814888632	-0.5079627918005589	1.2364184523592678e-12
ENSGALG00010012771	ortholog_one2one	ENSMUSG00000015533	-0.15819046852163413	0.5789352800393531	-0.012645398167661555	0.9422042920000612
ENSGALG00010012796	ortholog_one2one	ENSMUSG00000015536	0.27406766529706916	0.03442355566728921	-0.4019441773416776	0.052454423553938596
ENSGALG00010029642	ortholog_one2one	ENSMUSG00000015542	-0.46695347486756966	0.0011007129576569657	-0.2382791158633757	0.023314420950470996
ENSGALG00010013954	ortholog_one2one	ENSMUSG00000015568	1.8269609975577312	9.704389457222852e-33	3.980610737888973	5.2075257450909065e-238
ENSGALG00010009228	ortholog_one2one	ENSMUSG00000015575	1.748183061502201	4.709326958372544e-54	-0.6749011787840484	4.967629678156594e-13
ENSGALG00010009324	ortholog_one2one	ENSMUSG00000015579	17.018637106081968	7.025366177808868e-46	15.153553563401408	9.294234347927544e-48
ENSGALG00010007642	ortholog_one2one	ENSMUSG00000015597	-1.8831784644662972	2.2026944624772433e-31	0.04252773676135943	0.6079401528183475
ENSGALG00010018909	ortholog_one2one	ENSMUSG00000015599	-3.163283684021762	3.1569789553500675e-36	0.22518569100444844	0.04478037265469766
ENSGALG00010018587	ortholog_one2one	ENSMUSG00000015605	-2.577550070412725	6.487387002114924e-87	0.1581414902974895	0.13419178294303305
ENSGALG00010005232	ortholog_one2one	ENSMUSG00000015619	2.4678060724432545	1.377765883340514e-27	1.0174923020998135	1.880602087059964e-8
ENSGALG00010022343	ortholog_one2one	ENSMUSG00000015627	6.963799939610907	2.920176894114814e-66	8.088957681817826	1.3740562798684514e-23
ENSGALG00010022979	ortholog_one2one	ENSMUSG00000015647	-0.38454699395700565	0.004715911587650081	2.6006423009388597	2.606312860819966e-282
ENSGALG00010004515	ortholog_one2one	ENSMUSG00000015652	1.5223271227942894	3.371702519239706e-5	2.748865257950105	3.787545155177498e-38
ENSGALG00010004576	ortholog_one2one	ENSMUSG00000015653	-0.48601034548894967	0.024285616843353522	0.5000811060860032	0.0028109199627977355
ENSGALG00010025592	ortholog_one2one	ENSMUSG00000015656	0.431067413711495	0.006250691677411012	-0.043242482499767775	0.7663368597871317
ENSGALG00010004408	ortholog_one2one	ENSMUSG00000015659	-0.32601862797931813	0.045975157079938635	-0.4775800135590888	5.972651931650571e-6
ENSGALG00010017754	ortholog_one2one	ENSMUSG00000015668	0.7697971655715979	3.196181091169824e-17	-0.3380199570755069	1.99633718260855e-6
ENSGALG00010007903	ortholog_one2one	ENSMUSG00000015671	0.333692992129925	8.611362222962693e-6	-0.49346120307048225	5.369740795844479e-7
ENSGALG00010007905	ortholog_one2one	ENSMUSG00000015672	0.6955108207300881	2.3303252479118223e-11	-0.4297639601485797	3.457199927046391e-5
ENSGALG00010028575	ortholog_one2one	ENSMUSG00000015697	-0.7349260786275348	3.0502984352357924e-8	-0.7267379714205783	8.680732523896033e-27
ENSGALG00010019789	ortholog_one2one	ENSMUSG00000015709	-3.4293130275065113	6.055314301869737e-102	-0.6969058461208659	5.1292444460176726e-23
ENSGALG00010028580	ortholog_one2one	ENSMUSG00000015711	0.06259984787802977	0.6228624506260904	-1.540602535485468	8.475675279442103e-40
ENSGALG00010028577	ortholog_one2one	ENSMUSG00000015714	0.7939569808900492	2.982924046013717e-18	-0.1521769697079162	0.03125296754584879
ENSGALG00010001501	ortholog_one2one	ENSMUSG00000015733	0.8558706229407168	1.0338912385209365e-16	-0.2588463249808529	1.7092279449383238e-4
ENSGALG00010028502	ortholog_one2one	ENSMUSG00000015745	-1.3453936444841097	1.794913932418153e-47	0.45646600168857376	6.809944415016387e-5
ENSGALG00010028500	ortholog_one2one	ENSMUSG00000015747	0.3237985408339469	0.0256053724079877	-0.31145008640955746	4.676641596584748e-6
ENSGALG00010028606	ortholog_one2one	ENSMUSG00000015748	-0.2644018993646226	0.04252670499380171	-0.45223442580840534	1.0928476778099574e-13
ENSGALG00010028507	ortholog_one2one	ENSMUSG00000015749	-1.4018700666202462	4.6832561155011437e-11	-0.5261938808382938	4.79330894231753e-13
ENSGALG00010028642	ortholog_one2one	ENSMUSG00000015750	-1.1608052416329577	3.465224926007737e-18	-1.2302502504104418	8.647125673920639e-37
ENSGALG00010006524	ortholog_one2one	ENSMUSG00000015755	-2.0733029419141507	4.6707303252415055e-35	0.2387517412937943	1.0559047485606896e-4
ENSGALG00010005468	ortholog_one2one	ENSMUSG00000015757	-0.3995021548098335	7.699029712268235e-4	-0.2428024168096199	0.004471198872391044
ENSGALG00010018911	ortholog_one2one	ENSMUSG00000015759	0.7582650554472108	1.4256910296181997e-14	-0.14412747186926766	0.13426268025802138
ENSGALG00010012768	ortholog_one2one	ENSMUSG00000015766	1.0284784149831279	1.0031434676660248e-9	1.418546463008264	6.410763032194677e-56
ENSGALG00010028857	ortholog_one2one	ENSMUSG00000015776	-1.2130583412828018	1.4317289426664367e-8	-0.8892343494769992	3.0852244791483855e-28
ENSGALG00010028859	ortholog_one2one	ENSMUSG00000015790	0.05124850235285209	0.7044784356265613	-0.34836451060010376	1.1126799234221799e-4
ENSGALG00010010983	ortholog_one2one	ENSMUSG00000015804	0.2710301171835114	0.001173938573707055	-0.9338161030522328	3.709491810641147e-30
ENSGALG00010011018	ortholog_one2one	ENSMUSG00000015806	0.29964102794171105	0.008516253957222693	-1.4258379098894494	2.2024509940087276e-90
ENSGALG00010018891	ortholog_one2one	ENSMUSG00000015812	-0.7405039166976778	0.16078337361475648	2.1692579900704305	2.7827403279203824e-21
ENSGALG00010010099	ortholog_one2one	ENSMUSG00000015829	0.32619571325386876	0.33688040400400177	4.126113994187318	1.1483354405254572e-24
ENSGALG00010016907	ortholog_one2one	ENSMUSG00000015837	0.947533630103994	4.964528203079174e-18	-0.15981514475585346	0.2874040631304114
ENSGALG00010024107	ortholog_one2one	ENSMUSG00000015839	0.5508471501175979	0.0016666147223528144	0.2904004949429583	0.0035648369542402238
ENSGALG00010010515	ortholog_one2one	ENSMUSG00000015843	0.5583426911094636	0.22087536337481273	-2.1938707554266825	1.3718700805065935e-4
ENSGALG00010028422	ortholog_one2one	ENSMUSG00000015846	-3.000648673597144	1.2902224062485314e-76	0.588035269895676	3.97308458496802e-9
ENSGALG00010029446	ortholog_one2one	ENSMUSG00000015869	0.06805850471299753	0.5768073908306912	-0.4956262149686864	7.383997692542308e-11
ENSGALG00010010979	ortholog_one2many	ENSMUSG00000015879	-0.8992256984044605	0.06293131925478468	-0.9255584699206933	1.7265330885415367e-4
ENSGALG00010012058	ortholog_one2many	ENSMUSG00000015879	-0.8992256984044605	0.06293131925478468	-0.7891814155994447	7.842229950401866e-4
ENSGALG00010010974	ortholog_one2one	ENSMUSG00000015880	-0.38049133234803645	0.00829315358137002	-0.37120300006257806	2.4594667654486437e-6
ENSGALG00010010958	ortholog_one2one	ENSMUSG00000015882	0.08175902071742967	0.628232166186073	1.090323970221006	5.826857771742983e-29
ENSGALG00010011903	ortholog_one2one	ENSMUSG00000015889	1.243343115180595	5.559084637665413e-26	-0.7730728382835996	9.217375110954335e-29
ENSGALG00010011876	ortholog_one2one	ENSMUSG00000015890	2.5454768296419683	1.4058967726634453e-4	-0.41702642138860213	0.20457791520705465
ENSGALG00010018786	ortholog_one2one	ENSMUSG00000015932	2.023390716692095	1.525722905003308e-34	-0.9382511343876767	2.2327618898572884e-47
ENSGALG00010016581	ortholog_one2one	ENSMUSG00000015937	-1.812081506427595	2.147691242500232e-22	-1.6568497706110976	4.646354663951574e-111
ENSGALG00010027977	ortholog_one2one	ENSMUSG00000015943	0.2549207803735024	0.05396648723674226	-0.8235075258540736	1.1555784151547094e-20
ENSGALG00010029373	ortholog_one2one	ENSMUSG00000015944	-1.3914553973192612	8.784528804694142e-24	-0.07690102234602425	0.45271837821499133
ENSGALG00010028662	ortholog_one2many	ENSMUSG00000015947	-0.540702910773305	0.1480378910689272	-0.511134649479047	2.0523597233908225e-4
ENSGALG00010029377	ortholog_one2one	ENSMUSG00000015950	0.5855763255073466	0.09400619892137937	-0.6693331202957358	0.026529920473115195
ENSGALG00010002356	ortholog_one2one	ENSMUSG00000015957	0.008571693143461089	0.9770563687208685	3.2429830575321064	4.876034289311999e-59
ENSGALG00010008285	ortholog_one2one	ENSMUSG00000015961	-1.3056730260180796	2.7857203753782586e-37	-0.7101498013127765	2.976425922676581e-25
ENSGALG00010027830	ortholog_one2one	ENSMUSG00000015968	2.7481310885043513	1.2306054684341986e-15	3.213383160567538	3.376285171649418e-182
ENSGALG00010027863	ortholog_one2one	ENSMUSG00000015970	0.3804355450000597	0.4008162814396428	1.735827797667949	1.177334484495627e-45
ENSGALG00010027864	ortholog_one2one	ENSMUSG00000015971	0.38498493858140065	3.993963469673637e-4	-0.4002618485839076	3.429015996649833e-8
ENSGALG00010001527	ortholog_one2one	ENSMUSG00000015981	-2.5605408244129415	4.118268344567755e-4	0.13681775588106096	0.4350707710639572
ENSGALG00010013732	ortholog_one2one	ENSMUSG00000015994	-0.03764558284052523	0.7313075748701343	0.4701957672872328	1.794901673588165e-6
ENSGALG00010014041	ortholog_one2one	ENSMUSG00000016018	-0.39346173460776246	3.876029598668655e-4	-0.32595947581394535	0.04045026828615318
ENSGALG00010014054	ortholog_one2many	ENSMUSG00000016024	0.5966887997859387	0.11925104676437798	-1.6059365350251358	0.017438599494076636
ENSGALG00010008275	ortholog_one2one	ENSMUSG00000016028	-1.7222241597709382	4.606385631970658e-40	3.0516464416950573	5.986656127955535e-88
ENSGALG00010023337	ortholog_one2one	ENSMUSG00000016087	-1.0777308270616672	3.538537488015169e-28	-0.35803857822764906	1.0446871453988047e-8
ENSGALG00010006592	ortholog_one2one	ENSMUSG00000016128	-0.7920807474066485	0.011289168173980436	3.197723722848774	0
ENSGALG00010011658	ortholog_one2one	ENSMUSG00000016150	-0.19681551841179873	0.7342237549379375	3.342469751875079	2.0338033519532638e-73
ENSGALG00010027193	ortholog_one2one	ENSMUSG00000016179	-0.20802331697225215	0.19317628117519262	0.4783079777888774	0.026330432654128492
ENSGALG00010018969	ortholog_one2one	ENSMUSG00000016181	-1.9246631184699994	4.5579863993199886e-33	-0.040645880794406314	0.5893445458411014
ENSGALG00010027203	ortholog_one2many	ENSMUSG00000016194	3.5599527359929932	1.862805117304331e-9	-3.5994149368549837	1.1316260662475938e-39
ENSGALG00010027206	ortholog_one2many	ENSMUSG00000016194	3.5599527359929932	1.862805117304331e-9	-0.007496192369342734	0.9206123047927697
ENSGALG00010018936	ortholog_one2one	ENSMUSG00000016200	-1.8684643900248439	3.285229175838065e-39	-0.18649702027313897	0.45852620861690563
ENSGALG00010011283	ortholog_one2one	ENSMUSG00000016239	-0.07934137960810761	0.8949402296057724	-0.7360669095996113	7.398183468621895e-7
ENSGALG00010016361	ortholog_one2one	ENSMUSG00000016253	-0.1249886989585305	0.22134779616394543	-0.5587957534271772	1.0604533429025139e-16
ENSGALG00010016324	ortholog_one2one	ENSMUSG00000016255	1.6367172310049019	2.2384178241897353e-10	2.028411548335226	1.0763534884220499e-6
ENSGALG00010016345	ortholog_one2one	ENSMUSG00000016256	0.8750752119198998	2.7266155896500785e-24	0.29239297502220635	3.758263218897464e-4
ENSGALG00010016279	ortholog_one2one	ENSMUSG00000016257	0.9148653357224867	2.2517702282393926e-25	0.08642607596916732	0.3801555202996826
ENSGALG00010018894	ortholog_one2one	ENSMUSG00000016262	-3.250054786368073	1.3961477713600705e-100	-2.0158924050337275	8.699266061535387e-60
ENSGALG00010012997	ortholog_one2one	ENSMUSG00000016308	0.8409808917819596	5.90470909022664e-20	-0.1757871466902479	0.006756015497798878
ENSGALG00010013021	ortholog_one2one	ENSMUSG00000016319	1.2708926246574697	1.2726772168184773e-15	0.08357507016262283	0.49301796386671964
ENSGALG00010012759	ortholog_one2one	ENSMUSG00000016327	0.59041468943188	0.3632450973304487	-0.09760202499234417	0.8453345369047828
ENSGALG00010023193	ortholog_one2one	ENSMUSG00000016344	-0.5887128994373805	3.2880103359509605e-6	0.11415675636468266	0.45026611743071027
ENSGALG00010023174	ortholog_one2one	ENSMUSG00000016346	0.6739927364163752	0.20278754296816326	0.5733092622616572	0.08505787523812729
ENSGALG00010023180	ortholog_one2one	ENSMUSG00000016349	6.100153547579698	7.224339317249929e-23	9.309248942471456	0
ENSGALG00010023125	ortholog_one2one	ENSMUSG00000016356	-1.7143173343896967	8.262567821464536e-8	4.227771049596369	7.434495728717209e-26
ENSGALG00010018752	ortholog_one2one	ENSMUSG00000016382	0.6824514179533148	1.0938645915115678e-4	0.06524495875679694	0.3764529383817025
ENSGALG00010022622	ortholog_one2one	ENSMUSG00000016386	0.8463465952069027	4.6388994409095076e-5	0.1523660239231705	0.32056131327815335
ENSGALG00010012912	ortholog_one2one	ENSMUSG00000016409	-0.6443551625574797	4.375275925248196e-5	-1.150897522092625	8.601427434457242e-37
ENSGALG00010012934	ortholog_one2one	ENSMUSG00000016427	2.0133915170467924	1.086429060667581e-85	-2.0983857745127796	1.0444252529688523e-28
ENSGALG00010023689	ortholog_one2one	ENSMUSG00000016458	6.22708697776764	5.440592164092566e-146	2.6383748381143697	4.1023022456522005e-26
ENSGALG00010007051	ortholog_one2one	ENSMUSG00000016477	-1.8846572084996709	2.305476750452721e-98	-0.43223503336536273	1.1367081738303727e-5
ENSGALG00010027164	ortholog_one2one	ENSMUSG00000016481	0.5199267343979469	4.922176898283953e-4	3.7381331775482463	1.7812611268013e-17
ENSGALG00010013123	ortholog_one2one	ENSMUSG00000016487	0.7822187523270625	6.381379396652127e-13	0.6445946339503883	4.0912373399929205e-28
ENSGALG00010027183	ortholog_one2one	ENSMUSG00000016494	0.922724172731256	8.116681449127362e-8	0.737980879005659	1.4556836767970447e-13
ENSGALG00010012871	ortholog_one2many	ENSMUSG00000016498	-0.2502718531382334	NA	-0.1574683719048744	0.6753678979621621
ENSGALG00010013312	ortholog_one2many	ENSMUSG00000016498	-0.2502718531382334	NA	0.2013524538210848	0.6020027846836054
ENSGALG00010005143	ortholog_one2one	ENSMUSG00000016503	0.11891819181202859	0.3358333573839176	-1.2780892118825598	6.2190189152139655e-31
ENSGALG00010005123	ortholog_one2one	ENSMUSG00000016510	0.1648599035153813	0.23217348984560066	0.3825472016360359	9.656510063061501e-4
ENSGALG00010005132	ortholog_one2one	ENSMUSG00000016520	-0.3982108002548034	0.01461070965390242	-0.20299399965023585	0.0474133536558531
ENSGALG00010027140	ortholog_one2one	ENSMUSG00000016524	0.2033663367093288	0.7492210142769798	0.1363336336588953	NA
ENSGALG00010027134	ortholog_one2one	ENSMUSG00000016526	-0.6643474744365342	5.251664433774915e-4	1.5426102691891281	1.5105342218120535e-70
ENSGALG00010027136	ortholog_one2one	ENSMUSG00000016528	-0.9041087485467971	1.0181522195144632e-19	1.0217885200018397	1.5952697718631935e-52
ENSGALG00010027138	ortholog_one2one	ENSMUSG00000016529	-0.16145459166676146	NA	0.3048704618786967	0.3207211637497742
ENSGALG00010012431	ortholog_one2one	ENSMUSG00000016534	1.0334704313712668	4.989125284124093e-10	0.8658930410819425	1.1473253088592249e-35
ENSGALG00010012329	ortholog_one2one	ENSMUSG00000016541	0.3899150425728663	3.016612222904334e-6	-0.12344331216564665	0.373520728146102
ENSGALG00010014936	ortholog_one2one	ENSMUSG00000016552	-1.769735277357326	2.4853924323547525e-15	-0.04650258643763093	0.7463025253527333
ENSGALG00010014917	ortholog_one2one	ENSMUSG00000016554	-0.06786617484217382	0.4833155526440065	-0.5950382066188397	1.4331339801426433e-14
ENSGALG00010012043	ortholog_one2many	ENSMUSG00000016619	-1.1225831358418432	6.266590194544981e-25	0.1344177940393533	0.09882761609798141
ENSGALG00010011895	ortholog_one2one	ENSMUSG00000016624	-4.208682872041991	2.708555476102605e-60	-1.9731754515118312	2.2673906837361573e-35
ENSGALG00010014906	ortholog_one2one	ENSMUSG00000016637	-0.017230186860039975	0.9217847134185043	0.3985104414829408	3.915765887983185e-5
ENSGALG00010012175	ortholog_one2one	ENSMUSG00000016664	0.6008009932064525	7.7080310146442e-7	0.13208017352655446	0.057048107109992315
ENSGALG00010011943	ortholog_one2one	ENSMUSG00000016757	-0.6121616391977666	2.862178997931388e-15	-0.26119104146162814	3.1015132800741625e-4
ENSGALG00010011981	ortholog_one2one	ENSMUSG00000016763	-3.1308293355456636	3.742358301819174e-104	-1.47132837901481	3.495278149313383e-35
ENSGALG00010004297	ortholog_one2one	ENSMUSG00000016918	0.9783175781914251	0.0013370218664520012	1.0010295366007733	1.4662746199028463e-7
ENSGALG00010024593	ortholog_one2one	ENSMUSG00000016921	-1.202809833421457	1.4467996131644738e-60	-0.5907552857112468	4.348581012499427e-21
ENSGALG00010022365	ortholog_one2one	ENSMUSG00000016933	-1.5781372769353557	1.0274212544966852e-44	-2.7643934576493296	5.621268894789811e-109
ENSGALG00010029686	ortholog_one2one	ENSMUSG00000016940	-1.6684825919233321	4.694353328136486e-62	-0.15713361271657622	0.01316589690189391
ENSGALG00010014778	ortholog_one2one	ENSMUSG00000016942	1.1321416964902478	0.0616002061121974	1.4727154657362889	0.0024929702829433473
ENSGALG00010023063	ortholog_one2one	ENSMUSG00000016946	-0.7381838036173536	1.1231949404606593e-6	0.007917219336258339	0.8623650802789805
ENSGALG00010029544	ortholog_one2many	ENSMUSG00000016982	-1.320630242268179	0.059711664026271795	-1.0191901132652352	1.0576100228243792e-34
ENSGALG00010017744	ortholog_one2one	ENSMUSG00000016984	-1.1172177944942876	5.46189900339757e-11	-0.8179042701013369	1.4964457346648873e-24
ENSGALG00010021742	ortholog_one2one	ENSMUSG00000016995	-0.38594860895070104	0.12623536599283566	-2.783442206992997	2.2821440317980576e-41
ENSGALG00010021729	ortholog_one2one	ENSMUSG00000017007	-0.3726332331825026	0.5147552496377445	-2.5957332384841614	2.2763462753059044e-22
ENSGALG00010021717	ortholog_one2one	ENSMUSG00000017009	1.79085194867799	1.1128557100442063e-73	0.5861976194662233	0.004351721599676593
ENSGALG00010014682	ortholog_one2one	ENSMUSG00000017057	2.4566116770357938	2.246635043103607e-36	-0.3356505574363482	0.1679250943424064
ENSGALG00010008082	ortholog_one2many	ENSMUSG00000017064	-0.07565935338931018	NA	0.38350344335330094	0.5098245207213927
ENSGALG00010024738	ortholog_one2one	ENSMUSG00000017119	-0.22208962772911692	0.18903422304228074	-0.1588315318571109	0.04374792808556012
ENSGALG00010029284	ortholog_one2one	ENSMUSG00000017132	-0.8814958737848066	1.574882624524145e-13	0.5914438039770302	8.597126446627732e-13
ENSGALG00010009638	ortholog_one2one	ENSMUSG00000017144	-1.3112369794243686	1.448896645599654e-15	-0.5610579022739367	1.4145093455785494e-10
ENSGALG00010024722	ortholog_one2one	ENSMUSG00000017146	-1.0892090602606077	3.1113148773597944e-12	-0.25763976830266816	9.133221410890953e-6
ENSGALG00010022182	ortholog_one2one	ENSMUSG00000017167	2.5443692768304156	4.444586042688844e-8	0.22603974948563157	0.01108927944681274
ENSGALG00010022747	ortholog_one2one	ENSMUSG00000017176	0.1440050747737595	0.31320307187093693	-0.3403444859794192	4.1780434641330546e-4
ENSGALG00010022266	ortholog_one2one	ENSMUSG00000017188	0.6828340798852339	3.2491789132872367e-12	-1.4450296863617633	1.3053380290405531e-21
ENSGALG00010024591	ortholog_one2one	ENSMUSG00000017195	1.2478799892226222	0.03698749444871146	-0.5042407584531697	0.3314060769095652
ENSGALG00010024640	ortholog_one2many	ENSMUSG00000017204	-0.09522373294592267	NA	NA	NA
ENSGALG00010024666	ortholog_one2one	ENSMUSG00000017210	-0.6094507078425717	6.2071163075789515e-6	-0.9251372489223751	1.7733225811956315e-32
ENSGALG00010024640	ortholog_one2many	ENSMUSG00000017211	NA	NA	NA	NA
ENSGALG00010024651	ortholog_one2one	ENSMUSG00000017221	-0.3610767292697056	0.022827588410317477	-0.9942273723582705	6.778394771100679e-17
ENSGALG00010021739	ortholog_one2one	ENSMUSG00000017264	0.03312532531187915	0.7651521318941145	0.086943583862999	0.27503212257856513
ENSGALG00010029767	ortholog_one2one	ENSMUSG00000017286	0.7136293933598473	3.09748473635983e-19	-0.6334854247777452	6.45761992225471e-11
ENSGALG00010029772	ortholog_one2one	ENSMUSG00000017288	0.2501244241821757	0.027292693787514137	-0.19362629287085667	0.054282751205670776
ENSGALG00010029695	ortholog_one2one	ENSMUSG00000017291	-0.35245599812278305	0.08994712582012741	0.322859398679269	5.0421891411724255e-6
ENSGALG00010015875	ortholog_one2one	ENSMUSG00000017299	-0.48598423021949355	2.0381684398823784e-5	-0.37078515747815177	0.0023882588128166923
ENSGALG00010015909	ortholog_one2one	ENSMUSG00000017300	NA	NA	4.436914873450896	4.9928042685892145e-37
ENSGALG00010015932	ortholog_one2one	ENSMUSG00000017307	0.34498557088249393	0.04653196455050565	-0.2617894436006561	0.03140552021318305
ENSGALG00010022240	ortholog_many2many	ENSMUSG00000017310	-0.13299157031978606	NA	-0.6808236009308639	3.791577739583354e-14
ENSGALG00010024752	ortholog_one2one	ENSMUSG00000017314	-0.1238730952370855	0.539899672149992	-0.46102010427329104	9.51022678691874e-7
ENSGALG00010029410	ortholog_one2one	ENSMUSG00000017344	11.886535665368676	6.650510428485567e-11	2.6808813070889004	3.221148974040488e-5
ENSGALG00010029564	ortholog_one2one	ENSMUSG00000017376	-0.6699997104835373	6.732216825149979e-4	0.6592261623365137	3.026886454912872e-15
ENSGALG00010029222	ortholog_one2one	ENSMUSG00000017386	-1.7061685351858458	1.3254282057884696e-17	-1.8221426366681568	7.532968172824207e-22
ENSGALG00010029203	ortholog_one2one	ENSMUSG00000017390	2.5498836514036234	5.321592736742163e-40	0.6800828388324814	3.9096498946944456e-10
ENSGALG00010021741	ortholog_one2one	ENSMUSG00000017404	-1.1029564905684697	2.9409385409616683e-28	-0.16810743231558825	0.005428980498310246
ENSGALG00010029220	ortholog_one2one	ENSMUSG00000017405	0.09298222206262803	0.6890580914280857	-0.42879514269199476	2.3290166741938095e-4
ENSGALG00010010255	ortholog_one2one	ENSMUSG00000017412	0.7045858512402828	0.02156898727636378	2.8509230544489923	1.3573504278241956e-85
ENSGALG00010026681	ortholog_one2one	ENSMUSG00000017417	0.8184305001975208	0.256625520446431	-1.4765910922091576	2.381943216980383e-16
ENSGALG00010006028	ortholog_one2one	ENSMUSG00000017418	-1.6650051363398872	4.262203768814387e-78	-0.3721770079657313	5.018699794607626e-7
ENSGALG00010029607	ortholog_one2one	ENSMUSG00000017421	-0.4396256469239924	5.008366490110601e-6	-0.5089182231844912	1.617450945987884e-15
ENSGALG00010024133	ortholog_one2one	ENSMUSG00000017428	0.09453871295432228	0.2989416423420493	-0.9875204915897238	1.3832671385702474e-21
ENSGALG00010030103	ortholog_one2one	ENSMUSG00000017446	0.6690848760661126	0.013428583327585333	-1.986328462404066	9.005230904864118e-14
ENSGALG00010029688	ortholog_one2one	ENSMUSG00000017453	2.933296144029359	1.0593774756797211e-14	2.30823528654582	0.00812295750976095
ENSGALG00010029270	ortholog_one2one	ENSMUSG00000017466	-0.4662704182909047	1.0230148371485668e-9	0.7281537698478249	4.079544385440177e-22
ENSGALG00010009569	ortholog_one2one	ENSMUSG00000017478	-1.3962306332928838	3.52101104780106e-19	-0.21025668009817725	0.03024617102411401
ENSGALG00010002453	ortholog_one2one	ENSMUSG00000017485	-1.7310180052886002	1.9080362808173376e-54	-0.35758791556472175	2.4708471803126307e-9
ENSGALG00010002438	ortholog_one2one	ENSMUSG00000017491	0.8392863062961627	0.007957185871141442	-0.2685378721694867	0.022040501727962254
ENSGALG00010022511	ortholog_one2one	ENSMUSG00000017493	-1.217205013621831	7.722497122197877e-13	-2.6067069906621385	6.123141735508983e-256
ENSGALG00010024548	ortholog_one2one	ENSMUSG00000017499	-0.33401054874871056	4.352409531976504e-4	-2.003088441504204	6.186998661233777e-51
ENSGALG00010029591	ortholog_one2one	ENSMUSG00000017548	-2.143152785592765	2.9605518580406884e-37	-0.2069800264785594	0.0010735357974180294
ENSGALG00010029596	ortholog_one2one	ENSMUSG00000017550	-1.2870008233233317	4.379404907769879e-27	-0.06648129159810155	0.4421316993893597
ENSGALG00010029594	ortholog_one2one	ENSMUSG00000017561	0.13089745887827484	0.2911621801807732	-0.07543735647292409	0.33624637615148706
ENSGALG00010022522	ortholog_one2one	ENSMUSG00000017607	-3.233353393747209	2.1670284671773968e-11	-2.744760294713913	3.964184515914994e-33
ENSGALG00010029570	ortholog_one2one	ENSMUSG00000017615	0.4940970269271525	2.0724309969374567e-6	0.17710416870526574	0.0073235566451826445
ENSGALG00010029718	ortholog_one2one	ENSMUSG00000017631	-1.1179344380840321	1.0756662206822435e-41	-1.2109064399560183	1.2083777953415536e-67
ENSGALG00010029588	ortholog_one2one	ENSMUSG00000017639	-3.7529430282310097	6.895624488400906e-22	0.4606787327966348	6.182556323999801e-8
ENSGALG00010013112	ortholog_one2one	ENSMUSG00000017652	-0.07957907061292245	0.7328204801381916	-0.6768873750948226	5.699754338733215e-7
ENSGALG00010016121	ortholog_one2one	ENSMUSG00000017664	0.33175782568206624	0.0304940205990391	-0.6713500541803319	1.578198880533619e-14
ENSGALG00010016182	ortholog_one2one	ENSMUSG00000017670	0.03269217072579022	0.7886053706844666	-0.30051133574198796	8.89766335684446e-8
ENSGALG00010029546	ortholog_one2one	ENSMUSG00000017677	0.07899377462453802	0.5633565944916453	-0.23178762395441652	0.0026247678057098557
ENSGALG00010024323	ortholog_one2one	ENSMUSG00000017679	-0.0016488764954358298	0.9979029294951347	-0.10215448748906372	0.3869427738639354
ENSGALG00010029600	ortholog_one2one	ENSMUSG00000017686	0.39649704122453705	0.00300342677583956	0.3310550132692225	2.1360323303310108e-7
ENSGALG00010003619	ortholog_one2one	ENSMUSG00000017688	0.018558265292272443	0.9551855405781547	-1.2208674825350943	0.03705153267025023
ENSGALG00010029603	ortholog_one2one	ENSMUSG00000017692	-0.7844052890842916	0.12080861028734975	0.20669429831377123	0.682765193026126
ENSGALG00010024286	ortholog_one2one	ENSMUSG00000017697	-0.5092814741153623	0.00995181930331323	1.153090311378956	2.4617356803212977e-11
ENSGALG00010024313	ortholog_one2one	ENSMUSG00000017707	0.014791827481780396	0.959325903188147	2.1715164017027533	3.098942777116135e-67
ENSGALG00010029329	ortholog_one2one	ENSMUSG00000017713	1.3592574641796664	1.357568538788171e-8	-0.2676409945224101	0.0791843581314889
ENSGALG00010029294	ortholog_one2one	ENSMUSG00000017715	-0.31491101150763195	0.006901927798811737	-0.5089559594874135	3.9744268303255326e-8
ENSGALG00010018655	ortholog_one2one	ENSMUSG00000017716	0.261397021440784	0.004102420873913766	-1.5530566220941957	1.9535558546849373e-64
ENSGALG00010029330	ortholog_one2one	ENSMUSG00000017718	1.8435971263232318	3.737781626931921e-11	-0.3885235894794963	0.007097819665350454
ENSGALG00010024979	ortholog_one2one	ENSMUSG00000017720	-0.966396945919215	0.17041671494044458	0.21505588838222262	0.6898227938444702
ENSGALG00010021680	ortholog_one2one	ENSMUSG00000017721	-0.21905249548436426	0.19924108630331344	-0.33119475246366964	0.0011664165086895822
ENSGALG00010015822	ortholog_one2one	ENSMUSG00000017723	-0.6570431290184278	0.04795026445886474	-2.5430055503081297	2.2966874212236993e-7
ENSGALG00010024333	ortholog_one2one	ENSMUSG00000017724	-2.828903286165077	1.1049356615188009e-40	-1.1043745430730096	7.783052764345135e-24
ENSGALG00010021685	ortholog_one2one	ENSMUSG00000017734	1.4513274983277806	1.8130857107988803e-4	0.949095286379048	2.9144023988101235e-21
ENSGALG00010015061	ortholog_one2one	ENSMUSG00000017737	0.35217470792377703	0.5257588843784494	1.8150040840988375	0.0012270372793685175
ENSGALG00010013046	ortholog_one2one	ENSMUSG00000017740	-0.9130297319091093	0.01973443299705086	3.31613799253476	1.3709107319346521e-158
ENSGALG00010016006	ortholog_one2one	ENSMUSG00000017754	-0.6480636743314571	2.3309136415869517e-6	-1.4765311180547933	6.839719390560945e-28
ENSGALG00010007521	ortholog_one2one	ENSMUSG00000017756	-0.25587779142830025	0.08607616376135695	0.04065133474623287	0.6552445483117603
ENSGALG00010015954	ortholog_one2one	ENSMUSG00000017760	1.0730778146409772	1.0286932128917854e-17	0.13949670140140719	0.05617050887501779
ENSGALG00010015967	ortholog_one2one	ENSMUSG00000017764	-0.0078844999308447	0.955070738539996	-0.9765584356936261	9.971609655103932e-8
ENSGALG00010025353	ortholog_one2one	ENSMUSG00000017765	0.569796055625766	0.001245177769066071	0.5839537169819125	1.4982945294456849e-12
ENSGALG00010029337	ortholog_one2one	ENSMUSG00000017774	1.5151126838532267	2.0957627663837298e-14	1.7304950592953379	2.9004449866596275e-171
ENSGALG00010029327	ortholog_one2one	ENSMUSG00000017776	-0.28131900528930937	0.001369334075956441	-0.12056950744868371	0.047633084491771734
ENSGALG00010006252	ortholog_one2one	ENSMUSG00000017778	1.334584313417729	3.4603287797698116e-18	-0.303980827492731	0.09915752932182792
ENSGALG00010029339	ortholog_one2one	ENSMUSG00000017781	-0.7609668517997902	1.6224737816729598e-15	0.10778634489317877	0.09936739631557005
ENSGALG00010000091	ortholog_one2many	ENSMUSG00000017817	4.023372011912788	8.921359092139728e-82	0.7427610552841988	0.09850659668769005
ENSGALG00010000093	ortholog_one2many	ENSMUSG00000017817	4.023372011912788	8.921359092139728e-82	0.03064637809674901	NA
ENSGALG00010000101	ortholog_one2many	ENSMUSG00000017817	4.023372011912788	8.921359092139728e-82	0.13399582964938067	NA
ENSGALG00010000532	ortholog_one2many	ENSMUSG00000017817	4.023372011912788	8.921359092139728e-82	3.1465938254633663	0.023312934885728297
ENSGALG00010023387	ortholog_one2many	ENSMUSG00000017817	4.023372011912788	8.921359092139728e-82	8.288913167494243	4.016838245369927e-256
ENSGALG00010023172	ortholog_one2one	ENSMUSG00000017830	-0.4484005146382871	0.21330543542680375	0.025916642626575073	0.9567600556292194
ENSGALG00010001760	ortholog_one2one	ENSMUSG00000017831	-0.013155122437260294	0.9097413554234366	-0.3332900585615955	6.727872944788579e-5
ENSGALG00010023206	ortholog_many2many	ENSMUSG00000017832	-1.61232273015806	0.013812122710059552	-0.2699257542744074	0.042370930084506674
ENSGALG00010023164	ortholog_one2one	ENSMUSG00000017837	-0.018779798162171145	0.8608539749074116	-0.6070732402668845	1.6033140199707666e-12
ENSGALG00010016787	ortholog_one2one	ENSMUSG00000017843	0.5208006404473803	9.436125355627518e-7	0.3181030618528213	8.341892835106115e-8
ENSGALG00010023627	ortholog_one2one	ENSMUSG00000017858	0.0200338351021366	0.8760254440355649	-0.5287181311091865	3.143118195447062e-4
ENSGALG00010023572	ortholog_one2one	ENSMUSG00000017861	-0.835414172288603	5.841363128183229e-11	-0.5870269774954829	1.2754633626837448e-28
ENSGALG00010023673	ortholog_one2one	ENSMUSG00000017868	1.4413559648012397	0.0672799651846298	0.704675304673526	0.03936954167256142
ENSGALG00010023863	ortholog_one2one	ENSMUSG00000017897	-3.8717790393402165	1.4810835262312405e-24	-3.202182802437209	2.2775420572768216e-139
ENSGALG00010008082	ortholog_one2many	ENSMUSG00000017922	0.13496461358227374	NA	0.38350344335330094	0.5098245207213927
ENSGALG00010013192	ortholog_one2one	ENSMUSG00000017929	-0.656983500746104	4.732068883673152e-6	-0.21288231102220004	0.01648402185037511
ENSGALG00010023366	ortholog_one2one	ENSMUSG00000017943	0.7904166633079046	0.12337887244703796	-1.6642121242395913	5.471944865090762e-38
ENSGALG00010024342	ortholog_one2one	ENSMUSG00000017950	5.175697834738038	2.8005839838090236e-8	3.5560423159444112	2.7338060490137226e-6
ENSGALG00010001745	ortholog_one2one	ENSMUSG00000017978	-1.5898542537160876	1.209818163844461e-11	0.1497004747342805	0.36196669054097436
ENSGALG00010016235	ortholog_one2one	ENSMUSG00000017999	-0.7009333763661608	1.486389990950354e-8	-0.6309657927240412	6.813220124509683e-15
ENSGALG00010019239	ortholog_one2one	ENSMUSG00000018001	-0.7209070688243471	4.0400236412519505e-14	1.6056797817093433	1.3854801018098683e-108
ENSGALG00010014505	ortholog_one2one	ENSMUSG00000018008	-0.056140718302677355	0.8994192589662713	0.6866488638399912	0.04977654204032788
ENSGALG00010029165	ortholog_one2one	ENSMUSG00000018012	-2.074305903534376	6.01462261158148e-8	0.13070874035276178	0.08995295378230425
ENSGALG00010010968	ortholog_one2one	ENSMUSG00000018040	-0.5946158812054486	7.843886736097115e-6	-0.5290766257964584	1.402109887073136e-7
ENSGALG00010029316	ortholog_one2one	ENSMUSG00000018068	-0.7607694023479016	3.085316203072946e-10	-0.05810384338031196	0.5238219123210187
ENSGALG00010000485	ortholog_one2one	ENSMUSG00000018076	-1.3878719862563151	4.590929853894346e-29	0.7895510542233894	4.555100934505628e-18
ENSGALG00010013032	ortholog_one2one	ENSMUSG00000018126	1.5642675108747446	8.716705272154048e-11	0.7650154488656303	0.11391896294834779
ENSGALG00010019675	ortholog_one2one	ENSMUSG00000018143	1.55375493946172	1.9542277980562447e-27	0.9658768372434267	5.268291376619488e-28
ENSGALG00010026162	ortholog_one2one	ENSMUSG00000018160	-0.4590405349463017	0.0024477433583151016	0.2006538135622065	0.0036840325067539633
ENSGALG00010024829	ortholog_one2one	ENSMUSG00000018166	0.24994729449418313	0.4770501138169967	2.882277699246598	3.2957729756390157e-59
ENSGALG00010024345	ortholog_one2one	ENSMUSG00000018167	0.5323003042286688	3.4264174794973366e-6	-0.18893285516419364	0.03441164330451916
ENSGALG00010024567	ortholog_one2one	ENSMUSG00000018168	0.10910151598257156	0.8482176647402391	-2.4922418270446642	1.9717759816990094e-14
ENSGALG00010014388	ortholog_one2one	ENSMUSG00000018169	-0.5356571238991451	0.09916760228761586	0.6639189709478849	0.17773532877209514
ENSGALG00010029274	ortholog_one2one	ENSMUSG00000018171	1.0311450297530802	6.014292867233205e-27	-0.18552754075698547	0.028890538540440835
ENSGALG00010012693	ortholog_one2one	ENSMUSG00000018189	0.4774215253535753	9.688913151462853e-5	-0.5205085361413246	4.43907809598094e-9
ENSGALG00010012672	ortholog_one2one	ENSMUSG00000018199	-0.8270548096788124	9.792421662573063e-10	0.6366082630660913	4.849720265451226e-12
ENSGALG00010021540	ortholog_one2one	ENSMUSG00000018209	-0.6515689967931511	7.273272956512176e-9	-0.17581796400700836	0.06891177365362362
ENSGALG00010029937	ortholog_one2one	ENSMUSG00000018217	2.5796315033325663	2.9507292336436907e-17	0.29748846594751394	0.058400982331587366
ENSGALG00010013676	ortholog_one2one	ENSMUSG00000018238	2.876882593995576	4.650454661194258e-6	-1.1070059258345168	0.0034874450242643
ENSGALG00010013787	ortholog_one2one	ENSMUSG00000018239	0.2061256688658143	0.22984877811056798	-1.0697695649945225	3.7337804499167185e-26
ENSGALG00010008082	ortholog_one2many	ENSMUSG00000018259	-1.3893107799885123	0.11385755585560747	0.38350344335330094	0.5098245207213927
ENSGALG00010000151	ortholog_one2one	ENSMUSG00000018263	-1.312727020327293	1.834309598590528e-24	0.15822514750106426	0.048973905728899314
ENSGALG00010022076	ortholog_one2one	ENSMUSG00000018326	0.07710583336985767	0.443980241036353	-0.42294093822879236	1.172457024354826e-9
ENSGALG00010029549	ortholog_one2one	ENSMUSG00000018334	-1.0666669952017604	2.505101581990191e-5	2.476438849729565	6.426684569816002e-147
ENSGALG00010016480	ortholog_one2one	ENSMUSG00000018339	6.227395568243092	3.6471318305514837e-140	0.47570205209916233	2.250852361748764e-9
ENSGALG00010014824	ortholog_one2one	ENSMUSG00000018340	2.194442603852228	1.032245831558694e-53	1.8827679689334516	2.589838773752321e-118
ENSGALG00010023249	ortholog_one2one	ENSMUSG00000018341	0.3649804414064432	0.5581860659787133	-1.0934057318239816	1.1461724437885475e-6
ENSGALG00010029317	ortholog_one2many	ENSMUSG00000018362	0.38378426107656716	8.492829198766367e-5	-0.5746518801678416	6.582170167769152e-8
ENSGALG00010029312	ortholog_one2one	ENSMUSG00000018363	-2.04375208643165	4.785471796157158e-27	0.39064481760364167	8.363612154803996e-7
ENSGALG00010029306	ortholog_one2one	ENSMUSG00000018372	-0.2627601765890943	0.03710533593073476	-0.45017347014603826	2.1764837227416857e-7
ENSGALG00010029505	ortholog_one2one	ENSMUSG00000018377	-1.4423159892209778	2.703239320875608e-40	-0.11029959080525346	0.28227489143847534
ENSGALG00010029511	ortholog_one2one	ENSMUSG00000018378	-1.6189629471770697	6.738636723331965e-28	-0.49434742670136955	3.3869928708216835e-8
ENSGALG00010029187	ortholog_one2one	ENSMUSG00000018379	-1.3163478761645966	7.261840740288128e-28	-0.6247367860749222	1.3042870035894384e-14
ENSGALG00010024497	ortholog_one2one	ENSMUSG00000018381	3.2811291789662653	5.636242350382078e-26	-0.5368946295312773	0.10236789394585485
ENSGALG00010013672	ortholog_one2one	ENSMUSG00000018387	0.09359343938569757	0.657802611079233	-0.7177210934237437	1.3846492734216096e-7
ENSGALG00010016366	ortholog_one2one	ENSMUSG00000018395	-0.24497970452886592	0.015905897233473822	-0.38584175823702693	2.0605123128320262e-7
ENSGALG00010016402	ortholog_one2one	ENSMUSG00000018398	-1.1695231228095546	1.6092335380551818e-21	1.2326757245155704	2.7219410092966484e-22
ENSGALG00010029602	ortholog_one2one	ENSMUSG00000018401	-1.0239997889956904	1.6969532786773418e-17	0.16279462559070818	0.009250087920719997
ENSGALG00010029196	ortholog_one2one	ENSMUSG00000018405	1.1073406477908585	3.6357732957469316e-12	-0.8265313454742285	8.535918307340512e-18
ENSGALG00010024833	ortholog_one2one	ENSMUSG00000018411	0.33592750706081953	0.3176430238903607	1.0121487621865184	1.7068811793490736e-8
ENSGALG00010024809	ortholog_one2one	ENSMUSG00000018412	-1.6875499325242718	1.188194583378078e-75	-0.3304135205448136	3.5044787720101616e-7
ENSGALG00010017592	ortholog_one2one	ENSMUSG00000018415	-0.8127558908318504	3.684228989800688e-8	-0.12447140628218768	0.3788195124132138
ENSGALG00010014080	ortholog_one2one	ENSMUSG00000018417	-1.0905702778603863	1.2758105420360934e-20	-1.133938729465903	2.0538061190423736e-23
ENSGALG00010029260	ortholog_one2one	ENSMUSG00000018425	-1.3201575257573066	5.638836726175532e-24	-0.398809333426334	3.8330319745423126e-6
ENSGALG00010029257	ortholog_one2one	ENSMUSG00000018427	1.610151299448294	9.408544964372213e-14	-0.5507315191686859	4.371874723463139e-6
ENSGALG00010029522	ortholog_one2one	ENSMUSG00000018428	0.47211111995546723	0.005477109280384718	1.4588941403031093	2.117699508414245e-92
ENSGALG00010029323	ortholog_one2one	ENSMUSG00000018433	0.06530939809212671	0.49308220579282797	-0.2369945513934683	0.008757180545337988
ENSGALG00010029242	ortholog_one2one	ENSMUSG00000018442	-0.023534853680803543	0.8313018780377193	-0.07077698839385974	0.45602626629934995
ENSGALG00010029248	ortholog_one2one	ENSMUSG00000018446	0.17535711540518673	0.030855762019251408	-1.6064285869821309	4.059672374465145e-73
ENSGALG00010029252	ortholog_one2one	ENSMUSG00000018449	0.7634516588484683	7.33424331537237e-12	-0.6601314858450893	1.3048093086166216e-5
ENSGALG00010021478	ortholog_one2one	ENSMUSG00000018459	2.6989013410808447	7.854618090949734e-4	-1.4516267217697616	6.43426019779187e-53
ENSGALG00010000141	ortholog_one2one	ENSMUSG00000018474	-3.4832553739584027	3.885504986763683e-67	-1.2339899430751249	4.3958778453150617e-23
ENSGALG00010029199	ortholog_one2one	ENSMUSG00000018481	0.12166762718971902	0.4879728117130234	0.59407337429501506	3.134418971729938e-14
ENSGALG00010025948	ortholog_one2one	ENSMUSG00000018486	-1.5071082560442628	1.6798423853180376e-11	-5.319858548169153	4.633743107916293e-40
ENSGALG00010029723	ortholog_one2one	ENSMUSG00000018500	-2.5144283103933223	8.441895543897174e-17	2.8133830144011833	3.590184699420867e-18
ENSGALG00010029731	ortholog_one2one	ENSMUSG00000018501	-0.6604399961385979	1.3938344386918925e-5	1.1787773323106274	1.0508408261003627e-67
ENSGALG00010029738	ortholog_one2one	ENSMUSG00000018507	3.611734218791785	2.2970119751482385e-36	0.9020824194427277	7.507930975927575e-6
ENSGALG00010029733	ortholog_one2one	ENSMUSG00000018509	-1.5194099731402326	7.661853822799381e-29	-0.4880834886294042	7.576336371715141e-5
ENSGALG00010022111	ortholog_one2one	ENSMUSG00000018537	-2.876149911028706	7.317235209676222e-66	-1.7081657006332978	1.2186108142853608e-35
ENSGALG00010022158	ortholog_one2one	ENSMUSG00000018541	-1.0334316275956121	1.1289224755081875e-11	-0.4880093290854603	5.794385705658406e-8
ENSGALG00010022151	ortholog_one2one	ENSMUSG00000018547	-5.082121696517317	7.918042515707175e-265	-0.23098693171956305	6.078992242232902e-4
ENSGALG00010029235	ortholog_one2one	ENSMUSG00000018548	-0.5000838367114121	1.3830045286144997e-5	1.3887660710805647	2.964914612471634e-74
ENSGALG00010000469	ortholog_one2one	ENSMUSG00000018566	0.06688630068103772	0.684432945848672	2.3213614657052584	3.384232869585305e-19
ENSGALG00010015052	ortholog_one2one	ENSMUSG00000018572	-1.4619272212730128	2.94301311782373e-12	-6.172453968664821	9.80930207544364e-12
ENSGALG00010014278	ortholog_one2one	ENSMUSG00000018583	0.015560357187676776	0.8860377038463272	-0.05998258973201779	0.5066458781758354
ENSGALG00010001656	ortholog_one2one	ENSMUSG00000018589	-0.18141769890285253	0.8419230491753178	-0.7662485752375808	0.18921416643419495
ENSGALG00010014390	ortholog_one2many	ENSMUSG00000018593	2.976342609017185	3.897329255641205e-139	0.9026303242290761	1.7137926535670698e-38
ENSGALG00010014980	ortholog_one2many	ENSMUSG00000018593	2.976342609017185	3.897329255641205e-139	-0.061946630563203764	0.7338184378807332
ENSGALG00010016173	ortholog_one2one	ENSMUSG00000018595	0.7451415766952457	0.23123116251997233	-1.7683846432169164	3.2255231347471303e-10
ENSGALG00010017729	ortholog_one2one	ENSMUSG00000018599	0.5441496476266824	3.520165059480364e-4	1.9059383196531898	6.108373729075716e-51
ENSGALG00010000443	ortholog_one2one	ENSMUSG00000018604	-1.0666586745251097	3.5509958229941956e-5	-2.1582978623200346	1.519680539194808e-117
ENSGALG00010022705	ortholog_one2one	ENSMUSG00000018634	-2.721629869264735	6.82915733156822e-8	-0.3917491849311368	0.4921671739284275
ENSGALG00010029367	ortholog_one2one	ENSMUSG00000018648	0.8643113667825324	2.1957950644014234e-4	-0.19887241710382048	0.020072575487796635
ENSGALG00010029362	ortholog_one2one	ENSMUSG00000018651	-0.5746735995147115	4.086091957316516e-7	-0.39321490651451907	0.0018095660570444626
ENSGALG00010000687	ortholog_one2one	ENSMUSG00000018654	0.7712447879351555	0.023351518500680072	2.9873519647207325	7.883903128633109e-14
ENSGALG00010023726	ortholog_one2one	ENSMUSG00000018659	2.2800900553597763	1.5960121463095418e-59	0.07731835097994069	0.5774756823474589
ENSGALG00010029473	ortholog_one2one	ENSMUSG00000018661	-0.16234546790007368	0.1037440172648323	-0.7672859414785855	2.977910533778307e-13
ENSGALG00010021565	ortholog_one2one	ENSMUSG00000018666	-2.4435985692465847	4.935241984057991e-76	-1.5320682831006522	1.2676722304420397e-135
ENSGALG00010023706	ortholog_one2one	ENSMUSG00000018669	0.3914719002692719	0.0026926341881732033	-0.7278658770545628	1.7904347799748993e-7
ENSGALG00010024858	ortholog_one2one	ENSMUSG00000018677	1.106664286928412	1.8101352064656822e-20	-0.8559634789087526	2.8443458298510917e-34
ENSGALG00010023730	ortholog_one2one	ENSMUSG00000018678	-0.16545209173735	0.15653832071896487	0.07248623622343404	0.45577613483117035
ENSGALG00010029352	ortholog_one2one	ENSMUSG00000018697	-0.13920861429831424	0.2726814429022226	-0.24483190674586536	0.04697451655353509
ENSGALG00010029197	ortholog_one2one	ENSMUSG00000018698	-1.1565341152250608	0.06223016460866148	1.4188124648372271	0.004057156418864405
ENSGALG00010016832	ortholog_one2one	ENSMUSG00000018707	-1.5807307777926505	7.493232554703357e-10	1.9602753554042502	1.6532477964322988e-116
ENSGALG00010008360	ortholog_many2many	ENSMUSG00000018727	-2.2078034487491496	6.04558238323828e-8	-0.20418667395638457	0.018960825328388525
ENSGALG00010029627	ortholog_one2one	ENSMUSG00000018733	-0.055316605187796894	0.7155080245805905	-0.4405104691508044	2.4813623202085922e-5
ENSGALG00010029340	ortholog_one2one	ENSMUSG00000018736	0.6589834673434629	5.2263054807928185e-12	0.31484161552123424	0.0019676597064629737
ENSGALG00010022456	ortholog_one2one	ENSMUSG00000018770	0.9853948962640288	1.1922571360336587e-7	-0.26845857802372797	0.0012345667363462035
ENSGALG00010007007	ortholog_one2one	ENSMUSG00000018796	1.6675034907468227	3.602888539228631e-28	1.1493309201034903	2.58889162964383e-87
ENSGALG00010029418	ortholog_one2one	ENSMUSG00000018800	-1.3157521810732582	4.156855612302728e-10	1.626257847985281	1.8210988645876458e-92
ENSGALG00010029389	ortholog_one2one	ENSMUSG00000018809	0.2867635147842401	0.05321178235952059	-0.30648326210835547	0.0026826481822870268
ENSGALG00010024605	ortholog_one2one	ENSMUSG00000018819	-0.18581674999184222	0.17971172999254112	0.688570240227305	7.82007976126146e-8
ENSGALG00010020595	ortholog_one2one	ENSMUSG00000018820	-0.16009243456962846	0.40332162031035595	-0.4431790630626401	1.2033137068952608e-4
ENSGALG00010020609	ortholog_one2one	ENSMUSG00000018821	1.0243740907353605	1.8344200161013964e-13	-2.975793860455702	5.957507038509041e-45
ENSGALG00010017808	ortholog_one2one	ENSMUSG00000018822	5.738325307837249	6.004431920672399e-27	1.3735408941799792	6.967632928593253e-5
ENSGALG00010020649	ortholog_one2one	ENSMUSG00000018830	3.687331175315769	2.682967714315677e-13	2.9879187608361977	8.006882659601648e-120
ENSGALG00010029630	ortholog_one2one	ENSMUSG00000018841	0.3803543274969027	0.004431934979637428	-0.4579988827920816	8.830974379485311e-4
ENSGALG00010029628	ortholog_one2one	ENSMUSG00000018845	8.859484114286111	2.5265061983533127e-27	10.71377598431849	7.021438696378503e-113
ENSGALG00010008099	ortholog_one2one	ENSMUSG00000018846	-1.5929560478907105	1.1818430877816075e-34	0.1063977688820178	0.2688573314105461
ENSGALG00010008128	ortholog_one2one	ENSMUSG00000018848	-0.4610625176889804	5.698021589649902e-6	-0.001562936291659369	0.988724581704493
ENSGALG00010008135	ortholog_one2one	ENSMUSG00000018849	-1.9836649846667633	1.0117427678686029e-33	-0.5847345937528287	1.847312436659872e-14
ENSGALG00010029683	ortholog_one2one	ENSMUSG00000018858	0.16008377305537927	0.14247176706379217	-0.23550920634560296	0.025392653311843448
ENSGALG00010029680	ortholog_one2one	ENSMUSG00000018862	-0.012624660341540172	NA	1.1980988135550288	0.06911463307742474
ENSGALG00010013242	ortholog_one2one	ENSMUSG00000018865	0.4164537122683211	0.26970353715296297	-0.1492168177560788	0.18077386699818287
ENSGALG00010024039	ortholog_one2one	ENSMUSG00000018882	0.6246563071819347	3.2430910249849874e-7	-0.3144240147826481	9.976688432346468e-4
ENSGALG00010015107	ortholog_one2one	ENSMUSG00000018893	8.22493058821563	1.837588998248264e-62	7.242693678155432	8.70400467415035e-99
ENSGALG00010016289	ortholog_one2one	ENSMUSG00000018899	0.690876772523767	5.924258859114389e-6	0.04653443089685946	0.9169434601076889
ENSGALG00010016225	ortholog_one2one	ENSMUSG00000018906	1.6032113079600356	3.6791007134435785e-36	0.860984188814271	2.5379467040369353e-16
ENSGALG00010022261	ortholog_many2many	ENSMUSG00000018907	-0.4830567544760062	0.3893975793139653	0.07785290029759508	NA
ENSGALG00010001752	ortholog_one2one	ENSMUSG00000018909	-1.4837928605124615	1.137207545308062e-11	-0.840135728755533	7.496116652097848e-40
ENSGALG00010022261	ortholog_many2many	ENSMUSG00000018924	-1.5162591369765623	0.033607120097043267	0.07785290029759508	NA
ENSGALG00010021573	ortholog_one2one	ENSMUSG00000018931	0.03576342230704362	0.8258725882346505	0.13026709166602216	0.27690297224407723
ENSGALG00010021550	ortholog_one2one	ENSMUSG00000018932	0.7321147357594773	5.990221828697015e-13	1.2026098096806963	1.1482263689684626e-43
ENSGALG00010026643	ortholog_one2one	ENSMUSG00000018965	0.9002580577555849	2.6792574357557477e-13	-0.6463208935681054	9.74931565748064e-16
ENSGALG00010023454	ortholog_one2one	ENSMUSG00000018973	-0.21721386274912147	0.6924706367854876	-1.585944776012053	2.1062150102098916e-4
ENSGALG00010022467	ortholog_one2one	ENSMUSG00000018974	-1.1428459905158221	8.034477970166868e-14	-0.00676637558928044	0.9283110819808787
ENSGALG00010016567	ortholog_one2one	ENSMUSG00000018983	-1.1329828087678409	1.0379078568299585e-9	-1.6000688426820995	4.315124817402415e-44
ENSGALG00010001903	ortholog_one2one	ENSMUSG00000018995	0.5668791118543236	3.4676503560226977e-6	0.10490492604175784	0.3000890834764097
ENSGALG00010006992	ortholog_one2one	ENSMUSG00000018999	0.36887105602663123	7.440151393064871e-4	-0.2611063104468177	0.0031053883931300816
ENSGALG00010027473	ortholog_one2one	ENSMUSG00000019027	-1.1550485115644007	2.0119208798189316e-7	0.6849005047834252	9.761383958007387e-4
ENSGALG00010020657	ortholog_one2one	ENSMUSG00000019039	-0.26531172453352186	0.07278362275130718	-0.6104956632371233	1.2101034328155028e-10
ENSGALG00010002181	ortholog_one2one	ENSMUSG00000019054	0.24161424755831074	0.008532536659413075	-0.3252594701995521	0.01133619942917522
ENSGALG00010017542	ortholog_one2one	ENSMUSG00000019055	0.6548220183087146	1.293623147870669e-10	-0.14174971124192295	0.06646717788483059
ENSGALG00010022990	ortholog_one2one	ENSMUSG00000019082	-0.435871152758129	3.1636972445762865e-4	0.4540234407431521	9.278784098326321e-7
ENSGALG00010001380	ortholog_one2one	ENSMUSG00000019124	1.6067346324997032	3.7320868732225504e-8	0.3108250271874882	0.0025382456021231688
ENSGALG00010008027	ortholog_one2one	ENSMUSG00000019132	-2.5892561316769447	3.0127122674769644e-28	0.8976307800615252	2.237887463318952e-44
ENSGALG00010027156	ortholog_one2one	ENSMUSG00000019139	-0.46357350858709656	0.028254372597281193	-1.834288950697407	9.966123079697845e-40
ENSGALG00010010934	ortholog_many2many	ENSMUSG00000019143	-0.09271144562413769	0.3703348725328571	0.025524328616717145	0.8567058473520232
ENSGALG00010012992	ortholog_many2many	ENSMUSG00000019143	-0.09271144562413769	0.3703348725328571	-0.6507900602010182	4.82655322087852e-18
ENSGALG00010014910	ortholog_one2one	ENSMUSG00000019146	0.6070285699020758	0.1181414806100982	-0.986319463865325	0.060200893678443584
ENSGALG00010023265	ortholog_one2one	ENSMUSG00000019173	-2.4963397161034413	2.531451512764685e-17	-0.7809478191259597	1.0372830600510885e-30
ENSGALG00010029614	ortholog_one2one	ENSMUSG00000019179	1.3687325173709455	1.3263025975530813e-25	0.5833505986065582	4.647918512328618e-13
ENSGALG00010014047	ortholog_one2one	ENSMUSG00000019188	-0.17971221668375198	0.053824041843819656	0.08370615875997622	0.281697674046391
ENSGALG00010014931	ortholog_one2one	ENSMUSG00000019189	-0.5044872747014943	6.231752353240217e-6	-1.2375945148185823	3.304656973800736e-64
ENSGALG00010000639	ortholog_one2one	ENSMUSG00000019194	1.5017707727117167	7.626245355161535e-6	1.1118666464452016	3.7350746884721315e-11
ENSGALG00010012315	ortholog_one2many	ENSMUSG00000019210	0.6618623706630752	5.293638905514164e-7	0.20006421595676188	0.05224900935215003
ENSGALG00010018505	ortholog_one2one	ENSMUSG00000019214	-0.8375719881999381	0.0016185997031555961	-0.917983025444182	1.3698190318710568e-27
ENSGALG00010010220	ortholog_one2one	ENSMUSG00000019230	-5.495350340668263	2.1474154450887706e-222	-3.884823907238922	3.1486322537799054e-31
ENSGALG00010005743	ortholog_one2one	ENSMUSG00000019232	-0.5765420559816642	0.3086811174092954	2.1643335949223825	3.067776372707131e-11
ENSGALG00010006100	ortholog_one2one	ENSMUSG00000019235	0.9822526108690385	6.706417191399541e-4	-0.7918452639998294	5.066599697403204e-9
ENSGALG00010004433	ortholog_one2one	ENSMUSG00000019256	-0.10557891965912349	0.6684110845850325	-0.5796061372488919	0.0021270841753924983
ENSGALG00010027592	ortholog_one2one	ENSMUSG00000019261	0.014546548541620755	0.9480990526304104	-0.26385985385139377	0.006735412382241834
ENSGALG00010008034	ortholog_one2one	ENSMUSG00000019278	-0.8976791331550785	0.006728638377315706	-0.8196633243982593	0.03098511218704855
ENSGALG00010016592	ortholog_one2one	ENSMUSG00000019295	0.7458880653800021	1.1554460560287738e-10	0.3425836585221901	2.185130117346421e-4
ENSGALG00010021206	ortholog_one2one	ENSMUSG00000019301	0.2722746257266023	0.6751284180793161	-0.32750983827508845	0.17775999415696822
ENSGALG00010021196	ortholog_one2one	ENSMUSG00000019302	0.9360359374535338	1.7245406340259561e-9	0.9737024870334812	4.0883816888240055e-48
ENSGALG00010021329	ortholog_one2one	ENSMUSG00000019303	-0.9513295392327188	3.904147124271913e-10	-1.5771680604208147	6.562059699077949e-50
ENSGALG00010024529	ortholog_one2one	ENSMUSG00000019312	-0.7653415664078662	0.0966327823926898	-6.213840449252612	1.0112982132989746e-17
ENSGALG00010018902	ortholog_one2one	ENSMUSG00000019320	-2.0353161267333575	6.1374668181129175e-9	0.8931011276381472	0.0766488965710032
ENSGALG00010022333	ortholog_many2many	ENSMUSG00000019326	-0.028224159407165016	0.9619658494555267	4.794673791695995	3.3243033837238563e-90
ENSGALG00010026686	ortholog_many2many	ENSMUSG00000019326	-0.028224159407165016	0.9619658494555267	1.4700435696516656	0.001759766832451931
ENSGALG00010028602	ortholog_one2one	ENSMUSG00000019338	-0.8895777406592843	5.706688617334037e-11	-0.08881631375841845	0.3635002435216624
ENSGALG00010018585	ortholog_one2one	ENSMUSG00000019359	-0.8729968036537659	0.024915451345765095	-1.243095947907924	6.212980227344746e-8
ENSGALG00010021723	ortholog_one2one	ENSMUSG00000019373	0.2329320002176509	0.008735736096437869	-0.010320039056244141	0.9012169820606156
ENSGALG00010027137	ortholog_one2one	ENSMUSG00000019428	0.13469293716897834	0.3292802130053151	-0.8327691032820429	3.855216615151791e-31
ENSGALG00010003887	ortholog_one2one	ENSMUSG00000019433	0.3878009800905096	7.797279770656219e-5	-0.3387155597529431	9.328759582077917e-4
ENSGALG00010029219	ortholog_one2one	ENSMUSG00000019437	0.7881805158879768	8.778912268629068e-9	-1.5829219390379474	8.148615150181776e-67
ENSGALG00010002472	ortholog_one2one	ENSMUSG00000019471	-0.35419941655662807	2.6578161073477034e-5	-1.2459608557327488	4.2317021204987094e-22
ENSGALG00010010263	ortholog_one2one	ENSMUSG00000019478	0.9664221835653641	2.1583767299977685e-22	-1.7543854874103022	3.6522470307632146e-82
ENSGALG00010029736	ortholog_one2one	ENSMUSG00000019505	0.6995674854627021	6.482379146658014e-17	-0.34541263721002685	2.3426560344306117e-5
ENSGALG00010001416	ortholog_one2one	ENSMUSG00000019518	-1.7274745478651654	5.052007138372324e-49	-2.0244770057845507	3.904951564043005e-93
ENSGALG00010001135	ortholog_one2one	ENSMUSG00000019528	4.244803224470855	1.137754703944874e-73	0.2904060118128794	0.002747740361544483
ENSGALG00010027475	ortholog_one2one	ENSMUSG00000019564	-2.29455633529073	1.0026474511525323e-26	0.8697931094837502	4.461035398672949e-24
ENSGALG00010002741	ortholog_one2one	ENSMUSG00000019577	4.104062429327343	7.323657263413341e-74	2.006212804718204	2.234802273463147e-14
ENSGALG00010027208	ortholog_one2one	ENSMUSG00000019578	-0.5950241123750739	4.828517512780603e-5	0.49484282585777134	1.6566639169884694e-4
ENSGALG00010028746	ortholog_one2one	ENSMUSG00000019579	0.8502946261149962	2.2038947339464596e-16	NA	NA
ENSGALG00010023314	ortholog_one2one	ENSMUSG00000019590	0.5578494899112338	0.00885223052536244	0.018646709839721876	0.9553400371621033
ENSGALG00010008179	ortholog_one2one	ENSMUSG00000019647	-1.4804689662742725	1.0077578574051256e-13	-0.28548892555660504	0.03934231875788188
ENSGALG00010025606	ortholog_one2one	ENSMUSG00000019659	0.7056339101043432	1.0026405801829552e-13	-0.8677970375933831	4.6376198043788275e-17
ENSGALG00010010929	ortholog_one2one	ENSMUSG00000019689	1.7808439306327117	1.2518921341260014e-30	-2.123041163995442	7.959039658247983e-66
ENSGALG00010008323	ortholog_one2one	ENSMUSG00000019699	-2.1160320061520066	6.139887622556905e-34	0.5654660347333634	6.0861449004903905e-9
ENSGALG00010027326	ortholog_one2one	ENSMUSG00000019710	-0.756203711625732	5.273687260282482e-13	-6.864048672470528	8.334669817892324e-19
ENSGALG00010027583	ortholog_one2one	ENSMUSG00000019715	-0.07156076585470764	0.6532011002361228	-0.9309499732277783	1.9580291248397252e-23
ENSGALG00010017050	ortholog_one2one	ENSMUSG00000019718	0.6206075933576751	3.2205044215563606e-6	-2.4111467346191495	6.468262674996294e-82
ENSGALG00010009357	ortholog_one2one	ENSMUSG00000019726	-0.8401102115396638	7.84339166353597e-5	1.063651895959687	2.348086676193575e-16
ENSGALG00010028399	ortholog_one2one	ENSMUSG00000019731	-1.2842846428577455	1.033381655347232e-14	0.011859149737540492	0.9490018402507003
ENSGALG00010027111	ortholog_one2one	ENSMUSG00000019732	-0.031534238440065025	0.9266758849667935	0.06567883056797051	0.8668145178197786
ENSGALG00010001929	ortholog_one2one	ENSMUSG00000019738	-0.089299074523394	0.4704915456233127	-0.7158289897443514	4.8789911962384314e-18
ENSGALG00010008082	ortholog_one2many	ENSMUSG00000019756	NA	NA	0.38350344335330094	0.5098245207213927
ENSGALG00010005556	ortholog_one2one	ENSMUSG00000019762	4.640944664136014	5.518806236547945e-4	3.0703359090589366	2.42172746598979e-4
ENSGALG00010005752	ortholog_one2one	ENSMUSG00000019763	1.56286118347742	1.7315625838071378e-15	-0.1032634403773474	0.24149691184401034
ENSGALG00010005141	ortholog_one2one	ENSMUSG00000019767	-0.6083124376433336	0.33179414809696856	-0.8585371462452615	0.008139837892011592
ENSGALG00010005186	ortholog_one2one	ENSMUSG00000019768	1.6476286759123837	2.5755653037013386e-6	-1.3476305249433385	7.942828198843443e-4
ENSGALG00010005240	ortholog_one2one	ENSMUSG00000019772	-0.008693787388465553	NA	0.5476209744058955	0.21284314227004314
ENSGALG00010005244	ortholog_one2one	ENSMUSG00000019773	-0.45236918170618273	1.6181065479454118e-4	-0.9221313728374377	2.9628679261397575e-20
ENSGALG00010005251	ortholog_one2one	ENSMUSG00000019774	-0.3517120474831774	0.020225452918137557	-0.42008875769513226	2.564831619035344e-5
ENSGALG00010006411	ortholog_one2one	ENSMUSG00000019775	1.4544687282808435	2.963972906169499e-4	-1.1939044881296283	1.3547852896547079e-7
ENSGALG00010013392	ortholog_one2one	ENSMUSG00000019777	-1.0053369212964185	3.2635254584551933e-24	-1.0559101680787615	2.594731232329374e-70
ENSGALG00010014602	ortholog_one2one	ENSMUSG00000019779	0.7504400713560239	2.3520151880985007e-7	0.7664020373322614	0.1455641975937707
ENSGALG00010014812	ortholog_one2one	ENSMUSG00000019782	-0.31796814074397617	0.03534953998533571	-1.1766963214286061	2.6988705460436316e-45
ENSGALG00010012755	ortholog_one2one	ENSMUSG00000019785	0.6107495235928966	0.21212524478606207	0.6650539843250869	1.5025019997850643e-4
ENSGALG00010005075	ortholog_one2one	ENSMUSG00000019787	11.907320828477367	8.834878786703849e-52	5.636886349747823	6.349947655125328e-234
ENSGALG00010004892	ortholog_one2one	ENSMUSG00000019789	4.158688935751003	1.3796206350808344e-89	4.258012615360417	8.197417586900029e-157
ENSGALG00010005411	ortholog_one2one	ENSMUSG00000019790	-0.6761193684009186	4.05260642299071e-5	2.252821935880658	3.404128267300566e-64
ENSGALG00010006344	ortholog_one2one	ENSMUSG00000019791	1.4377118209346285	6.328292184623048e-12	-3.414773539253898	7.671675056528374e-18
ENSGALG00010006281	ortholog_one2one	ENSMUSG00000019792	0.32394594623175005	0.0035489767626761906	0.3997027691159906	6.779479493233496e-8
ENSGALG00010005500	ortholog_one2one	ENSMUSG00000019794	-0.3509280070155804	0.0035483770013447465	-0.039723751613378946	0.693178989498943
ENSGALG00010005540	ortholog_one2one	ENSMUSG00000019795	0.856314005497823	6.356763498214557e-19	0.25415751680803	1.4368091982210472e-4
ENSGALG00010005547	ortholog_one2one	ENSMUSG00000019796	0.5955570899752469	8.573352503691394e-4	-1.0205383375860282	7.444773489328841e-9
ENSGALG00010012569	ortholog_one2one	ENSMUSG00000019797	1.187285884476955	5.286724690440862e-20	-0.11754129052993081	0.17975831853607954
ENSGALG00010014504	ortholog_one2one	ENSMUSG00000019802	-1.449328765371249	1.7511273444705443e-47	0.11110540348941292	0.1628230907203684
ENSGALG00010014453	ortholog_one2one	ENSMUSG00000019803	0.4603731483590943	0.2107644360969117	1.2144239841049569	1.6441385814988188e-4
ENSGALG00010014380	ortholog_one2one	ENSMUSG00000019804	0.9316654685919197	2.7907620163753626e-12	0.23453910938825254	0.006158585151152689
ENSGALG00010005748	ortholog_one2one	ENSMUSG00000019806	2.2347106469704636	2.5868231488480744e-37	0.8645989947206403	1.3517368574528414e-11
ENSGALG00010005712	ortholog_many2many	ENSMUSG00000019808	-1.6332774097635832	3.2612270816845e-20	-0.650765530711157	3.9096498946944456e-10
ENSGALG00010005645	ortholog_one2one	ENSMUSG00000019810	1.4622503435817138	1.0024156350297185e-28	-0.21148306327654812	0.05933280538610145
ENSGALG00010006833	ortholog_one2one	ENSMUSG00000019814	0.5905332035100457	5.46200554241875e-12	-0.19030444926765736	0.072882392537194
ENSGALG00010005602	ortholog_one2one	ENSMUSG00000019815	0.20099158681688956	NA	2.613898457825078	1.9793933082485948e-4
ENSGALG00010005588	ortholog_one2one	ENSMUSG00000019817	1.7991702231573816	6.603034256965669e-52	2.3667098476675004	2.596823181498412e-199
ENSGALG00010014156	ortholog_one2one	ENSMUSG00000019818	0.23590313126294915	0.10147457181269358	0.10015391825482983	0.10438321822252032
ENSGALG00010005045	ortholog_one2one	ENSMUSG00000019820	0.09811696302735075	0.6052118074007611	0.3923290531750936	1.2098300253892136e-6
ENSGALG00010026854	ortholog_one2one	ENSMUSG00000019822	0.34444892939127625	0.00110136075009665	-0.8309222448309184	1.940913513689463e-9
ENSGALG00010026846	ortholog_one2one	ENSMUSG00000019823	0.33207971152388027	0.215631898034387	-0.21702140820181545	0.22619140154354547
ENSGALG00010014135	ortholog_one2one	ENSMUSG00000019826	-0.13841561459699261	0.30465048022215135	-0.1802699120224334	0.12333890864846808
ENSGALG00010005371	ortholog_one2one	ENSMUSG00000019828	2.9270743314222565	0.007143882307627546	1.2509645529362279	0.04943841955175111
ENSGALG00010014030	ortholog_one2one	ENSMUSG00000019831	-0.9163782739742586	4.7977915185107935e-12	-1.7067977193631116	4.531302303066298e-90
ENSGALG00010013930	ortholog_one2one	ENSMUSG00000019834	NA	NA	3.064614782304389	3.274276956991702e-176
ENSGALG00010013794	ortholog_one2one	ENSMUSG00000019837	-0.5161789154444808	1.6511762702773708e-9	-0.8373654092597652	8.94179789833401e-15
ENSGALG00010013720	ortholog_one2one	ENSMUSG00000019838	0.7795085434063452	1.2956254359823803e-7	1.01628670611382	3.5539246446843446e-14
ENSGALG00010013664	ortholog_one2one	ENSMUSG00000019841	-0.9367865558655776	3.211891510769414e-8	0.590391096785831	5.890989765397386e-24
ENSGALG00010013604	ortholog_one2one	ENSMUSG00000019843	-0.9813828300058018	2.35257474920214e-9	0.008210168776136473	0.9277353718736784
ENSGALG00010013508	ortholog_one2one	ENSMUSG00000019845	-0.01856801756984031	0.9123800449684994	0.11350831191626673	0.4054296479317451
ENSGALG00010013458	ortholog_one2one	ENSMUSG00000019846	1.9485574333945717	7.650620900059967e-15	2.218557010020317	4.141907216882436e-76
ENSGALG00010013335	ortholog_one2one	ENSMUSG00000019848	4.038034403379719	9.447801301273821e-78	6.174905924942238	0
ENSGALG00010013317	ortholog_one2one	ENSMUSG00000019849	0.12098583139385402	0.40029475931123565	-0.038838222003838255	0.634581582614722
ENSGALG00010006025	ortholog_one2one	ENSMUSG00000019850	0.6559430296380799	0.024917743672761464	0.24871363415098918	0.14742666241954072
ENSGALG00010004108	ortholog_one2many	ENSMUSG00000019851	1.2745332674927639	1.0808652751479668e-10	3.824427398283958	3.397184763219748e-154
ENSGALG00010006794	ortholog_one2many	ENSMUSG00000019851	1.2745332674927639	1.0808652751479668e-10	-2.268944705953235	1.4699874194874952e-26
ENSGALG00010004245	ortholog_one2one	ENSMUSG00000019852	1.0350789377696337	0.006880312558582659	2.5874914501599813	5.927814501185135e-109
ENSGALG00010004214	ortholog_one2one	ENSMUSG00000019854	-2.3887264643453645	1.6668470847629455e-16	-0.12910677481957977	0.04036470001861926
ENSGALG00010015017	ortholog_one2one	ENSMUSG00000019856	-1.2648693455876683	5.139887967791584e-17	-0.16583399421410014	0.1582757275638624
ENSGALG00010015080	ortholog_one2one	ENSMUSG00000019857	-0.7505389552738628	1.6345265788467781e-12	-1.0369116897206374	1.4683868663982833e-22
ENSGALG00010012341	ortholog_one2one	ENSMUSG00000019861	-0.48910046961651377	1.0072803961494401e-7	0.7609608393725067	2.0223604351074942e-33
ENSGALG00010013016	ortholog_one2one	ENSMUSG00000019863	0.6022395181033068	2.3636756488684363e-8	0.1727022007003575	0.13231790766412277
ENSGALG00010013076	ortholog_one2one	ENSMUSG00000019864	1.3990637038272238	1.2693252676300328e-19	-0.39372933169616603	3.413092987880885e-5
ENSGALG00010005824	ortholog_one2one	ENSMUSG00000019865	-0.4898967419688431	0.3509703588233263	0.31201942048800835	NA
ENSGALG00010013160	ortholog_one2one	ENSMUSG00000019866	-1.9515683344218662	3.8635998290628223e-7	-1.249236682186008	1.8009727132737333e-12
ENSGALG00010005817	ortholog_one2one	ENSMUSG00000019868	0.5634214491434978	6.863519642560412e-10	-0.3567901903243964	3.7320542580053284e-8
ENSGALG00010012761	ortholog_one2one	ENSMUSG00000019872	2.0869779127093557	1.2084952753677418e-26	0.8957358461242104	6.956167179639955e-14
ENSGALG00010009359	ortholog_one2one	ENSMUSG00000019873	-0.41278664268485205	0.0032142860633018406	0.36280534722811275	6.213662085464265e-6
ENSGALG00010012780	ortholog_one2one	ENSMUSG00000019874	1.6684332419044352	7.939256507283242e-4	-2.260820732802965	4.054543797058082e-158
ENSGALG00010012837	ortholog_one2one	ENSMUSG00000019876	2.9520890533226654	3.4570984437334254e-7	-2.419473320674973	6.242608211973107e-8
ENSGALG00010012848	ortholog_one2one	ENSMUSG00000019877	0.5127854989447199	3.6533692314716994e-4	-0.023431164828293157	0.7916371572546212
ENSGALG00010012875	ortholog_one2one	ENSMUSG00000019878	-0.7164858138676555	5.474556553972334e-8	0.2715968347608068	2.7879894450768004e-4
ENSGALG00010004212	ortholog_one2one	ENSMUSG00000019880	-0.11811551856219145	0.3663501338664495	0.5882648212177096	1.4740217892298935e-5
ENSGALG00010004113	ortholog_one2one	ENSMUSG00000019883	0.915403538323668	1.0967564676596557e-4	0.48528244233535395	0.023267934537674766
ENSGALG00010011370	ortholog_one2one	ENSMUSG00000019888	-4.553463496513019	1.311458969214224e-10	2.544178830574376	5.485459497883415e-4
ENSGALG00010004798	ortholog_one2one	ENSMUSG00000019889	-0.5156163098164962	5.0996112786504755e-06	2.008955242802084	2.8759133543277595e-163
ENSGALG00010011352	ortholog_one2one	ENSMUSG00000019890	3.211751576779078	4.887135136912665e-18	-7.408575501901127	2.0825561902108402e-13
ENSGALG00010012354	ortholog_one2one	ENSMUSG00000019891	-0.8436464042275132	5.2277247039692327e-5	-0.035892498267013274	0.6579854149477677
ENSGALG00010012360	ortholog_one2one	ENSMUSG00000019893	-0.06104604149302019	NA	-0.045617865343667345	0.9326022338843983
ENSGALG00010011117	ortholog_one2one	ENSMUSG00000019894	-0.05866135656439102	0.8345533253184801	-2.6007214400101737	1.272958253083071e-168
ENSGALG00010010017	ortholog_one2one	ENSMUSG00000019897	-0.1891174288692324	0.10974456382345832	-0.8051465687894661	3.450194588594498e-9
ENSGALG00010004721	ortholog_one2one	ENSMUSG00000019899	0.5138350359979218	0.06979336813509561	0.34155434645159644	0.0027231525843904062
ENSGALG00010012330	ortholog_one2one	ENSMUSG00000019900	2.0748019283230374	0.016279355535904285	-0.07388931879591511	NA
ENSGALG00010014624	ortholog_one2one	ENSMUSG00000019905	-0.07565935338931018	NA	0.6397277156890014	0.2560354685184178
ENSGALG00010012271	ortholog_one2many	ENSMUSG00000019906	0.9768118343798385	0.01334438450346963	0.6341358606047306	0.004581109297598419
ENSGALG00010014881	ortholog_one2many	ENSMUSG00000019906	0.9768118343798385	0.01334438450346963	0.02014905289973654	0.9543655455008326
ENSGALG00010013333	ortholog_one2one	ENSMUSG00000019907	0.6907949963908614	1.0739133751657308e-6	1.5636800391689563	4.176911193301234e-96
ENSGALG00010014653	ortholog_one2one	ENSMUSG00000019909	0.993218844707026	0.08853538459018687	1.2122687447097704	0.009969371033451569
ENSGALG00010015160	ortholog_one2one	ENSMUSG00000019913	-3.308714840670038	5.59746368813532e-10	-6.133001896374586	1.7203896998767532e-20
ENSGALG00010021302	ortholog_one2one	ENSMUSG00000019916	0.28279472885489554	0.051248605640447024	0.2102254971619946	0.003976427657471169
ENSGALG00010013383	ortholog_one2one	ENSMUSG00000019917	0.19229524321774696	0.2800253277341322	-0.9294624027863833	1.7722709734027956e-17
ENSGALG00010013145	ortholog_one2many	ENSMUSG00000019920	0.25881983631729616	0.06649512021987895	-0.22072993725553897	0.5334488853569603
ENSGALG00010015374	ortholog_one2many	ENSMUSG00000019920	0.25881983631729616	0.06649512021987895	0.3302277386090893	5.164823001189454e-5
ENSGALG00010021904	ortholog_one2many	ENSMUSG00000019920	0.25881983631729616	0.06649512021987895	0.05719538928067218	NA
ENSGALG00010027997	ortholog_one2many	ENSMUSG00000019920	0.25881983631729616	0.06649512021987895	2.033654457815972	0.006332474548356582
ENSGALG00010009086	ortholog_one2one	ENSMUSG00000019927	-0.600100905586531	2.9631088195019456e-4	0.5178077403447574	3.73581956700263e-9
ENSGALG00010013345	ortholog_one2one	ENSMUSG00000019929	4.657764782988282	4.598743943081685e-13	-1.09572668304685	8.791823992944683e-4
ENSGALG00010013318	ortholog_one2one	ENSMUSG00000019932	-2.2766799903694968	0.002750985255547516	-6.735729906567723	1.3316859197168153e-122
ENSGALG00010011553	ortholog_one2one	ENSMUSG00000019935	0.8768298694839094	0.10640447769582248	3.458762450823441	2.8313312661974417e-8
ENSGALG00010013298	ortholog_one2one	ENSMUSG00000019936	-0.08056238974518373	0.8933607887203361	-7.593101800802974	4.207406250037733e-7
ENSGALG00010009597	ortholog_one2one	ENSMUSG00000019942	-0.07227800770240901	0.4204914877567272	-0.7834503433111029	1.4807947899355632e-19
ENSGALG00010013285	ortholog_one2one	ENSMUSG00000019943	-0.12844674695504077	0.5121298567092969	-0.022125090320573214	0.8092054965176139
ENSGALG00010009575	ortholog_one2one	ENSMUSG00000019944	-0.10295010981469914	0.6228624506260904	0.7763107097779413	3.3454265832663017e-15
ENSGALG00010009502	ortholog_one2one	ENSMUSG00000019947	-0.8886239804076371	1.2964666238396653e-9	-0.13688071264264307	0.1534264526559021
ENSGALG00010011496	ortholog_one2one	ENSMUSG00000019948	0.07119109215774556	0.6923496176545707	-0.6492107423600755	5.904165052144616e-18
ENSGALG00010011480	ortholog_one2one	ENSMUSG00000019951	-0.21435044328466768	0.08090677553973058	0.6940957710331354	1.192495641765816e-12
ENSGALG00010013276	ortholog_one2one	ENSMUSG00000019952	-1.639376088202283	5.194260634322622e-26	-0.7126428849973898	3.825762421634782e-24
ENSGALG00010013226	ortholog_one2one	ENSMUSG00000019960	-1.4463139859133802	9.35676283864252e-33	-1.398934180781037	2.877226888994288e-48
ENSGALG00010014294	ortholog_one2many	ENSMUSG00000019961	-1.5824454293125672	1.3010534412451711e-44	-0.6393440407697228	7.085494169938385e-28
ENSGALG00010011452	ortholog_one2one	ENSMUSG00000019966	1.2413384177978268	1.43246299410687e-11	-0.3639981356947189	0.004102895018152171
ENSGALG00010020984	ortholog_one2one	ENSMUSG00000019969	0.20704199565092626	0.10930345154558122	0.8165279288111059	2.1102446910393158e-35
ENSGALG00010006359	ortholog_one2one	ENSMUSG00000019970	1.0796075406241545	1.7226514495589084e-5	0.92941499639323355	1.2858235337273192e-5
ENSGALG00010011407	ortholog_one2one	ENSMUSG00000019971	-1.4960653446839536	3.412586186736482e-26	-0.23410092846638203	0.02066983182360483
ENSGALG00010010614	ortholog_one2one	ENSMUSG00000019975	0.9599079380668964	2.1972648430286122e-21	-0.22153397071590542	0.08705730709012412
ENSGALG00010004639	ortholog_one2one	ENSMUSG00000019977	0.06520147932945686	0.557380887895471	0.054296302086522495	0.5174508022826728
ENSGALG00010005193	ortholog_one2one	ENSMUSG00000019978	-0.8095900290116063	2.3161005130736223e-13	-0.744265231260499	1.0100496984661887e-9
ENSGALG00010010618	ortholog_one2one	ENSMUSG00000019979	-0.9550258447357306	5.436171490061998e-21	0.5767177430680686	1.9674921256799743e-10
ENSGALG00010005884	ortholog_one2one	ENSMUSG00000019982	-1.9395201363537125	1.095236733384482e-11	-1.326185992911293	3.726013169707331e-12
ENSGALG00010005126	ortholog_one2one	ENSMUSG00000019984	-1.023556588813908	1.4976433458368353e-22	-0.06342577980539957	0.4208796615431298
ENSGALG00010005462	ortholog_one2one	ENSMUSG00000019986	-1.3918304414707499	1.0562032913823131e-23	0.15108210924854745	0.18933896847607723
ENSGALG00010011979	ortholog_many2many	ENSMUSG00000019988	0.8531473525675863	1.8826920435425797e-11	0.32923323932394577	6.267873159760768e-4
ENSGALG00010005104	ortholog_one2one	ENSMUSG00000019989	-1.609620434365781	1.8369754461482034e-18	2.9415340507762653	9.835145059593105e-131
ENSGALG00010005437	ortholog_one2one	ENSMUSG00000019990	0.7734394332524166	0.0013415047727059098	1.4388726600440485	8.853560797725284e-41
ENSGALG00010005412	ortholog_one2one	ENSMUSG00000019992	-2.251099677708585	3.552230790202548e-41	0.3428605494266664	5.326736384830454e-4
ENSGALG00010005364	ortholog_one2one	ENSMUSG00000019996	0.6939353265609901	0.003370901065630946	-0.7522465944616302	7.985595823065395e-4
ENSGALG00010004251	ortholog_one2one	ENSMUSG00000019997	1.0106305532109376	8.368886378884951e-9	1.0487700195177856	6.654761546857586e-21
ENSGALG00010004330	ortholog_one2one	ENSMUSG00000019998	1.613520680105873	3.0675047395856002e-62	0.6524192058459696	4.982894799242298e-18
ENSGALG00010004350	ortholog_one2one	ENSMUSG00000020000	-0.21234685665706687	0.6128842311265362	1.1779991390109839	2.1473069841318276e-16
ENSGALG00010005336	ortholog_one2one	ENSMUSG00000020003	1.6767317144663982	1.3805268332891843e-34	0.3129522465224167	0.0012849503486767786
ENSGALG00010005314	ortholog_one2one	ENSMUSG00000020007	1.1853360454817707	0.07346085237639885	1.4841903369602416	1.6435293586375858e-9
ENSGALG00010005291	ortholog_one2one	ENSMUSG00000020009	1.0659459399197455	2.4595280297185607e-31	1.1381683597660441	7.28110169970792e-46
ENSGALG00010004291	ortholog_many2many	ENSMUSG00000020010	NA	NA	1.5095489388714691	0.05364335867075704
ENSGALG00010004300	ortholog_many2many	ENSMUSG00000020010	NA	NA	0.2922633162289904	0.5636465582547229
ENSGALG00010006816	ortholog_many2many	ENSMUSG00000020010	NA	NA	0.6410410639547859	0.2929368032090296
ENSGALG00010011960	ortholog_one2one	ENSMUSG00000020014	-1.8886553049121837	1.1434788940878518e-4	0.5154150044611757	5.5802387785694315e-5
ENSGALG00010011953	ortholog_one2one	ENSMUSG00000020015	-0.1939680056058358	0.2992445180909144	0.11090692279149235	0.17559933514400344
ENSGALG00010011891	ortholog_one2one	ENSMUSG00000020017	-2.547592928152578	0.002059576073850196	1.0382326892691653	0.03164531938449455
ENSGALG00010011868	ortholog_one2one	ENSMUSG00000020018	-0.16888116453246768	0.3001424824461262	-0.7449255469417142	1.8607811982772875e-18
ENSGALG00010011859	ortholog_one2one	ENSMUSG00000020019	-3.1867288511448866	2.2940652482365095e-18	-0.16913384129297443	0.47076200424948034
ENSGALG00010011819	ortholog_one2one	ENSMUSG00000020020	0.9163334181645252	0.004382654449536355	-0.7606048673478646	3.596291745358215e-22
ENSGALG00010011738	ortholog_one2one	ENSMUSG00000020021	-1.314685450077844	1.0436134937111476e-8	2.651173419542123	4.578105061051968e-295
ENSGALG00010009654	ortholog_one2one	ENSMUSG00000020022	1.4216157294927976	7.496585367276499e-48	0.3288982784494549	9.473055221171053e-4
ENSGALG00010009769	ortholog_one2one	ENSMUSG00000020023	0.6829547068794378	9.954418426416493e-4	-1.3655218998806364	1.1803738206230827e-11
ENSGALG00010010573	ortholog_one2one	ENSMUSG00000020024	-0.9676568131672963	5.422860141365481e-11	-0.7764083322573703	5.715597961489712e-19
ENSGALG00010010431	ortholog_one2one	ENSMUSG00000020027	-0.14042429685914826	0.383133842162719	1.1457455969877066	2.3303143071352073e-28
ENSGALG00010013493	ortholog_one2one	ENSMUSG00000020029	-0.516629668731219	0.022870967424905308	-0.5370793491538502	3.207166025181962e-15
ENSGALG00010010651	ortholog_one2one	ENSMUSG00000020032	-2.2133591531422416	5.6835734650631285e-62	0.4895407243343224	3.92759613880867e-4
ENSGALG00010011912	ortholog_one2one	ENSMUSG00000020034	2.1035459848364875	3.445381849940398e-18	0.6093534041398962	1.8775597673221518e-5
ENSGALG00010010996	ortholog_one2one	ENSMUSG00000020037	-0.3315212439845046	0.3618373325215605	0.3020246252897588	0.5996047842218694
ENSGALG00010011282	ortholog_one2one	ENSMUSG00000020038	-0.639546183797934	4.54202786977597e-8	-0.3558750892294833	1.8092570849477432e-6
ENSGALG00010015635	ortholog_one2one	ENSMUSG00000020042	-3.099811507237542	3.3274908929169714e-105	0.6465619655567786	2.7578157010707464e-11
ENSGALG00010015407	ortholog_one2one	ENSMUSG00000020044	1.09584830348367	4.545630425767865e-37	1.4244142439276009	8.473145895472786e-36
ENSGALG00010010280	ortholog_one2one	ENSMUSG00000020048	-0.13649714159510382	0.20866587096725367	-0.3416821299339354	6.705017568005121e-6
ENSGALG00010010222	ortholog_one2one	ENSMUSG00000020051	0.18836628875924896	0.7719895455755271	5.4646188420878605	2.1517350717007973e-6
ENSGALG00010011057	ortholog_one2one	ENSMUSG00000020052	0.6707619929901619	0.2801623202627975	-1.3425936353032808	0.02853763461441619
ENSGALG00010010259	ortholog_one2one	ENSMUSG00000020053	0.6344685384112511	0.0014659546298623819	0.34519222559196844	0.23197401879710794
ENSGALG00010011425	ortholog_one2one	ENSMUSG00000020056	0.697822872129127	2.3039142336101532e-10	0.3455293944809635	1.2329905730847334e-5
ENSGALG00010011431	ortholog_one2one	ENSMUSG00000020057	2.302450673900059	7.275743419218343e-7	-0.9997697617697625	0.034075570359010064
ENSGALG00010011457	ortholog_one2many	ENSMUSG00000020059	-0.1976731409770405	0.7307132801317572	0.6115912370861829	0.025004149778292205
ENSGALG00010011558	ortholog_one2one	ENSMUSG00000020061	0.03846541637608161	0.880277598122519	8.234540074875929	9.474723888279592e-57
ENSGALG00010011616	ortholog_one2one	ENSMUSG00000020062	-0.18055927142085948	0.7708345493327738	1.578578231792309	5.205479889061329e-4
ENSGALG00010009252	ortholog_one2one	ENSMUSG00000020063	-3.2651815627152776	1.0383537144439276e-37	-0.6157249569810961	3.576787294096696e-21
ENSGALG00010022858	ortholog_one2one	ENSMUSG00000020064	-0.49854937473248534	1.1972418317636597e-4	0.3724303296125457	5.963493985994785e-8
ENSGALG00010022890	ortholog_one2one	ENSMUSG00000020067	3.829228648198082	2.054512260259101e-18	6.432602309759693	1.2757179881740762e-84
ENSGALG00010022981	ortholog_one2one	ENSMUSG00000020069	-1.2060903627130874	1.0591566865738761e-11	-0.9817920631105546	4.738189475783388e-35
ENSGALG00010023050	ortholog_one2one	ENSMUSG00000020070	-0.8171180887788934	8.76615625032155e-11	0.02485663140399684	0.8572618203583898
ENSGALG00010022956	ortholog_one2many	ENSMUSG00000020072	-0.5535358220456256	0.16326136801399185	0.19766931910548202	0.088739120336458
ENSGALG00010023140	ortholog_one2one	ENSMUSG00000020074	-0.6888299601013959	6.282649870741765e-11	-0.3315369887512471	2.3175922789146637e-5
ENSGALG00010023160	ortholog_one2many	ENSMUSG00000020075	-2.060196580938837	1.8055021419115072e-48	0.06701892082178064	0.5534775052096002
ENSGALG00010023171	ortholog_one2many	ENSMUSG00000020075	-2.060196580938837	1.8055021419115072e-48	-0.5378505732615427	4.1708809851032895e-7
ENSGALG00010023204	ortholog_one2one	ENSMUSG00000020077	0.938037767570568	0.02139221964485172	-1.3532285620078381	5.416379604680896e-4
ENSGALG00010023200	ortholog_one2one	ENSMUSG00000020078	0.5046438839304151	5.5636507359698756e-5	0.4962066069638087	1.1570800449210355e-11
ENSGALG00010023214	ortholog_one2one	ENSMUSG00000020079	0.03176782573135435	0.8170316050101931	-0.33337884088039843	1.2188873934371834e-4
ENSGALG00010023229	ortholog_one2one	ENSMUSG00000020080	1.185328112311144	0.02864644011464136	2.7588124955592166	1.1037695440771356e-16
ENSGALG00010023253	ortholog_one2one	ENSMUSG00000020081	0.04183228346103097	NA	2.1656403064155105	1.0517795036417489e-4
ENSGALG00010020750	ortholog_one2one	ENSMUSG00000020085	1.350716994056592	9.026371903648489e-13	1.7574254282720745	4.497121160787757e-15
ENSGALG00010020756	ortholog_one2one	ENSMUSG00000020086	-1.7524605006271492	1.4647397473323683e-15	-1.199934767360347	4.668887694184592e-41
ENSGALG00010021664	ortholog_one2one	ENSMUSG00000020087	-0.569596504815968	4.4690498066817404e-5	-2.203814125424436	5.6403158306902564e-65
ENSGALG00010021693	ortholog_one2one	ENSMUSG00000020089	-0.3617263955128823	8.027303907262265e-4	-0.32937149215275313	0.0060147551747918035
ENSGALG00010021724	ortholog_one2one	ENSMUSG00000020090	0.8704803606866813	0.1391288930938111	-0.7492099581354347	0.21505009600507402
ENSGALG00010020558	ortholog_one2one	ENSMUSG00000020091	-2.6552321649139143	8.596181717865323e-104	-0.7761989682928689	7.572751116060582e-21
ENSGALG00010020588	ortholog_one2one	ENSMUSG00000020092	0.5187973038487851	0.0015028506771217183	-0.09400425306150098	0.36754409561840246
ENSGALG00010020311	ortholog_one2one	ENSMUSG00000020097	-0.553104773606616	3.2975338074976324e-6	0.19893088807040046	0.07335657721823656
ENSGALG00010020346	ortholog_one2one	ENSMUSG00000020098	2.3166304623025837	2.200200236500548e-56	0.12370771432169951	0.2822024228345383
ENSGALG00010020365	ortholog_one2one	ENSMUSG00000020099	-1.559882058970585	2.477006686319396e-61	0.5885263153651423	5.435486306967284e-10
ENSGALG00010019956	ortholog_one2one	ENSMUSG00000020100	-0.3723747186840854	0.03182625923688311	-0.9629981922558929	7.905878791022309e-12
ENSGALG00010014226	ortholog_one2one	ENSMUSG00000020102	-0.054959540033772646	0.8467799870172108	4.274647783443231	2.7430421233237294e-165
ENSGALG00010014194	ortholog_one2one	ENSMUSG00000020105	-4.318808399598235	4.011194488127962e-39	-2.9119970979601093	9.965509208578373e-187
ENSGALG00010021549	ortholog_one2one	ENSMUSG00000020107	-0.14489857114845028	0.1984319322758705	-1.2274370274438209	8.133997078009807e-60
ENSGALG00010021509	ortholog_one2one	ENSMUSG00000020108	-2.951846390225476	4.7899467524153394e-5	-1.5717789729016425	2.887088119117267e-23
ENSGALG00010021502	ortholog_one2one	ENSMUSG00000020109	0.07508146227622031	0.6196905601256201	-0.18611763013190086	0.04648686321759945
ENSGALG00010021481	ortholog_one2one	ENSMUSG00000020111	0.26576052339875067	0.0403706108209828	-0.38438477708086394	1.5303085901054288e-5
ENSGALG00010011888	ortholog_one2one	ENSMUSG00000020114	-0.8847630438487332	1.5933565792014577e-10	0.12344377273905029	0.059348854723271345
ENSGALG00010013089	ortholog_one2one	ENSMUSG00000020115	-0.05588755940199029	0.6392776158968875	0.6800872554032189	2.4480727104609957e-17
ENSGALG00010017771	ortholog_one2one	ENSMUSG00000020116	0.04088415008446912	0.7282258546806225	-0.3280765444700916	2.3008112102923027e-4
ENSGALG00010017831	ortholog_one2one	ENSMUSG00000020120	1.1731496183829213	9.979752104517997e-8	0.45928302086444833	0.030895518119371655
ENSGALG00010012293	ortholog_one2one	ENSMUSG00000020121	-1.5999626307109729	3.831284221781828e-21	0.12108489955577431	0.15871975781450642
ENSGALG00010007381	ortholog_one2one	ENSMUSG00000020122	-0.4401935633330031	0.11673007013411807	0.09971109714356388	0.6577946984709777
ENSGALG00010011713	ortholog_one2one	ENSMUSG00000020123	-0.2874990415182406	0.5903909530398304	-1.0339969644811846	0.0037902423530669954
ENSGALG00010011682	ortholog_one2one	ENSMUSG00000020124	0.3316529097823217	0.0468541497388323	0.5453576335265408	1.1431486445011202e-14
ENSGALG00010018923	ortholog_one2one	ENSMUSG00000020128	-1.901400095959622	2.9961183308194693e-52	-0.41378895890005024	1.0357217266343859e-6
ENSGALG00010012778	ortholog_one2one	ENSMUSG00000020130	0.10947613516296989	0.44448144277094753	-0.6244560996417752	5.494415878009989e-20
ENSGALG00010012738	ortholog_one2one	ENSMUSG00000020132	-1.7695090935800333	3.1604950071212695e-9	0.22859941153663826	0.0029368803259645576
ENSGALG00010018958	ortholog_one2one	ENSMUSG00000020134	-0.8409025060950569	7.613371643789651e-10	-1.2317002974233602	3.543289840773259e-58
ENSGALG00010028057	ortholog_one2one	ENSMUSG00000020135	-1.7835461275354176	2.055590054905387e-7	-0.3730428570571928	0.3366387184496897
ENSGALG00010012004	ortholog_one2one	ENSMUSG00000020140	-1.022581222320321	0.03472125949980789	-0.07900753344888889	0.6294384389396928
ENSGALG00010019257	ortholog_one2one	ENSMUSG00000020142	-0.11019051110266496	0.6062969370075276	0.34278391543768677	2.743511646087539e-4
ENSGALG00010010779	ortholog_one2one	ENSMUSG00000020143	1.5524997187346012	1.3327650154316845e-7	1.5944764801342728	1.4261936947013788e-13
ENSGALG00010017622	ortholog_one2one	ENSMUSG00000020149	0.29872000184456265	3.2274323043228904e-4	-0.43119407593714015	9.901251897358612e-10
ENSGALG00010028044	ortholog_one2one	ENSMUSG00000020150	2.203467169982531	2.8856638133655065e-29	3.0969269822997947	6.958307119962471e-80
ENSGALG00010013268	ortholog_one2one	ENSMUSG00000020151	1.6095033540007166	0.0016903795846031954	-0.41826007764221346	0.4321443778979331
ENSGALG00010016276	ortholog_one2one	ENSMUSG00000020152	-0.7893178697995002	2.5216659904347257e-8	0.1917593287710406	0.0016799405120963152
ENSGALG00010028036	ortholog_one2one	ENSMUSG00000020153	1.6016065711071483	1.0110981671320652e-31	-0.06453266302973396	0.4320145535725376
ENSGALG00010013259	ortholog_one2one	ENSMUSG00000020154	1.671545183386837	1.8450217502577448e-9	2.006908196378307	2.7221704118418664e-39
ENSGALG00010010693	ortholog_one2one	ENSMUSG00000020155	6.8316850535384885	3.5877841934994596e-78	2.7340294363817614	6.998430061490838e-8
ENSGALG00010028034	ortholog_one2many	ENSMUSG00000020156	-1.389128278409554	6.498110399129143e-17	-0.9825885524735044	2.4448748515853232e-48
ENSGALG00010010511	ortholog_one2one	ENSMUSG00000020159	-0.8861384379447426	0.07400696485859083	-1.0989660422631178	0.03488500604999973
ENSGALG00010017708	ortholog_one2one	ENSMUSG00000020160	1.0275612602235977	2.1541112240582786e-16	-0.21863028805405782	0.03803554420711807
ENSGALG00010027746	ortholog_one2one	ENSMUSG00000020163	2.0666936067237076	8.637133432074789e-48	-4.140712367000368e-4	0.9953794357807652
ENSGALG00010012172	ortholog_one2one	ENSMUSG00000020166	-0.4006451434931784	2.2855526671809894e-4	-0.22462973767417493	3.725740932033911e-4
ENSGALG00010027700	ortholog_one2one	ENSMUSG00000020167	-2.378189024485851	2.6739044093423208e-37	-1.1216707600593867	5.440195049483063e-60
ENSGALG00010012191	ortholog_one2one	ENSMUSG00000020169	1.3597079902219444	0.01074895017052166	2.848447968263823	1.508279932931586e-11
ENSGALG00010013280	ortholog_one2one	ENSMUSG00000020170	-0.33793620684459075	0.027052457472978644	0.48542185390316034	1.8123159892185313e-7
ENSGALG00010011992	ortholog_one2one	ENSMUSG00000020171	-1.3388570616604518	6.522907393966284e-38	-0.7663343638304289	1.8493489167715336e-20
ENSGALG00010000684	ortholog_one2one	ENSMUSG00000020173	3.3385981187972784	1.8414876986255716e-73	3.833357991829854	5.69436844220419e-89
ENSGALG00010026559	ortholog_one2one	ENSMUSG00000020175	-0.6927772984173174	1.083075251212535e-4	-4.5874104032664	9.354613321630224e-40
ENSGALG00010000674	ortholog_one2one	ENSMUSG00000020176	-0.7145309962479355	0.03714990902039781	1.275392214962333	3.899621793631721e-42
ENSGALG00010011983	ortholog_one2many	ENSMUSG00000020177	0.2116471430272886	NA	-0.4542927746546569	0.26057406610661693
ENSGALG00010026448	ortholog_one2one	ENSMUSG00000020178	0.084801742169707	0.7405593396176725	2.0048651728362783	2.145538593420884e-51
ENSGALG00010026388	ortholog_one2one	ENSMUSG00000020180	-1.2616283388655216	2.8482796131521667e-38	-1.027774251316022	1.03459965947854e-39
ENSGALG00010013648	ortholog_one2one	ENSMUSG00000020181	-0.031057679405679182	0.8786434572790464	3.698069196480356	1.7578373927328696e-98
ENSGALG00010000702	ortholog_one2one	ENSMUSG00000020182	2.748803970982335	4.748651965382767e-57	2.040932360857355	1.0573954905033567e-4
ENSGALG00010012705	ortholog_one2one	ENSMUSG00000020183	-1.0648440679972315	0.04915970896331515	1.1019031134116548	4.217742011593916e-17
ENSGALG00010012683	ortholog_one2one	ENSMUSG00000020184	0.18105473245365653	0.23432191759601842	0.53745511716634	9.382884111925885e-16
ENSGALG00010013538	ortholog_one2one	ENSMUSG00000020185	-0.7274389585955998	4.0369841100927875e-10	-0.33859794030855683	1.3304951749198933e-4
ENSGALG00010013516	ortholog_one2one	ENSMUSG00000020186	0.842767944894713	4.367774741959943e-19	1.1450646442025605	4.689982183967312e-14
ENSGALG00010013444	ortholog_one2one	ENSMUSG00000020189	0.5388926277446322	0.014578318703946998	1.5359386018924617	1.0202160496770193e-80
ENSGALG00010027907	ortholog_one2one	ENSMUSG00000020190	-0.8881698043277655	6.5223644673310244e-24	1.0526819210564542	4.82655322087852e-18
ENSGALG00010000644	ortholog_one2one	ENSMUSG00000020191	0.2775173123932334	0.6213139897688164	0.3331891772694669	0.30405749696531925
ENSGALG00010000642	ortholog_one2one	ENSMUSG00000020193	0.6341280771092285	0.0719109667245229	0.5791765531919905	0.2907765574906081
ENSGALG00010026167	ortholog_one2one	ENSMUSG00000020196	-0.8067107896815456	2.101346912815946e-10	-0.10011287024052844	0.24233704943255646
ENSGALG00010027897	ortholog_one2one	ENSMUSG00000020198	-0.25635457081373264	0.004286377174688838	0.7289852087893854	3.0815068399870153e-46
ENSGALG00010014238	ortholog_one2one	ENSMUSG00000020205	-0.37683919601728216	0.01600256103084073	-1.1152057528138775	1.161516746975267e-11
ENSGALG00010027884	ortholog_one2one	ENSMUSG00000020211	-0.8155718054297542	1.292629479141495e-16	-0.09089749652996848	0.27545716356219935
ENSGALG00010012508	ortholog_one2one	ENSMUSG00000020212	-1.0971375238692747	1.137704886463137e-14	-0.8324117313096969	1.9939278334401346e-28
ENSGALG00010012907	ortholog_many2many	ENSMUSG00000020213	0.061074860568641455	NA	0.07022214952798625	0.9094153064286704
ENSGALG00010012924	ortholog_many2many	ENSMUSG00000020213	0.061074860568641455	NA	-0.4409324279899864	0.4683977347814877
ENSGALG00010012966	ortholog_many2many	ENSMUSG00000020213	0.061074860568641455	NA	-0.6026944448635716	9.53176960988089e-4
ENSGALG00010012907	ortholog_many2many	ENSMUSG00000020214	NA	NA	0.07022214952798625	0.9094153064286704
ENSGALG00010012924	ortholog_many2many	ENSMUSG00000020214	NA	NA	-0.4409324279899864	0.4683977347814877
ENSGALG00010012966	ortholog_many2many	ENSMUSG00000020214	NA	NA	-0.6026944448635716	9.53176960988089e-4
ENSGALG00010012361	ortholog_one2one	ENSMUSG00000020218	-3.9179972232780744	3.6579151575066126e-31	-7.853109332407321	2.988265835230158e-41
ENSGALG00010028368	ortholog_one2one	ENSMUSG00000020219	0.6768272221390794	8.953205367589e-11	-1.1117195608947776	1.2432071543863444e-28
ENSGALG00010021092	ortholog_one2one	ENSMUSG00000020220	-0.6742896371962536	0.0029183034081778575	1.8034986557627166	2.2499282730209947e-120
ENSGALG00010012078	ortholog_one2one	ENSMUSG00000020225	1.3191501767547258	1.014241941425984e-24	-0.31596980360979315	0.005354082981908858
ENSGALG00010008694	ortholog_many2many	ENSMUSG00000020226	-0.0568925899221126	NA	0.07007204392027344	NA
ENSGALG00010012090	ortholog_one2one	ENSMUSG00000020228	-0.2317709670628233	0.21152733162152962	0.22933395536782117	0.019965741218079446
ENSGALG00010008694	ortholog_many2many	ENSMUSG00000020229	NA	NA	0.07007204392027344	NA
ENSGALG00010010836	ortholog_one2one	ENSMUSG00000020231	-1.2183119130770834	1.3017752737863233e-8	0.5305125541945855	8.230092398055954e-15
ENSGALG00010028125	ortholog_one2one	ENSMUSG00000020232	-0.2948723663000179	0.0018856425674208508	-0.2592368533324972	0.001864135465723641
ENSGALG00010028135	ortholog_one2one	ENSMUSG00000020234	1.1102027877651177	0.06646475779419307	0.0029750015144037727	NA
ENSGALG00010028139	ortholog_one2one	ENSMUSG00000020235	-0.255839847077132	0.10492666106254132	-1.172672715135034	4.3272051722099186e-83
ENSGALG00010027129	ortholog_one2one	ENSMUSG00000020238	-0.1810020975148839	0.2714642801686694	0.7736672098426054	5.661330338215522e-16
ENSGALG00010014389	ortholog_one2one	ENSMUSG00000020241	0.42797368288506893	0.20562456328078013	0.7136415916421145	0.030091191371004668
ENSGALG00010011883	ortholog_one2one	ENSMUSG00000020246	0.9885175012662495	5.305018057803084e-12	0.21595588373735908	0.03823291033716755
ENSGALG00010011856	ortholog_one2one	ENSMUSG00000020248	-1.4225071778611929	2.86749387617184e-33	-0.88222030817836	4.644288743120811e-36
ENSGALG00010011789	ortholog_one2one	ENSMUSG00000020250	-0.7162744704637776	1.539357526086247e-17	-1.7050844389562785	1.0308447605935597e-66
ENSGALG00010010071	ortholog_one2one	ENSMUSG00000020251	-1.9224248344071435	1.542719300409318e-17	-2.9355294861981647	6.540462018975677e-8
ENSGALG00010027445	ortholog_one2one	ENSMUSG00000020253	-0.10170488990907268	0.6222337716661381	0.1819549991146797	0.144086118007009
ENSGALG00010011657	ortholog_one2one	ENSMUSG00000020256	2.7952917712544054	1.6356854967060214e-21	0.7214645853905851	3.309373767350673e-14
ENSGALG00010027460	ortholog_one2one	ENSMUSG00000020257	-2.4764685876926724	1.4720718129157077e-147	-0.7470191640171452	8.231057483628383e-42
ENSGALG00010027467	ortholog_one2one	ENSMUSG00000020258	-0.4367362283718347	0.32499286715689935	-0.7836034120938369	2.0972117750497567e-8
ENSGALG00010010689	ortholog_one2one	ENSMUSG00000020260	1.1943332073188113	6.250006142487914e-36	-0.058931020485451284	0.4573368267497982
ENSGALG00010014645	ortholog_one2one	ENSMUSG00000020261	-2.4518564695978404	4.717953360115953e-17	-0.12991109190213151	0.2920084620670012
ENSGALG00010013527	ortholog_one2one	ENSMUSG00000020262	0.4357798639060019	0.003307033080992798	0.35763786257098756	0.0011237956493579178
ENSGALG00010011605	ortholog_one2one	ENSMUSG00000020263	0.005176266383091971	0.9730570182432446	-0.3571666595223254	2.511352311041852e-6
ENSGALG00010025522	ortholog_one2one	ENSMUSG00000020265	0.13723032102296376	0.4098586468353432	-0.9186042761667479	3.843225034721268e-56
ENSGALG00010009603	ortholog_one2one	ENSMUSG00000020267	0.28694349175071887	0.01571826493974624	-0.5647517423666704	0.002157474926054029
ENSGALG00010009595	ortholog_one2one	ENSMUSG00000020268	1.6338784348552524	2.1043843846915336e-7	-0.13053316712458543	0.5279403507005519
ENSGALG00010010347	ortholog_one2one	ENSMUSG00000020271	-0.31082855507421886	0.033604119697805204	0.02657986579366387	0.720681994579057
ENSGALG00010012358	ortholog_one2one	ENSMUSG00000020272	-1.5318163515084453	5.1468940241191115e-18	0.7315626178303816	9.498761247438454e-4
ENSGALG00010018975	ortholog_one2one	ENSMUSG00000020273	-0.5068662350638906	8.065149176392096e-5	0.07177770457128176	0.9096616667389783
ENSGALG00010019036	ortholog_one2one	ENSMUSG00000020275	0.4428912141275601	0.16520894918137322	0.804693886575802	2.6248361173907607e-21
ENSGALG00010024610	ortholog_one2one	ENSMUSG00000020277	0.8360714385488884	1.4882638702497234e-25	0.4949476217783607	4.280840735091249e-9
ENSGALG00010016976	ortholog_one2one	ENSMUSG00000020279	-0.10886447056046254	0.9089387949562768	6.756689434412775	1.1804712441922956e-9
ENSGALG00010019062	ortholog_one2one	ENSMUSG00000020280	-0.9474558779166863	9.857228680752448e-13	-0.3031864661782729	3.401955318518214e-4
ENSGALG00010019213	ortholog_one2one	ENSMUSG00000020282	0.5826666000166811	1.4292791711849574e-5	1.688748772549202	1.8884662811897559e-124
ENSGALG00010019087	ortholog_one2one	ENSMUSG00000020283	-0.32598155771700554	0.0010437646066369373	0.06137116266959744	0.41957719140745486
ENSGALG00010024630	ortholog_one2one	ENSMUSG00000020284	-0.14617975000658437	0.295240716469827	-0.6575370914930937	1.3578734460468997e-13
ENSGALG00010019236	ortholog_one2one	ENSMUSG00000020287	-0.42400226592456636	0.0026636278596410797	0.5653141375782785	1.2603796835912135e-7
ENSGALG00010019287	ortholog_one2one	ENSMUSG00000020288	-0.38731121888524184	0.0011613003935839433	-0.5799670591151437	2.9475453950373607e-6
ENSGALG00010019706	ortholog_one2one	ENSMUSG00000020289	0.17290464567923583	0.3018509069421043	0.15204687367081263	0.16352298351197975
ENSGALG00010019337	ortholog_one2one	ENSMUSG00000020290	-0.9522341698959964	2.4066167197022487e-19	0.04799886849682017	0.5372635929756151
ENSGALG00010009415	ortholog_one2one	ENSMUSG00000020297	-0.49569345296247946	0.12249346658712215	-1.660291500467554	1.529713200848507e-22
ENSGALG00010009389	ortholog_one2one	ENSMUSG00000020300	0.7627481413898023	0.0334837599450157	3.3618498979765805	2.1201332911022985e-163
ENSGALG00010009346	ortholog_one2one	ENSMUSG00000020303	0.7637261406846695	0.001844882256457967	4.056878701034984	1.3355602782183586e-101
ENSGALG00010016972	ortholog_one2one	ENSMUSG00000020305	0.13100807126060665	0.3432756729938972	-0.7205309862855598	4.215204256069945e-15
ENSGALG00010028473	ortholog_one2many	ENSMUSG00000020307	-0.5948997346789617	1.8593873374793832e-8	-0.06006751422752129	0.5975821131683773
ENSGALG00010028471	ortholog_one2one	ENSMUSG00000020308	-0.008672676353435379	0.953309051010146	-1.1837200724539743	2.0124474781848988e-22
ENSGALG00010019992	ortholog_one2one	ENSMUSG00000020309	0.6763741601405534	8.265446817034129e-4	-0.048596245786822985	0.8057244108981536
ENSGALG00010028467	ortholog_one2one	ENSMUSG00000020310	-2.079375445371509	2.8708915077718492e-11	0.2410540716550706	0.49805767713747984
ENSGALG00010016967	ortholog_one2one	ENSMUSG00000020311	-0.858384730672557	1.8961178802348316e-6	0.15149537152844328	0.09886814517265453
ENSGALG00010027258	ortholog_one2one	ENSMUSG00000020312	-2.2661432101499233	4.516593764807266e-13	-1.520403658705103	2.436700870902019e-23
ENSGALG00010016896	ortholog_one2one	ENSMUSG00000020315	0.8940794969261759	1.3324797228068327e-5	2.140143312090622	0
ENSGALG00010016605	ortholog_one2one	ENSMUSG00000020319	0.808573076671395	5.079753333947975e-8	0.046207357819886295	0.7670984710684672
ENSGALG00010016624	ortholog_one2one	ENSMUSG00000020321	2.26042637433125	3.359815337526164e-32	0.4425088273286532	3.7244092828520086e-7
ENSGALG00010027371	ortholog_one2one	ENSMUSG00000020323	0.16692095155958864	NA	-2.54541135228193	1.333732070283114e-9
ENSGALG00010027364	ortholog_one2one	ENSMUSG00000020325	2.7801191488424863	9.552162843504375e-21	-4.067964928303086	5.794365468513806e-18
ENSGALG00010009743	ortholog_one2one	ENSMUSG00000020326	2.5341929528210048	3.374134778311889e-35	0.21264677954743277	0.0019780140888765014
ENSGALG00010027553	ortholog_one2one	ENSMUSG00000020327	-0.8900140907952964	0.09277530116064198	0.3283797718357779	0.1146534024452134
ENSGALG00010009715	ortholog_one2one	ENSMUSG00000020328	-0.10366541273065019	0.3339321614820567	0.5236038031522372	1.4326021225286766e-7
ENSGALG00010027511	ortholog_one2one	ENSMUSG00000020329	-0.46431523073370823	0.004854145245253491	0.1802783006135548	0.010010325544616065
ENSGALG00010009732	ortholog_one2one	ENSMUSG00000020330	0.36322919575514756	0.052824935039099845	-0.46993222916269756	8.610983823789115e-9
ENSGALG00010027479	ortholog_one2one	ENSMUSG00000020331	-0.6236486388408685	0.16504889049777174	-1.722243787684017	7.0261366857109215e-15
ENSGALG00010016117	ortholog_one2one	ENSMUSG00000020332	-0.10896121158631047	NA	-0.3637689306116666	0.04662252391355323
ENSGALG00010016281	ortholog_one2one	ENSMUSG00000020334	1.164322890220672	0.007810320516598064	1.5143734681604615	3.3880777644706706e-14
ENSGALG00010015037	ortholog_one2one	ENSMUSG00000020340	-1.2065054246791895	3.8178120196644304e-15	0.2611040603445545	0.03210882239114821
ENSGALG00010015861	ortholog_one2one	ENSMUSG00000020349	-0.5927152599568755	7.220473203581722e-7	-0.8112683936476249	2.2937346885513997e-18
[truncated: 17,174 more rows]
