# Supplementary material for: Conservation of regulatory elements with highly diverged sequences across large evolutionary distances
Source: Nat Genet. 2025 May 27;57(6):1524–34. doi: 10.1038/s41588-025-02202-5 (PMC12165850; doi:10.1038/s41588-025-02202-5)
Supplement: Supplementary file 6 — Source data tables for peak projections. [file 41588_2025_2202_MOESM6_ESM.xlsx]

## Sheet: Fig2c_IPP_heart_union_all_df
id	coords_ref	coords_direct	coords_multi	score_direct	score_multi	sequence_conservation	functional_conservation	elm	stage	tissue	sp
peak_0	chr1:3262103	chr5:15721363	chr5:15721363	0.961	0.961	IC	NA	enhancer	union	heart	rat
peak_3	chr1:3741963	chr5:16140375	chr5:16140375	1	1	DC	NA	enhancer	union	heart	rat
peak_2	chr1:3984056	chr5:15535959	chr5:15535959	1	1	DC	NA	enhancer	union	heart	rat
peak_9	chr1:4642083	chr5:14829511	chr5:14829511	1	1	DC	NA	enhancer	union	heart	rat
peak_11	chr1:4692857	chr5:14784684	chr5:14784684	1	1	DC	NA	enhancer	union	heart	rat
peak_12	chr1:4759513	NA	chr1:77843884	0	1	IC	NA	enhancer	union	heart	rat
peak_16	chr1:4944454	chr5:14531182	chr5:14531182	0.915	0.915	IC	NA	enhancer	union	heart	rat
peak_15	chr1:5658637	chr5:13760498	chr5:13760498	1	1	DC	NA	enhancer	union	heart	rat
peak_17	chr1:6147012	chr5:13225263	chr5:13225263	1	1	DC	NA	enhancer	union	heart	rat
peak_29	chr1:6453149	NA	chr5:12907343	0	0.581	NC	NA	enhancer	union	heart	rat
peak_31	chr1:6663432	chr5:12680439	chr5:12680439	1	1	DC	NA	enhancer	union	heart	rat
peak_24	chr1:6937269	chr5:12431625	chr5:12431625	1	1	DC	NA	enhancer	union	heart	rat
peak_37	chr1:7847111	NA	chr5:11203365	0	0.286	NC	NA	enhancer	union	heart	rat
peak_38	chr1:7847618	NA	chr5:11202617	0	0.274	NC	NA	enhancer	union	heart	rat
peak_35	chr1:9634932	chr5:9412577	chr5:9412577	1	1	DC	NA	enhancer	union	heart	rat
peak_53	chr1:9839236	chr5:9201496	chr5:9201496	0.975	0.975	IC	NA	enhancer	union	heart	rat
peak_39	chr1:9843159	chr5:9196460	chr5:9196460	1	1	DC	NA	enhancer	union	heart	rat
peak_55	chr1:9846779	chr5:9191486	chr5:9191486	0.993	0.993	DC	NA	enhancer	union	heart	rat
peak_56	chr1:9850775	chr5:9189968	chr5:9189968	1	1	DC	NA	enhancer	union	heart	rat
peak_57	chr1:9853943	chr5:9187900	chr5:9187900	1	1	DC	NA	enhancer	union	heart	rat
peak_65	chr1:10079388	chr5:8911279	chr5:8911279	1	1	DC	NA	enhancer	union	heart	rat
peak_69	chr1:10178382	chr5:8782196	chr5:8782196	0.991	0.991	DC	NA	enhancer	union	heart	rat
peak_50	chr1:10179493	chr5:8781137	chr5:8781137	1	1	DC	NA	enhancer	union	heart	rat
peak_73	chr1:10349381	chr5:8618307	chr5:8618307	1	1	DC	NA	enhancer	union	heart	rat
peak_74	chr1:10355835	chr5:8611830	chr5:8611830	1	1	DC	NA	enhancer	union	heart	rat
peak_75	chr1:10370871	chr5:8587723	chr5:8587723	1	1	DC	NA	enhancer	union	heart	rat
peak_82	chr1:11399860	NA	chr5:7594935	0	0.63	NC	NA	enhancer	union	heart	rat
peak_83	chr1:11484434	chr5:7465575	chr5:7465575	1	1	DC	NA	enhancer	union	heart	rat
peak_84	chr1:11726988	chr5:7190577	chr5:7190577	0.964	0.964	IC	NA	enhancer	union	heart	rat
peak_59	chr1:12070954	chr5:6908782	chr5:6908782	1	1	DC	NA	enhancer	union	heart	rat
peak_87	chr1:12468682	chr5:6478525	chr5:6478525	1	1	DC	NA	enhancer	union	heart	rat
peak_88	chr1:12476324	chr5:6464071	chr5:6464071	1	1	DC	NA	enhancer	union	heart	rat
peak_89	chr1:12494901	chr5:6435025	chr5:6435025	1	1	DC	NA	enhancer	union	heart	rat
peak_62	chr1:12578426	chr5:6343757	chr5:6343757	1	1	DC	NA	enhancer	union	heart	rat
peak_96	chr1:12841886	chr5:6093882	chr5:6093882	1	1	DC	NA	enhancer	union	heart	rat
peak_101	chr1:12944693	chr5:5986836	chr5:5986836	1	1	DC	NA	enhancer	union	heart	rat
peak_102	chr1:12945896	chr5:5984288	chr5:5984288	0.996	0.996	DC	NA	enhancer	union	heart	rat
peak_104	chr1:13060619	chr5:5869306	chr5:5869306	1	1	DC	NA	enhancer	union	heart	rat
peak_105	chr1:13062974	chr5:5866897	chr5:5866897	1	1	DC	NA	enhancer	union	heart	rat
peak_71	chr1:13174344	chr5:5741589	chr5:5741589	0.998	0.998	DC	NA	enhancer	union	heart	rat
peak_72	chr1:13315312	chr5:5592522	chr5:5592522	1	1	DC	NA	enhancer	union	heart	rat
peak_111	chr1:13361664	chr5:5544175	chr5:5544175	0.997	0.997	DC	NA	enhancer	union	heart	rat
peak_115	chr1:13496806	chr5:5409677	chr5:5409677	1	1	DC	NA	enhancer	union	heart	rat
peak_116	chr1:13498216	chr5:5408280	chr5:5408280	1	1	DC	NA	enhancer	union	heart	rat
peak_76	chr1:13601932	chr5:5318544	chr5:5318544	0.999	0.999	DC	NA	enhancer	union	heart	rat
peak_78	chr1:13639179	chr5:5292980	chr5:5292980	0.991	0.991	DC	NA	enhancer	union	heart	rat
peak_79	chr1:13644506	chr5:5287839	chr5:5287839	1	1	DC	NA	enhancer	union	heart	rat
peak_125	chr1:13733742	chr5:4978223	chr5:4978223	0.979	0.979	DC	NA	enhancer	union	heart	rat
peak_129	chr1:13841406	chr5:4859510	chr5:4859510	1	1	DC	NA	enhancer	union	heart	rat
peak_133	chr1:14535197	chr5:4243487	chr5:4243487	1	1	DC	NA	enhancer	union	heart	rat
peak_134	chr1:14554933	chr5:4229078	chr5:4229078	0.997	0.997	DC	NA	enhancer	union	heart	rat
peak_136	chr1:14576931	chr5:4204556	chr5:4204556	1	1	DC	NA	enhancer	union	heart	rat
peak_138	chr1:14825653	chr5:3955550	chr5:3955550	1	1	DC	NA	enhancer	union	heart	rat
peak_139	chr1:14989137	chr5:3783167	chr5:3783167	1	1	DC	NA	enhancer	union	heart	rat
peak_140	chr1:15357135	chr5:3431173	chr5:3431173	1	1	DC	NA	enhancer	union	heart	rat
peak_92	chr1:15517165	chr5:3242588	chr5:3242588	1	1	DC	NA	enhancer	union	heart	rat
peak_144	chr1:15962963	chr5:2813096	chr5:2813096	1	1	DC	NA	enhancer	union	heart	rat
peak_145	chr1:16006867	chr5:2766386	chr5:2766386	1	1	DC	NA	enhancer	union	heart	rat
peak_146	chr1:16163362	chr5:2642378	chr5:2642378	1	1	DC	NA	enhancer	union	heart	rat
peak_148	chr1:16247999	chr5:2553617	chr5:2553617	1	1	DC	NA	enhancer	union	heart	rat
peak_149	chr1:16301859	chr5:2494990	chr5:2494990	1	1	DC	NA	enhancer	union	heart	rat
peak_99	chr1:16319374	chr5:2475789	chr5:2475789	1	1	DC	NA	enhancer	union	heart	rat
peak_150	chr1:16442428	chr5:2365334	chr5:2365334	1	1	DC	NA	enhancer	union	heart	rat
peak_104	chr1:16723635	chr5:2047266	chr5:2047266	1	1	DC	NA	enhancer	union	heart	rat
peak_108	chr1:16861319	chr5:1889059	chr5:1889059	0.804	0.804	NC	NA	enhancer	union	heart	rat
peak_160	chr1:17124313	chr5:1451469	chr5:1451469	1	1	DC	NA	enhancer	union	heart	rat
peak_167	chr1:19031914	chr9:25137127	chr9:25137127	1	1	DC	NA	enhancer	union	heart	rat
peak_170	chr1:20044374	chr9:26083792	chr9:26083792	1	1	DC	NA	enhancer	union	heart	rat
peak_179	chr1:21010561	chr9:27056152	chr9:27056152	1	1	DC	NA	enhancer	union	heart	rat
peak_181	chr1:21067047	chr9:27113124	chr9:27113124	1	1	DC	NA	enhancer	union	heart	rat
peak_125	chr1:21079262	chr9:27125782	chr9:27125782	1	1	DC	NA	enhancer	union	heart	rat
peak_126	chr1:21084858	chr9:27131608	chr9:27131608	1	1	DC	NA	enhancer	union	heart	rat
peak_127	chr1:21111447	chr9:27153140	chr9:27153140	1	1	DC	NA	enhancer	union	heart	rat
peak_185	chr1:21121262	chr9:27163339	chr9:27163339	1	1	DC	NA	enhancer	union	heart	rat
peak_186	chr1:21122932	chr9:27165067	chr9:27165067	1	1	DC	NA	enhancer	union	heart	rat
peak_187	chr1:21138885	chr9:27182307	chr9:27182307	1	1	DC	NA	enhancer	union	heart	rat
peak_188	chr1:21144689	chr9:27187582	chr9:27187582	1	1	DC	NA	enhancer	union	heart	rat
peak_189	chr1:21146597	chr9:27189245	chr9:27189245	1	1	DC	NA	enhancer	union	heart	rat
peak_191	chr1:21159961	chr9:27202797	chr9:27202797	1	1	DC	NA	enhancer	union	heart	rat
peak_192	chr1:21172103	chr9:27217121	chr9:27217121	1	1	DC	NA	enhancer	union	heart	rat
peak_193	chr1:21236685	chr9:27274899	chr9:27274899	1	1	DC	NA	enhancer	union	heart	rat
peak_196	chr1:21341880	chr9:27333881	chr9:27333881	1	1	DC	NA	enhancer	union	heart	rat
peak_197	chr1:21481633	chr9:27575590	chr9:27575590	1	1	DC	NA	enhancer	union	heart	rat
peak_198	chr1:21684395	chr9:27782403	chr9:27782403	1	1	DC	NA	enhancer	union	heart	rat
peak_200	chr1:21879376	chr9:27978280	chr9:27978280	1	1	DC	NA	enhancer	union	heart	rat
peak_201	chr1:21900259	chr9:28007469	chr9:28007469	1	1	DC	NA	enhancer	union	heart	rat
peak_202	chr1:21908951	chr9:28016423	chr9:28016423	1	1	DC	NA	enhancer	union	heart	rat
peak_205	chr1:22011983	chr9:28120365	chr9:28120365	1	1	DC	NA	enhancer	union	heart	rat
peak_211	chr1:22845166	chr9:29003409	chr9:29003407	0.999	1	DC	NA	enhancer	union	heart	rat
peak_212	chr1:22983212	chr9:29137140	chr9:29137092	0.994	1	DC	NA	enhancer	union	heart	rat
peak_214	chr1:23156697	chr9:29358098	chr9:29358098	1	1	DC	NA	enhancer	union	heart	rat
peak_215	chr1:23185712	chr9:29393119	chr9:29393119	1	1	DC	NA	enhancer	union	heart	rat
peak_216	chr1:23227500	chr9:29440817	chr9:29440817	0.999	0.999	DC	NA	enhancer	union	heart	rat
peak_148	chr1:23295217	chr9:29526410	chr9:29526410	1	1	DC	NA	enhancer	union	heart	rat
peak_219	chr1:23303543	chr9:29535341	chr9:29535341	1	1	DC	NA	enhancer	union	heart	rat
peak_220	chr1:23310191	chr9:29541466	chr9:29541466	1	1	DC	NA	enhancer	union	heart	rat
peak_150	chr1:23310734	chr9:29542002	chr9:29542002	1	1	DC	NA	enhancer	union	heart	rat
peak_221	chr1:23321843	chr9:29553166	chr9:29553166	1	1	DC	NA	enhancer	union	heart	rat
peak_153	chr1:23374985	chr9:29596790	chr9:29596790	1	1	DC	NA	enhancer	union	heart	rat
peak_154	chr1:23416834	chr9:29642156	chr9:29642156	1	1	DC	NA	enhancer	union	heart	rat
peak_156	chr1:23456854	chr9:29674861	chr9:29674861	1	1	DC	NA	enhancer	union	heart	rat
peak_157	chr1:23465671	chr9:29681044	chr9:29681044	1	1	DC	NA	enhancer	union	heart	rat
peak_160	chr1:23866344	chr9:30050720	chr9:30050720	1	1	DC	NA	enhancer	union	heart	rat
peak_236	chr1:23998133	chr9:30195596	chr9:30195596	1	1	DC	NA	enhancer	union	heart	rat
peak_167	chr1:24269690	chr9:30479634	chr9:30479634	0.999	0.999	DC	NA	enhancer	union	heart	rat
peak_251	chr1:24625705	chr9:30864431	chr9:30864431	1	1	DC	NA	enhancer	union	heart	rat
peak_254	chr1:24723211	chr9:30946158	chr9:30946158	1	1	DC	NA	enhancer	union	heart	rat
peak_261	chr1:25869761	chr9:32023195	chr9:32023195	1	1	DC	NA	enhancer	union	heart	rat
peak_264	chr1:28064886	chr9:34190420	chr9:34190420	1	1	DC	NA	enhancer	union	heart	rat
peak_270	chr1:30988934	chr9:37231396	chr9:37231396	1	1	DC	NA	enhancer	union	heart	rat
peak_185	chr1:31112262	chr9:37306216	chr9:37306216	1	1	DC	NA	enhancer	union	heart	rat
peak_272	chr1:31142195	chr9:37329885	chr9:37329885	1	1	DC	NA	enhancer	union	heart	rat
peak_275	chr1:33310989	chr9:38936158	chr9:38936158	1	1	DC	NA	enhancer	union	heart	rat
peak_276	chr1:33373374	chr9:38875714	chr9:38875714	1	1	DC	NA	enhancer	union	heart	rat
peak_277	chr1:33566875	chr9:38668469	chr9:38668469	0.999	0.999	DC	NA	enhancer	union	heart	rat
peak_189	chr1:33670207	chr9:38582143	chr9:38582143	0.996	0.996	DC	NA	enhancer	union	heart	rat
peak_286	chr1:33782106	chr9:38469361	chr9:38469361	1	1	DC	NA	enhancer	union	heart	rat
peak_287	chr1:33794584	chr9:38458656	chr9:38458656	1	1	DC	NA	enhancer	union	heart	rat
peak_292	chr1:33949832	chr9:38294103	chr9:38294103	1	1	DC	NA	enhancer	union	heart	rat
peak_293	chr1:33984226	chr9:38259748	chr9:38259748	0.998	0.998	DC	NA	enhancer	union	heart	rat
peak_294	chr1:34003885	chr9:38245938	chr9:38245938	1	1	DC	NA	enhancer	union	heart	rat
peak_298	chr1:34060827	chr9:38186499	chr9:38186499	1	1	DC	NA	enhancer	union	heart	rat
peak_300	chr1:34099841	chr9:38142656	chr9:38142656	1	1	DC	NA	enhancer	union	heart	rat
peak_301	chr1:34100397	chr9:38142117	chr9:38142117	1	1	DC	NA	enhancer	union	heart	rat
peak_304	chr1:34142954	chr9:38107499	chr9:38107499	1	1	DC	NA	enhancer	union	heart	rat
peak_305	chr1:34145961	chr9:38104847	chr9:38104847	1	1	DC	NA	enhancer	union	heart	rat
peak_306	chr1:34150180	chr9:38101236	chr9:38101236	1	1	DC	NA	enhancer	union	heart	rat
peak_307	chr1:34168958	chr9:38082161	chr9:38082161	1	1	DC	NA	enhancer	union	heart	rat
peak_308	chr1:34172122	chr9:38078886	chr9:38078886	1	1	DC	NA	enhancer	union	heart	rat
peak_203	chr1:34206877	chr9:38043028	chr9:38043028	1	1	DC	NA	enhancer	union	heart	rat
peak_315	chr1:34290442	chr9:37958267	chr9:37958267	1	1	DC	NA	enhancer	union	heart	rat
peak_320	chr1:34498815	chr9:40971999	chr9:40971999	1	1	DC	NA	enhancer	union	heart	rat
peak_322	chr1:34512313	chr9:40988361	chr9:40988361	1	1	DC	NA	enhancer	union	heart	rat
peak_323	chr1:34518600	chr7:116522598	chr7:116522598	1	1	DC	NA	enhancer	union	heart	rat
peak_324	chr1:34525118	chr9:41000351	chr9:41000351	1	1	DC	NA	enhancer	union	heart	rat
peak_325	chr1:34550315	chr9:41021650	chr9:41021650	0.999	0.999	DC	NA	enhancer	union	heart	rat
peak_327	chr1:34558456	chr9:41032101	chr9:41032101	1	1	DC	NA	enhancer	union	heart	rat
peak_328	chr1:34561728	chr9:41033983	chr9:41033983	1	1	DC	NA	enhancer	union	heart	rat
peak_329	chr1:34572519	chr9:41032103	chr9:41032103	1	1	DC	NA	enhancer	union	heart	rat
peak_331	chr1:34618701	chr9:41089847	chr9:41089847	1	1	DC	NA	enhancer	union	heart	rat
peak_343	chr1:34903454	chr9:41367773	chr9:41367773	1	1	DC	NA	enhancer	union	heart	rat
peak_345	chr1:34919162	chr9:41381336	chr9:41381336	0.98	0.98	DC	NA	enhancer	union	heart	rat
peak_349	chr1:35669835	chr9:41976966	chr9:41976966	1	1	DC	NA	enhancer	union	heart	rat
peak_351	chr1:35914663	chr9:42419927	chr9:42419927	1	1	DC	NA	enhancer	union	heart	rat
peak_224	chr1:35918851	chr9:42423674	chr9:42423674	1	1	DC	NA	enhancer	union	heart	rat
peak_352	chr1:35965972	chr9:42472371	chr9:42472371	0.999	0.999	DC	NA	enhancer	union	heart	rat
peak_353	chr1:35974371	chr9:42480825	chr9:42480825	1	1	DC	NA	enhancer	union	heart	rat
peak_354	chr1:35981114	chr9:42489827	chr9:42489827	1	1	DC	NA	enhancer	union	heart	rat
peak_355	chr1:36056403	chr9:42571114	chr9:42571114	1	1	DC	NA	enhancer	union	heart	rat
peak_356	chr1:36069656	chr9:42588777	chr9:42588777	1	1	DC	NA	enhancer	union	heart	rat
peak_357	chr1:36104181	chr9:42616520	chr9:42616520	1	1	DC	NA	enhancer	union	heart	rat
peak_359	chr1:36130576	chr9:42643770	chr9:42643770	1	1	DC	NA	enhancer	union	heart	rat
peak_360	chr1:36134970	chr9:42647691	chr9:42647691	1	1	DC	NA	enhancer	union	heart	rat
peak_361	chr1:36173876	chr9:42687690	chr9:42687690	1	1	DC	NA	enhancer	union	heart	rat
peak_363	chr1:36200517	chr9:42718741	chr9:42718741	1	1	DC	NA	enhancer	union	heart	rat
peak_364	chr1:36201989	chr9:42720043	chr9:42720043	0.983	0.983	DC	NA	enhancer	union	heart	rat
peak_365	chr1:36231257	chr9:42756159	chr9:42756159	0.999	0.999	DC	NA	enhancer	union	heart	rat
peak_368	chr1:36293916	chr9:42820611	chr9:42820611	1	1	DC	NA	enhancer	union	heart	rat
peak_242	chr1:36342597	chr9:42867813	chr9:42867813	1	1	DC	NA	enhancer	union	heart	rat
peak_376	chr1:36363318	chr9:42887911	chr9:42887911	1	1	DC	NA	enhancer	union	heart	rat
peak_379	chr1:36496794	chr9:43037041	chr9:43037041	1	1	DC	NA	enhancer	union	heart	rat
peak_381	chr1:36531693	chr9:43071363	chr9:43071363	1	1	DC	NA	enhancer	union	heart	rat
peak_383	chr1:36572768	chr9:43114360	chr9:43114360	1	1	DC	NA	enhancer	union	heart	rat
peak_385	chr1:36578452	chr9:43120023	chr9:43120023	1	1	DC	NA	enhancer	union	heart	rat
peak_388	chr1:36602162	chr9:43143983	chr9:43143983	1	1	DC	NA	enhancer	union	heart	rat
peak_389	chr1:36619637	chr9:43161264	chr9:43161264	1	1	DC	NA	enhancer	union	heart	rat
peak_390	chr1:36627840	chr9:43169013	chr9:43169013	0.994	0.994	DC	NA	enhancer	union	heart	rat
peak_392	chr1:36709492	chr9:43239679	chr9:43239679	1	1	DC	NA	enhancer	union	heart	rat
peak_397	chr1:36823913	chr9:43354896	chr9:43354896	1	1	DC	NA	enhancer	union	heart	rat
peak_398	chr1:36852758	chr9:43379453	chr9:43379453	1	1	DC	NA	enhancer	union	heart	rat
peak_399	chr1:36899617	chr9:43424920	chr9:43424920	1	1	DC	NA	enhancer	union	heart	rat
peak_400	chr1:36959069	chr9:43482060	chr9:43482060	1	1	DC	NA	enhancer	union	heart	rat
peak_401	chr1:36961636	chr9:43484615	chr9:43484615	0.999	0.999	DC	NA	enhancer	union	heart	rat
peak_402	chr1:36973399	chr9:43499133	chr9:43499133	0.999	0.999	DC	NA	enhancer	union	heart	rat
peak_269	chr1:36982924	chr9:43519838	chr9:43519838	1	1	DC	NA	enhancer	union	heart	rat
peak_270	chr1:37068382	chr9:43607657	chr9:43607657	1	1	DC	NA	enhancer	union	heart	rat
peak_409	chr1:37381243	chr9:43934708	chr9:43934708	1	1	DC	NA	enhancer	union	heart	rat
peak_410	chr1:37390170	chr9:43945819	chr9:43945819	1	1	DC	NA	enhancer	union	heart	rat
peak_411	chr1:37423618	chr9:43981374	chr9:43981374	1	1	DC	NA	enhancer	union	heart	rat
peak_412	chr1:37425903	chr9:43983446	chr9:43983446	1	1	DC	NA	enhancer	union	heart	rat
peak_413	chr1:37438901	chr9:43995779	chr9:43995779	1	1	DC	NA	enhancer	union	heart	rat
peak_277	chr1:37551590	chr9:44099955	chr9:44099955	1	1	DC	NA	enhancer	union	heart	rat
peak_416	chr1:37580197	chr9:44127024	chr9:44127024	1	1	DC	NA	enhancer	union	heart	rat
peak_417	chr1:37654209	chr9:44197643	chr9:44197643	1	1	DC	NA	enhancer	union	heart	rat
peak_419	chr1:37726895	chr9:44275728	chr9:44275728	1	1	DC	NA	enhancer	union	heart	rat
peak_426	chr1:37956907	chr9:44511254	chr9:44511254	1	1	DC	NA	enhancer	union	heart	rat
peak_287	chr1:38050929	chr9:44673069	chr9:44673069	1	1	DC	NA	enhancer	union	heart	rat
peak_288	chr1:38133484	chr9:44752457	chr9:44752457	0.92	0.92	IC	NA	enhancer	union	heart	rat
peak_431	chr1:38143104	chr9:44756523	chr9:44756523	0.986	0.986	DC	NA	enhancer	union	heart	rat
peak_434	chr1:38242070	chr9:44865009	chr9:44865009	1	1	DC	NA	enhancer	union	heart	rat
peak_435	chr1:38287420	chr9:44910304	chr9:44910304	1	1	DC	NA	enhancer	union	heart	rat
peak_436	chr1:38344252	chr9:44968901	chr9:44968901	0.999	0.999	DC	NA	enhancer	union	heart	rat
peak_437	chr1:38347409	chr9:44972023	chr9:44972023	1	1	DC	NA	enhancer	union	heart	rat
peak_293	chr1:38423756	chr9:45046555	chr9:45046555	1	1	DC	NA	enhancer	union	heart	rat
peak_439	chr1:38482145	chr9:45107928	chr9:45107928	1	1	DC	NA	enhancer	union	heart	rat
peak_440	chr1:38486923	chr9:45112820	chr9:45112820	1	1	DC	NA	enhancer	union	heart	rat
peak_441	chr1:38488167	chr9:45117470	chr9:45117470	0.999	0.999	DC	NA	enhancer	union	heart	rat
peak_442	chr1:38506598	chr9:45136245	chr9:45136245	0.999	0.999	DC	NA	enhancer	union	heart	rat
peak_443	chr1:38510092	chr9:45139742	chr9:45139742	1	1	DC	NA	enhancer	union	heart	rat
peak_444	chr1:38517674	chr9:45146663	chr9:45146663	1	1	DC	NA	enhancer	union	heart	rat
peak_446	chr1:38602083	chr9:45233056	chr9:45233056	1	1	DC	NA	enhancer	union	heart	rat
peak_448	chr1:38806332	chr9:45435472	chr9:45435472	1	1	DC	NA	enhancer	union	heart	rat
peak_300	chr1:38807136	chr9:45436269	chr9:45436269	1	1	DC	NA	enhancer	union	heart	rat
peak_304	chr1:38930706	chr9:45552534	chr9:45552534	1	1	DC	NA	enhancer	union	heart	rat
peak_455	chr1:39040396	chr9:45685135	chr9:45685135	1	1	DC	NA	enhancer	union	heart	rat
peak_456	chr1:39144784	chr9:45806597	chr9:45806597	0.999	0.999	DC	NA	enhancer	union	heart	rat
peak_458	chr1:39225974	chr9:45896721	chr9:45896721	0.999	0.999	DC	NA	enhancer	union	heart	rat
peak_459	chr1:39233232	chr9:45901680	chr9:45901680	1	1	DC	NA	enhancer	union	heart	rat
peak_463	chr1:39401399	chr9:46080915	chr9:46080915	1	1	DC	NA	enhancer	union	heart	rat
peak_467	chr1:39457139	chr9:46136585	chr9:46136585	1	1	DC	NA	enhancer	union	heart	rat
peak_468	chr1:39477883	chr9:46157008	chr9:46157008	1	1	DC	NA	enhancer	union	heart	rat
peak_469	chr1:39502205	chr9:45468170	chr9:45468170	0.998	0.998	DC	NA	enhancer	union	heart	rat
peak_475	chr1:39676048	chr9:46381539	chr9:46381539	1	1	DC	NA	enhancer	union	heart	rat
peak_476	chr1:39690097	chr9:46401900	chr9:46401900	1	1	DC	NA	enhancer	union	heart	rat
peak_321	chr1:39725188	chr9:46436139	chr9:46436139	0.966	0.966	IC	NA	enhancer	union	heart	rat
peak_478	chr1:39726710	chr9:46437694	chr9:46437694	1	1	DC	NA	enhancer	union	heart	rat
peak_479	chr1:39740561	chr9:46451695	chr9:46451695	1	1	DC	NA	enhancer	union	heart	rat
peak_480	chr1:39741905	chr9:46453491	chr9:46453491	1	1	DC	NA	enhancer	union	heart	rat
peak_481	chr1:39753425	chr9:46467416	chr9:46467416	1	1	DC	NA	enhancer	union	heart	rat
peak_483	chr1:39770886	chr9:46479710	chr9:46479686	0.997	0.999	DC	NA	enhancer	union	heart	rat
peak_484	chr1:39774871	chr9:46483234	chr9:46483234	1	1	DC	NA	enhancer	union	heart	rat
peak_485	chr1:39785799	chr9:46495101	chr9:46495101	1	1	DC	NA	enhancer	union	heart	rat
peak_486	chr1:39793873	chr9:46503936	chr9:46503936	1	1	DC	NA	enhancer	union	heart	rat
peak_487	chr1:39795257	chr9:46505217	chr9:46505217	0.968	0.968	IC	NA	enhancer	union	heart	rat
peak_488	chr1:39798815	chr9:46508388	chr9:46508388	1	1	DC	NA	enhancer	union	heart	rat
peak_489	chr1:39801341	chr9:46510648	chr9:46510648	1	1	DC	NA	enhancer	union	heart	rat
peak_490	chr1:39878570	chr9:46596341	chr9:46596341	1	1	DC	NA	enhancer	union	heart	rat
peak_491	chr1:39879203	chr9:46596961	chr9:46596961	1	1	DC	NA	enhancer	union	heart	rat
peak_492	chr1:39906104	chr9:46622538	chr9:46622538	0.957	0.957	IC	NA	enhancer	union	heart	rat
peak_493	chr1:39907254	chr9:46623299	chr9:46623299	1	1	DC	NA	enhancer	union	heart	rat
peak_494	chr1:39908080	chr9:46624142	chr9:46624142	1	1	DC	NA	enhancer	union	heart	rat
peak_495	chr1:39917390	chr9:46633527	chr9:46633527	1	1	DC	NA	enhancer	union	heart	rat
peak_498	chr1:39950857	chr9:46667414	chr9:46667414	1	1	DC	NA	enhancer	union	heart	rat
peak_499	chr1:39957897	chr9:46673414	chr9:46673414	1	1	DC	NA	enhancer	union	heart	rat
peak_331	chr1:39960684	chr9:46676343	chr9:46676343	1	1	DC	NA	enhancer	union	heart	rat
peak_501	chr1:39962738	chr9:46678369	chr9:46678369	1	1	DC	NA	enhancer	union	heart	rat
peak_502	chr1:39975791	chr9:46692671	chr9:46692671	1	1	DC	NA	enhancer	union	heart	rat
peak_333	chr1:39989418	chr9:46707289	chr9:46707289	1	1	DC	NA	enhancer	union	heart	rat
peak_507	chr1:40125108	chr9:46842221	chr9:46842221	0.998	0.998	DC	NA	enhancer	union	heart	rat
peak_508	chr1:40155771	chr9:46872598	chr9:46872598	1	1	DC	NA	enhancer	union	heart	rat
peak_509	chr1:40179254	chr9:46893692	chr9:46893692	1	1	DC	NA	enhancer	union	heart	rat
peak_337	chr1:40211340	chr9:46919297	chr9:46919297	1	1	DC	NA	enhancer	union	heart	rat
peak_338	chr1:40218855	chr9:46927242	chr9:46927242	1	1	DC	NA	enhancer	union	heart	rat
peak_512	chr1:40261305	chr9:46958384	chr9:46958384	1	1	DC	NA	enhancer	union	heart	rat
peak_340	chr1:40272635	chr9:46970330	chr9:46970330	1	1	DC	NA	enhancer	union	heart	rat
peak_519	chr1:40720738	chr9:47386483	chr9:47386483	1	1	DC	NA	enhancer	union	heart	rat
peak_520	chr1:40829865	chr9:47516486	chr9:47516486	1	1	DC	NA	enhancer	union	heart	rat
peak_521	chr1:40836701	chr9:47524403	chr9:47524403	1	1	DC	NA	enhancer	union	heart	rat
peak_345	chr1:41313900	chr9:48005723	chr9:48005723	1	1	DC	NA	enhancer	union	heart	rat
peak_524	chr1:41429471	chr9:48108743	chr9:48108743	1	1	DC	NA	enhancer	union	heart	rat
peak_348	chr1:41691983	chr9:48362745	chr9:48362745	1	1	DC	NA	enhancer	union	heart	rat
peak_530	chr1:41958296	chr9:48640694	chr9:48640694	1	1	DC	NA	enhancer	union	heart	rat
peak_531	chr1:42282722	chr9:49035918	chr9:49035918	1	1	DC	NA	enhancer	union	heart	rat
peak_532	chr1:42531009	chr9:49286945	chr9:49286945	1	1	DC	NA	enhancer	union	heart	rat
peak_536	chr1:42734855	chr9:49476786	chr9:49476786	1	1	DC	NA	enhancer	union	heart	rat
peak_537	chr1:42735832	chr9:49478754	chr9:49478754	1	1	DC	NA	enhancer	union	heart	rat
peak_539	chr1:42753867	chr9:49497357	chr9:49497357	1	1	DC	NA	enhancer	union	heart	rat
peak_542	chr1:42957271	chr9:49716152	chr9:49716152	1	1	DC	NA	enhancer	union	heart	rat
peak_544	chr1:43045376	chr9:49807760	chr9:49807760	1	1	DC	NA	enhancer	union	heart	rat
peak_360	chr1:43167578	chr9:49925200	chr9:49925200	1	1	DC	NA	enhancer	union	heart	rat
peak_361	chr1:43178960	chr9:49935984	chr9:49935984	1	1	DC	NA	enhancer	union	heart	rat
peak_551	chr1:43193889	chr9:49951565	chr9:49951565	1	1	DC	NA	enhancer	union	heart	rat
peak_553	chr1:43213297	chr9:49973160	chr9:49973160	1	1	DC	NA	enhancer	union	heart	rat
peak_554	chr1:43242685	chr9:50001622	chr9:50001622	1	1	DC	NA	enhancer	union	heart	rat
peak_555	chr1:43286915	chr9:50044129	chr9:50044129	1	1	DC	NA	enhancer	union	heart	rat
peak_556	chr1:43303758	chr9:50066416	chr9:50066416	1	1	DC	NA	enhancer	union	heart	rat
peak_560	chr1:43400692	chr9:50164781	chr9:50164781	1	1	DC	NA	enhancer	union	heart	rat
peak_561	chr1:43452271	chr9:50209710	chr9:50209710	1	1	DC	NA	enhancer	union	heart	rat
peak_562	chr1:43453593	chr9:50211554	chr9:50211554	1	1	DC	NA	enhancer	union	heart	rat
peak_565	chr1:43514383	chr9:50278253	chr9:50278253	1	1	DC	NA	enhancer	union	heart	rat
peak_566	chr1:43571593	chr9:50334652	chr9:50334652	1	1	DC	NA	enhancer	union	heart	rat
peak_370	chr1:43655325	chr9:50410539	chr9:50410539	1	1	DC	NA	enhancer	union	heart	rat
peak_569	chr1:43734379	chr9:50491019	chr9:50491019	1	1	DC	NA	enhancer	union	heart	rat
peak_570	chr1:43737805	chr9:50499187	chr9:50499187	1	1	DC	NA	enhancer	union	heart	rat
peak_578	chr1:44081582	chr9:50803831	chr9:50803831	0.438	0.438	NC	NA	enhancer	union	heart	rat
peak_585	chr1:44624136	chr9:51298360	chr9:51298360	1	1	DC	NA	enhancer	union	heart	rat
peak_586	chr1:44631161	chr9:51304286	chr9:51304286	1	1	DC	NA	enhancer	union	heart	rat
peak_587	chr1:45059910	chr9:51768690	chr9:51768690	1	1	DC	NA	enhancer	union	heart	rat
peak_589	chr1:45353299	chr9:52025783	chr9:52025783	1	1	DC	NA	enhancer	union	heart	rat
peak_590	chr1:45355471	chr9:52027917	chr9:52027917	1	1	DC	NA	enhancer	union	heart	rat
peak_593	chr1:45666109	chr9:52331907	chr9:52331907	1	1	DC	NA	enhancer	union	heart	rat
peak_596	chr1:45795416	chr9:52646472	chr9:52646472	1	1	DC	NA	enhancer	union	heart	rat
peak_597	chr1:45800742	chr9:52654834	chr9:52654834	1	1	DC	NA	enhancer	union	heart	rat
peak_394	chr1:45912616	chr9:52767545	chr9:52767545	1	1	DC	NA	enhancer	union	heart	rat
peak_604	chr1:45944361	chr9:52811463	chr9:52811463	1	1	DC	NA	enhancer	union	heart	rat
peak_611	chr1:46464609	chr9:59594090	chr9:59594090	1	1	DC	NA	enhancer	union	heart	rat
peak_612	chr1:46584242	chr9:60307651	chr9:60307651	0.984	0.984	DC	NA	enhancer	union	heart	rat
peak_401	chr1:46803964	chr9:60125079	chr9:60125079	1	1	DC	NA	enhancer	union	heart	rat
peak_616	chr1:46924627	chr9:59988881	chr9:59988881	1	1	DC	NA	enhancer	union	heart	rat
peak_619	chr1:47058670	chr9:59841333	chr9:59841333	1	1	DC	NA	enhancer	union	heart	rat
peak_622	chr1:47643922	chr9:59116471	chr9:59116471	1	1	DC	NA	enhancer	union	heart	rat
peak_624	chr1:51144397	chr9:55478839	chr9:55478839	1	1	DC	NA	enhancer	union	heart	rat
peak_626	chr1:51187816	chr9:55425427	chr9:55425427	1	1	DC	NA	enhancer	union	heart	rat
peak_627	chr1:51188878	chr9:55424415	chr9:55424415	1	1	DC	NA	enhancer	union	heart	rat
peak_628	chr1:51191362	chr9:55421080	chr9:55421080	1	1	DC	NA	enhancer	union	heart	rat
peak_629	chr1:51305194	chr9:55284391	chr9:55284391	0.999	0.999	DC	NA	enhancer	union	heart	rat
peak_630	chr1:51306615	chr9:55282939	chr9:55282939	1	1	DC	NA	enhancer	union	heart	rat
peak_632	chr1:51373315	chr9:55207436	chr9:55207436	1	1	DC	NA	enhancer	union	heart	rat
peak_633	chr1:51449609	chr9:55130564	chr9:55130564	1	1	DC	NA	enhancer	union	heart	rat
peak_635	chr1:51548489	chr9:55006978	chr9:55006978	1	1	DC	NA	enhancer	union	heart	rat
peak_636	chr1:51570735	chr9:54977017	chr9:54977017	1	1	DC	NA	enhancer	union	heart	rat
peak_637	chr1:51636332	chr9:54902147	chr9:54902147	1	1	DC	NA	enhancer	union	heart	rat
peak_638	chr1:51682968	chr9:54855110	chr9:54855110	1	1	DC	NA	enhancer	union	heart	rat
peak_639	chr1:51736675	chr9:54815619	chr9:54815619	1	1	DC	NA	enhancer	union	heart	rat
peak_640	chr1:51786858	chr9:54769482	chr9:54769482	1	1	DC	NA	enhancer	union	heart	rat
peak_642	chr1:51877223	chr9:54634235	chr9:54634235	1	1	DC	NA	enhancer	union	heart	rat
peak_643	chr1:51918660	chr9:54598178	chr9:54598178	1	1	DC	NA	enhancer	union	heart	rat
peak_644	chr1:51919355	chr9:54597450	chr9:54597450	1	1	DC	NA	enhancer	union	heart	rat
peak_645	chr1:51950734	chr9:54562270	chr9:54562270	0.999	1	DC	NA	enhancer	union	heart	rat
peak_648	chr1:51962188	chr9:54550846	chr9:54550846	0.997	0.997	DC	NA	enhancer	union	heart	rat
peak_649	chr1:52036205	chr9:54475237	chr9:54475237	1	1	DC	NA	enhancer	union	heart	rat
peak_425	chr1:52153084	chr9:54334172	chr9:54334172	1	1	DC	NA	enhancer	union	heart	rat
peak_655	chr1:52185907	chr9:54302010	chr9:54302010	1	1	DC	NA	enhancer	union	heart	rat
peak_663	chr1:52461464	chr9:54000138	chr9:54000138	1	1	DC	NA	enhancer	union	heart	rat
peak_665	chr1:52495947	chr9:53945019	chr9:53945019	1	1	DC	NA	enhancer	union	heart	rat
peak_667	chr1:52579469	chr9:53852940	chr9:53852940	0.973	0.973	IC	NA	enhancer	union	heart	rat
peak_668	chr1:52617759	chr9:53796870	chr9:53796870	1	1	DC	NA	enhancer	union	heart	rat
peak_669	chr1:52636573	chr9:53783968	chr9:53783968	1	1	DC	NA	enhancer	union	heart	rat
peak_670	chr1:52637192	chr9:53783373	chr9:53783373	1	1	DC	NA	enhancer	union	heart	rat
peak_436	chr1:52687478	chr9:53716830	chr9:53716830	1	1	DC	NA	enhancer	union	heart	rat
peak_673	chr1:52715902	chr9:53677936	chr9:53677936	1	1	DC	NA	enhancer	union	heart	rat
peak_676	chr1:52838749	chr9:53562690	chr9:53562690	1	1	DC	NA	enhancer	union	heart	rat
peak_679	chr1:52990837	chr9:53417870	chr9:53417870	1	1	DC	NA	enhancer	union	heart	rat
peak_680	chr1:52991936	chr9:53416705	chr9:53416705	1	1	DC	NA	enhancer	union	heart	rat
peak_684	chr1:53478478	chr9:60125021	chr9:60125021	1	1	DC	NA	enhancer	union	heart	rat
peak_685	chr1:53513040	chr9:60165559	chr9:60165559	1	1	DC	NA	enhancer	union	heart	rat
peak_686	chr1:53524552	chr9:60184097	chr9:60184097	0.982	0.982	DC	NA	enhancer	union	heart	rat
peak_687	chr1:53745945	chr9:59594034	chr9:59594034	1	1	DC	NA	enhancer	union	heart	rat
peak_688	chr1:53768157	chr9:60380308	chr9:60380308	1	1	DC	NA	enhancer	union	heart	rat
peak_690	chr1:53863432	chr9:60472307	chr9:60472307	1	1	DC	NA	enhancer	union	heart	rat
peak_451	chr1:53979539	chr9:60587529	chr9:60587529	1	1	DC	NA	enhancer	union	heart	rat
peak_692	chr1:54017743	chr9:60626009	chr9:60626009	1	1	DC	NA	enhancer	union	heart	rat
peak_693	chr1:54045354	chr9:60648516	chr9:60648516	1	1	DC	NA	enhancer	union	heart	rat
peak_453	chr1:54086253	chr9:60676351	chr9:60676351	1	1	DC	NA	enhancer	union	heart	rat
peak_695	chr1:54089152	chr9:60678545	chr9:60678545	0.973	0.973	IC	NA	enhancer	union	heart	rat
peak_697	chr1:54289905	chr9:60884044	chr9:60884044	1	1	DC	NA	enhancer	union	heart	rat
peak_702	chr1:54787033	chr9:61336590	chr9:61336590	1	1	DC	NA	enhancer	union	heart	rat
peak_703	chr1:54789325	chr9:61338793	chr9:61338793	1	1	DC	NA	enhancer	union	heart	rat
peak_704	chr1:54865936	chr9:61416723	chr9:61416723	1	1	DC	NA	enhancer	union	heart	rat
peak_705	chr1:54906769	chr9:61462064	chr9:61462064	1	1	DC	NA	enhancer	union	heart	rat
peak_710	chr1:55070754	chr9:61638130	chr9:61638130	1	1	DC	NA	enhancer	union	heart	rat
peak_715	chr1:55211410	chr9:61756832	chr9:61756832	0.997	0.997	DC	NA	enhancer	union	heart	rat
peak_716	chr1:55231246	chr9:61777075	chr9:61777075	1	1	DC	NA	enhancer	union	heart	rat
peak_717	chr1:55232675	chr9:61778554	chr9:61778554	1	1	DC	NA	enhancer	union	heart	rat
peak_721	chr1:55402613	chr9:61975625	chr9:61975625	1	1	DC	NA	enhancer	union	heart	rat
peak_724	chr1:55485086	chr9:62058767	chr9:62058767	0.999	0.999	DC	NA	enhancer	union	heart	rat
peak_733	chr1:57008800	chr9:63635992	chr9:63635992	1	1	DC	NA	enhancer	union	heart	rat
peak_734	chr1:57010192	chr9:63637377	chr9:63637377	1	1	DC	NA	enhancer	union	heart	rat
peak_735	chr1:57012259	chr9:63639412	chr9:63639412	1	1	DC	NA	enhancer	union	heart	rat
peak_736	chr1:57016469	chr9:63643642	chr9:63643642	1	1	DC	NA	enhancer	union	heart	rat
peak_737	chr1:57134934	chr9:63765717	chr9:63765717	1	1	DC	NA	enhancer	union	heart	rat
peak_738	chr1:57136000	chr9:63766783	chr9:63766783	1	1	DC	NA	enhancer	union	heart	rat
peak_741	chr1:57372868	chr9:64019188	chr9:64019188	1	1	DC	NA	enhancer	union	heart	rat
peak_744	chr1:57468277	chr9:64118296	chr9:64118296	1	1	DC	NA	enhancer	union	heart	rat
peak_745	chr1:57469121	chr9:64119357	chr9:64119357	1	1	DC	NA	enhancer	union	heart	rat
peak_746	chr1:57475750	chr9:64125509	chr9:64125509	1	1	DC	NA	enhancer	union	heart	rat
peak_747	chr1:57476295	chr9:64126054	chr9:64126054	1	1	DC	NA	enhancer	union	heart	rat
peak_748	chr1:57611352	chr9:64243452	chr9:64243452	1	1	DC	NA	enhancer	union	heart	rat
peak_749	chr1:57613090	chr9:64245125	chr9:64245125	1	1	DC	NA	enhancer	union	heart	rat
peak_486	chr1:57775211	chr9:64407251	chr9:64407251	1	1	DC	NA	enhancer	union	heart	rat
peak_752	chr1:57929507	chr9:64788225	chr9:64788225	1	1	DC	NA	enhancer	union	heart	rat
peak_754	chr1:58028654	chr9:64891846	chr9:64891846	1	1	DC	NA	enhancer	union	heart	rat
peak_757	chr1:58069077	chr9:64929648	chr9:64929648	1	1	DC	NA	enhancer	union	heart	rat
peak_758	chr1:58070546	chr9:64931139	chr9:64931139	1	1	DC	NA	enhancer	union	heart	rat
peak_760	chr1:58269854	chr9:65129057	chr9:65129057	0.976	0.976	IC	NA	enhancer	union	heart	rat
peak_762	chr1:58335685	chr9:65196251	chr9:65196251	1	1	DC	NA	enhancer	union	heart	rat
peak_772	chr1:58691984	chr9:65534880	chr9:65534880	1	1	DC	NA	enhancer	union	heart	rat
peak_777	chr1:58990607	chr9:65741552	chr9:65741552	1	1	DC	NA	enhancer	union	heart	rat
peak_778	chr1:58993332	chr9:65744001	chr9:65744001	1	1	DC	NA	enhancer	union	heart	rat
peak_506	chr1:58995076	chr9:65746274	chr9:65746274	1	1	DC	NA	enhancer	union	heart	rat
peak_780	chr1:59001730	chr9:65752369	chr9:65752369	1	1	DC	NA	enhancer	union	heart	rat
peak_787	chr1:59380208	chr9:66144106	chr9:66144106	1	1	DC	NA	enhancer	union	heart	rat
peak_789	chr1:59407213	chr9:66166251	chr9:66166251	1	1	DC	NA	enhancer	union	heart	rat
peak_790	chr1:59449050	chr9:66207676	chr9:66207676	1	1	DC	NA	enhancer	union	heart	rat
peak_792	chr1:59524475	chr9:66308437	chr9:66308437	1	1	DC	NA	enhancer	union	heart	rat
peak_793	chr1:59526907	chr9:66310854	chr9:66310854	1	1	DC	NA	enhancer	union	heart	rat
peak_794	chr1:59555597	chr9:66335498	chr9:66335498	1	1	DC	NA	enhancer	union	heart	rat
peak_795	chr1:59619572	chr9:66399257	chr9:66399257	1	1	DC	NA	enhancer	union	heart	rat
peak_796	chr1:59624007	chr9:66403682	chr9:66403682	1	1	DC	NA	enhancer	union	heart	rat
peak_797	chr1:59643290	chr9:66421435	chr9:66421435	1	1	DC	NA	enhancer	union	heart	rat
peak_798	chr1:59649227	chr9:66427072	chr9:66427072	1	1	DC	NA	enhancer	union	heart	rat
peak_803	chr1:59726850	chr9:66498296	chr9:66498296	1	1	DC	NA	enhancer	union	heart	rat
peak_525	chr1:59843645	chr9:66611409	chr9:66611409	1	1	DC	NA	enhancer	union	heart	rat
peak_526	chr1:59873066	chr9:66638445	chr9:66638445	1	1	DC	NA	enhancer	union	heart	rat
peak_810	chr1:60082052	chr9:66845368	chr9:66845368	1	1	DC	NA	enhancer	union	heart	rat
peak_814	chr1:60446663	chr9:67197681	chr9:67197681	1	1	DC	NA	enhancer	union	heart	rat
peak_817	chr1:60648391	chr9:67428199	chr9:67428199	1	1	DC	NA	enhancer	union	heart	rat
peak_818	chr1:60692041	chr9:67473730	chr9:67473730	1	1	DC	NA	enhancer	union	heart	rat
peak_819	chr1:60701561	chr9:67483764	chr9:67483764	1	1	DC	NA	enhancer	union	heart	rat
peak_820	chr1:60774446	chr9:67536129	chr9:67536129	1	1	DC	NA	enhancer	union	heart	rat
peak_821	chr1:60959732	chr9:67710317	chr9:67710317	1	1	DC	NA	enhancer	union	heart	rat
peak_822	chr1:60999884	chr9:67748121	chr9:67748121	1	1	DC	NA	enhancer	union	heart	rat
peak_823	chr1:61000414	chr9:67748475	chr9:67748475	1	1	DC	NA	enhancer	union	heart	rat
peak_824	chr1:61178594	chr9:67948778	chr9:67948778	1	1	DC	NA	enhancer	union	heart	rat
peak_826	chr1:61242599	chr9:68011787	chr9:68011787	1	1	DC	NA	enhancer	union	heart	rat
peak_833	chr1:62196259	chr9:68942505	chr9:68942505	1	1	DC	NA	enhancer	union	heart	rat
peak_834	chr1:62220957	chr9:68968721	chr9:68968721	1	1	DC	NA	enhancer	union	heart	rat
peak_837	chr1:62630889	chr9:69377555	chr9:69377555	1	1	DC	NA	enhancer	union	heart	rat
peak_838	chr1:62704290	chr9:69462556	chr9:69462556	1	1	DC	NA	enhancer	union	heart	rat
peak_839	chr1:62736309	chr9:69490262	chr9:69490262	1	1	DC	NA	enhancer	union	heart	rat
peak_842	chr1:62745829	chr9:69500170	chr9:69500170	1	1	DC	NA	enhancer	union	heart	rat
peak_845	chr1:62816605	chr9:69571753	chr9:69571753	1	1	DC	NA	enhancer	union	heart	rat
peak_846	chr1:62819433	chr9:69574691	chr9:69574691	1	1	DC	NA	enhancer	union	heart	rat
peak_848	chr1:62834897	chr9:69590035	chr9:69590035	1	1	DC	NA	enhancer	union	heart	rat
peak_849	chr1:62835575	chr9:69590702	chr9:69590702	1	1	DC	NA	enhancer	union	heart	rat
peak_850	chr1:62839690	chr9:69594693	chr9:69594693	1	1	DC	NA	enhancer	union	heart	rat
peak_851	chr1:62867410	chr9:69621644	chr9:69621644	1	1	DC	NA	enhancer	union	heart	rat
peak_852	chr1:62869452	chr9:69623613	chr9:69623613	1	1	DC	NA	enhancer	union	heart	rat
peak_853	chr1:62899203	chr9:69655400	chr9:69655400	1	1	DC	NA	enhancer	union	heart	rat
peak_854	chr1:62900150	chr9:69656232	chr9:69656232	1	1	DC	NA	enhancer	union	heart	rat
peak_856	chr1:63003652	chr9:69755509	chr9:69755509	1	1	DC	NA	enhancer	union	heart	rat
peak_857	chr1:63023808	chr9:69779637	chr9:69779637	1	1	DC	NA	enhancer	union	heart	rat
peak_858	chr1:63032002	chr9:69787872	chr9:69787872	1	1	DC	NA	enhancer	union	heart	rat
peak_860	chr1:63169234	chr9:69904688	chr9:69904688	0.995	0.995	DC	NA	enhancer	union	heart	rat
peak_863	chr1:63235465	chr9:69972357	chr9:69972357	1	1	DC	NA	enhancer	union	heart	rat
peak_864	chr1:63243674	chr9:69981658	chr9:69981658	1	1	DC	NA	enhancer	union	heart	rat
peak_865	chr1:63265239	chr9:70001464	chr9:70001464	1	1	DC	NA	enhancer	union	heart	rat
peak_866	chr1:63286494	chr9:70021969	chr9:70021969	1	1	DC	NA	enhancer	union	heart	rat
peak_867	chr1:63287489	chr9:70022963	chr9:70022963	1	1	DC	NA	enhancer	union	heart	rat
peak_869	chr1:63485383	chr9:70134061	chr9:70134061	1	1	DC	NA	enhancer	union	heart	rat
peak_871	chr1:63531996	chr9:70181469	chr9:70181469	1	1	DC	NA	enhancer	union	heart	rat
peak_874	chr1:63745130	chr9:70421032	chr9:70421032	1	1	DC	NA	enhancer	union	heart	rat
peak_876	chr1:63802666	chr9:70476638	chr9:70476638	1	1	DC	NA	enhancer	union	heart	rat
peak_877	chr1:63897248	chr9:70554838	chr9:70554838	1	1	DC	NA	enhancer	union	heart	rat
peak_878	chr1:64016214	chr9:70685773	chr9:70685773	1	1	DC	NA	enhancer	union	heart	rat
peak_879	chr1:64033601	chr9:70703819	chr9:70703819	1	1	DC	NA	enhancer	union	heart	rat
peak_880	chr1:64058038	chr9:70726278	chr9:70726278	1	1	DC	NA	enhancer	union	heart	rat
peak_881	chr1:64060265	chr9:70728500	chr9:70728500	1	1	DC	NA	enhancer	union	heart	rat
peak_883	chr1:64127596	chr9:70797044	chr9:70797044	1	1	DC	NA	enhancer	union	heart	rat
peak_885	chr1:64265618	chr9:70943863	chr9:70943863	1	1	DC	NA	enhancer	union	heart	rat
peak_886	chr1:64328437	chr9:71000374	chr9:71000374	1	1	DC	NA	enhancer	union	heart	rat
peak_887	chr1:64342070	chr9:71013100	chr9:71013100	1	1	DC	NA	enhancer	union	heart	rat
peak_888	chr1:64344952	chr9:71015718	chr9:71015718	1	1	DC	NA	enhancer	union	heart	rat
peak_892	chr1:64663130	chr9:71320335	chr9:71320335	1	1	DC	NA	enhancer	union	heart	rat
peak_580	chr1:64754838	chr9:71424230	chr9:71424230	1	1	DC	NA	enhancer	union	heart	rat
peak_897	chr1:64771422	chr8:5708126	chr8:5708126	1	1	DC	NA	enhancer	union	heart	rat
peak_898	chr1:64772813	chr9:71442622	chr9:71442622	1	1	DC	NA	enhancer	union	heart	rat
peak_899	chr1:64774072	chr9:71443854	chr9:71443854	1	1	DC	NA	enhancer	union	heart	rat
peak_901	chr1:64830699	chr9:71495047	chr9:71495047	1	1	DC	NA	enhancer	union	heart	rat
peak_587	chr1:64848449	chr9:71510739	chr9:71510739	1	1	DC	NA	enhancer	union	heart	rat
peak_903	chr1:64918014	chr9:71579083	chr9:71579083	1	1	DC	NA	enhancer	union	heart	rat
peak_904	chr1:64985422	chr9:71641216	chr9:71641216	1	1	DC	NA	enhancer	union	heart	rat
peak_908	chr1:65151386	chr9:71842530	chr9:71842530	1	1	DC	NA	enhancer	union	heart	rat
peak_913	chr1:66214320	chr9:73204633	chr9:73204633	1	1	DC	NA	enhancer	union	heart	rat
peak_916	chr1:66854105	chr9:73813361	chr9:73813361	1	1	DC	NA	enhancer	union	heart	rat
peak_919	chr1:66935044	chr9:73912567	chr9:73912567	1	1	DC	NA	enhancer	union	heart	rat
peak_920	chr1:66935470	chr9:73912992	chr9:73912992	1	1	DC	NA	enhancer	union	heart	rat
peak_921	chr1:66976853	chr9:73951223	chr9:73951223	1	1	DC	NA	enhancer	union	heart	rat
peak_922	chr1:66980272	chr9:73954653	chr9:73954653	1	1	DC	NA	enhancer	union	heart	rat
peak_923	chr1:67026892	chr9:74003808	chr9:74003808	1	1	DC	NA	enhancer	union	heart	rat
peak_607	chr1:67088961	chr9:74058295	chr9:74058295	1	1	DC	NA	enhancer	union	heart	rat
peak_928	chr1:68085794	chr9:75027957	chr9:75027957	1	1	DC	NA	enhancer	union	heart	rat
peak_929	chr1:68540880	chr9:75479734	chr9:75479734	1	1	DC	NA	enhancer	union	heart	rat
peak_931	chr1:68819396	chr9:75806766	chr9:75806766	1	1	DC	NA	enhancer	union	heart	rat
peak_932	chr1:68820014	chr9:75807411	chr9:75807411	0.995	0.995	DC	NA	enhancer	union	heart	rat
peak_933	chr1:68827019	chr9:75815445	chr9:75815445	1	1	DC	NA	enhancer	union	heart	rat
peak_935	chr1:68996095	chr9:75998054	chr9:75998054	1	1	DC	NA	enhancer	union	heart	rat
peak_936	chr1:68996540	chr9:75998515	chr9:75998515	1	1	DC	NA	enhancer	union	heart	rat
peak_938	chr1:69064347	chr9:76080741	chr9:76080741	1	1	DC	NA	enhancer	union	heart	rat
peak_941	chr1:69281162	chr9:76296198	chr9:76296198	1	1	DC	NA	enhancer	union	heart	rat
peak_945	chr1:69552931	chr9:76607454	chr9:76607454	1	1	DC	NA	enhancer	union	heart	rat
peak_946	chr1:69587509	chr9:76645859	chr9:76645859	1	1	DC	NA	enhancer	union	heart	rat
peak_612	chr1:69598961	chr9:76658136	chr9:76658136	1	1	DC	NA	enhancer	union	heart	rat
peak_618	chr1:70941643	chr9:78041859	chr9:78041859	1	1	DC	NA	enhancer	union	heart	rat
peak_959	chr1:70957708	chr9:78058130	chr9:78058130	1	1	DC	NA	enhancer	union	heart	rat
peak_961	chr1:71095544	chr9:78323347	chr9:78323347	1	1	DC	NA	enhancer	union	heart	rat
peak_963	chr1:71135387	chr9:78362237	chr9:78362237	1	1	DC	NA	enhancer	union	heart	rat
peak_964	chr1:71139391	chr9:78366205	chr9:78366205	1	1	DC	NA	enhancer	union	heart	rat
peak_971	chr1:71720614	chr9:78999454	chr9:78999454	1	1	DC	NA	enhancer	union	heart	rat
peak_628	chr1:71723089	chr9:79002027	chr9:79002027	1	1	DC	NA	enhancer	union	heart	rat
peak_975	chr1:71846871	chr9:79123464	chr9:79123464	1	1	DC	NA	enhancer	union	heart	rat
peak_976	chr1:71884262	chr9:79166127	chr9:79166127	1	1	DC	NA	enhancer	union	heart	rat
peak_977	chr1:71935444	chr9:79217748	chr9:79217748	1	1	DC	NA	enhancer	union	heart	rat
peak_978	chr1:71936759	chr9:79219059	chr9:79219059	1	1	DC	NA	enhancer	union	heart	rat
peak_979	chr1:71976065	chr9:79256340	chr9:79256340	1	1	DC	NA	enhancer	union	heart	rat
peak_980	chr1:72046177	chr9:79336041	chr9:79336041	1	1	DC	NA	enhancer	union	heart	rat
peak_981	chr1:72048871	chr9:79338910	chr9:79338910	1	1	DC	NA	enhancer	union	heart	rat
peak_982	chr1:72075943	chr9:79368134	chr9:79368134	1	1	DC	NA	enhancer	union	heart	rat
peak_983	chr1:72162995	chr9:79458900	chr9:79458900	1	1	DC	NA	enhancer	union	heart	rat
peak_984	chr1:72181230	chr9:79471299	chr9:79471299	1	1	DC	NA	enhancer	union	heart	rat
peak_985	chr1:72222348	chr9:79512457	chr9:79512457	1	1	DC	NA	enhancer	union	heart	rat
peak_987	chr1:72265146	chr9:79559828	chr9:79559828	1	1	DC	NA	enhancer	union	heart	rat
peak_989	chr1:72283108	chr9:79592424	chr9:79592424	1	1	DC	NA	enhancer	union	heart	rat
peak_993	chr1:72349024	chr9:79661716	chr9:79661716	0.999	0.999	DC	NA	enhancer	union	heart	rat
peak_999	chr1:72680340	chr9:80002909	chr9:80002909	1	1	DC	NA	enhancer	union	heart	rat
peak_642	chr1:72735624	NA	chr9:53016030	0	0.841	IC	NA	enhancer	union	heart	rat
peak_1005	chr1:72820091	chr9:80079080	chr9:80079080	1	1	DC	NA	enhancer	union	heart	rat
peak_1007	chr1:72905154	chr9:80158222	chr9:80158222	1	1	DC	NA	enhancer	union	heart	rat
peak_647	chr1:72909527	chr9:80162451	chr9:80162451	1	1	DC	NA	enhancer	union	heart	rat
peak_1008	chr1:72910393	chr9:80163342	chr9:80163342	1	1	DC	NA	enhancer	union	heart	rat
peak_1012	chr1:72917189	chr9:80170109	chr9:80170109	1	1	DC	NA	enhancer	union	heart	rat
peak_1013	chr1:72948683	chr9:80200570	chr9:80200570	1	1	DC	NA	enhancer	union	heart	rat
peak_1014	chr1:72983542	chr9:80224229	chr9:80224229	1	1	DC	NA	enhancer	union	heart	rat
peak_1015	chr1:72984455	chr9:80225182	chr9:80225182	1	1	DC	NA	enhancer	union	heart	rat
peak_1017	chr1:72999502	chr9:80243597	chr9:80243597	1	1	DC	NA	enhancer	union	heart	rat
peak_1018	chr1:73002774	chr9:80246607	chr9:80246607	1	1	DC	NA	enhancer	union	heart	rat
peak_1019	chr1:73008722	chr9:80252504	chr9:80252504	1	1	DC	NA	enhancer	union	heart	rat
peak_1020	chr1:73075920	chr9:80314842	chr9:80314842	1	1	DC	NA	enhancer	union	heart	rat
peak_1021	chr1:73077853	chr9:80316787	chr9:80316787	1	1	DC	NA	enhancer	union	heart	rat
peak_1022	chr1:73083134	chr9:80322814	chr9:80322814	1	1	DC	NA	enhancer	union	heart	rat
peak_1023	chr1:73111901	chr9:80350288	chr9:80350288	1	1	DC	NA	enhancer	union	heart	rat
peak_1024	chr1:73298835	chr9:80568200	chr9:80568200	1	1	DC	NA	enhancer	union	heart	rat
peak_1025	chr1:73401450	chr9:80653760	chr9:80653760	1	1	DC	NA	enhancer	union	heart	rat
peak_1026	chr1:73403070	chr9:80655394	chr9:80655394	1	1	DC	NA	enhancer	union	heart	rat
peak_1027	chr1:73405121	chr9:80657703	chr9:80657703	1	1	DC	NA	enhancer	union	heart	rat
peak_1028	chr1:73438535	chr9:80688890	chr9:80688890	1	1	DC	NA	enhancer	union	heart	rat
peak_1029	chr1:73675073	chr9:80916552	chr9:80916552	1	1	DC	NA	enhancer	union	heart	rat
peak_1030	chr1:73680500	chr9:80921838	chr9:80921838	1	1	DC	NA	enhancer	union	heart	rat
peak_1031	chr1:73711507	chr9:80961203	chr9:80961203	1	1	DC	NA	enhancer	union	heart	rat
peak_1032	chr1:73783525	chr9:81034642	chr9:81034642	1	1	DC	NA	enhancer	union	heart	rat
peak_1033	chr1:73865647	chr9:81116858	chr9:81116858	1	1	DC	NA	enhancer	union	heart	rat
peak_1035	chr1:73902089	chr9:81159169	chr9:81159169	1	1	DC	NA	enhancer	union	heart	rat
peak_1036	chr1:73941708	chr9:81180118	chr9:81180118	1	1	DC	NA	enhancer	union	heart	rat
peak_1037	chr1:73953405	chr9:81194179	chr9:81194179	1	1	DC	NA	enhancer	union	heart	rat
peak_1039	chr1:73962543	chr9:81203557	chr9:81203557	1	1	DC	NA	enhancer	union	heart	rat
peak_1040	chr1:73988004	chr9:81228872	chr9:81228872	1	1	DC	NA	enhancer	union	heart	rat
peak_1041	chr1:73994830	chr9:81235398	chr9:81235398	1	1	DC	NA	enhancer	union	heart	rat
peak_1043	chr1:74005857	chr9:81246207	chr9:81246207	1	1	DC	NA	enhancer	union	heart	rat
peak_1044	chr1:74008507	chr9:81248734	chr9:81248734	1	1	DC	NA	enhancer	union	heart	rat
peak_667	chr1:74027227	chr9:81266442	chr9:81266442	1	1	DC	NA	enhancer	union	heart	rat
peak_1047	chr1:74037899	chr9:81276918	chr9:81276918	1	1	DC	NA	enhancer	union	heart	rat
peak_1048	chr1:74039573	chr9:81278559	chr9:81278559	1	1	DC	NA	enhancer	union	heart	rat
peak_1049	chr1:74040815	chr9:81279476	chr9:81279476	1	1	DC	NA	enhancer	union	heart	rat
peak_1050	chr1:74047967	chr9:81286546	chr9:81286546	1	1	DC	NA	enhancer	union	heart	rat
peak_1051	chr1:74055218	chr9:81292694	chr9:81292694	1	1	DC	NA	enhancer	union	heart	rat
peak_1052	chr1:74064078	chr9:81300896	chr9:81300896	1	1	DC	NA	enhancer	union	heart	rat
peak_1053	chr1:74066841	chr9:81303624	chr9:81303624	1	1	DC	NA	enhancer	union	heart	rat
peak_1054	chr1:74070315	chr9:81307420	chr9:81307420	1	1	DC	NA	enhancer	union	heart	rat
peak_1056	chr1:74081156	chr9:81318199	chr9:81318199	1	1	DC	NA	enhancer	union	heart	rat
peak_1057	chr1:74082147	chr9:81319206	chr9:81319206	1	1	DC	NA	enhancer	union	heart	rat
peak_1058	chr1:74088839	chr9:81325363	chr9:81325363	1	1	DC	NA	enhancer	union	heart	rat
peak_1059	chr1:74093308	chr9:81329644	chr9:81329644	1	1	DC	NA	enhancer	union	heart	rat
peak_1060	chr1:74107802	chr9:81344862	chr9:81344862	1	1	DC	NA	enhancer	union	heart	rat
peak_1061	chr1:74116719	chr9:81353829	chr9:81353829	1	1	DC	NA	enhancer	union	heart	rat
peak_1062	chr1:74122285	chr9:81359139	chr9:81359139	1	1	DC	NA	enhancer	union	heart	rat
peak_1064	chr1:74150724	chr9:81387506	chr9:81387506	1	1	DC	NA	enhancer	union	heart	rat
peak_1066	chr1:74195798	chr9:81431249	chr9:81431249	1	1	DC	NA	enhancer	union	heart	rat
peak_1067	chr1:74219339	chr9:81453678	chr9:81453678	1	1	DC	NA	enhancer	union	heart	rat
peak_1069	chr1:74279069	chr9:81521466	chr9:81521466	1	1	DC	NA	enhancer	union	heart	rat
peak_1070	chr1:74279718	chr9:81522110	chr9:81522110	1	1	DC	NA	enhancer	union	heart	rat
peak_1072	chr1:74310982	chr9:81552590	chr9:81552590	1	1	DC	NA	enhancer	union	heart	rat
peak_1073	chr1:74314488	chr9:81556501	chr9:81556501	1	1	DC	NA	enhancer	union	heart	rat
peak_1076	chr1:74329444	chr9:81571258	chr9:81571258	1	1	DC	NA	enhancer	union	heart	rat
peak_1080	chr1:74349157	chr9:81592251	chr9:81592251	1	1	DC	NA	enhancer	union	heart	rat
peak_1083	chr1:74401197	chr9:81644287	chr9:81644287	1	1	DC	NA	enhancer	union	heart	rat
peak_1084	chr1:74407548	chr9:81651137	chr9:81651137	1	1	DC	NA	enhancer	union	heart	rat
peak_1085	chr1:74426145	chr9:81668011	chr9:81668011	1	1	DC	NA	enhancer	union	heart	rat
peak_1087	chr1:74436676	chr9:81678501	chr9:81678501	1	1	DC	NA	enhancer	union	heart	rat
peak_1088	chr1:74454457	chr9:81695869	chr9:81695869	0.999	0.999	DC	NA	enhancer	union	heart	rat
peak_1089	chr1:74477396	chr9:81720372	chr9:81720372	1	1	DC	NA	enhancer	union	heart	rat
peak_1094	chr1:74682856	chr9:81912961	chr9:81912961	1	1	DC	NA	enhancer	union	heart	rat
peak_1095	chr1:74683250	chr9:81913332	chr9:81913332	1	1	DC	NA	enhancer	union	heart	rat
peak_1097	chr1:74738244	chr9:81956033	chr9:81956033	1	1	DC	NA	enhancer	union	heart	rat
peak_1100	chr1:74799180	chr9:82021399	chr9:82021399	1	1	DC	NA	enhancer	union	heart	rat
peak_1104	chr1:74827194	chr9:82050097	chr9:82050097	1	1	DC	NA	enhancer	union	heart	rat
peak_1108	chr1:74845930	chr9:82068683	chr9:82068683	1	1	DC	NA	enhancer	union	heart	rat
peak_1110	chr1:74856238	chr9:82079967	chr9:82079967	1	1	DC	NA	enhancer	union	heart	rat
peak_1117	chr1:74987320	chr9:82211093	chr9:82211087	0.999	1	DC	NA	enhancer	union	heart	rat
peak_1118	chr1:74988191	chr9:82211984	chr9:82211984	1	1	DC	NA	enhancer	union	heart	rat
peak_1119	chr1:74989122	chr9:82212954	chr9:82212954	1	1	DC	NA	enhancer	union	heart	rat
peak_717	chr1:75003819	chr9:82227389	chr9:82227389	1	1	DC	NA	enhancer	union	heart	rat
peak_1122	chr1:75055262	chr9:82280565	chr9:82280565	1	1	DC	NA	enhancer	union	heart	rat
peak_1126	chr1:75113581	chr9:82340080	chr9:82340080	1	1	DC	NA	enhancer	union	heart	rat
peak_1129	chr1:75157066	chr9:82382382	chr9:82382382	1	1	DC	NA	enhancer	union	heart	rat
peak_1137	chr1:75224946	chr9:82447872	chr9:82447872	1	1	DC	NA	enhancer	union	heart	rat
peak_1138	chr1:75228439	chr9:82450813	chr9:82450813	1	1	DC	NA	enhancer	union	heart	rat
peak_735	chr1:75269775	chr9:82492001	chr9:82492001	1	1	DC	NA	enhancer	union	heart	rat
peak_1142	chr1:75319677	chr9:82538644	chr9:82538644	1	1	DC	NA	enhancer	union	heart	rat
peak_1143	chr1:75321528	chr9:82540571	chr9:82540571	1	1	DC	NA	enhancer	union	heart	rat
peak_1144	chr1:75324065	chr9:82543616	chr9:82543616	1	1	DC	NA	enhancer	union	heart	rat
peak_1147	chr1:75347159	chr9:82566955	chr9:82566955	1	1	DC	NA	enhancer	union	heart	rat
peak_1148	chr1:75348232	chr9:82567967	chr9:82567967	1	1	DC	NA	enhancer	union	heart	rat
peak_1151	chr1:75365312	chr9:82584870	chr9:82584870	1	1	DC	NA	enhancer	union	heart	rat
peak_1152	chr1:75369862	chr9:82589208	chr9:82589208	1	1	DC	NA	enhancer	union	heart	rat
peak_1155	chr1:75402618	chr9:82622165	chr9:82622165	1	1	DC	NA	enhancer	union	heart	rat
peak_1157	chr1:75422574	chr9:82642513	chr9:82642513	1	1	DC	NA	enhancer	union	heart	rat
peak_1158	chr1:75424615	chr9:82644561	chr9:82644561	1	1	DC	NA	enhancer	union	heart	rat
peak_1160	chr1:75435158	chr9:82654903	chr9:82654903	1	1	DC	NA	enhancer	union	heart	rat
peak_1161	chr1:75437535	chr9:82656671	chr9:82656671	0.981	0.981	DC	NA	enhancer	union	heart	rat
peak_751	chr1:75438548	chr9:82656675	chr9:82656675	0.943	0.943	IC	NA	enhancer	union	heart	rat
peak_1162	chr1:75440665	chr9:82657925	chr9:82657925	1	1	DC	NA	enhancer	union	heart	rat
peak_1163	chr1:75444425	chr9:82661578	chr9:82661578	1	1	DC	NA	enhancer	union	heart	rat
peak_1169	chr1:75488248	chr9:82704667	chr9:82704667	1	1	DC	NA	enhancer	union	heart	rat
peak_1172	chr1:75536299	chr9:82755695	chr9:82755695	1	1	DC	NA	enhancer	union	heart	rat
peak_1173	chr1:75639423	chr9:89366104	chr9:89366104	1	1	DC	NA	enhancer	union	heart	rat
peak_761	chr1:75669959	chr9:89402584	chr9:89402584	1	1	DC	NA	enhancer	union	heart	rat
peak_1175	chr1:76015805	chr9:89742474	chr9:89742474	1	1	DC	NA	enhancer	union	heart	rat
peak_1181	chr1:76635158	chr9:90291652	chr9:90291652	1	1	DC	NA	enhancer	union	heart	rat
peak_1183	chr1:77028097	chr9:90685145	chr9:90685145	1	1	DC	NA	enhancer	union	heart	rat
peak_764	chr1:77057615	chr9:90708188	chr9:90708188	1	1	DC	NA	enhancer	union	heart	rat
peak_1185	chr1:77190273	chr9:82946018	chr9:82946018	1	1	DC	NA	enhancer	union	heart	rat
peak_1186	chr1:77203954	chr9:82961091	chr9:82961091	1	1	DC	NA	enhancer	union	heart	rat
peak_1187	chr1:77258645	chr9:83015315	chr9:83015315	1	1	DC	NA	enhancer	union	heart	rat
peak_1188	chr1:77275421	chr9:83034126	chr9:83034126	1	1	DC	NA	enhancer	union	heart	rat
peak_1189	chr1:77473477	chr9:83235052	chr9:83235052	1	1	DC	NA	enhancer	union	heart	rat
peak_1191	chr1:78166278	chr9:84093832	chr9:84093832	1	1	DC	NA	enhancer	union	heart	rat
peak_1194	chr1:78192655	chr9:84124378	chr9:84124378	1	1	DC	NA	enhancer	union	heart	rat
peak_1195	chr1:78194002	chr9:84125685	chr9:84125685	1	1	DC	NA	enhancer	union	heart	rat
peak_1203	chr1:78513592	chr9:84417296	chr9:84417296	1	1	DC	NA	enhancer	union	heart	rat
peak_1204	chr1:78514316	chr9:84418022	chr9:84418022	1	1	DC	NA	enhancer	union	heart	rat
peak_1205	chr1:78550588	chr9:84462292	chr9:84462292	0.985	0.985	DC	NA	enhancer	union	heart	rat
peak_1206	chr1:78565453	chr9:84476473	chr9:84476473	0.983	0.983	DC	NA	enhancer	union	heart	rat
peak_777	chr1:78702387	chr9:84607778	chr9:84607778	1	1	DC	NA	enhancer	union	heart	rat
peak_778	chr1:78723388	chr9:84629049	chr9:84629049	1	1	DC	NA	enhancer	union	heart	rat
peak_1212	chr1:78797565	chr9:84692014	chr9:84692014	1	1	DC	NA	enhancer	union	heart	rat
peak_1220	chr1:79559294	chr9:85358052	chr9:85358052	1	1	DC	NA	enhancer	union	heart	rat
peak_1223	chr1:79649690	chr9:85445942	chr9:85445942	1	1	DC	NA	enhancer	union	heart	rat
peak_783	chr1:79675247	chr9:85472699	chr9:85472699	1	1	DC	NA	enhancer	union	heart	rat
peak_1225	chr1:79718933	chr9:85507394	chr9:85507394	1	1	DC	NA	enhancer	union	heart	rat
peak_1226	chr1:79729115	chr9:85517329	chr9:85517329	1	1	DC	NA	enhancer	union	heart	rat
peak_1231	chr1:79860552	chr9:85651106	chr9:85651106	1	1	DC	NA	enhancer	union	heart	rat
peak_1232	chr1:79957753	chr9:85756428	chr9:85756428	1	1	DC	NA	enhancer	union	heart	rat
peak_1233	chr1:80008135	chr9:85802327	chr9:85802327	1	1	DC	NA	enhancer	union	heart	rat
peak_792	chr1:80196149	chr9:85990037	chr9:85990037	1	1	DC	NA	enhancer	union	heart	rat
peak_794	chr1:80362097	chr6:111548804	chr6:111548804	1	1	DC	NA	enhancer	union	heart	rat
peak_796	chr1:80832335	chr9:86665134	chr9:86665134	1	1	DC	NA	enhancer	union	heart	rat
peak_1245	chr1:81209434	chr9:87019168	chr9:87019168	1	1	DC	NA	enhancer	union	heart	rat
peak_1249	chr1:81571500	chr9:87398370	chr9:87398370	1	1	DC	NA	enhancer	union	heart	rat
peak_1250	chr1:81702802	chr9:87537236	chr9:87537236	1	1	DC	NA	enhancer	union	heart	rat
peak_1252	chr1:81722480	chr9:87553802	chr9:87553802	1	1	DC	NA	enhancer	union	heart	rat
peak_800	chr1:82102464	chr9:87923817	chr9:87923817	1	1	DC	NA	enhancer	union	heart	rat
peak_1257	chr1:82128756	chr9:87953434	chr9:87953434	1	1	DC	NA	enhancer	union	heart	rat
peak_802	chr1:82177846	chr9:87996709	chr9:87996709	1	1	DC	NA	enhancer	union	heart	rat
peak_1258	chr1:82178525	chr9:87997319	chr9:87997319	1	1	DC	NA	enhancer	union	heart	rat
peak_1259	chr1:82245427	chr9:88063468	chr9:88063468	1	1	DC	NA	enhancer	union	heart	rat
peak_1260	chr1:82259696	chr9:88077178	chr9:88077178	1	1	DC	NA	enhancer	union	heart	rat
peak_1261	chr1:82261134	chr9:88078577	chr9:88078577	1	1	DC	NA	enhancer	union	heart	rat
peak_1262	chr1:82264932	chr9:88082611	chr9:88082611	1	1	DC	NA	enhancer	union	heart	rat
peak_807	chr1:82306302	chr9:88123380	chr9:88123380	0.999	0.999	DC	NA	enhancer	union	heart	rat
peak_1267	chr1:82336799	chr9:88155541	chr9:88155541	1	1	DC	NA	enhancer	union	heart	rat
peak_809	chr1:82342438	chr9:88162509	chr9:88162509	1	1	DC	NA	enhancer	union	heart	rat
peak_1269	chr1:82351796	chr9:88173947	chr9:88173947	1	1	DC	NA	enhancer	union	heart	rat
peak_1270	chr1:82367294	chr9:88189772	chr9:88189772	1	1	DC	NA	enhancer	union	heart	rat
peak_1271	chr1:82407003	chr9:88212829	chr9:88212829	1	1	DC	NA	enhancer	union	heart	rat
peak_1272	chr1:82411225	chr9:88217379	chr9:88217379	1	1	DC	NA	enhancer	union	heart	rat
peak_1273	chr1:82454643	chr9:88264288	chr9:88264288	1	1	DC	NA	enhancer	union	heart	rat
peak_814	chr1:82532500	chr9:88328121	chr9:88328121	1	1	DC	NA	enhancer	union	heart	rat
peak_1276	chr1:82564566	chr9:88357256	chr9:88357256	1	1	DC	NA	enhancer	union	heart	rat
peak_1277	chr1:82609350	chr9:88403007	chr9:88403007	0.993	0.993	DC	NA	enhancer	union	heart	rat
peak_816	chr1:82625880	chr9:88417097	chr9:88417097	1	1	DC	NA	enhancer	union	heart	rat
peak_1280	chr1:82765335	chr9:88553589	chr9:88553589	1	1	DC	NA	enhancer	union	heart	rat
peak_1281	chr1:82773556	chr9:88564795	chr9:88564795	0.997	0.997	DC	NA	enhancer	union	heart	rat
peak_1282	chr1:82793815	chr9:88585487	chr9:88585487	1	1	DC	NA	enhancer	union	heart	rat
peak_1283	chr1:82798044	chr9:88589484	chr9:88589484	1	1	DC	NA	enhancer	union	heart	rat
peak_1284	chr1:82803136	chr9:88593203	chr9:88593203	1	1	DC	NA	enhancer	union	heart	rat
peak_1285	chr1:82809761	chr9:88599778	chr9:88599778	1	1	DC	NA	enhancer	union	heart	rat
peak_1286	chr1:82812470	chr9:88602476	chr9:88602476	1	1	DC	NA	enhancer	union	heart	rat
peak_1287	chr1:82814266	chr9:88604102	chr9:88604102	0.999	0.999	DC	NA	enhancer	union	heart	rat
peak_1290	chr1:82949960	chr9:88720777	chr9:88720777	1	1	DC	NA	enhancer	union	heart	rat
peak_1291	chr1:82952306	chr9:88723271	chr9:88723271	1	1	DC	NA	enhancer	union	heart	rat
peak_828	chr1:82954167	chr9:88725514	chr9:88725514	1	1	DC	NA	enhancer	union	heart	rat
peak_1298	chr1:83069356	chr9:88891410	chr9:88891410	1	1	DC	NA	enhancer	union	heart	rat
peak_1300	chr1:83137430	chr9:88964475	chr9:88964475	1	1	DC	NA	enhancer	union	heart	rat
peak_1301	chr1:83323451	chr9:89137720	chr9:89137720	1	1	DC	NA	enhancer	union	heart	rat
peak_1304	chr1:83418310	chr9:89221036	chr9:89221036	0.969	0.969	IC	NA	enhancer	union	heart	rat
peak_1310	chr1:84382684	chr9:91993156	chr9:91993156	0.974	0.974	IC	NA	enhancer	union	heart	rat
peak_1316	chr1:84600961	chr9:92218543	chr9:92218543	1	1	DC	NA	enhancer	union	heart	rat
peak_1319	chr1:84829393	chr9:92449791	chr9:92449791	1	1	DC	NA	enhancer	union	heart	rat
peak_1320	chr1:84912939	chr9:92530927	chr9:92530927	1	1	DC	NA	enhancer	union	heart	rat
peak_1333	chr1:85631467	chr9:92739854	chr9:92739854	0.995	0.995	DC	NA	enhancer	union	heart	rat
peak_1334	chr1:85646956	chr9:92754991	chr9:92754991	1	1	DC	NA	enhancer	union	heart	rat
peak_1335	chr1:85664403	chr9:92775919	chr9:92775919	1	1	DC	NA	enhancer	union	heart	rat
peak_1337	chr1:85679299	chr9:92791082	chr9:92791082	1	1	DC	NA	enhancer	union	heart	rat
peak_1338	chr1:85686261	chr9:92798950	chr9:92798950	1	1	DC	NA	enhancer	union	heart	rat
peak_1340	chr1:85765926	chr9:92881438	chr9:92881438	1	1	DC	NA	enhancer	union	heart	rat
peak_1341	chr1:85781219	chr9:92897639	chr9:92897639	1	1	DC	NA	enhancer	union	heart	rat
peak_1343	chr1:85829946	chr9:92924109	chr9:92924109	1	1	DC	NA	enhancer	union	heart	rat
peak_1344	chr1:85861598	chr9:92955326	chr9:92955326	1	1	DC	NA	enhancer	union	heart	rat
peak_1346	chr1:85946092	chr9:93030458	chr9:93030458	1	1	DC	NA	enhancer	union	heart	rat
peak_878	chr1:85987265	chr9:93075279	chr9:93075279	1	1	DC	NA	enhancer	union	heart	rat
peak_1351	chr1:86106753	chr9:93201891	chr9:93201891	1	1	DC	NA	enhancer	union	heart	rat
peak_1353	chr1:86160627	chr9:93255006	chr9:93255006	1	1	DC	NA	enhancer	union	heart	rat
peak_1354	chr1:86171560	chr9:93265141	chr9:93265141	1	1	DC	NA	enhancer	union	heart	rat
peak_1360	chr1:86299867	chr9:93389573	chr9:93389573	1	1	DC	NA	enhancer	union	heart	rat
peak_1363	chr1:86357859	chr9:93455817	chr9:93455817	1	1	DC	NA	enhancer	union	heart	rat
peak_1364	chr1:86362304	chr9:93461684	chr9:93461684	1	1	DC	NA	enhancer	union	heart	rat
peak_1365	chr1:86363350	chr9:93462824	chr9:93462824	1	1	DC	NA	enhancer	union	heart	rat
peak_1366	chr1:86368411	chr9:93468183	chr9:93468183	1	1	DC	NA	enhancer	union	heart	rat
peak_1367	chr1:86375857	chr9:93475381	chr9:93475381	1	1	DC	NA	enhancer	union	heart	rat
peak_1368	chr1:86398626	chr9:93493631	chr9:93493631	1	1	DC	NA	enhancer	union	heart	rat
peak_1369	chr1:86400113	chr9:93494990	chr9:93494990	1	1	DC	NA	enhancer	union	heart	rat
peak_1370	chr1:86406955	chr1:24740272	chr1:24740272	1	1	DC	NA	enhancer	union	heart	rat
peak_1372	chr1:86420099	chr9:93511741	chr9:93511741	1	1	DC	NA	enhancer	union	heart	rat
peak_1373	chr1:86427807	chr9:93519087	chr9:93519087	1	1	DC	NA	enhancer	union	heart	rat
peak_1374	chr1:86429504	chr9:93520615	chr9:93520615	1	1	DC	NA	enhancer	union	heart	rat
peak_1375	chr1:86431959	chr9:93523018	chr9:93523018	1	1	DC	NA	enhancer	union	heart	rat
peak_1376	chr1:86437277	chr9:93528531	chr9:93528531	1	1	DC	NA	enhancer	union	heart	rat
peak_1377	chr1:86448308	chr9:93538747	chr9:93538747	1	1	DC	NA	enhancer	union	heart	rat
peak_1379	chr1:86460302	chr9:93551899	chr9:93551899	1	1	DC	NA	enhancer	union	heart	rat
peak_908	chr1:86958584	chr9:94141582	chr9:94141582	1	1	DC	NA	enhancer	union	heart	rat
peak_1387	chr1:86963383	chr9:94146761	chr9:94146761	1	1	DC	NA	enhancer	union	heart	rat
peak_915	chr1:87108844	chr9:94276821	chr9:94276821	1	1	DC	NA	enhancer	union	heart	rat
peak_1401	chr1:87174086	chr9:94083412	chr9:94083412	1	1	DC	NA	enhancer	union	heart	rat
peak_1403	chr1:87198784	chr9:94368672	chr9:94368672	1	1	DC	NA	enhancer	union	heart	rat
peak_1408	chr1:87438087	chr9:94638384	chr9:94638384	1	1	DC	NA	enhancer	union	heart	rat
peak_1410	chr1:87565427	chr9:94764196	chr9:94764196	1	1	DC	NA	enhancer	union	heart	rat
peak_1411	chr1:87568184	chr9:94766769	chr9:94766769	1	1	DC	NA	enhancer	union	heart	rat
peak_1412	chr1:87625980	chr9:94826159	chr9:94826159	1	1	DC	NA	enhancer	union	heart	rat
peak_924	chr1:87634275	chr9:94836063	chr9:94836063	0.986	0.986	DC	NA	enhancer	union	heart	rat
peak_925	chr1:87640221	chr9:94841645	chr9:94841645	1	1	DC	NA	enhancer	union	heart	rat
peak_1414	chr1:87649284	chr9:94851834	chr9:94851834	1	1	DC	NA	enhancer	union	heart	rat
peak_1417	chr1:87756396	chr9:94948785	chr9:94948785	1	1	DC	NA	enhancer	union	heart	rat
peak_1420	chr1:87805863	chr9:95009535	chr9:95009535	1	1	DC	NA	enhancer	union	heart	rat
peak_930	chr1:87808850	chr9:95012496	chr9:95012496	1	1	DC	NA	enhancer	union	heart	rat
peak_1423	chr1:87828896	chr9:95032881	chr9:95032881	1	1	DC	NA	enhancer	union	heart	rat
peak_1424	chr1:87888013	chr9:91042942	chr9:91042942	0.999	0.999	DC	NA	enhancer	union	heart	rat
peak_1425	chr1:87889391	chr9:91043898	chr9:91043898	1	1	DC	NA	enhancer	union	heart	rat
peak_936	chr1:88133466	chr9:95290924	chr9:95290924	1	1	DC	NA	enhancer	union	heart	rat
peak_937	chr1:88135067	chr9:95292569	chr9:95292569	1	1	DC	NA	enhancer	union	heart	rat
peak_1458	chr1:88273496	chr9:95439924	chr9:95439924	1	1	DC	NA	enhancer	union	heart	rat
peak_1461	chr1:88352527	chr9:95507974	chr9:95507974	1	1	DC	NA	enhancer	union	heart	rat
peak_1463	chr1:88410346	chr9:95562225	chr9:95562225	1	1	DC	NA	enhancer	union	heart	rat
peak_1464	chr1:88416942	chr9:95567506	chr9:95567506	1	1	DC	NA	enhancer	union	heart	rat
peak_1465	chr1:88419922	chr9:95570086	chr9:95570086	1	1	DC	NA	enhancer	union	heart	rat
peak_1466	chr1:88454190	chr9:95600477	chr9:95600477	1	1	DC	NA	enhancer	union	heart	rat
peak_1467	chr1:88487146	chr9:95634896	chr9:95634896	1	1	DC	NA	enhancer	union	heart	rat
peak_1469	chr1:88536174	chr9:95682884	chr9:95682884	1	1	DC	NA	enhancer	union	heart	rat
peak_1470	chr1:88567333	chr9:95726271	chr9:95726271	1	1	DC	NA	enhancer	union	heart	rat
peak_966	chr1:88673144	chr9:95827373	chr9:95827373	1	1	DC	NA	enhancer	union	heart	rat
peak_1477	chr1:88686175	chr9:95837911	chr9:95837911	1	1	DC	NA	enhancer	union	heart	rat
peak_1479	chr1:89017788	chr9:96149718	chr9:96149718	1	1	DC	NA	enhancer	union	heart	rat
peak_1480	chr1:89020367	chr9:96152438	chr9:96152438	1	1	DC	NA	enhancer	union	heart	rat
peak_1481	chr1:89024745	chr9:96156746	chr9:96156746	0.981	0.981	DC	NA	enhancer	union	heart	rat
peak_1482	chr1:89029977	chr9:96156746	chr9:96156746	0.995	0.995	DC	NA	enhancer	union	heart	rat
peak_1483	chr1:89036145	chr9:96162680	chr9:96162680	1	1	DC	NA	enhancer	union	heart	rat
peak_1484	chr1:89048213	chr9:96174920	chr9:96174920	1	1	DC	NA	enhancer	union	heart	rat
peak_1485	chr1:89049469	chr9:96176163	chr9:96176163	1	1	DC	NA	enhancer	union	heart	rat
peak_1486	chr1:89092620	chr9:96298347	chr9:96298347	1	1	DC	NA	enhancer	union	heart	rat
peak_1487	chr1:89111421	chr9:96318132	chr9:96318132	1	1	DC	NA	enhancer	union	heart	rat
peak_1488	chr1:89115964	chr9:96322094	chr9:96322094	1	1	DC	NA	enhancer	union	heart	rat
peak_1489	chr1:89119276	chr9:96324852	chr9:96324852	1	1	DC	NA	enhancer	union	heart	rat
peak_1491	chr1:89294733	chr9:96509260	chr9:96509260	1	1	DC	NA	enhancer	union	heart	rat
peak_975	chr1:89371895	chr9:96590374	chr9:96590374	1	1	DC	NA	enhancer	union	heart	rat
peak_1493	chr1:89391058	chr9:96606122	chr9:96606122	1	1	DC	NA	enhancer	union	heart	rat
peak_1494	chr1:89395652	chr9:96610586	chr9:96610586	1	1	DC	NA	enhancer	union	heart	rat
peak_1496	chr1:89445665	chr9:96658461	chr9:96658461	1	1	DC	NA	enhancer	union	heart	rat
peak_1498	chr1:89483402	chr9:96697580	chr9:96697580	1	1	DC	NA	enhancer	union	heart	rat
peak_1499	chr1:89494503	chr9:96708315	chr9:96708315	1	1	DC	NA	enhancer	union	heart	rat
peak_1500	chr1:89504997	chr9:96718729	chr9:96718729	1	1	DC	NA	enhancer	union	heart	rat
peak_1502	chr1:89515050	chr9:96728628	chr9:96728628	1	1	DC	NA	enhancer	union	heart	rat
peak_985	chr1:89571633	chr9:96784150	chr9:96784150	1	1	DC	NA	enhancer	union	heart	rat
peak_1505	chr1:89584519	chr9:96796828	chr9:96796828	0.997	0.997	DC	NA	enhancer	union	heart	rat
peak_1507	chr1:89631207	chr9:96844891	chr9:96844891	1	1	DC	NA	enhancer	union	heart	rat
peak_1508	chr1:89652059	chr9:96864838	chr9:96864838	1	1	DC	NA	enhancer	union	heart	rat
peak_1509	chr1:89658485	chr9:96870895	chr9:96870895	1	1	DC	NA	enhancer	union	heart	rat
peak_1510	chr1:89678740	chr9:96891658	chr9:96891658	1	1	DC	NA	enhancer	union	heart	rat
peak_1514	chr1:89859034	chr9:97066367	chr9:97066367	1	1	DC	NA	enhancer	union	heart	rat
peak_1515	chr1:89868297	chr9:97075772	chr9:97075772	1	1	DC	NA	enhancer	union	heart	rat
peak_1521	chr1:90081288	chr9:97298809	chr9:97298809	1	1	DC	NA	enhancer	union	heart	rat
peak_1526	chr1:90148281	chr9:97371769	chr9:97371769	1	1	DC	NA	enhancer	union	heart	rat
peak_1527	chr1:90153521	chr9:97376622	chr9:97376622	1	1	DC	NA	enhancer	union	heart	rat
peak_1528	chr1:90155620	chr9:97378563	chr9:97378563	1	1	DC	NA	enhancer	union	heart	rat
peak_1529	chr1:90162427	chr9:97386411	chr9:97386411	1	1	DC	NA	enhancer	union	heart	rat
peak_1530	chr1:90168246	chr9:97391824	chr9:97391824	1	1	DC	NA	enhancer	union	heart	rat
peak_1531	chr1:90170398	chr9:97394108	chr9:97394108	1	1	DC	NA	enhancer	union	heart	rat
peak_1532	chr1:90174689	chr9:97398318	chr9:97398318	1	1	DC	NA	enhancer	union	heart	rat
peak_1533	chr1:90176055	chr9:97399649	chr9:97399649	1	1	DC	NA	enhancer	union	heart	rat
peak_1534	chr1:90177259	chr9:97400846	chr9:97400846	1	1	DC	NA	enhancer	union	heart	rat
peak_1004	chr1:90180420	chr9:97404083	chr9:97404083	1	1	DC	NA	enhancer	union	heart	rat
peak_1535	chr1:90202868	chr9:97425623	chr9:97425623	0.987	0.987	DC	NA	enhancer	union	heart	rat
peak_1536	chr1:90217348	chr9:97439853	chr9:97439853	1	1	DC	NA	enhancer	union	heart	rat
peak_1537	chr1:90326493	chr9:97555619	chr9:97555619	1	1	DC	NA	enhancer	union	heart	rat
peak_1538	chr1:90340689	chr9:97572018	chr9:97572018	1	1	DC	NA	enhancer	union	heart	rat
peak_1539	chr1:90385293	chr9:97612827	chr9:97612827	1	1	DC	NA	enhancer	union	heart	rat
peak_1540	chr1:90432355	chr9:97662798	chr9:97662798	1	1	DC	NA	enhancer	union	heart	rat
peak_1542	chr1:90516246	chr9:97757526	chr9:97757526	1	1	DC	NA	enhancer	union	heart	rat
peak_1543	chr1:90518711	chr9:97759964	chr9:97759964	1	1	DC	NA	enhancer	union	heart	rat
peak_1546	chr1:90557772	chr9:97793977	chr9:97793977	1	1	DC	NA	enhancer	union	heart	rat
peak_1547	chr1:90578854	chr9:97820695	chr9:97820695	1	1	DC	NA	enhancer	union	heart	rat
peak_1548	chr1:90604380	chr9:97844450	chr9:97844450	1	1	DC	NA	enhancer	union	heart	rat
peak_1549	chr1:90618663	chr9:97855525	chr9:97855525	1	1	DC	NA	enhancer	union	heart	rat
peak_1550	chr1:90661981	chr9:97896729	chr9:97896729	1	1	DC	NA	enhancer	union	heart	rat
peak_1551	chr1:90671803	chr9:97907752	chr9:97907752	1	1	DC	NA	enhancer	union	heart	rat
peak_1552	chr1:90678082	chr9:97913705	chr9:97913705	1	1	DC	NA	enhancer	union	heart	rat
peak_1553	chr1:90682094	chr9:97917558	chr9:97917558	1	1	DC	NA	enhancer	union	heart	rat
peak_1554	chr1:90686197	chr9:97921220	chr9:97921220	1	1	DC	NA	enhancer	union	heart	rat
peak_1555	chr1:90703616	chr9:97936610	chr9:97936610	1	1	DC	NA	enhancer	union	heart	rat
peak_1556	chr1:90777744	chr9:98010386	chr9:98010386	1	1	DC	NA	enhancer	union	heart	rat
peak_1016	chr1:90824656	chr9:98055299	chr9:98055299	1	1	DC	NA	enhancer	union	heart	rat
peak_1559	chr1:90856432	chr9:98085833	chr9:98085833	1	1	DC	NA	enhancer	union	heart	rat
peak_1561	chr1:90901154	chr9:98131885	chr9:98131885	0.756	0.756	NC	NA	enhancer	union	heart	rat
peak_1562	chr1:90902904	chr9:98131887	chr9:98131887	0.67	0.67	NC	NA	enhancer	union	heart	rat
peak_1565	chr1:90945132	chr9:98158226	chr9:98158226	1	1	DC	NA	enhancer	union	heart	rat
peak_1566	chr1:90950370	chr9:98163120	chr9:98163120	1	1	DC	NA	enhancer	union	heart	rat
peak_1567	chr1:90951853	chr9:98164595	chr9:98164595	1	1	DC	NA	enhancer	union	heart	rat
peak_1568	chr1:90960392	chr9:98169291	chr9:98169291	1	1	DC	NA	enhancer	union	heart	rat
peak_1570	chr1:90990211	chr9:98198624	chr9:98198624	1	1	DC	NA	enhancer	union	heart	rat
peak_1571	chr1:90999540	chr9:98208263	chr9:98208263	1	1	DC	NA	enhancer	union	heart	rat
peak_1572	chr1:91012958	chr9:98221336	chr9:98221336	1	1	DC	NA	enhancer	union	heart	rat
peak_1573	chr1:91014310	chr9:98226123	chr9:98226123	1	1	DC	NA	enhancer	union	heart	rat
peak_1574	chr1:91026756	chr9:98237459	chr9:98237459	1	1	DC	NA	enhancer	union	heart	rat
peak_1575	chr1:91037229	chr9:98249679	chr9:98249679	1	1	DC	NA	enhancer	union	heart	rat
peak_1579	chr1:91139051	chr9:98351867	chr9:98351867	1	1	DC	NA	enhancer	union	heart	rat
peak_1580	chr1:91144928	chr9:98357548	chr9:98357548	1	1	DC	NA	enhancer	union	heart	rat
peak_1581	chr1:91155775	chr9:98368605	chr9:98368605	1	1	DC	NA	enhancer	union	heart	rat
peak_1583	chr1:91176091	chr9:98391928	chr9:98391928	1	1	DC	NA	enhancer	union	heart	rat
peak_1587	chr1:91249764	chr9:98460089	chr9:98460089	1	1	DC	NA	enhancer	union	heart	rat
peak_1588	chr1:91272887	chr9:98482650	chr9:98482650	1	1	DC	NA	enhancer	union	heart	rat
peak_1035	chr1:91308395	chr9:98517758	chr9:98517758	0.996	0.996	DC	NA	enhancer	union	heart	rat
peak_1596	chr1:91364230	chr9:98575124	chr9:98575124	1	1	DC	NA	enhancer	union	heart	rat
peak_1597	chr1:91376591	chr9:98586773	chr9:98586773	1	1	DC	NA	enhancer	union	heart	rat
peak_1598	chr1:91383788	chr9:98594056	chr9:98594056	1	1	DC	NA	enhancer	union	heart	rat
peak_1603	chr1:91461407	chr9:98663383	chr9:98663383	1	1	DC	NA	enhancer	union	heart	rat
peak_1604	chr1:91466094	chr9:98666700	chr9:98666700	0.989	0.989	DC	NA	enhancer	union	heart	rat
peak_1606	chr1:91471915	chr9:98672537	chr9:98672537	1	1	DC	NA	enhancer	union	heart	rat
peak_1607	chr1:91491914	chr9:98697362	chr9:98697362	1	1	DC	NA	enhancer	union	heart	rat
peak_1609	chr1:91528565	chr9:98731023	chr9:98731023	1	1	DC	NA	enhancer	union	heart	rat
peak_1611	chr1:91683015	chr9:98875675	chr9:98875675	1	1	DC	NA	enhancer	union	heart	rat
peak_1613	chr1:91751380	chr9:98945704	chr9:98945704	1	1	DC	NA	enhancer	union	heart	rat
peak_1051	chr1:91800327	chr9:98995284	chr9:98995284	1	1	DC	NA	enhancer	union	heart	rat
peak_1616	chr1:91963750	chr9:99158028	chr9:99158028	1	1	DC	NA	enhancer	union	heart	rat
peak_1617	chr1:91983027	chr9:99178777	chr9:99178777	1	1	DC	NA	enhancer	union	heart	rat
peak_1618	chr1:92011802	chr9:99208593	chr9:99208593	1	1	DC	NA	enhancer	union	heart	rat
peak_1619	chr1:92058514	chr9:99249647	chr9:99249647	1	1	DC	NA	enhancer	union	heart	rat
peak_1056	chr1:92065076	chr9:99255632	chr9:99255632	1	1	DC	NA	enhancer	union	heart	rat
peak_1620	chr1:92095523	chr9:99287384	chr9:99287384	1	1	DC	NA	enhancer	union	heart	rat
peak_1623	chr1:92244227	chr9:99435123	chr9:99435123	1	1	DC	NA	enhancer	union	heart	rat
peak_1624	chr1:92306971	chr9:99502347	chr9:99502347	1	1	DC	NA	enhancer	union	heart	rat
peak_1625	chr1:92326544	chr9:99583505	chr9:99583505	0.999	0.999	DC	NA	enhancer	union	heart	rat
peak_1626	chr1:92365706	chr9:99616037	chr9:99616037	1	1	DC	NA	enhancer	union	heart	rat
peak_1632	chr1:92624781	chr9:99874952	chr9:99874952	1	1	DC	NA	enhancer	union	heart	rat
peak_1633	chr1:92627033	chr9:99877223	chr9:99877223	1	1	DC	NA	enhancer	union	heart	rat
peak_1634	chr1:92648436	chr9:99896712	chr9:99896712	1	1	DC	NA	enhancer	union	heart	rat
peak_1635	chr1:92672761	chr9:99920388	chr9:99920388	1	1	DC	NA	enhancer	union	heart	rat
peak_1636	chr1:92700430	chr9:99946225	chr9:99946225	1	1	DC	NA	enhancer	union	heart	rat
peak_1637	chr1:92702637	chr9:99948440	chr9:99948440	1	1	DC	NA	enhancer	union	heart	rat
peak_1638	chr1:92715115	chr9:99958110	chr9:99958110	1	1	DC	NA	enhancer	union	heart	rat
peak_1639	chr1:92718975	chr9:99960772	chr9:99960772	1	1	DC	NA	enhancer	union	heart	rat
peak_1642	chr1:92776440	chr9:100014680	chr9:100014680	1	1	DC	NA	enhancer	union	heart	rat
peak_1643	chr1:92777045	chr9:100015275	chr9:100015275	1	1	DC	NA	enhancer	union	heart	rat
peak_1644	chr1:92783144	chr9:100021522	chr9:100021522	1	1	DC	NA	enhancer	union	heart	rat
peak_1074	chr1:92830637	chr9:100071003	chr9:100071003	1	1	DC	NA	enhancer	union	heart	rat
peak_1651	chr1:92884539	chr9:100121072	chr9:100121072	0.945	0.945	IC	NA	enhancer	union	heart	rat
peak_1652	chr1:92900748	chr9:100129586	chr9:100129586	1	1	DC	NA	enhancer	union	heart	rat
peak_1653	chr1:92903931	chr9:100132311	chr9:100132311	0.986	0.986	DC	NA	enhancer	union	heart	rat
peak_1654	chr1:92906930	chr9:100134549	chr9:100134549	1	1	DC	NA	enhancer	union	heart	rat
peak_1657	chr1:92961915	chr9:100187328	chr9:100187328	1	1	DC	NA	enhancer	union	heart	rat
peak_1658	chr1:92974041	chr9:100199431	chr9:100199431	1	1	DC	NA	enhancer	union	heart	rat
peak_1662	chr1:93042986	chr9:100262560	chr9:100262560	1	1	DC	NA	enhancer	union	heart	rat
peak_1663	chr1:93056610	chr9:100275203	chr9:100275203	1	1	DC	NA	enhancer	union	heart	rat
peak_1664	chr1:93102301	chr9:100320725	chr9:100320725	1	1	DC	NA	enhancer	union	heart	rat
peak_1665	chr1:93104436	chr9:100322977	chr9:100322977	1	1	DC	NA	enhancer	union	heart	rat
peak_1666	chr1:93138217	chr9:100355174	chr9:100355174	1	1	DC	NA	enhancer	union	heart	rat
peak_1670	chr1:93173871	chr9:100389401	chr9:100389401	1	1	DC	NA	enhancer	union	heart	rat
peak_1682	chr1:93596617	chr9:100812378	chr9:100812378	1	1	DC	NA	enhancer	union	heart	rat
peak_1102	chr1:93654893	chr9:100865978	chr9:100865978	1	1	DC	NA	enhancer	union	heart	rat
peak_1686	chr1:93669867	chr9:100879117	chr9:100879117	1	1	DC	NA	enhancer	union	heart	rat
peak_1702	chr1:93894360	NA	chr9:100991804	0	0.156	NC	NA	enhancer	union	heart	rat
peak_1706	chr1:93963069	chr9:101022328	chr9:101022328	1	1	DC	NA	enhancer	union	heart	rat
peak_1715	chr1:97578026	chr9:111341440	chr9:111341440	1	1	DC	NA	enhancer	union	heart	rat
peak_1717	chr1:97626821	chr9:111292997	chr9:111292997	0.975	0.975	IC	NA	enhancer	union	heart	rat
peak_1726	chr1:98012520	chr9:105132977	chr9:105132977	1	1	DC	NA	enhancer	union	heart	rat
peak_1728	chr1:98201874	chr9:104968773	chr9:104968773	1	1	DC	NA	enhancer	union	heart	rat
peak_1130	chr1:98853436	chr13:5085484	chr13:5085484	0.98	0.98	DC	NA	enhancer	union	heart	rat
peak_1737	chr1:102615579	NA	chr13:1150536	0	0.371	NC	NA	enhancer	union	heart	rat
peak_1740	chr1:104877588	chr13:24875575	chr13:24875575	0.966	0.966	IC	NA	enhancer	union	heart	rat
peak_1741	chr1:104921917	chr13:24913203	chr13:24913203	1	1	DC	NA	enhancer	union	heart	rat
peak_1743	chr1:105107284	chr13:25089212	chr13:25089212	0.999	0.999	DC	NA	enhancer	union	heart	rat
peak_1747	chr1:105708409	chr13:25778256	chr13:25778256	1	1	DC	NA	enhancer	union	heart	rat
peak_1748	chr1:105730896	chr13:25799120	chr13:25799120	0.959	0.959	IC	NA	enhancer	union	heart	rat
peak_1750	chr1:105794856	chr13:25854659	chr13:25854659	1	1	DC	NA	enhancer	union	heart	rat
peak_1751	chr1:105808921	NA	chr13:23684647	0	0.329	NC	NA	enhancer	union	heart	rat
peak_1754	chr1:105899609	chr13:25945504	chr13:25945504	1	1	DC	NA	enhancer	union	heart	rat
peak_1755	chr1:105901964	chr13:25948455	chr13:25948455	0.989	0.989	DC	NA	enhancer	union	heart	rat
peak_1756	chr1:105909054	chr13:25956283	chr13:25956283	1	1	DC	NA	enhancer	union	heart	rat
peak_1758	chr1:105921746	chr13:25969974	chr13:25969974	1	1	DC	NA	enhancer	union	heart	rat
peak_1760	chr1:105967245	chr13:26019196	chr13:26019196	0.937	0.937	IC	NA	enhancer	union	heart	rat
peak_1761	chr1:105993674	chr13:26060866	chr13:26060866	1	1	DC	NA	enhancer	union	heart	rat
peak_1762	chr1:105999159	chr13:26065796	chr13:26065796	1	1	DC	NA	enhancer	union	heart	rat
peak_1765	chr1:106127652	chr13:26199213	chr13:26199213	1	1	DC	NA	enhancer	union	heart	rat
peak_1766	chr1:106132242	chr13:26204630	chr13:26204630	1	1	DC	NA	enhancer	union	heart	rat
peak_1767	chr1:106134944	chr13:26206443	chr13:26206443	1	1	DC	NA	enhancer	union	heart	rat
peak_1769	chr1:106169967	chr13:26248998	chr13:26248998	1	1	DC	NA	enhancer	union	heart	rat
peak_1155	chr1:106323417	chr13:26395937	chr13:26395937	1	1	DC	NA	enhancer	union	heart	rat
peak_1774	chr1:106482282	chr13:26620218	chr13:26620218	1	1	DC	NA	enhancer	union	heart	rat
peak_1775	chr1:106530888	chr13:26666213	chr13:26666213	1	1	DC	NA	enhancer	union	heart	rat
peak_1776	chr1:106556626	chr13:26690845	chr13:26690845	1	1	DC	NA	enhancer	union	heart	rat
peak_1777	chr1:106557292	chr13:26691505	chr13:26691505	1	1	DC	NA	enhancer	union	heart	rat
peak_1778	chr1:106557966	chr13:26692169	chr13:26692169	1	1	DC	NA	enhancer	union	heart	rat
peak_1779	chr1:106561092	chr13:26695265	chr13:26695265	1	1	DC	NA	enhancer	union	heart	rat
peak_1780	chr1:106594339	chr13:26724168	chr13:26724168	1	1	DC	NA	enhancer	union	heart	rat
peak_1781	chr1:106615845	chr13:26744501	chr13:26744501	1	1	DC	NA	enhancer	union	heart	rat
peak_1165	chr1:106928359	chr13:27061948	chr13:27061948	1	1	DC	NA	enhancer	union	heart	rat
peak_1166	chr1:107409412	chr13:27402246	chr13:27402246	1	1	DC	NA	enhancer	union	heart	rat
peak_1167	chr1:107517718	chr13:27889368	chr13:27889368	1	1	DC	NA	enhancer	union	heart	rat
peak_1793	chr1:109910352	chr13:31081261	chr13:31081261	1	1	DC	NA	enhancer	union	heart	rat
peak_1798	chr1:111682277	NA	chr13:1802349	0	0.592	NC	NA	enhancer	union	heart	rat
peak_1172	chr1:113967322	chr13:10206755	chr13:10206755	1	1	DC	NA	enhancer	union	heart	rat
peak_1813	chr1:118404787	chr13:34455573	chr13:34455573	1	1	DC	NA	enhancer	union	heart	rat
peak_1181	chr1:118407170	chr13_KL568044v1_random:2872	chr13_KL568044v1_random:2872	1	1	DC	NA	enhancer	union	heart	rat
peak_1816	chr1:118414019	chr13:34464316	chr13:34464316	1	1	DC	NA	enhancer	union	heart	rat
peak_1822	chr1:118700238	chr13:34763587	chr13:34763587	1	1	DC	NA	enhancer	union	heart	rat
peak_1825	chr1:118729523	chr13:34798636	chr13:34798636	1	1	DC	NA	enhancer	union	heart	rat
peak_1188	chr1:118753411	chr13:34820387	chr13:34820387	1	1	DC	NA	enhancer	union	heart	rat
peak_1189	chr1:118806248	chr13:34873713	chr13:34873713	1	1	DC	NA	enhancer	union	heart	rat
peak_1828	chr1:118830165	chr13:34898811	chr13:34898811	1	1	DC	NA	enhancer	union	heart	rat
peak_1190	chr1:118832910	chr13:34903025	chr13:34903025	1	1	DC	NA	enhancer	union	heart	rat
peak_1830	chr1:118844336	chr13:34914602	chr13:34914602	1	1	DC	NA	enhancer	union	heart	rat
peak_1831	chr1:118864173	chr13:34934358	chr13:34934358	1	1	DC	NA	enhancer	union	heart	rat
peak_1832	chr1:118868134	chr13:34938877	chr13:34938877	1	1	DC	NA	enhancer	union	heart	rat
peak_1193	chr1:118882879	chr13:34956632	chr13:34956632	1	1	DC	NA	enhancer	union	heart	rat
peak_1834	chr1:118904461	chr13:34976810	chr13:34976810	1	1	DC	NA	enhancer	union	heart	rat
peak_1837	chr1:118931878	chr13:34998795	chr13:34998795	1	1	DC	NA	enhancer	union	heart	rat
peak_1198	chr1:118953965	chr13:35021405	chr13:35021405	1	1	DC	NA	enhancer	union	heart	rat
peak_1839	chr1:118961710	chr13:35028982	chr13:35028982	1	1	DC	NA	enhancer	union	heart	rat
peak_1841	chr1:118975893	chr13:35043197	chr13:35043197	1	1	DC	NA	enhancer	union	heart	rat
peak_1843	chr1:119010513	chr13:35079974	chr13:35079974	1	1	DC	NA	enhancer	union	heart	rat
peak_1844	chr1:119011569	chr13:35080900	chr13:35080900	1	1	DC	NA	enhancer	union	heart	rat
peak_1848	chr1:119117519	chr13:35189028	chr13:35189028	1	1	DC	NA	enhancer	union	heart	rat
peak_1849	chr1:119122445	chr13:35193454	chr13:35193454	1	1	DC	NA	enhancer	union	heart	rat
peak_1850	chr1:119145339	chr13:35232326	chr13:35232326	1	1	DC	NA	enhancer	union	heart	rat
peak_1852	chr1:119276745	chr13:35368963	chr13:35368963	1	1	DC	NA	enhancer	union	heart	rat
peak_1853	chr1:119316644	chr13:35410705	chr13:35410705	1	1	DC	NA	enhancer	union	heart	rat
peak_1854	chr1:119324610	chr13:35419188	chr13:35419188	1	1	DC	NA	enhancer	union	heart	rat
peak_1856	chr1:119347580	chr13:35441025	chr13:35441025	1	1	DC	NA	enhancer	union	heart	rat
peak_1857	chr1:119349640	chr13:35443602	chr13:35443602	1	1	DC	NA	enhancer	union	heart	rat
peak_1860	chr1:119386128	chr13:35482212	chr13:35482212	1	1	DC	NA	enhancer	union	heart	rat
peak_1862	chr1:119400470	chr13:35497155	chr13:35497155	1	1	DC	NA	enhancer	union	heart	rat
peak_1863	chr1:119412390	chr13:35512638	chr13:35512638	1	1	DC	NA	enhancer	union	heart	rat
peak_1864	chr1:119419976	chr13:35520193	chr13:35520193	1	1	DC	NA	enhancer	union	heart	rat
peak_1865	chr1:119429826	chr13:35528501	chr13:35528501	1	1	DC	NA	enhancer	union	heart	rat
peak_1867	chr1:119448972	chr13:35550001	chr13:35550001	1	1	DC	NA	enhancer	union	heart	rat
peak_1869	chr1:119464043	chr13:35567440	chr13:35567440	0.996	0.996	DC	NA	enhancer	union	heart	rat
peak_1870	chr1:119469521	chr13:35572580	chr13:35572580	1	1	DC	NA	enhancer	union	heart	rat
peak_1871	chr1:119474475	chr13:35577766	chr13:35577766	1	1	DC	NA	enhancer	union	heart	rat
peak_1874	chr1:119570300	chr13:35668882	chr13:35668882	1	1	DC	NA	enhancer	union	heart	rat
peak_1882	chr1:119934995	chr13:36039461	chr13:36039461	1	1	DC	NA	enhancer	union	heart	rat
peak_1883	chr1:119960954	chr13:36059573	chr13:36059573	1	1	DC	NA	enhancer	union	heart	rat
peak_1885	chr1:120011140	chr13:36111046	chr13:36111046	1	1	DC	NA	enhancer	union	heart	rat
peak_1886	chr1:120011839	chr13:36111967	chr13:36111967	1	1	DC	NA	enhancer	union	heart	rat
peak_1225	chr1:120043861	chr13:36150594	chr13:36150594	1	1	DC	NA	enhancer	union	heart	rat
peak_1890	chr1:120099727	chr13:36205814	chr13:36205814	1	1	DC	NA	enhancer	union	heart	rat
peak_1891	chr1:120104331	chr13:36211235	chr13:36211235	1	1	DC	NA	enhancer	union	heart	rat
peak_1894	chr1:120173568	chr13:36276036	chr13:36276036	1	1	DC	NA	enhancer	union	heart	rat
peak_1895	chr1:120187145	chr13:36290948	chr13:36290948	1	1	DC	NA	enhancer	union	heart	rat
peak_1897	chr1:120195565	chr13:36299492	chr13:36299492	1	1	DC	NA	enhancer	union	heart	rat
peak_1234	chr1:120203987	chr13:36312368	chr13:36312368	0.974	0.974	IC	NA	enhancer	union	heart	rat
peak_1900	chr1:120268269	chr13:36377698	chr13:36377698	1	1	DC	NA	enhancer	union	heart	rat
peak_1901	chr1:120270315	chr13:36379734	chr13:36379734	1	1	DC	NA	enhancer	union	heart	rat
peak_1902	chr1:120285183	chr13:36397520	chr13:36397520	1	1	DC	NA	enhancer	union	heart	rat
peak_1911	chr1:120685415	chr13:36710255	chr13:36710255	1	1	DC	NA	enhancer	union	heart	rat
peak_1916	chr1:121024533	chr13:37056474	chr13:37056473	0.999	1	DC	NA	enhancer	union	heart	rat
peak_1245	chr1:121154413	chr13:37182479	chr13:37182479	1	1	DC	NA	enhancer	union	heart	rat
peak_1935	chr1:125358702	chr13:41734222	chr13:41734222	1	1	DC	NA	enhancer	union	heart	rat
peak_1937	chr1:125409885	chr13:41789311	chr13:41789311	1	1	DC	NA	enhancer	union	heart	rat
peak_1938	chr1:125418970	chr13:41795720	chr13:41795720	1	1	DC	NA	enhancer	union	heart	rat
peak_1939	chr1:125453840	chr13:41830782	chr13:41830782	1	1	DC	NA	enhancer	union	heart	rat
peak_1258	chr1:125470199	chr13:41864866	chr13:41864866	1	1	DC	NA	enhancer	union	heart	rat
peak_1942	chr1:125503406	chr13:41903723	chr13:41903723	1	1	DC	NA	enhancer	union	heart	rat
peak_1943	chr1:125535362	chr13:41937199	chr13:41937199	1	1	DC	NA	enhancer	union	heart	rat
peak_1944	chr1:125581128	chr13:41987458	chr13:41987458	1	1	DC	NA	enhancer	union	heart	rat
peak_1261	chr1:125591143	chr13:41995051	chr13:41995051	1	1	DC	NA	enhancer	union	heart	rat
peak_1948	chr1:125607407	chr13:42011079	chr13:42011079	1	1	DC	NA	enhancer	union	heart	rat
peak_1266	chr1:126245756	chr13:42684824	chr13:42684824	1	1	DC	NA	enhancer	union	heart	rat
peak_1957	chr1:126522732	chr13:42954114	chr13:42954114	0.999	0.999	DC	NA	enhancer	union	heart	rat
peak_1958	chr1:126578763	chr13:43010311	chr13:43010311	1	1	DC	NA	enhancer	union	heart	rat
peak_1268	chr1:126588433	chr13:43020925	chr13:43020925	1	1	DC	NA	enhancer	union	heart	rat
peak_1961	chr1:126611761	chr13:43038419	chr13:43038419	1	1	DC	NA	enhancer	union	heart	rat
peak_1963	chr1:126727192	chr13:43138692	chr13:43138692	1	1	DC	NA	enhancer	union	heart	rat
peak_1272	chr1:126745590	chr13:43158829	chr13:43158829	1	1	DC	NA	enhancer	union	heart	rat
peak_1965	chr1:126752791	chr13:43165703	chr13:43165703	1	1	DC	NA	enhancer	union	heart	rat
peak_1276	chr1:126859656	chr13:43271721	chr13:43271721	1	1	DC	NA	enhancer	union	heart	rat
peak_1970	chr1:126921205	chr13:43334379	chr13:43334379	1	1	DC	NA	enhancer	union	heart	rat
peak_1971	chr1:126929331	chr13:43341456	chr13:43341456	1	1	DC	NA	enhancer	union	heart	rat
peak_1974	chr1:127167762	chr13:43902230	chr13:43902230	1	1	DC	NA	enhancer	union	heart	rat
peak_1975	chr1:127247674	chr13:43495577	chr13:43495577	1	1	DC	NA	enhancer	union	heart	rat
peak_1976	chr1:127257670	chr13:44002777	chr13:44002777	0.986	0.986	DC	NA	enhancer	union	heart	rat
peak_1977	chr1:127272913	chr13:44015281	chr13:44015281	1	1	DC	NA	enhancer	union	heart	rat
peak_1280	chr1:127276609	chr13:44019751	chr13:44019751	1	1	DC	NA	enhancer	union	heart	rat
peak_1979	chr1:127337503	chr13:44084185	chr13:44084185	1	1	DC	NA	enhancer	union	heart	rat
peak_1981	chr1:127370791	chr13:44119644	chr13:44119644	1	1	DC	NA	enhancer	union	heart	rat
peak_1982	chr1:127386902	chr13:44135356	chr13:44135356	1	1	DC	NA	enhancer	union	heart	rat
peak_1983	chr1:127393211	chr13:44141536	chr13:44141536	1	1	DC	NA	enhancer	union	heart	rat
peak_1987	chr1:127516440	chr13:44258329	chr13:44258329	1	1	DC	NA	enhancer	union	heart	rat
peak_1989	chr1:127589128	chr13:44329194	chr13:44329194	1	1	DC	NA	enhancer	union	heart	rat
peak_1991	chr1:127684430	chr13:44456736	chr13:44456736	1	1	DC	NA	enhancer	union	heart	rat
peak_1993	chr1:127708077	chr13:44483067	chr13:44483067	1	1	DC	NA	enhancer	union	heart	rat
peak_1996	chr1:127886829	chr13:44666341	chr13:44666341	1	1	DC	NA	enhancer	union	heart	rat
peak_1290	chr1:127993342	chr13:44768306	chr13:44768306	0.963	0.963	IC	NA	enhancer	union	heart	rat
peak_1997	chr1:127996978	chr13:44770527	chr13:44770527	1	1	DC	NA	enhancer	union	heart	rat
peak_1298	chr1:128400375	chr13:45211163	chr13:45211163	1	1	DC	NA	enhancer	union	heart	rat
peak_2007	chr1:128460582	chr13:45256756	chr13:45256756	1	1	DC	NA	enhancer	union	heart	rat
peak_2008	chr1:128479928	chr13:45278313	chr13:45278313	1	1	DC	NA	enhancer	union	heart	rat
peak_2009	chr1:128488709	chr13:45286061	chr13:45286061	1	1	DC	NA	enhancer	union	heart	rat
peak_2014	chr1:128639118	chr13:45457309	chr13:45457309	1	1	DC	NA	enhancer	union	heart	rat
peak_2015	chr1:128731309	chr13:45543302	chr13:45543302	1	1	DC	NA	enhancer	union	heart	rat
peak_2017	chr1:128760510	chr13:45580010	chr13:45580010	1	1	DC	NA	enhancer	union	heart	rat
peak_2020	chr1:129201060	chr13:46026990	chr13:46026990	1	1	DC	NA	enhancer	union	heart	rat
peak_2021	chr1:130227896	chr13:47034321	chr13:47034321	1	1	DC	NA	enhancer	union	heart	rat
peak_2024	chr1:130301325	chr13:47118458	chr13:47118458	1	1	DC	NA	enhancer	union	heart	rat
peak_2028	chr1:130475909	chr13:47247130	chr13:47247130	1	1	DC	NA	enhancer	union	heart	rat
peak_2029	chr1:130561947	chr13:47333676	chr13:47333676	0.986	0.986	DC	NA	enhancer	union	heart	rat
peak_1315	chr1:130659656	chr13:47454534	chr13:47454534	1	1	DC	NA	enhancer	union	heart	rat
peak_1316	chr1:130665490	chr13:47460507	chr13:47460507	1	1	DC	NA	enhancer	union	heart	rat
peak_2034	chr1:130669217	chr13:47464405	chr13:47464405	1	1	DC	NA	enhancer	union	heart	rat
peak_1319	chr1:130673506	chr13:47468530	chr13:47468530	1	1	DC	NA	enhancer	union	heart	rat
peak_2037	chr1:130712032	chr13:47503332	chr13:47503332	1	1	DC	NA	enhancer	union	heart	rat
peak_2038	chr1:130732240	chr13:47543198	chr13:47543198	1	1	DC	NA	enhancer	union	heart	rat
peak_2042	chr1:130874802	chr13:47678603	chr13:47678603	1	1	DC	NA	enhancer	union	heart	rat
peak_2043	chr1:130931219	chr13:47724627	chr13:47724627	1	1	DC	NA	enhancer	union	heart	rat
peak_2045	chr1:130981173	chr13:47784894	chr13:47784894	1	1	DC	NA	enhancer	union	heart	rat
peak_2046	chr1:130986488	chr13:47790212	chr13:47790212	1	1	DC	NA	enhancer	union	heart	rat
peak_2047	chr1:130988213	chr13:47791795	chr13:47791795	1	1	DC	NA	enhancer	union	heart	rat
peak_2050	chr1:131002326	chr13:47808120	chr13:47808120	1	1	DC	NA	enhancer	union	heart	rat
peak_2051	chr1:131009384	chr13:47815682	chr13:47815682	1	1	DC	NA	enhancer	union	heart	rat
peak_2052	chr1:131012258	chr13:47818722	chr13:47818722	1	1	DC	NA	enhancer	union	heart	rat
peak_2053	chr1:131016870	chr13:47823173	chr13:47823173	0.999	0.999	DC	NA	enhancer	union	heart	rat
peak_2054	chr1:131018127	chr13:47824421	chr13:47824421	1	1	DC	NA	enhancer	union	heart	rat
peak_2056	chr1:131031837	chr13:47878020	chr13:47878020	1	1	DC	NA	enhancer	union	heart	rat
peak_2057	chr1:131035875	chr13:47883840	chr13:47883840	1	1	DC	NA	enhancer	union	heart	rat
peak_2058	chr1:131040509	chr13:47888602	chr13:47888602	1	1	DC	NA	enhancer	union	heart	rat
peak_2059	chr1:131043870	chr13:47893713	chr13:47893713	1	1	DC	NA	enhancer	union	heart	rat
peak_2060	chr1:131054119	chr13:47903967	chr13:47903967	1	1	DC	NA	enhancer	union	heart	rat
peak_2064	chr1:131114040	chr13:47966233	chr13:47966233	1	1	DC	NA	enhancer	union	heart	rat
peak_2066	chr1:131156197	chr13:48005609	chr13:48005609	0.989	0.989	DC	NA	enhancer	union	heart	rat
peak_2069	chr1:131188295	chr13:48037460	chr13:48037460	1	1	DC	NA	enhancer	union	heart	rat
peak_1337	chr1:131198165	chr13:48047422	chr13:48047422	1	1	DC	NA	enhancer	union	heart	rat
peak_2072	chr1:131215205	chr13:48066249	chr13:48066249	1	1	DC	NA	enhancer	union	heart	rat
peak_2073	chr1:131223172	chr13:48074142	chr13:48074142	1	1	DC	NA	enhancer	union	heart	rat
peak_2074	chr1:131273416	chr13:48116238	chr13:48116238	1	1	DC	NA	enhancer	union	heart	rat
peak_2075	chr1:131308160	chr13:48141721	chr13:48141721	1	1	DC	NA	enhancer	union	heart	rat
peak_2076	chr1:131345042	chr13:48179159	chr13:48179159	1	1	DC	NA	enhancer	union	heart	rat
peak_2077	chr1:131345958	chr13:48180065	chr13:48180065	1	1	DC	NA	enhancer	union	heart	rat
peak_2078	chr1:131347237	chr13:48181440	chr13:48181440	1	1	DC	NA	enhancer	union	heart	rat
peak_2079	chr1:131359782	chr13:48192583	chr13:48192583	1	1	DC	NA	enhancer	union	heart	rat
peak_2081	chr1:131419456	chr13:48251080	chr13:48251080	1	1	DC	NA	enhancer	union	heart	rat
peak_2083	chr1:131476328	chr13:48308725	chr13:48308725	1	1	DC	NA	enhancer	union	heart	rat
peak_2084	chr1:131483090	chr13:48315443	chr13:48315443	1	1	DC	NA	enhancer	union	heart	rat
peak_2085	chr1:131493999	chr13:48334519	chr13:48334519	0.969	0.969	IC	NA	enhancer	union	heart	rat
peak_2088	chr1:131552377	chr13:48403990	chr13:48403990	1	1	DC	NA	enhancer	union	heart	rat
peak_1347	chr1:131580624	chr13:48429614	chr13:48429614	1	1	DC	NA	enhancer	union	heart	rat
peak_1348	chr1:131585970	chr13:48434783	chr13:48434783	1	1	DC	NA	enhancer	union	heart	rat
peak_1349	chr1:131618365	chr13:48458311	chr13:48458311	1	1	DC	NA	enhancer	union	heart	rat
peak_2091	chr1:131624325	chr13:48464185	chr13:48464185	1	1	DC	NA	enhancer	union	heart	rat
peak_2092	chr1:131639451	chr13:48480568	chr13:48480568	0.999	0.999	DC	NA	enhancer	union	heart	rat
peak_2093	chr1:131640261	chr13:48481361	chr13:48481361	1	1	DC	NA	enhancer	union	heart	rat
peak_2094	chr1:131664312	chr13:48505586	chr13:48505586	1	1	DC	NA	enhancer	union	heart	rat
peak_2095	chr1:131693522	chr13:48535455	chr13:48535455	1	1	DC	NA	enhancer	union	heart	rat
peak_2102	chr1:131900159	chr13:48755664	chr13:48755664	1	1	DC	NA	enhancer	union	heart	rat
peak_2108	chr1:132023514	chr13:48879607	chr13:48879607	1	1	DC	NA	enhancer	union	heart	rat
peak_2110	chr1:132061574	chr13:48914464	chr13:48914464	1	1	DC	NA	enhancer	union	heart	rat
peak_2112	chr1:132078129	chr13:48931437	chr13:48931437	1	1	DC	NA	enhancer	union	heart	rat
peak_2113	chr1:132079723	chr13:48933165	chr13:48933165	1	1	DC	NA	enhancer	union	heart	rat
peak_2114	chr1:132081598	chr13:48935149	chr13:48935149	1	1	DC	NA	enhancer	union	heart	rat
peak_2117	chr1:132096098	chr13:48950769	chr13:48950769	1	1	DC	NA	enhancer	union	heart	rat
peak_2118	chr1:132118648	chr13:48969625	chr13:48969625	1	1	DC	NA	enhancer	union	heart	rat
peak_2123	chr1:132140024	chr13:48991067	chr13:48991067	1	1	DC	NA	enhancer	union	heart	rat
peak_2127	chr1:132192511	chr13:49041696	chr13:49041696	1	1	DC	NA	enhancer	union	heart	rat
peak_2128	chr1:132220422	chr13:49068060	chr13:49068060	0.999	0.999	DC	NA	enhancer	union	heart	rat
peak_2129	chr1:132226597	chr13:49074863	chr13:49074863	1	1	DC	NA	enhancer	union	heart	rat
peak_2130	chr1:132239172	chr13:49087249	chr13:49087249	1	1	DC	NA	enhancer	union	heart	rat
peak_1374	chr1:132240580	chr13:49088985	chr13:49088985	1	1	DC	NA	enhancer	union	heart	rat
peak_2133	chr1:132250680	chr13:49098930	chr13:49098930	1	1	DC	NA	enhancer	union	heart	rat
peak_2134	chr1:132261594	chr13:49109586	chr13:49109586	1	1	DC	NA	enhancer	union	heart	rat
peak_2135	chr1:132263275	chr13:49111104	chr13:49111104	1	1	DC	NA	enhancer	union	heart	rat
peak_2136	chr1:132274058	chr13:49122464	chr13:49122464	1	1	DC	NA	enhancer	union	heart	rat
peak_2137	chr1:132283748	chr13:49132403	chr13:49132403	1	1	DC	NA	enhancer	union	heart	rat
peak_2139	chr1:132298614	chr13:49148981	chr13:49148981	1	1	DC	NA	enhancer	union	heart	rat
peak_2140	chr1:132299603	chr13:49150104	chr13:49150104	1	1	DC	NA	enhancer	union	heart	rat
peak_2141	chr1:132302181	chr13:49152652	chr13:49152652	1	1	DC	NA	enhancer	union	heart	rat
peak_2142	chr1:132303272	chr13:49153756	chr13:49153756	1	1	DC	NA	enhancer	union	heart	rat
peak_1381	chr1:132309886	chr13:49160677	chr13:49160677	1	1	DC	NA	enhancer	union	heart	rat
peak_2148	chr1:132448625	chr13:49292151	chr13:49292151	1	1	DC	NA	enhancer	union	heart	rat
peak_2150	chr1:132469083	chr13:49312444	chr13:49312444	1	1	DC	NA	enhancer	union	heart	rat
peak_2151	chr1:132470605	chr13:49313951	chr13:49313951	1	1	DC	NA	enhancer	union	heart	rat
peak_2152	chr1:132485980	chr13:49329103	chr13:49329103	1	1	DC	NA	enhancer	union	heart	rat
peak_2153	chr1:132493799	chr13:49336785	chr13:49336785	1	1	DC	NA	enhancer	union	heart	rat
peak_2155	chr1:132536976	chr13:49379967	chr13:49379967	1	1	DC	NA	enhancer	union	heart	rat
peak_2157	chr1:132686522	chr13:49540707	chr13:49540707	1	1	DC	NA	enhancer	union	heart	rat
peak_2158	chr1:132769368	chr13:49621394	chr13:49621394	0.994	0.994	DC	NA	enhancer	union	heart	rat
peak_2159	chr1:132779727	chr13:49631823	chr13:49631823	1	1	DC	NA	enhancer	union	heart	rat
peak_2160	chr1:132781285	chr13:49633276	chr13:49633276	1	1	DC	NA	enhancer	union	heart	rat
peak_2162	chr1:132821747	chr13:49678076	chr13:49678076	1	1	DC	NA	enhancer	union	heart	rat
peak_2165	chr1:132862809	chr13:49725525	chr13:49725525	1	1	DC	NA	enhancer	union	heart	rat
peak_2168	chr1:132955924	chr13:49829833	chr13:49829833	0.994	0.994	DC	NA	enhancer	union	heart	rat
peak_2169	chr1:132961686	chr13:49836420	chr13:49836420	1	1	DC	NA	enhancer	union	heart	rat
peak_2170	chr1:132967426	chr13:49843011	chr13:49843011	0.983	0.983	DC	NA	enhancer	union	heart	rat
peak_2173	chr1:133001197	chr13:49876428	chr13:49876428	1	1	DC	NA	enhancer	union	heart	rat
peak_2174	chr1:133004892	chr13:49879996	chr13:49879996	1	1	DC	NA	enhancer	union	heart	rat
peak_2175	chr1:133012203	chr13:49887773	chr13:49887773	1	1	DC	NA	enhancer	union	heart	rat
peak_1406	chr1:133015566	chr13:49891176	chr13:49891176	1	1	DC	NA	enhancer	union	heart	rat
peak_1407	chr1:133046165	chr13:49920247	chr13:49920247	0.933	0.933	IC	NA	enhancer	union	heart	rat
peak_1408	chr1:133046737	chr13:49920581	chr13:49920581	0.971	0.971	IC	NA	enhancer	union	heart	rat
peak_1410	chr1:133061366	chr13:49935452	chr13:49935452	1	1	DC	NA	enhancer	union	heart	rat
peak_1411	chr1:133073890	chr13:49947464	chr13:49947464	1	1	DC	NA	enhancer	union	heart	rat
peak_2187	chr1:133096602	chr13:49974764	chr13:49974764	1	1	DC	NA	enhancer	union	heart	rat
peak_2190	chr1:133129349	chr13:50006736	chr13:50006736	1	1	DC	NA	enhancer	union	heart	rat
peak_2191	chr1:133137987	chr13:50014756	chr13:50014756	0.999	0.999	DC	NA	enhancer	union	heart	rat
peak_2192	chr1:133145394	chr13:50021695	chr13:50021695	1	1	DC	NA	enhancer	union	heart	rat
peak_2193	chr1:133150547	chr13:50027031	chr13:50027031	1	1	DC	NA	enhancer	union	heart	rat
peak_2194	chr1:133153909	chr13:50032575	chr13:50032575	1	1	DC	NA	enhancer	union	heart	rat
peak_2195	chr1:133154828	chr13:50033527	chr13:50033527	1	1	DC	NA	enhancer	union	heart	rat
peak_2196	chr1:133165000	chr13:50043542	chr13:50043542	1	1	DC	NA	enhancer	union	heart	rat
peak_2197	chr1:133165543	chr13:50043890	chr13:50043890	1	1	DC	NA	enhancer	union	heart	rat
peak_1418	chr1:133172601	chr13:50050970	chr13:50050970	1	1	DC	NA	enhancer	union	heart	rat
peak_2200	chr1:133181351	chr13:50059662	chr13:50059662	1	1	DC	NA	enhancer	union	heart	rat
peak_2201	chr1:133183403	chr13:50061837	chr13:50061837	1	1	DC	NA	enhancer	union	heart	rat
peak_2202	chr1:133210232	chr13:50575610	chr13:50575610	1	1	DC	NA	enhancer	union	heart	rat
peak_2203	chr1:133223031	chr13:50563521	chr13:50563521	1	1	DC	NA	enhancer	union	heart	rat
peak_2205	chr1:133230420	chr13:50556197	chr13:50556197	1	1	DC	NA	enhancer	union	heart	rat
peak_2207	chr1:133257216	chr13:50529766	chr13:50529766	1	1	DC	NA	enhancer	union	heart	rat
peak_2208	chr1:133281442	chr13:50509672	chr13:50509672	1	1	DC	NA	enhancer	union	heart	rat
peak_2211	chr1:133295786	chr13:50494866	chr13:50494866	1	1	DC	NA	enhancer	union	heart	rat
peak_2212	chr1:133309967	chr13:50479186	chr13:50479186	1	1	DC	NA	enhancer	union	heart	rat
peak_2214	chr1:133345597	chr13:50441192	chr13:50441192	1	1	DC	NA	enhancer	union	heart	rat
peak_2215	chr1:133346166	chr13:50440472	chr13:50440472	1	1	DC	NA	enhancer	union	heart	rat
peak_2217	chr1:133362407	chr13:50424964	chr13:50424964	1	1	DC	NA	enhancer	union	heart	rat
peak_2218	chr1:133379875	chr13:50408977	chr13:50408977	1	1	DC	NA	enhancer	union	heart	rat
peak_1427	chr1:133398959	chr13:50391911	chr13:50391911	1	1	DC	NA	enhancer	union	heart	rat
peak_2220	chr1:133421231	chr13:50371814	chr13:50371814	1	1	DC	NA	enhancer	union	heart	rat
peak_2221	chr1:133448567	chr13:50344134	chr13:50344134	1	1	DC	NA	enhancer	union	heart	rat
peak_2222	chr1:133522890	chr13:50267651	chr13:50267651	0.954	0.954	IC	NA	enhancer	union	heart	rat
peak_2223	chr1:133524625	chr13:50266890	chr13:50266890	1	1	DC	NA	enhancer	union	heart	rat
peak_2226	chr1:133622147	chr13:50160420	chr13:50160420	1	1	DC	NA	enhancer	union	heart	rat
peak_2227	chr1:133623918	chr13:50158452	chr13:50158452	1	1	DC	NA	enhancer	union	heart	rat
peak_2229	chr1:133664164	chr13:50119627	chr13:50119627	1	1	DC	NA	enhancer	union	heart	rat
peak_2230	chr1:133673080	chr13:50110886	chr13:50110886	1	1	DC	NA	enhancer	union	heart	rat
peak_2231	chr1:133682172	chr13:50102035	chr13:50102035	1	1	DC	NA	enhancer	union	heart	rat
peak_2232	chr1:133694822	chr13:50601300	chr13:50601300	1	1	DC	NA	enhancer	union	heart	rat
peak_2233	chr1:133699703	chr13:50605834	chr13:50605834	1	1	DC	NA	enhancer	union	heart	rat
peak_2237	chr1:133743658	chr13:50650079	chr13:50650079	1	1	DC	NA	enhancer	union	heart	rat
peak_2238	chr1:133753553	chr13:50660548	chr13:50660548	1	1	DC	NA	enhancer	union	heart	rat
peak_2239	chr1:133783158	chr13:50690243	chr13:50690243	1	1	DC	NA	enhancer	union	heart	rat
peak_2240	chr1:133783931	chr13:50690991	chr13:50690991	1	1	DC	NA	enhancer	union	heart	rat
peak_2241	chr1:133791545	chr13:50700418	chr13:50700418	1	1	DC	NA	enhancer	union	heart	rat
peak_2242	chr1:133818137	chr13:50729096	chr13:50729096	1	1	DC	NA	enhancer	union	heart	rat
peak_2243	chr1:133819419	chr13:50730361	chr13:50730361	1	1	DC	NA	enhancer	union	heart	rat
peak_2244	chr1:133824219	chr13:50734906	chr13:50734906	1	1	DC	NA	enhancer	union	heart	rat
peak_2245	chr1:133836221	chr13:50747618	chr13:50747618	1	1	DC	NA	enhancer	union	heart	rat
peak_2247	chr1:133852111	chr13:29298663	chr13:29298663	0.999	0.999	DC	NA	enhancer	union	heart	rat
peak_2249	chr1:133879559	chr13:50793009	chr13:50793009	0.999	0.999	DC	NA	enhancer	union	heart	rat
peak_2250	chr1:133889680	chr13:50802734	chr13:50802734	1	1	DC	NA	enhancer	union	heart	rat
peak_2251	chr1:133906657	chr13:50822733	chr13:50822733	1	1	DC	NA	enhancer	union	heart	rat
peak_1449	chr1:133965149	chr13:50874762	chr13:50874762	1	1	DC	NA	enhancer	union	heart	rat
peak_2253	chr1:133973887	chr13:50883297	chr13:50883297	1	1	DC	NA	enhancer	union	heart	rat
peak_2255	chr1:133981175	chr13:50890633	chr13:50890633	1	1	DC	NA	enhancer	union	heart	rat
peak_1453	chr1:133983266	chr13:50892726	chr13:50892726	1	1	DC	NA	enhancer	union	heart	rat
peak_2256	chr1:133988749	chr13:50898580	chr13:50898580	1	1	DC	NA	enhancer	union	heart	rat
peak_2257	chr1:133991333	chr13:50901474	chr13:50901474	1	1	DC	NA	enhancer	union	heart	rat
peak_2258	chr1:133999301	chr13:50909441	chr13:50909441	1	1	DC	NA	enhancer	union	heart	rat
peak_2259	chr1:134001097	chr13:50911153	chr13:50911153	1	1	DC	NA	enhancer	union	heart	rat
peak_2261	chr1:134010923	chr13:50921032	chr13:50921032	1	1	DC	NA	enhancer	union	heart	rat
peak_2262	chr1:134014790	chr13:50924806	chr13:50924806	1	1	DC	NA	enhancer	union	heart	rat
peak_2263	chr1:134020807	chr13:50930146	chr13:50930146	1	1	DC	NA	enhancer	union	heart	rat
peak_2264	chr1:134024584	chr13:50933881	chr13:50933881	1	1	DC	NA	enhancer	union	heart	rat
peak_2265	chr1:134027085	chr13:50936372	chr13:50936388	0.998	1	DC	NA	enhancer	union	heart	rat
peak_2268	chr1:134079578	chr13:50994911	chr13:50994911	1	1	DC	NA	enhancer	union	heart	rat
peak_2271	chr1:134121791	chr13:51034853	chr13:51034853	1	1	DC	NA	enhancer	union	heart	rat
peak_2272	chr1:134123588	chr13:51036676	chr13:51036676	1	1	DC	NA	enhancer	union	heart	rat
peak_2273	chr1:134124292	chr13:51037374	chr13:51037374	1	1	DC	NA	enhancer	union	heart	rat
peak_2274	chr1:134133590	chr13:51046525	chr13:51046525	1	1	DC	NA	enhancer	union	heart	rat
peak_2276	chr1:134150026	chr13:51063281	chr13:51063281	1	1	DC	NA	enhancer	union	heart	rat
peak_2278	chr1:134172115	chr13:51085580	chr13:51085580	1	1	DC	NA	enhancer	union	heart	rat
peak_2279	chr1:134226944	chr13:51137265	chr13:51137265	1	1	DC	NA	enhancer	union	heart	rat
peak_2280	chr1:134230695	chr13:51142272	chr13:51142272	1	1	DC	NA	enhancer	union	heart	rat
peak_2281	chr1:134266803	chr13:51177405	chr13:51177405	1	1	DC	NA	enhancer	union	heart	rat
peak_2282	chr1:134270131	chr13:51180938	chr13:51180938	1	1	DC	NA	enhancer	union	heart	rat
peak_2283	chr1:134272485	chr13:51183324	chr13:51183324	1	1	DC	NA	enhancer	union	heart	rat
peak_2285	chr1:134309778	chr13:51212541	chr13:51212541	1	1	DC	NA	enhancer	union	heart	rat
peak_1476	chr1:134351876	chr13:51251225	chr13:51251225	0.999	0.999	DC	NA	enhancer	union	heart	rat
peak_2290	chr1:134354240	chr13:51254265	chr13:51254265	1	1	DC	NA	enhancer	union	heart	rat
peak_2293	chr1:134441153	chr13:51336852	chr13:51336852	1	1	DC	NA	enhancer	union	heart	rat
peak_2294	chr1:134444499	chr13:51340395	chr13:51340395	1	1	DC	NA	enhancer	union	heart	rat
peak_2295	chr1:134446552	chr13:51341512	chr13:51341512	1	1	DC	NA	enhancer	union	heart	rat
peak_1483	chr1:134483724	chr13:51380603	chr13:51380603	1	1	DC	NA	enhancer	union	heart	rat
peak_2297	chr1:134484756	chr13:51381632	chr13:51381632	1	1	DC	NA	enhancer	union	heart	rat
peak_2299	chr1:134574381	chr13:51469608	chr13:51469608	1	1	DC	NA	enhancer	union	heart	rat
peak_2300	chr1:134632810	chr13:51529930	chr13:51529930	1	1	DC	NA	enhancer	union	heart	rat
peak_2301	chr1:134637017	chr13:51534196	chr13:51534196	1	1	DC	NA	enhancer	union	heart	rat
peak_2302	chr1:134669879	chr13:51570886	chr13:51570886	0.999	0.999	DC	NA	enhancer	union	heart	rat
peak_2304	chr1:134681820	chr13:51582837	chr13:51582837	1	1	DC	NA	enhancer	union	heart	rat
peak_2305	chr1:134705923	chr13:51606412	chr13:51606412	1	1	DC	NA	enhancer	union	heart	rat
peak_2307	chr1:134731594	chr13:51630604	chr13:51630604	1	1	DC	NA	enhancer	union	heart	rat
peak_2308	chr1:134744584	chr13:51645404	chr13:51645404	1	1	DC	NA	enhancer	union	heart	rat
peak_2313	chr1:134915513	chr13:51816048	chr13:51816048	1	1	DC	NA	enhancer	union	heart	rat
peak_2315	chr1:134948945	chr13:51848759	chr13:51848759	1	1	DC	NA	enhancer	union	heart	rat
peak_2316	chr1:135011381	chr13:51909229	chr13:51909229	1	1	DC	NA	enhancer	union	heart	rat
peak_2317	chr1:135023102	chr13:51921387	chr13:51921387	1	1	DC	NA	enhancer	union	heart	rat
peak_2324	chr1:135060336	chr13:51958748	chr13:51958748	1	1	DC	NA	enhancer	union	heart	rat
peak_2330	chr1:135127426	chr13:52021535	chr13:52021535	1	1	DC	NA	enhancer	union	heart	rat
peak_2331	chr1:135132699	chr13:52026586	chr13:52026586	1	1	DC	NA	enhancer	union	heart	rat
peak_2332	chr1:135178622	chr13:52081376	chr13:52081376	1	1	DC	NA	enhancer	union	heart	rat
peak_1507	chr1:135186973	chr13:52089491	chr13:52089491	1	1	DC	NA	enhancer	union	heart	rat
peak_2338	chr1:135296118	chr13:52190009	chr13:52190009	1	1	DC	NA	enhancer	union	heart	rat
peak_2339	chr1:135296986	chr13:52190851	chr13:52190851	1	1	DC	NA	enhancer	union	heart	rat
peak_2341	chr1:135306496	chr13:52201211	chr13:52201211	1	1	DC	NA	enhancer	union	heart	rat
peak_2342	chr1:135338939	chr13:52235177	chr13:52235177	1	1	DC	NA	enhancer	union	heart	rat
peak_2345	chr1:135407761	chr13:52307323	chr13:52307323	1	1	DC	NA	enhancer	union	heart	rat
peak_1516	chr1:135452439	chr13:52351935	chr13:52351935	1	1	DC	NA	enhancer	union	heart	rat
peak_2349	chr1:135472695	chr13:52371788	chr13:52371788	1	1	DC	NA	enhancer	union	heart	rat
peak_1522	chr1:135547787	chr13:52447146	chr13:52447146	1	1	DC	NA	enhancer	union	heart	rat
peak_2354	chr1:135559460	chr13:52458756	chr13:52458756	1	1	DC	NA	enhancer	union	heart	rat
peak_2356	chr1:135587457	chr13:52483313	chr13:52483313	1	1	DC	NA	enhancer	union	heart	rat
peak_2357	chr1:135598359	chr13:52496741	chr13:52496741	1	1	DC	NA	enhancer	union	heart	rat
peak_2359	chr1:135627294	chr13:52525610	chr13:52525610	1	1	DC	NA	enhancer	union	heart	rat
peak_2360	chr1:135628546	chr13:52526742	chr13:52526742	1	1	DC	NA	enhancer	union	heart	rat
peak_2361	chr1:135639003	chr13:52536507	chr13:52536507	1	1	DC	NA	enhancer	union	heart	rat
peak_2362	chr1:135642825	chr13:52540488	chr13:52540488	1	1	DC	NA	enhancer	union	heart	rat
peak_2363	chr1:135647400	chr13:52544481	chr13:52544481	1	1	DC	NA	enhancer	union	heart	rat
peak_2366	chr1:135659786	chr13:52556598	chr13:52556598	1	1	DC	NA	enhancer	union	heart	rat
peak_2367	chr1:135662162	chr13:52558930	chr13:52558930	1	1	DC	NA	enhancer	union	heart	rat
peak_2368	chr1:135667263	chr13:52563822	chr13:52563822	1	1	DC	NA	enhancer	union	heart	rat
peak_2369	chr1:135668936	chr13:52565223	chr13:52565223	1	1	DC	NA	enhancer	union	heart	rat
peak_2370	chr1:135680850	chr13:52575905	chr13:52575905	1	1	DC	NA	enhancer	union	heart	rat
peak_2371	chr1:135683070	chr13:52578050	chr13:52578050	1	1	DC	NA	enhancer	union	heart	rat
peak_2374	chr1:135698803	chr13:52594174	chr13:52594174	1	1	DC	NA	enhancer	union	heart	rat
peak_1541	chr1:135715743	chr13:52612896	chr13:52612896	1	1	DC	NA	enhancer	union	heart	rat
peak_2378	chr1:135716672	chr13:52614077	chr13:52614077	1	1	DC	NA	enhancer	union	heart	rat
peak_2379	chr1:135717752	chr13:52615256	chr13:52615256	1	1	DC	NA	enhancer	union	heart	rat
peak_1543	chr1:135721710	chr13:52619318	chr13:52619318	1	1	DC	NA	enhancer	union	heart	rat
peak_2380	chr1:135722301	chr13:52619937	chr13:52619937	1	1	DC	NA	enhancer	union	heart	rat
peak_2383	chr1:135739168	chr13:52637690	chr13:52637690	1	1	DC	NA	enhancer	union	heart	rat
peak_2384	chr1:135741001	chr13:52639311	chr13:52639311	1	1	DC	NA	enhancer	union	heart	rat
peak_2386	chr1:135756829	chr13:52655591	chr13:52655591	1	1	DC	NA	enhancer	union	heart	rat
peak_2388	chr1:135775006	chr13:52675342	chr13:52675342	1	1	DC	NA	enhancer	union	heart	rat
peak_2389	chr1:135778639	chr13:52679607	chr13:52679607	1	1	DC	NA	enhancer	union	heart	rat
peak_1551	chr1:135780273	chr13:52681253	chr13:52681253	1	1	DC	NA	enhancer	union	heart	rat
peak_2391	chr1:135789869	chr13:52691159	chr13:52691159	1	1	DC	NA	enhancer	union	heart	rat
peak_2392	chr1:135793471	chr13:52694720	chr13:52694720	1	1	DC	NA	enhancer	union	heart	rat
peak_2394	chr1:135846932	chr13:52752988	chr13:52752988	1	1	DC	NA	enhancer	union	heart	rat
peak_2397	chr1:135869526	chr13:52773836	chr13:52773836	1	1	DC	NA	enhancer	union	heart	rat
peak_1557	chr1:135870042	chr13:52774265	chr13:52774265	1	1	DC	NA	enhancer	union	heart	rat
peak_2402	chr1:135939975	chr13:52845544	chr13:52845544	1	1	DC	NA	enhancer	union	heart	rat
peak_2403	chr1:135942801	chr13:52848521	chr13:52848521	1	1	DC	NA	enhancer	union	heart	rat
peak_2406	chr1:135979376	chr13:52888474	chr13:52888474	1	1	DC	NA	enhancer	union	heart	rat
peak_2408	chr1:135991935	chr13:52901374	chr13:52901374	1	1	DC	NA	enhancer	union	heart	rat
peak_2410	chr1:136030917	chr13:52940787	chr13:52940787	1	1	DC	NA	enhancer	union	heart	rat
peak_2412	chr1:136048722	chr13:52966082	chr13:52966082	1	1	DC	NA	enhancer	union	heart	rat
peak_2413	chr1:136054833	chr13:52972479	chr13:52972479	1	1	DC	NA	enhancer	union	heart	rat
peak_2415	chr1:136061500	chr13:52978820	chr13:52978820	1	1	DC	NA	enhancer	union	heart	rat
peak_2416	chr1:136063056	chr13:52980319	chr13:52980319	1	1	DC	NA	enhancer	union	heart	rat
peak_2417	chr1:136065650	chr13:52983347	chr13:52983347	0.999	0.999	DC	NA	enhancer	union	heart	rat
peak_2418	chr1:136067869	chr13:52985472	chr13:52985472	1	1	DC	NA	enhancer	union	heart	rat
peak_2419	chr1:136070302	chr13:52987960	chr13:52987960	1	1	DC	NA	enhancer	union	heart	rat
peak_1571	chr1:136098040	chr13:53018906	chr13:53018906	1	1	DC	NA	enhancer	union	heart	rat
peak_2424	chr1:136156421	chr13:53103238	chr13:53103238	1	1	DC	NA	enhancer	union	heart	rat
peak_2426	chr1:136188058	chr13:53136697	chr13:53136697	1	1	DC	NA	enhancer	union	heart	rat
peak_1575	chr1:136253846	chr13:53208820	chr13:53208820	1	1	DC	NA	enhancer	union	heart	rat
peak_2432	chr1:136355585	chr13:53312324	chr13:53312324	1	1	DC	NA	enhancer	union	heart	rat
peak_2436	chr1:136468531	chr13:53435485	chr13:53435485	1	1	DC	NA	enhancer	union	heart	rat
peak_1583	chr1:136483754	chr13:53452216	chr13:53452216	1	1	DC	NA	enhancer	union	heart	rat
peak_2439	chr1:136489845	chr13:53457352	chr13:53457352	0.96	0.96	IC	NA	enhancer	union	heart	rat
peak_2440	chr1:136498161	chr13:53466755	chr13:53466755	0.999	0.999	DC	NA	enhancer	union	heart	rat
peak_2441	chr1:136505894	chr13:53472941	chr13:53472941	1	1	DC	NA	enhancer	union	heart	rat
peak_2442	chr1:136516734	chr13:53483224	chr13:53483224	1	1	DC	NA	enhancer	union	heart	rat
peak_2444	chr1:136589899	chr13:53562976	chr13:53562976	1	1	DC	NA	enhancer	union	heart	rat
peak_2447	chr1:136623848	chr13:53599096	chr13:53599096	1	1	DC	NA	enhancer	union	heart	rat
peak_2448	chr1:136626338	chr13:53602280	chr13:53602280	1	1	DC	NA	enhancer	union	heart	rat
peak_2449	chr1:136635320	chr13:53610034	chr13:53610034	1	1	DC	NA	enhancer	union	heart	rat
peak_2450	chr1:136696770	chr13:53673124	chr13:53673124	0.999	0.999	DC	NA	enhancer	union	heart	rat
peak_2451	chr1:136796862	chr13:53778390	chr13:53778390	1	1	DC	NA	enhancer	union	heart	rat
peak_2453	chr1:136876877	chr13:53859679	chr13:53859679	1	1	DC	NA	enhancer	union	heart	rat
peak_2460	chr1:137226100	chr13:54242913	chr13:54242913	1	1	DC	NA	enhancer	union	heart	rat
peak_2461	chr1:137251832	chr13:54272948	chr13:54272948	1	1	DC	NA	enhancer	union	heart	rat
peak_2462	chr1:137488560	chr13:54538993	chr13:54538993	1	1	DC	NA	enhancer	union	heart	rat
peak_2463	chr1:137489453	chr13:54539899	chr13:54539899	1	1	DC	NA	enhancer	union	heart	rat
peak_2464	chr1:137577991	chr13:54618067	chr13:54618067	1	1	DC	NA	enhancer	union	heart	rat
peak_2465	chr1:137584934	chr13:54627148	chr13:54627148	1	1	DC	NA	enhancer	union	heart	rat
peak_2466	chr1:137728662	chr13:54789193	chr13:54789193	1	1	DC	NA	enhancer	union	heart	rat
peak_2467	chr1:137730081	chr13:54790665	chr13:54790665	1	1	DC	NA	enhancer	union	heart	rat
peak_2470	chr1:137855804	chr13:54914477	chr13:54914477	1	1	DC	NA	enhancer	union	heart	rat
peak_1598	chr1:138351711	chr13:55416883	chr13:55416883	0.999	0.999	DC	NA	enhancer	union	heart	rat
peak_1599	chr1:138478203	chr13:55553028	chr13:55553028	0.983	0.983	DC	NA	enhancer	union	heart	rat
peak_2480	chr1:138499644	chr13:55572153	chr13:55572153	1	1	DC	NA	enhancer	union	heart	rat
peak_2483	chr1:138537206	chr13:55609196	chr13:55609196	0.998	0.998	DC	NA	enhancer	union	heart	rat
peak_2486	chr1:138680265	chr13:55789928	chr13:55789928	0.979	0.979	DC	NA	enhancer	union	heart	rat
peak_2494	chr1:138834201	chr13:55944010	chr13:55944010	1	1	DC	NA	enhancer	union	heart	rat
peak_2495	chr1:138840067	chr13:55949872	chr13:55949872	1	1	DC	NA	enhancer	union	heart	rat
peak_2496	chr1:138856690	chr13:55973329	chr13:55973329	1	1	DC	NA	enhancer	union	heart	rat
peak_2503	chr1:139304789	chr13:56462844	chr13:56462844	1	1	DC	NA	enhancer	union	heart	rat
peak_2504	chr1:139307250	chr13:56464370	chr13:56464370	0.905	0.905	IC	NA	enhancer	union	heart	rat
peak_2507	chr1:139366329	chr13:56530359	chr13:56530359	1	1	DC	NA	enhancer	union	heart	rat
peak_2511	chr1:140195248	chr13:57158431	chr13:57158431	0.988	0.988	DC	NA	enhancer	union	heart	rat
peak_2514	chr1:141991967	chr13:58821719	chr13:58821719	1	1	DC	NA	enhancer	union	heart	rat
peak_2519	chr1:143379651	chr13:60282316	chr13:60282316	1	1	DC	NA	enhancer	union	heart	rat
peak_1620	chr1:143400234	chr13:60304149	chr13:60304149	1	1	DC	NA	enhancer	union	heart	rat
peak_2525	chr1:143649806	chr13:60564841	chr13:60564841	1	1	DC	NA	enhancer	union	heart	rat
peak_2531	chr1:143882508	chr13:60851728	chr13:60851728	1	1	DC	NA	enhancer	union	heart	rat
peak_2532	chr1:143931768	chr13:60897777	chr13:60897777	1	1	DC	NA	enhancer	union	heart	rat
peak_1630	chr1:144182222	chr13:61112556	chr13:61112556	1	1	DC	NA	enhancer	union	heart	rat
peak_2536	chr1:146600737	NA	chr7:129746778	0	0.95	IC	NA	enhancer	union	heart	rat
peak_1635	chr1:147134887	chr13:64408974	chr13:64408974	1	1	DC	NA	enhancer	union	heart	rat
peak_2538	chr1:149286943	chr13:66593075	chr13:66593075	1	1	DC	NA	enhancer	union	heart	rat
peak_2540	chr1:149722669	chr13:67079398	chr13:67079398	1	1	DC	NA	enhancer	union	heart	rat
peak_2542	chr1:149903210	chr13:67285598	chr13:67285598	1	1	DC	NA	enhancer	union	heart	rat
peak_1642	chr1:150635444	chr13:68127742	chr13:68127742	1	1	DC	NA	enhancer	union	heart	rat
peak_2548	chr1:150766027	chr13:68259002	chr13:68259002	1	1	DC	NA	enhancer	union	heart	rat
peak_2549	chr1:150809611	chr13:68301906	chr13:68301906	1	1	DC	NA	enhancer	union	heart	rat
peak_1648	chr1:150916878	chr13:68418250	chr13:68418250	1	1	DC	NA	enhancer	union	heart	rat
peak_2557	chr1:150921289	chr13:68423553	chr13:68423553	1	1	DC	NA	enhancer	union	heart	rat
peak_2558	chr1:150938266	chr13:68440620	chr13:68440620	1	1	DC	NA	enhancer	union	heart	rat
peak_2559	chr1:150954846	chr13:68455889	chr13:68455889	1	1	DC	NA	enhancer	union	heart	rat
peak_2560	chr1:150955975	chr13:68457049	chr13:68457049	1	1	DC	NA	enhancer	union	heart	rat
peak_2561	chr1:150972043	chr13:68473909	chr13:68473909	1	1	DC	NA	enhancer	union	heart	rat
peak_2562	chr1:150977458	chr13:68485323	chr13:68485323	1	1	DC	NA	enhancer	union	heart	rat
peak_1654	chr1:151002733	chr13:68517035	chr13:68517035	1	1	DC	NA	enhancer	union	heart	rat
peak_2564	chr1:151005967	chr13:68520510	chr13:68520510	1	1	DC	NA	enhancer	union	heart	rat
peak_2565	chr1:151007550	chr13:68522251	chr13:68522251	1	1	DC	NA	enhancer	union	heart	rat
peak_2566	chr1:151020453	chr13:68532899	chr13:68532899	1	1	DC	NA	enhancer	union	heart	rat
peak_2567	chr1:151032816	chr13:68544740	chr13:68544740	1	1	DC	NA	enhancer	union	heart	rat
peak_2569	chr1:151053558	chr13:68565669	chr13:68565669	1	1	DC	NA	enhancer	union	heart	rat
peak_2570	chr1:151058263	chr5:88152789	chr5:88152789	1	1	DC	NA	enhancer	union	heart	rat
peak_2577	chr1:151085821	chr5:88148624	chr5:88148624	1	1	DC	NA	enhancer	union	heart	rat
peak_2578	chr1:151112577	chr13:68599319	chr13:68599319	1	1	DC	NA	enhancer	union	heart	rat
peak_2579	chr1:151126820	chr13:68612456	chr13:68612456	0.999	0.999	DC	NA	enhancer	union	heart	rat
peak_1665	chr1:151163431	chr13:68649943	chr13:68649943	1	1	DC	NA	enhancer	union	heart	rat
peak_2580	chr1:151214256	chr13:68695535	chr13:68695535	1	1	DC	NA	enhancer	union	heart	rat
peak_2581	chr1:151214856	chr13:68696165	chr13:68696165	1	1	DC	NA	enhancer	union	heart	rat
peak_2585	chr1:151247551	chr13:68732270	chr13:68732270	1	1	DC	NA	enhancer	union	heart	rat
peak_2593	chr1:151466872	chr13:68971353	chr13:68971353	1	1	DC	NA	enhancer	union	heart	rat
peak_2594	chr1:151492465	chr13:68995824	chr13:68995824	1	1	DC	NA	enhancer	union	heart	rat
peak_2597	chr1:151562693	chr13:69069762	chr13:69069762	1	1	DC	NA	enhancer	union	heart	rat
peak_1678	chr1:151582007	chr13:69089612	chr13:69089612	1	1	DC	NA	enhancer	union	heart	rat
peak_2599	chr1:151585297	chr13:69093380	chr13:69093380	1	1	DC	NA	enhancer	union	heart	rat
peak_1680	chr1:151766224	chr13:69263867	chr13:69263867	1	1	DC	NA	enhancer	union	heart	rat
peak_2602	chr1:151776012	chr13:69273250	chr13:69273250	1	1	DC	NA	enhancer	union	heart	rat
peak_2604	chr1:151815955	chr13:69313937	chr13:69313937	1	1	DC	NA	enhancer	union	heart	rat
peak_2605	chr1:151819193	chr13:69317407	chr13:69317407	1	1	DC	NA	enhancer	union	heart	rat
peak_2606	chr1:151829486	chr13:69327695	chr13:69327695	1	1	DC	NA	enhancer	union	heart	rat
peak_2612	chr1:152040602	chr13:69560958	chr13:69560958	1	1	DC	NA	enhancer	union	heart	rat
peak_2613	chr1:152244300	chr13:69762936	chr13:69762936	1	1	DC	NA	enhancer	union	heart	rat
peak_2614	chr1:152245137	chr13:69763796	chr13:69763796	1	1	DC	NA	enhancer	union	heart	rat
peak_2618	chr1:152293491	chr13:69814071	chr13:69814071	1	1	DC	NA	enhancer	union	heart	rat
peak_2619	chr1:152333439	chr13:69852236	chr13:69852236	1	1	DC	NA	enhancer	union	heart	rat
peak_2620	chr1:152337694	chr13:69858415	chr13:69858415	1	1	DC	NA	enhancer	union	heart	rat
peak_2621	chr1:152373515	chr13:69887199	chr13:69887199	1	1	DC	NA	enhancer	union	heart	rat
peak_2623	chr1:152399178	chr13:69915738	chr13:69915738	1	1	DC	NA	enhancer	union	heart	rat
peak_2624	chr1:152400919	chr13:69917477	chr13:69917477	1	1	DC	NA	enhancer	union	heart	rat
peak_2625	chr1:152404186	chr13:69921598	chr13:69921598	1	1	DC	NA	enhancer	union	heart	rat
peak_2626	chr1:152407513	chr13:69924216	chr13:69924216	1	1	DC	NA	enhancer	union	heart	rat
peak_2627	chr1:152408717	chr13:69925432	chr13:69925432	1	1	DC	NA	enhancer	union	heart	rat
peak_2628	chr1:152432192	chr13:69947996	chr13:69947996	1	1	DC	NA	enhancer	union	heart	rat
peak_2629	chr1:152449410	chr13:69964639	chr13:69964639	1	1	DC	NA	enhancer	union	heart	rat
peak_2630	chr1:152465269	chr13:69987237	chr13:69987237	1	1	DC	NA	enhancer	union	heart	rat
peak_2631	chr1:152470675	chr13:69992669	chr13:69992669	1	1	DC	NA	enhancer	union	heart	rat
peak_2632	chr1:152479551	chr13:69999487	chr13:69999487	1	1	DC	NA	enhancer	union	heart	rat
peak_2633	chr1:152485517	chr13:70004737	chr13:70004737	1	1	DC	NA	enhancer	union	heart	rat
peak_2636	chr1:152545677	chr13:70065750	chr13:70065750	1	1	DC	NA	enhancer	union	heart	rat
peak_2637	chr1:152557479	chr13:70077408	chr13:70077408	1	1	DC	NA	enhancer	union	heart	rat
peak_2638	chr1:152558610	chr13:70078606	chr13:70078606	1	1	DC	NA	enhancer	union	heart	rat
peak_2639	chr1:152563287	chr13:70082633	chr13:70082633	1	1	DC	NA	enhancer	union	heart	rat
peak_2640	chr1:152578793	chr13:70111546	chr13:70111546	1	1	DC	NA	enhancer	union	heart	rat
peak_2641	chr1:152603565	chr13:70135194	chr13:70135194	1	1	DC	NA	enhancer	union	heart	rat
peak_2642	chr1:152622398	chr13:70151544	chr13:70151544	1	1	DC	NA	enhancer	union	heart	rat
peak_1703	chr1:152666116	chr13:70206007	chr13:70206007	1	1	DC	NA	enhancer	union	heart	rat
peak_2646	chr1:152666845	chr13:70206642	chr13:70206642	1	1	DC	NA	enhancer	union	heart	rat
peak_2647	chr1:152668698	chr13:70208203	chr13:70208203	1	1	DC	NA	enhancer	union	heart	rat
peak_1705	chr1:152675892	chr13:70216745	chr13:70216745	1	1	DC	NA	enhancer	union	heart	rat
peak_2649	chr1:152685796	chr13:70228277	chr13:70228277	1	1	DC	NA	enhancer	union	heart	rat
peak_2650	chr1:152691089	chr13:70234387	chr13:70234387	1	1	DC	NA	enhancer	union	heart	rat
peak_2651	chr1:152693809	chr13:70237236	chr13:70237236	1	1	DC	NA	enhancer	union	heart	rat
peak_1711	chr1:152832164	chr13:70380779	chr13:70380779	1	1	DC	NA	enhancer	union	heart	rat
peak_2657	chr1:152911420	chr13:70467889	chr13:70467889	1	1	DC	NA	enhancer	union	heart	rat
peak_2658	chr1:152916016	chr13:70472363	chr13:70472363	1	1	DC	NA	enhancer	union	heart	rat
peak_2659	chr1:152924011	chr13:70480215	chr13:70480215	1	1	DC	NA	enhancer	union	heart	rat
peak_2660	chr1:152947517	chr13:70514018	chr13:70514018	1	1	DC	NA	enhancer	union	heart	rat
peak_2662	chr1:152967821	chr13:70530444	chr13:70530444	1	1	DC	NA	enhancer	union	heart	rat
peak_2663	chr1:152977384	chr13:70546394	chr13:70546394	1	1	DC	NA	enhancer	union	heart	rat
peak_2664	chr1:153002399	chr13:70570942	chr13:70570942	1	1	DC	NA	enhancer	union	heart	rat
peak_2665	chr1:153005955	chr13:70574883	chr13:70574883	1	1	DC	NA	enhancer	union	heart	rat
peak_2666	chr1:153010402	chr13:70579329	chr13:70579329	1	1	DC	NA	enhancer	union	heart	rat
peak_2667	chr1:153015571	chr13:70584676	chr13:70584676	1	1	DC	NA	enhancer	union	heart	rat
peak_2668	chr1:153016780	chr13:70585937	chr13:70585937	1	1	DC	NA	enhancer	union	heart	rat
peak_2669	chr1:153029418	chr13:70598032	chr13:70598032	1	1	DC	NA	enhancer	union	heart	rat
peak_2670	chr1:153048388	chr13:70614434	chr13:70614434	1	1	DC	NA	enhancer	union	heart	rat
peak_2671	chr1:153049260	chr13:70615331	chr13:70615331	1	1	DC	NA	enhancer	union	heart	rat
peak_2672	chr1:153050708	chr13:70616187	chr13:70616187	1	1	DC	NA	enhancer	union	heart	rat
peak_2674	chr1:153078092	chr13:70639434	chr13:70639434	1	1	DC	NA	enhancer	union	heart	rat
peak_2675	chr1:153140991	chr13:70710010	chr13:70710010	1	1	DC	NA	enhancer	union	heart	rat
peak_2676	chr1:153142804	chr13:70711879	chr13:70711879	1	1	DC	NA	enhancer	union	heart	rat
peak_2677	chr1:153150548	chr13:70719572	chr13:70719572	1	1	DC	NA	enhancer	union	heart	rat
peak_2678	chr1:153153927	chr13:70722871	chr13:70722871	1	1	DC	NA	enhancer	union	heart	rat
peak_2679	chr1:153156392	chr13:70725920	chr13:70725920	1	1	DC	NA	enhancer	union	heart	rat
peak_2680	chr1:153168127	chr13:70738291	chr13:70738291	1	1	DC	NA	enhancer	union	heart	rat
peak_2681	chr1:153196828	chr13:70771464	chr13:70771463	0.999	0.999	DC	NA	enhancer	union	heart	rat
peak_2683	chr1:153262638	chr13:70842057	chr13:70842057	1	1	DC	NA	enhancer	union	heart	rat
peak_2684	chr1:153277714	chr13:70842066	chr13:70842066	1	1	DC	NA	enhancer	union	heart	rat
peak_2685	chr1:153300807	chr13:70851899	chr13:70851899	1	1	DC	NA	enhancer	union	heart	rat
peak_2689	chr1:153408153	chr13:70963080	chr13:70963080	1	1	DC	NA	enhancer	union	heart	rat
peak_2690	chr1:153418895	chr13:70975499	chr13:70975499	1	1	DC	NA	enhancer	union	heart	rat
peak_2695	chr1:153461678	chr13:71020349	chr13:71020349	1	1	DC	NA	enhancer	union	heart	rat
peak_2696	chr1:153474767	chr13:71033010	chr13:71033010	1	1	DC	NA	enhancer	union	heart	rat
peak_2698	chr1:153518107	chr13:71074697	chr13:71074697	1	1	DC	NA	enhancer	union	heart	rat
peak_2699	chr1:153528864	chr13:71086700	chr13:71086700	1	1	DC	NA	enhancer	union	heart	rat
peak_2703	chr1:153579297	chr13:71147645	chr13:71147645	1	1	DC	NA	enhancer	union	heart	rat
peak_1736	chr1:153606619	chr13:71170830	chr13:71170830	1	1	DC	NA	enhancer	union	heart	rat
peak_2712	chr1:153798564	chr13:71352612	chr13:71352612	1	1	DC	NA	enhancer	union	heart	rat
peak_2713	chr1:153838094	chr13:71398514	chr13:71398514	1	1	DC	NA	enhancer	union	heart	rat
peak_2714	chr1:153854251	chr13:71418548	chr13:71418548	1	1	DC	NA	enhancer	union	heart	rat
peak_2716	chr1:153908474	chr13:71469175	chr13:71469175	1	1	DC	NA	enhancer	union	heart	rat
peak_2717	chr1:153909822	chr13:71470506	chr13:71470506	1	1	DC	NA	enhancer	union	heart	rat
peak_1748	chr1:153918864	chr13:71486664	chr13:71486664	1	1	DC	NA	enhancer	union	heart	rat
peak_1750	chr1:153993977	chr13:71575395	chr13:71575395	1	1	DC	NA	enhancer	union	heart	rat
peak_1752	chr1:154026153	chr13:71600552	chr13:71600552	1	1	DC	NA	enhancer	union	heart	rat
peak_2724	chr1:154076996	chr13:71652541	chr13:71652541	1	1	DC	NA	enhancer	union	heart	rat
peak_2728	chr1:154662115	chr13:72426296	chr13:72426296	1	1	DC	NA	enhancer	union	heart	rat
peak_2730	chr1:154760134	chr13:72534811	chr13:72534811	1	1	DC	NA	enhancer	union	heart	rat
peak_2732	chr1:154886951	chr13:72644664	chr13:72644664	1	1	DC	NA	enhancer	union	heart	rat
peak_2733	chr1:154901744	chr13:72663368	chr13:72663368	1	1	DC	NA	enhancer	union	heart	rat
peak_2734	chr1:154903485	chr13:72665099	chr13:72665099	0.999	0.999	DC	NA	enhancer	union	heart	rat
peak_2735	chr1:154905064	chr13:72666631	chr13:72666631	1	1	DC	NA	enhancer	union	heart	rat
peak_2736	chr1:154906866	chr13:72669124	chr13:72669124	1	1	DC	NA	enhancer	union	heart	rat
peak_2737	chr1:154915210	chr13:72683860	chr13:72683860	1	1	DC	NA	enhancer	union	heart	rat
peak_2738	chr1:154916279	chr13:72684791	chr13:72684791	1	1	DC	NA	enhancer	union	heart	rat
peak_2739	chr1:154924872	chr13:72693638	chr13:72693638	1	1	DC	NA	enhancer	union	heart	rat
peak_2740	chr1:154926148	chr13:72695011	chr13:72695011	1	1	DC	NA	enhancer	union	heart	rat
peak_2741	chr1:154928794	chr13:72697673	chr13:72697673	1	1	DC	NA	enhancer	union	heart	rat
peak_2742	chr1:154935439	chr13:72703520	chr13:72703520	1	1	DC	NA	enhancer	union	heart	rat
peak_2743	chr1:154959311	chr13:72727476	chr13:72727476	1	1	DC	NA	enhancer	union	heart	rat
peak_2745	chr1:154962503	chr13:72730696	chr13:72730696	1	1	DC	NA	enhancer	union	heart	rat
peak_2746	chr1:154968366	chr13:72736251	chr13:72736251	1	1	DC	NA	enhancer	union	heart	rat
peak_2747	chr1:154969461	chr13:72737364	chr13:72737364	1	1	DC	NA	enhancer	union	heart	rat
peak_2749	chr1:154984346	chr13:72753636	chr13:72753636	0.999	0.999	DC	NA	enhancer	union	heart	rat
peak_2750	chr1:154989888	chr13:72758900	chr13:72758900	1	1	DC	NA	enhancer	union	heart	rat
peak_2751	chr1:155010830	chr13:72778242	chr13:72778242	1	1	DC	NA	enhancer	union	heart	rat
peak_2752	chr1:155022591	chr13:72789902	chr13:72789902	1	1	DC	NA	enhancer	union	heart	rat
peak_2754	chr1:155088458	chr13:72861337	chr13:72861337	1	1	DC	NA	enhancer	union	heart	rat
peak_1776	chr1:155091323	chr13:72864069	chr13:72864069	1	1	DC	NA	enhancer	union	heart	rat
peak_2756	chr1:155100103	chr13:72872315	chr13:72872315	1	1	DC	NA	enhancer	union	heart	rat
peak_2757	chr1:155105828	chr13:72878264	chr13:72878264	1	1	DC	NA	enhancer	union	heart	rat
peak_2758	chr1:155110241	chr13:72882571	chr13:72882571	1	1	DC	NA	enhancer	union	heart	rat
peak_2759	chr1:155113288	chr13:72886078	chr13:72886078	1	1	DC	NA	enhancer	union	heart	rat
peak_2761	chr1:155157421	chr13:72919430	chr13:72919430	1	1	DC	NA	enhancer	union	heart	rat
peak_2765	chr1:155348541	chr13:73115490	chr13:73115490	1	1	DC	NA	enhancer	union	heart	rat
peak_2766	chr1:155380562	chr13:73148695	chr13:73148695	1	1	DC	NA	enhancer	union	heart	rat
peak_2770	chr1:155598130	chr13:73369855	chr13:73369855	1	1	DC	NA	enhancer	union	heart	rat
peak_2771	chr1:155616910	chr13:73389701	chr13:73389701	1	1	DC	NA	enhancer	union	heart	rat
peak_2780	chr1:155946079	chr13:73737189	chr13:73737189	1	1	DC	NA	enhancer	union	heart	rat
peak_1797	chr1:155946812	chr13:73737870	chr13:73737870	1	1	DC	NA	enhancer	union	heart	rat
peak_2781	chr1:155960535	chr13:73750781	chr13:73750781	1	1	DC	NA	enhancer	union	heart	rat
peak_2782	chr1:155996435	chr13:73785285	chr13:73785285	1	1	DC	NA	enhancer	union	heart	rat
peak_1799	chr1:156007543	chr13:73794713	chr13:73794713	1	1	DC	NA	enhancer	union	heart	rat
peak_2785	chr1:156040669	chr13:73828594	chr13:73828594	1	1	DC	NA	enhancer	union	heart	rat
peak_2786	chr1:156044115	chr13:73832624	chr13:73832624	1	1	DC	NA	enhancer	union	heart	rat
peak_2787	chr1:156045182	chr13:73833746	chr13:73833746	1	1	DC	NA	enhancer	union	heart	rat
peak_2788	chr1:156050444	chr13:73838750	chr13:73838750	1	1	DC	NA	enhancer	union	heart	rat
peak_2789	chr1:156057199	chr13:73846168	chr13:73846168	0.977	0.977	IC	NA	enhancer	union	heart	rat
peak_2790	chr1:156058427	chr13:73847076	chr13:73847076	1	1	DC	NA	enhancer	union	heart	rat
peak_2792	chr1:156091097	chr13:73880768	chr13:73880768	1	1	DC	NA	enhancer	union	heart	rat
peak_2795	chr1:156248346	chr13:74024142	chr13:74024142	1	1	DC	NA	enhancer	union	heart	rat
peak_2808	chr1:156569629	chr13:74356410	chr13:74356410	1	1	DC	NA	enhancer	union	heart	rat
peak_2809	chr1:156572894	chr13:74359834	chr13:74359834	1	1	DC	NA	enhancer	union	heart	rat
peak_2810	chr1:156577950	chr13:74366118	chr13:74366118	0.964	0.964	IC	NA	enhancer	union	heart	rat
peak_2811	chr1:156580113	chr13:74367913	chr13:74367913	0.992	0.992	DC	NA	enhancer	union	heart	rat
peak_2812	chr1:156606780	chr13:74393561	chr13:74393561	1	1	DC	NA	enhancer	union	heart	rat
peak_2813	chr1:156641269	chr13:74428430	chr13:74428430	1	1	DC	NA	enhancer	union	heart	rat
peak_2817	chr1:156784063	chr13:74577078	chr13:74577078	1	1	DC	NA	enhancer	union	heart	rat
peak_2818	chr1:156792032	chr13:74586062	chr13:74586062	1	1	DC	NA	enhancer	union	heart	rat
peak_2821	chr1:156813384	chr13:74608828	chr13:74608828	1	1	DC	NA	enhancer	union	heart	rat
peak_1828	chr1:156814379	chr13:74609796	chr13:74609796	1	1	DC	NA	enhancer	union	heart	rat
peak_2822	chr1:156815311	chr13:74611011	chr13:74611011	1	1	DC	NA	enhancer	union	heart	rat
peak_2823	chr1:156821745	chr13:74617019	chr13:74617019	0.989	0.989	DC	NA	enhancer	union	heart	rat
peak_2824	chr1:156836038	chr13:74631064	chr13:74631064	1	1	DC	NA	enhancer	union	heart	rat
peak_2825	chr1:156866906	chr13:74671736	chr13:74671736	1	1	DC	NA	enhancer	union	heart	rat
peak_2826	chr1:156883115	chr13:74688664	chr13:74688664	1	1	DC	NA	enhancer	union	heart	rat
peak_2828	chr1:156907122	chr13:74712749	chr13:74712749	1	1	DC	NA	enhancer	union	heart	rat
peak_2829	chr1:156909250	chr13:74714893	chr13:74714893	1	1	DC	NA	enhancer	union	heart	rat
peak_2830	chr1:156913859	chr13:74719333	chr13:74719333	1	1	DC	NA	enhancer	union	heart	rat
peak_2832	chr1:156971074	chr13:74774852	chr13:74774852	1	1	DC	NA	enhancer	union	heart	rat
peak_2833	chr1:157007111	chr13:74815963	chr13:74815963	1	1	DC	NA	enhancer	union	heart	rat
peak_2839	chr1:157268132	chr13:75093718	chr13:75093718	1	1	DC	NA	enhancer	union	heart	rat
peak_2840	chr1:157271311	chr13:75098058	chr13:75098058	0.999	0.999	DC	NA	enhancer	union	heart	rat
peak_2841	chr1:157277702	chr13:75104058	chr13:75104058	1	1	DC	NA	enhancer	union	heart	rat
peak_2843	chr1:157307861	chr13:75134295	chr13:75134295	1	1	DC	NA	enhancer	union	heart	rat
peak_2845	chr1:157340435	chr13:75163478	chr13:75163478	1	1	DC	NA	enhancer	union	heart	rat
peak_2847	chr1:157380783	chr13:75201825	chr13:75201825	1	1	DC	NA	enhancer	union	heart	rat
peak_2855	chr1:158124817	chr13:75998161	chr13:75998161	1	1	DC	NA	enhancer	union	heart	rat
peak_2857	chr1:158190198	chr13:76055616	chr13:76055616	1	1	DC	NA	enhancer	union	heart	rat
peak_2860	chr1:158381920	chr13:76251779	chr13:76251779	1	1	DC	NA	enhancer	union	heart	rat
peak_2866	chr1:158950126	chr13:76820981	chr13:76820981	1	1	DC	NA	enhancer	union	heart	rat
peak_1856	chr1:158990872	chr13:76863640	chr13:76863640	1	1	DC	NA	enhancer	union	heart	rat
peak_1860	chr1:159065904	chr13:76949725	chr13:76949725	0.999	0.999	DC	NA	enhancer	union	heart	rat
peak_2873	chr1:159217798	chr13:77121031	chr13:77121031	1	1	DC	NA	enhancer	union	heart	rat
peak_2875	chr1:159271870	chr13:77176862	chr13:77176862	1	1	DC	NA	enhancer	union	heart	rat
peak_2876	chr1:159345447	chr5:35539792	chr5:35539792	1	1	DC	NA	enhancer	union	heart	rat
peak_1865	chr1:159498486	chr13:77421129	chr13:77421129	1	1	DC	NA	enhancer	union	heart	rat
peak_2880	chr1:159514155	chr13:77438445	chr13:77438445	1	1	DC	NA	enhancer	union	heart	rat
peak_2881	chr1:159640498	chr13:77559828	chr13:77559828	1	1	DC	NA	enhancer	union	heart	rat
peak_2883	chr1:159853322	chr13:77766393	chr13:77766393	1	1	DC	NA	enhancer	union	heart	rat
peak_1867	chr1:159877074	chr13:77790006	chr13:77790006	1	1	DC	NA	enhancer	union	heart	rat
peak_2886	chr1:159888235	chr13:77802133	chr13:77802133	1	1	DC	NA	enhancer	union	heart	rat
peak_2887	chr1:159889080	chr13:77802995	chr13:77802995	1	1	DC	NA	enhancer	union	heart	rat
peak_1869	chr1:159889742	chr13:77803459	chr13:77803459	0.983	0.983	DC	NA	enhancer	union	heart	rat
peak_2893	chr1:160153193	chr13:78078492	chr13:78078492	1	1	DC	NA	enhancer	union	heart	rat
peak_2896	chr1:160198313	chr13:78129917	chr13:78129917	1	1	DC	NA	enhancer	union	heart	rat
peak_2898	chr1:160348533	chr13:78267414	chr13:78267414	1	1	DC	NA	enhancer	union	heart	rat
peak_2899	chr1:160359185	chr13:78279343	chr13:78279343	1	1	DC	NA	enhancer	union	heart	rat
peak_2902	chr1:160574576	chr13:78551509	chr13:78551509	0.966	0.966	IC	NA	enhancer	union	heart	rat
peak_2906	chr1:160640206	chr13:78629400	chr13:78629400	1	1	DC	NA	enhancer	union	heart	rat
peak_2907	chr1:160653244	chr13:78637918	chr13:78637918	1	1	DC	NA	enhancer	union	heart	rat
peak_2910	chr1:160727515	chr13:78711065	chr13:78711065	1	1	DC	NA	enhancer	union	heart	rat
peak_2915	chr1:160867740	chr13:78856689	chr13:78856689	0.95	0.95	IC	NA	enhancer	union	heart	rat
peak_2920	chr1:160998441	chr9:734208	chr9:734208	1	1	DC	NA	enhancer	union	heart	rat
peak_2925	chr1:161082134	chr13:79091542	chr13:79091542	0.996	0.996	DC	NA	enhancer	union	heart	rat
peak_2927	chr1:161096599	chr13:79109387	chr13:79109387	0.977	0.977	IC	NA	enhancer	union	heart	rat
peak_2930	chr1:161241308	chr13:79287222	chr13:79287222	1	1	DC	NA	enhancer	union	heart	rat
peak_2935	chr1:161540036	chr13:79636820	chr13:79636820	1	1	DC	NA	enhancer	union	heart	rat
peak_2936	chr1:161540695	chr13:79637490	chr13:79637490	1	1	DC	NA	enhancer	union	heart	rat
peak_2938	chr1:161546026	chr13:79642841	chr13:79642841	1	1	DC	NA	enhancer	union	heart	rat
peak_1901	chr1:161578407	chr13:79661086	chr13:79661086	1	1	DC	NA	enhancer	union	heart	rat
peak_2940	chr1:161579170	chr13:79661876	chr13:79661876	1	1	DC	NA	enhancer	union	heart	rat
peak_2944	chr1:161704536	chr13:79801713	chr13:79801713	1	1	DC	NA	enhancer	union	heart	rat
peak_2945	chr1:161722317	chr13:79819650	chr13:79819650	1	1	DC	NA	enhancer	union	heart	rat
peak_2949	chr1:161804155	chr13:79894359	chr13:79894359	1	1	DC	NA	enhancer	union	heart	rat
peak_2950	chr1:161827578	chr13:79917203	chr13:79917203	1	1	DC	NA	enhancer	union	heart	rat
peak_2951	chr1:161832868	chr13:79922165	chr13:79922165	1	1	DC	NA	enhancer	union	heart	rat
peak_2952	chr1:161843239	chr13:79932504	chr13:79932504	1	1	DC	NA	enhancer	union	heart	rat
peak_2953	chr1:161844871	chr13:79934055	chr13:79934055	1	1	DC	NA	enhancer	union	heart	rat
peak_2954	chr1:161865598	chr13:79955117	chr13:79955117	1	1	DC	NA	enhancer	union	heart	rat
peak_2955	chr1:161868640	chr13:79958239	chr13:79958239	1	1	DC	NA	enhancer	union	heart	rat
peak_2956	chr1:161872105	chr13:79963858	chr13:79963858	1	1	DC	NA	enhancer	union	heart	rat
peak_2957	chr1:161911684	chr13:80000004	chr13:80000004	1	1	DC	NA	enhancer	union	heart	rat
peak_1915	chr1:161922103	chr13:80009140	chr13:80009138	0.999	1	DC	NA	enhancer	union	heart	rat
peak_2959	chr1:161951777	chr13:80033092	chr13:80033092	1	1	DC	NA	enhancer	union	heart	rat
peak_2960	chr1:162011777	chr13:80091750	chr13:80091750	1	1	DC	NA	enhancer	union	heart	rat
peak_2962	chr1:162034982	chr13:80114800	chr13:80114800	1	1	DC	NA	enhancer	union	heart	rat
peak_2965	chr1:162053296	chr13:80133237	chr13:80133237	1	1	DC	NA	enhancer	union	heart	rat
peak_2966	chr1:162071164	chr13:80151043	chr13:80151043	1	1	DC	NA	enhancer	union	heart	rat
peak_2967	chr1:162141361	chr13:80218632	chr13:80218632	1	1	DC	NA	enhancer	union	heart	rat
peak_2968	chr1:162187039	chr13:80256002	chr13:80256002	1	1	DC	NA	enhancer	union	heart	rat
peak_2974	chr1:162417253	chr13:80474441	chr13:80474441	1	1	DC	NA	enhancer	union	heart	rat
peak_2975	chr1:162418385	chr13:80475587	chr13:80475587	1	1	DC	NA	enhancer	union	heart	rat
peak_2977	chr1:162492882	chr13:80541555	chr13:80541555	0.803	0.803	NC	NA	enhancer	union	heart	rat
peak_2980	chr1:163109213	chr13:81182967	chr13:81182967	1	1	DC	NA	enhancer	union	heart	rat
peak_1935	chr1:163738107	chr13:82210556	chr13:82210556	1	1	DC	NA	enhancer	union	heart	rat
peak_1938	chr1:163871386	chr13:82350217	chr13:82350217	1	1	DC	NA	enhancer	union	heart	rat
peak_3003	chr1:164147459	chr13:82619828	chr13:82619828	1	1	DC	NA	enhancer	union	heart	rat
peak_3006	chr1:164219969	chr13:82685201	chr13:82685201	1	1	DC	NA	enhancer	union	heart	rat
peak_3007	chr1:164233230	chr13:82707035	chr13:82707035	1	1	DC	NA	enhancer	union	heart	rat
peak_1947	chr1:164282508	chr13:82754612	chr13:82754612	1	1	DC	NA	enhancer	union	heart	rat
peak_3012	chr1:164289550	chr13:82761493	chr13:82761493	1	1	DC	NA	enhancer	union	heart	rat
peak_3013	chr1:164302591	chr13:82773255	chr13:82773255	1	1	DC	NA	enhancer	union	heart	rat
peak_3014	chr1:164380531	chr13:82846559	chr13:82846559	1	1	DC	NA	enhancer	union	heart	rat
peak_3015	chr1:164715513	chr13:83163558	chr13:83163558	1	1	DC	NA	enhancer	union	heart	rat
peak_3016	chr1:164724147	chr13:83170631	chr13:83170631	1	1	DC	NA	enhancer	union	heart	rat
peak_3017	chr1:164726772	chr13:83173418	chr13:83173418	1	1	DC	NA	enhancer	union	heart	rat
peak_3018	chr1:164821035	chr13:83250689	chr13:83250689	1	1	DC	NA	enhancer	union	heart	rat
peak_3019	chr1:164821974	chr13:83251658	chr13:83251658	1	1	DC	NA	enhancer	union	heart	rat
peak_1955	chr1:164840143	chr13:83268472	chr13:83268472	0.997	0.997	DC	NA	enhancer	union	heart	rat
peak_3021	chr1:164846506	chr13:83278683	chr13:83278683	0.983	0.983	DC	NA	enhancer	union	heart	rat
peak_3022	chr1:164848924	chr13:83280991	chr13:83280991	1	1	DC	NA	enhancer	union	heart	rat
peak_3023	chr1:164874405	chr13:83302971	chr13:83302971	1	1	DC	NA	enhancer	union	heart	rat
peak_3024	chr1:164903561	chr13:83329287	chr13:83329287	1	1	DC	NA	enhancer	union	heart	rat
peak_3025	chr1:164919508	chr13:83346343	chr13:83346343	1	1	DC	NA	enhancer	union	heart	rat
peak_3026	chr1:164932651	chr13:83364814	chr13:83364814	1	1	DC	NA	enhancer	union	heart	rat
peak_3027	chr1:164933365	chr13:83365481	chr13:83365481	1	1	DC	NA	enhancer	union	heart	rat
peak_3028	chr1:164937025	chr13:83369281	chr13:83369281	1	1	DC	NA	enhancer	union	heart	rat
peak_3029	chr1:164938482	chr13:83370588	chr13:83370588	1	1	DC	NA	enhancer	union	heart	rat
peak_3030	chr1:164942583	chr13:83374988	chr13:83374988	1	1	DC	NA	enhancer	union	heart	rat
peak_3031	chr1:164947457	chr13:83382948	chr13:83382948	1	1	DC	NA	enhancer	union	heart	rat
peak_3032	chr1:164948128	chr13:83383540	chr13:83383540	1	1	DC	NA	enhancer	union	heart	rat
peak_3033	chr1:164960250	chr13:83397669	chr13:83397669	1	1	DC	NA	enhancer	union	heart	rat
peak_3035	chr1:165019342	chr13:83455233	chr13:83455233	1	1	DC	NA	enhancer	union	heart	rat
peak_3039	chr1:165109522	chr13:83530696	chr13:83530696	1	1	DC	NA	enhancer	union	heart	rat
peak_3042	chr1:165148291	chr13:83570324	chr13:83570324	1	1	DC	NA	enhancer	union	heart	rat
peak_3043	chr1:165149341	chr13:83571381	chr13:83571381	1	1	DC	NA	enhancer	union	heart	rat
peak_1973	chr1:165411294	chr13:83794992	chr13:83794992	1	1	DC	NA	enhancer	union	heart	rat
peak_3047	chr1:165413379	chr13:83797362	chr13:83797362	1	1	DC	NA	enhancer	union	heart	rat
peak_3048	chr1:165417006	chr13:83802068	chr13:83802068	1	1	DC	NA	enhancer	union	heart	rat
peak_3049	chr1:165444861	chr13:83827727	chr13:83827727	1	1	DC	NA	enhancer	union	heart	rat
peak_3050	chr1:165446109	chr13:83828910	chr13:83828910	0.999	0.999	DC	NA	enhancer	union	heart	rat
peak_3051	chr1:165457812	chr13:83838021	chr13:83838021	1	1	DC	NA	enhancer	union	heart	rat
peak_3053	chr1:165467283	chr13:83845891	chr13:83845891	1	1	DC	NA	enhancer	union	heart	rat
peak_3054	chr1:165470183	chr13:83848792	chr13:83848792	0.997	0.997	DC	NA	enhancer	union	heart	rat
peak_3055	chr1:165482778	chr13:83861915	chr13:83861915	0.997	0.997	DC	NA	enhancer	union	heart	rat
peak_3057	chr1:165495201	chr13:83874317	chr13:83874317	1	1	DC	NA	enhancer	union	heart	rat
peak_3058	chr1:165496746	chr13:83875908	chr13:83875908	1	1	DC	NA	enhancer	union	heart	rat
peak_3059	chr1:165507348	chr13:83888300	chr13:83888300	1	1	DC	NA	enhancer	union	heart	rat
peak_3060	chr1:165512409	chr13:83893400	chr13:83893400	1	1	DC	NA	enhancer	union	heart	rat
peak_3061	chr1:165514194	chr13:83895251	chr13:83895251	1	1	DC	NA	enhancer	union	heart	rat
peak_3062	chr1:165519287	chr13:83900191	chr13:83900191	1	1	DC	NA	enhancer	union	heart	rat
peak_3063	chr1:165528039	chr13:83909762	chr13:83909762	1	1	DC	NA	enhancer	union	heart	rat
peak_3064	chr1:165528853	chr13:83910596	chr13:83910596	1	1	DC	NA	enhancer	union	heart	rat
peak_3065	chr1:165530469	chr13:83912262	chr13:83912262	1	1	DC	NA	enhancer	union	heart	rat
peak_3069	chr1:165545399	chr13:83926073	chr13:83926073	1	1	DC	NA	enhancer	union	heart	rat
peak_3070	chr1:165554513	chr13:83934326	chr13:83934326	1	1	DC	NA	enhancer	union	heart	rat
peak_1985	chr1:165557695	chr13:83937433	chr13:83937433	0.999	0.999	DC	NA	enhancer	union	heart	rat
peak_1986	chr1:165563916	chr13:83942602	chr13:83942602	1	1	DC	NA	enhancer	union	heart	rat
peak_3073	chr1:165575859	chr13:83952082	chr13:83952082	1	1	DC	NA	enhancer	union	heart	rat
peak_3075	chr1:165594031	chr13:83975296	chr13:83975296	1	1	DC	NA	enhancer	union	heart	rat
peak_3079	chr1:165608336	chr13:83986910	chr13:83986910	1	1	DC	NA	enhancer	union	heart	rat
peak_3080	chr1:165642170	chr13:84023744	chr13:84023744	1	1	DC	NA	enhancer	union	heart	rat
peak_3081	chr1:165645230	chr13:84026975	chr13:84026975	1	1	DC	NA	enhancer	union	heart	rat
peak_3082	chr1:165646177	chr13:84027861	chr13:84027861	1	1	DC	NA	enhancer	union	heart	rat
peak_3083	chr1:165661986	chr13:84042764	chr13:84042764	1	1	DC	NA	enhancer	union	heart	rat
peak_3084	chr1:165664255	chr13:84045036	chr13:84045036	1	1	DC	NA	enhancer	union	heart	rat
peak_3087	chr1:165681490	chr13:84062221	chr13:84062221	1	1	DC	NA	enhancer	union	heart	rat
peak_3088	chr1:165688153	chr13:84069832	chr13:84069832	1	1	DC	NA	enhancer	union	heart	rat
peak_3090	chr1:165692914	chr13:84073777	chr13:84073777	1	1	DC	NA	enhancer	union	heart	rat
peak_3091	chr1:165758030	chr13:84147063	chr13:84147063	1	1	DC	NA	enhancer	union	heart	rat
peak_3092	chr1:165804389	chr13:84190305	chr13:84190305	1	1	DC	NA	enhancer	union	heart	rat
peak_3093	chr1:165813015	chr13:84196705	chr13:84196705	1	1	DC	NA	enhancer	union	heart	rat
peak_3096	chr1:165873379	chr13:84257345	chr13:84257345	1	1	DC	NA	enhancer	union	heart	rat
peak_3097	chr1:165875458	chr13:84262117	chr13:84262117	1	1	DC	NA	enhancer	union	heart	rat
peak_3098	chr1:165883858	chr13:84271819	chr13:84271819	0.999	0.999	DC	NA	enhancer	union	heart	rat
peak_3101	chr1:165981139	chr13:84355785	chr13:84355785	1	1	DC	NA	enhancer	union	heart	rat
peak_3107	chr1:166110361	chr13:84501792	chr13:84501792	1	1	DC	NA	enhancer	union	heart	rat
peak_2011	chr1:166136970	chr13:84528763	chr13:84528763	1	1	DC	NA	enhancer	union	heart	rat
peak_3112	chr1:166257507	chr13:84628819	chr13:84628819	1	1	DC	NA	enhancer	union	heart	rat
peak_3115	chr1:166767877	chr13:85045904	chr13:85045904	0.988	0.988	DC	NA	enhancer	union	heart	rat
peak_3118	chr1:166828561	chr13:85109533	chr13:85109533	1	1	DC	NA	enhancer	union	heart	rat
peak_2022	chr1:167065683	chr13:85400159	chr13:85400159	1	1	DC	NA	enhancer	union	heart	rat
peak_3125	chr1:167072867	chr13:85407854	chr13:85407854	1	1	DC	NA	enhancer	union	heart	rat
peak_3127	chr1:167087417	chr13:85421123	chr13:85421123	1	1	DC	NA	enhancer	union	heart	rat
peak_2024	chr1:167097748	chr13:85429755	chr13:85429755	1	1	DC	NA	enhancer	union	heart	rat
peak_3128	chr1:167099139	chr13:85431482	chr13:85431482	1	1	DC	NA	enhancer	union	heart	rat
peak_3129	chr1:167101506	chr13:85433681	chr13:85433681	1	1	DC	NA	enhancer	union	heart	rat
peak_3131	chr1:167116826	chr13:85447780	chr13:85447780	1	1	DC	NA	enhancer	union	heart	rat
peak_3132	chr1:167117725	chr13:85448661	chr13:85448661	1	1	DC	NA	enhancer	union	heart	rat
peak_2028	chr1:167120299	chr13:85450804	chr13:85450804	0.93	0.93	IC	NA	enhancer	union	heart	rat
peak_3135	chr1:167165198	chr13:85566263	chr13:85566263	1	1	DC	NA	enhancer	union	heart	rat
peak_3138	chr1:167181493	chr13:85583835	chr13:85583835	1	1	DC	NA	enhancer	union	heart	rat
peak_2033	chr1:167196292	chr13:85387716	chr13:85387716	1	1	DC	NA	enhancer	union	heart	rat
peak_3141	chr1:167202133	chr13:85603685	chr13:85603685	0.998	0.998	DC	NA	enhancer	union	heart	rat
peak_3142	chr1:167211912	chr13:85613127	chr13:85613127	1	1	DC	NA	enhancer	union	heart	rat
peak_3146	chr1:167301299	chr13:85701162	chr13:85701162	1	1	DC	NA	enhancer	union	heart	rat
peak_3147	chr1:167379360	chr13:85773153	chr13:85773153	1	1	DC	NA	enhancer	union	heart	rat
peak_3152	chr1:167465841	chr13:85867230	chr13:85867230	1	1	DC	NA	enhancer	union	heart	rat
peak_3157	chr1:167630707	chr13:86028165	chr13:86028165	1	1	DC	NA	enhancer	union	heart	rat
peak_3158	chr1:167645320	chr13:86042609	chr13:86042609	1	1	DC	NA	enhancer	union	heart	rat
peak_3159	chr1:167645910	chr13:86043271	chr13:86043271	1	1	DC	NA	enhancer	union	heart	rat
peak_3160	chr1:167658026	chr13:86050032	chr13:86050032	1	1	DC	NA	enhancer	union	heart	rat
peak_3164	chr1:167757762	chr13:86153349	chr13:86153349	1	1	DC	NA	enhancer	union	heart	rat
peak_3166	chr1:167961499	chr13:86367360	chr13:86367360	1	1	DC	NA	enhancer	union	heart	rat
peak_3167	chr1:167992729	chr13:86398344	chr13:86398344	0.997	0.997	DC	NA	enhancer	union	heart	rat
peak_3168	chr1:168025352	chr13:86438635	chr13:86438635	1	1	DC	NA	enhancer	union	heart	rat
peak_2052	chr1:168038179	chr13:86451975	chr13:86451975	0.997	0.997	DC	NA	enhancer	union	heart	rat
peak_3170	chr1:168041891	chr13:86455559	chr13:86455559	1	1	DC	NA	enhancer	union	heart	rat
peak_3172	chr1:168047081	chr13:86460747	chr13:86460747	1	1	DC	NA	enhancer	union	heart	rat
peak_3173	chr1:168047491	chr13:86461153	chr13:86461153	1	1	DC	NA	enhancer	union	heart	rat
peak_3174	chr1:168047967	chr13:86461622	chr13:86461622	1	1	DC	NA	enhancer	union	heart	rat
peak_3175	chr1:168048732	chr13:86462274	chr13:86462274	1	1	DC	NA	enhancer	union	heart	rat
peak_3176	chr1:168057811	chr13:86472342	chr13:86472342	1	1	DC	NA	enhancer	union	heart	rat
peak_3177	chr1:168061988	chr13:86476803	chr13:86476803	1	1	DC	NA	enhancer	union	heart	rat
peak_3178	chr1:168068641	chr13:86483393	chr13:86483393	1	1	DC	NA	enhancer	union	heart	rat
peak_3179	chr1:168074703	chr13:86489517	chr13:86489517	1	1	DC	NA	enhancer	union	heart	rat
peak_3180	chr1:168111228	chr13:86525648	chr13:86525648	1	1	DC	NA	enhancer	union	heart	rat
peak_3181	chr1:168112583	chr13:86526980	chr13:86526980	1	1	DC	NA	enhancer	union	heart	rat
peak_3182	chr1:168115926	chr13:86530309	chr13:86530309	1	1	DC	NA	enhancer	union	heart	rat
peak_3183	chr1:168119023	chr13:86533432	chr13:86533432	1	1	DC	NA	enhancer	union	heart	rat
peak_3184	chr1:168135622	chr13:86550153	chr13:86550153	1	1	DC	NA	enhancer	union	heart	rat
peak_2058	chr1:168140811	chr13:86554391	chr13:86554391	0.992	0.992	DC	NA	enhancer	union	heart	rat
peak_3186	chr1:168151220	chr13:86565582	chr13:86565582	1	1	DC	NA	enhancer	union	heart	rat
peak_3187	chr1:168153580	chr13:86567928	chr13:86567928	1	1	DC	NA	enhancer	union	heart	rat
peak_3189	chr1:168182711	chr13:86597073	chr13:86597073	1	1	DC	NA	enhancer	union	heart	rat
peak_3190	chr1:168184672	chr13:86599027	chr13:86599027	0.999	0.999	DC	NA	enhancer	union	heart	rat
peak_3191	chr1:168208232	chr13:86622450	chr13:86622450	1	1	DC	NA	enhancer	union	heart	rat
peak_3192	chr1:168210560	chr13:86624713	chr13:86624713	1	1	DC	NA	enhancer	union	heart	rat
peak_3193	chr1:168212027	chr13:86626179	chr13:86626179	1	1	DC	NA	enhancer	union	heart	rat
peak_3194	chr1:168213321	chr13:86627441	chr13:86627441	1	1	DC	NA	enhancer	union	heart	rat
peak_3195	chr1:168219886	chr13:86634309	chr13:86634309	1	1	DC	NA	enhancer	union	heart	rat
peak_3196	chr1:168233620	chr13:86645368	chr13:86645368	1	1	DC	NA	enhancer	union	heart	rat
peak_3197	chr1:168237757	chr13:86649112	chr13:86649112	1	1	DC	NA	enhancer	union	heart	rat
peak_3198	chr1:168244891	chr13:86657278	chr13:86657278	1	1	DC	NA	enhancer	union	heart	rat
peak_3199	chr1:168255340	chr13:86667263	chr13:86667263	1	1	DC	NA	enhancer	union	heart	rat
peak_3202	chr1:168301426	chr13:86716361	chr13:86716361	1	1	DC	NA	enhancer	union	heart	rat
peak_3203	chr1:168304622	chr13:86719547	chr13:86719547	1	1	DC	NA	enhancer	union	heart	rat
peak_3205	chr1:168330030	chr13:86743543	chr13:86743543	1	1	DC	NA	enhancer	union	heart	rat
peak_3206	chr1:168426154	chr13:86840498	chr13:86840498	1	1	DC	NA	enhancer	union	heart	rat
peak_3207	chr1:168490447	chr13:86899493	chr13:86899493	1	1	DC	NA	enhancer	union	heart	rat
peak_3208	chr1:168536329	chr13:86942036	chr13:86942036	1	1	DC	NA	enhancer	union	heart	rat
peak_2068	chr1:168651009	chr13:87072373	chr13:87072373	1	1	DC	NA	enhancer	union	heart	rat
peak_3211	chr1:169063048	chr13:87546818	chr13:87546818	1	1	DC	NA	enhancer	union	heart	rat
peak_3212	chr1:169082326	chr13:87566697	chr13:87566697	1	1	DC	NA	enhancer	union	heart	rat
peak_3213	chr1:169287156	chr13:87777121	chr13:87777121	1	1	DC	NA	enhancer	union	heart	rat
peak_3218	chr1:169745790	chr13:88252983	chr13:88252983	1	1	DC	NA	enhancer	union	heart	rat
peak_3220	chr1:169777801	chr13:88289298	chr13:88289298	1	1	DC	NA	enhancer	union	heart	rat
peak_3222	chr1:169799750	chr13:88311493	chr13:88311493	1	1	DC	NA	enhancer	union	heart	rat
peak_3223	chr1:169834341	chr13:88344794	chr13:88344794	1	1	DC	NA	enhancer	union	heart	rat
peak_3224	chr1:169891756	chr13:88392945	chr13:88392945	1	1	DC	NA	enhancer	union	heart	rat
peak_3226	chr1:169964107	chr13:88458555	chr13:88458555	1	1	DC	NA	enhancer	union	heart	rat
peak_3230	chr1:170083315	chr13:88536733	chr13:88536733	1	1	DC	NA	enhancer	union	heart	rat
peak_3231	chr1:170120241	chr13:87452178	chr13:87452178	1	1	DC	NA	enhancer	union	heart	rat
peak_3232	chr1:170199382	chr13:88708392	chr13:88708392	1	1	DC	NA	enhancer	union	heart	rat
peak_3233	chr1:170215123	chr13:88722673	chr13:88722673	1	1	DC	NA	enhancer	union	heart	rat
peak_3234	chr1:170259100	chr13:88777413	chr13:88777413	1	1	DC	NA	enhancer	union	heart	rat
peak_3236	chr1:170285393	chr13:88804200	chr13:88804200	1	1	DC	NA	enhancer	union	heart	rat
peak_3237	chr1:170305799	chr13:88832885	chr13:88832885	0.998	0.998	DC	NA	enhancer	union	heart	rat
peak_3238	chr1:170307214	chr13:88834204	chr13:88834204	1	1	DC	NA	enhancer	union	heart	rat
peak_3240	chr1:170325502	chr13:87457024	chr13:87457024	1	1	DC	NA	enhancer	union	heart	rat
peak_3241	chr1:170325884	chr13:87457399	chr13:87457399	1	1	DC	NA	enhancer	union	heart	rat
peak_3242	chr1:170338551	chr13:88864417	chr13:88864417	1	1	DC	NA	enhancer	union	heart	rat
peak_3243	chr1:170378783	chr13:88904780	chr13:88904780	1	1	DC	NA	enhancer	union	heart	rat
peak_3244	chr1:170382634	chr13:88908375	chr13:88908375	1	1	DC	NA	enhancer	union	heart	rat
peak_3245	chr1:170408775	chr13:88934370	chr13:88934370	1	1	DC	NA	enhancer	union	heart	rat
peak_3248	chr1:170433413	chr13:88956766	chr13:88956766	1	1	DC	NA	enhancer	union	heart	rat
peak_3249	chr1:170438050	chr13:88962419	chr13:88962419	1	1	DC	NA	enhancer	union	heart	rat
peak_3251	chr1:170450744	chr13:88973680	chr13:88973680	1	1	DC	NA	enhancer	union	heart	rat
peak_3254	chr1:170479172	chr13:89002603	chr13:89002603	1	1	DC	NA	enhancer	union	heart	rat
peak_3255	chr1:170479842	chr13:89003260	chr13:89003260	1	1	DC	NA	enhancer	union	heart	rat
peak_2101	chr1:170599177	chr13:89146644	chr13:89146644	1	1	DC	NA	enhancer	union	heart	rat
peak_3257	chr1:170671240	chr13:89221894	chr13:89221894	0.884	0.884	IC	NA	enhancer	union	heart	rat
peak_3258	chr1:170672145	chr13:89222460	chr13:89224437	0.831	0.837	NC	NA	enhancer	union	heart	rat
peak_3259	chr1:170673503	chr13:89223309	chr13:89223309	0.828	0.828	NC	NA	enhancer	union	heart	rat
peak_3260	chr1:170678570	chr13:89227061	chr13:89227061	0.966	0.966	IC	NA	enhancer	union	heart	rat
peak_3266	chr1:170735660	chr13:89286818	chr13:89286818	1	1	DC	NA	enhancer	union	heart	rat
peak_3267	chr1:170736045	chr13:89287212	chr13:89287212	1	1	DC	NA	enhancer	union	heart	rat
peak_3268	chr1:170743402	chr13:89294706	chr13:89294706	1	1	DC	NA	enhancer	union	heart	rat
peak_3269	chr1:170790078	chr13:89331019	chr13:89331019	1	1	DC	NA	enhancer	union	heart	rat
peak_2111	chr1:170864662	chr13:89403640	chr13:89403640	1	1	DC	NA	enhancer	union	heart	rat
peak_2112	chr1:170866185	chr13:89405111	chr13:89405111	1	1	DC	NA	enhancer	union	heart	rat
peak_3275	chr1:170872296	chr13:89411146	chr13:89411146	1	1	DC	NA	enhancer	union	heart	rat
peak_3280	chr1:170907093	chr13:91161545	chr13:91161545	1	1	DC	NA	enhancer	union	heart	rat
peak_3281	chr1:170911138	chr13:89443834	chr13:89443834	0.981	0.981	DC	NA	enhancer	union	heart	rat
peak_3282	chr1:170913232	chr13:89438084	chr13:89438084	1	1	DC	NA	enhancer	union	heart	rat
peak_3283	chr1:170916173	chr13:89444748	chr13:89444748	0.85	0.85	IC	NA	enhancer	union	heart	rat
peak_3284	chr1:170930285	chr13:89468863	chr13:89468863	0.998	0.998	DC	NA	enhancer	union	heart	rat
peak_3287	chr1:170945983	chr13:89486469	chr13:89486469	1	1	DC	NA	enhancer	union	heart	rat
peak_3289	chr1:170987478	chr13:89528862	chr13:89528862	1	1	DC	NA	enhancer	union	heart	rat
peak_2128	chr1:171016847	chr13:89559101	chr13:89559101	1	1	DC	NA	enhancer	union	heart	rat
peak_3290	chr1:171020992	chr13:89563011	chr13:89563011	1	1	DC	NA	enhancer	union	heart	rat
peak_3297	chr1:171090427	chr13:89635243	chr13:89635243	1	1	DC	NA	enhancer	union	heart	rat
peak_3307	chr1:171201677	chr13:89759546	chr13:89759546	1	1	DC	NA	enhancer	union	heart	rat
peak_3308	chr1:171203606	chr13:89761630	chr13:89761630	1	1	DC	NA	enhancer	union	heart	rat
peak_2145	chr1:171207675	chr13:89765635	chr13:89765635	1	1	DC	NA	enhancer	union	heart	rat
peak_2146	chr1:171214969	chr13:89773001	chr13:89773001	1	1	DC	NA	enhancer	union	heart	rat
peak_3312	chr1:171252808	chr13:89812394	chr13:89812394	1	1	DC	NA	enhancer	union	heart	rat
peak_3315	chr1:171267673	chr13:89828712	chr13:89828712	1	1	DC	NA	enhancer	union	heart	rat
peak_3316	chr1:171269330	chr13:89830196	chr13:89830196	1	1	DC	NA	enhancer	union	heart	rat
peak_3317	chr1:171305760	chr13:89865963	chr13:89865963	1	1	DC	NA	enhancer	union	heart	rat
peak_3320	chr1:171381105	chr13:89959602	chr13:89959602	0.977	0.977	IC	NA	enhancer	union	heart	rat
peak_3337	chr1:172028873	chr13:90584096	chr13:90584096	1	1	DC	NA	enhancer	union	heart	rat
peak_3338	chr1:172031348	chr13:90586569	chr13:90586569	1	1	DC	NA	enhancer	union	heart	rat
peak_3340	chr1:172044870	chr13:90599740	chr13:90599740	1	1	DC	NA	enhancer	union	heart	rat
peak_3341	chr1:172048151	chr13:90603092	chr13:90603092	1	1	DC	NA	enhancer	union	heart	rat
peak_3342	chr1:172070055	chr13:90625759	chr13:90625759	1	1	DC	NA	enhancer	union	heart	rat
peak_3343	chr1:172075467	chr13:90631099	chr13:90631099	1	1	DC	NA	enhancer	union	heart	rat
peak_3346	chr1:172127940	chr13:90678925	chr13:90678925	1	1	DC	NA	enhancer	union	heart	rat
peak_3347	chr1:172132210	chr13:90684306	chr13:90684306	1	1	DC	NA	enhancer	union	heart	rat
peak_3352	chr1:172153900	chr13:90707441	chr13:90707441	1	1	DC	NA	enhancer	union	heart	rat
peak_3353	chr1:172168675	chr13:90722857	chr13:90722857	1	1	DC	NA	enhancer	union	heart	rat
peak_3361	chr1:172251151	chr13:90892806	chr13:90892806	0.909	0.909	IC	NA	enhancer	union	heart	rat
peak_3362	chr1:172259603	NA	chr13:90883924	0	0.757	NC	NA	enhancer	union	heart	rat
peak_3363	chr1:172259947	chr13:90884825	chr13:90884825	1	1	DC	NA	enhancer	union	heart	rat
peak_2181	chr1:172264510	chr13:90880393	chr13:90880393	1	1	DC	NA	enhancer	union	heart	rat
peak_3366	chr1:172302892	chr13:90839240	chr13:90839240	1	1	DC	NA	enhancer	union	heart	rat
peak_3370	chr1:172332517	chr13:90809622	chr13:90809622	1	1	DC	NA	enhancer	union	heart	rat
peak_3371	chr1:172334719	chr13:90807428	chr13:90807428	1	1	DC	NA	enhancer	union	heart	rat
peak_3372	chr1:172335986	chr13:90806218	chr13:90806218	1	1	DC	NA	enhancer	union	heart	rat
peak_2187	chr1:172340665	chr13:90900066	chr13:90900066	1	1	DC	NA	enhancer	union	heart	rat
peak_3373	chr1:172341640	chr13:90901052	chr13:90901052	1	1	DC	NA	enhancer	union	heart	rat
peak_3377	chr1:172358414	chr13:90918154	chr13:90918154	1	1	DC	NA	enhancer	union	heart	rat
peak_3378	chr1:172360306	chr13:90920031	chr13:90920031	1	1	DC	NA	enhancer	union	heart	rat
peak_3379	chr1:172378365	chr13:90938303	chr13:90938303	1	1	DC	NA	enhancer	union	heart	rat
peak_3380	chr1:172390972	chr13:90951132	chr13:90951132	1	1	DC	NA	enhancer	union	heart	rat
peak_3384	chr1:172444692	chr13:91003205	chr13:91003205	1	1	DC	NA	enhancer	union	heart	rat
peak_3388	chr1:172477088	chr13:91037147	chr13:91037147	1	1	DC	NA	enhancer	union	heart	rat
peak_3389	chr1:172478516	chr13:91038541	chr13:91038541	1	1	DC	NA	enhancer	union	heart	rat
peak_3390	chr1:173156939	chr13:91824996	chr13:91824996	1	1	DC	NA	enhancer	union	heart	rat
peak_3392	chr1:173163664	chr13:91842442	chr13:91842442	1	1	DC	NA	enhancer	union	heart	rat
peak_2200	chr1:173167282	chr13:91845951	chr13:91845951	1	1	DC	NA	enhancer	union	heart	rat
peak_3394	chr1:173177686	chr13:91855449	chr13:91855449	1	1	DC	NA	enhancer	union	heart	rat
peak_2202	chr1:173182914	chr13:91860175	chr13:91860175	1	1	DC	NA	enhancer	union	heart	rat
peak_3397	chr1:173195092	chr13:91872985	chr13:91872985	1	1	DC	NA	enhancer	union	heart	rat
peak_3403	chr1:173808813	chr13:92066719	chr13:92066719	0.986	0.986	DC	NA	enhancer	union	heart	rat
peak_3404	chr1:173999327	chr13:92261817	chr13:92261817	1	1	DC	NA	enhancer	union	heart	rat
peak_3405	chr1:174000294	chr13:92264196	chr13:92264196	1	1	DC	NA	enhancer	union	heart	rat
peak_3407	chr1:174329389	chr13:92569562	chr13:92569562	1	1	DC	NA	enhancer	union	heart	rat
peak_3410	chr1:174654388	chr13:92890911	chr13:92890911	1	1	DC	NA	enhancer	union	heart	rat
peak_3413	chr1:174856507	chr13:93070848	chr13:93070848	1	1	DC	NA	enhancer	union	heart	rat
peak_3419	chr1:175187847	chr13:93405994	chr13:93405994	1	1	DC	NA	enhancer	union	heart	rat
peak_3420	chr1:175319691	chr13:93535459	chr13:93535459	1	1	DC	NA	enhancer	union	heart	rat
peak_3431	chr1:176050963	chr13:94298971	chr13:94298971	1	1	DC	NA	enhancer	union	heart	rat
peak_3432	chr1:176102982	chr13:94355764	chr13:94355764	1	1	DC	NA	enhancer	union	heart	rat
peak_3437	chr1:176646533	chr13:94892273	chr13:94892273	1	1	DC	NA	enhancer	union	heart	rat
peak_3438	chr1:176649714	chr13:94895624	chr13:94895624	1	1	DC	NA	enhancer	union	heart	rat
peak_3439	chr1:176650758	chr13:94896635	chr13:94896635	1	1	DC	NA	enhancer	union	heart	rat
peak_3440	chr1:176651720	chr13:94897619	chr13:94897619	1	1	DC	NA	enhancer	union	heart	rat
peak_3441	chr1:176655257	chr13:94901246	chr13:94901246	1	1	DC	NA	enhancer	union	heart	rat
peak_3443	chr1:176713054	chr13:94947727	chr13:94947727	1	1	DC	NA	enhancer	union	heart	rat
peak_3445	chr1:176810533	chr13:95038117	chr13:95038117	1	1	DC	NA	enhancer	union	heart	rat
peak_2229	chr1:176815096	chr13:95042629	chr13:95042629	1	1	DC	NA	enhancer	union	heart	rat
peak_3448	chr1:176836495	chr13:95065029	chr13:95065029	1	1	DC	NA	enhancer	union	heart	rat
peak_2231	chr1:176842190	chr13:95070831	chr13:95070831	1	1	DC	NA	enhancer	union	heart	rat
peak_2233	chr1:177076439	chr13:95348976	chr13:95348976	1	1	DC	NA	enhancer	union	heart	rat
peak_3452	chr1:177150634	chr13:95446680	chr13:95446680	1	1	DC	NA	enhancer	union	heart	rat
peak_3453	chr1:177166527	chr13:95467946	chr13:95467946	1	1	DC	NA	enhancer	union	heart	rat
peak_3456	chr1:177269673	chr13:95581787	chr13:95581787	1	1	DC	NA	enhancer	union	heart	rat
peak_3457	chr1:177272166	chr13:95587127	chr13:95587127	1	1	DC	NA	enhancer	union	heart	rat
peak_3459	chr1:177307140	chr13:95623328	chr13:95623328	1	1	DC	NA	enhancer	union	heart	rat
peak_3460	chr1:177433339	chr13:95749994	chr13:95749994	1	1	DC	NA	enhancer	union	heart	rat
peak_3462	chr1:177451150	chr13:95771002	chr13:95771002	1	1	DC	NA	enhancer	union	heart	rat
peak_3463	chr1:177530610	chr13:95848759	chr13:95848759	1	1	DC	NA	enhancer	union	heart	rat
peak_2243	chr1:177536500	chr13:95856309	chr13:95856309	1	1	DC	NA	enhancer	union	heart	rat
peak_3466	chr1:177810928	chr13:96111900	chr13:96111900	1	1	DC	NA	enhancer	union	heart	rat
peak_3468	chr1:178063589	chr13:96140062	chr13:96140062	0.953	0.953	IC	NA	enhancer	union	heart	rat
peak_3470	chr1:178104016	chr13:96181073	chr13:96181073	1	1	DC	NA	enhancer	union	heart	rat
peak_3475	chr1:178196638	chr13:96270865	chr13:96270865	1	1	DC	NA	enhancer	union	heart	rat
peak_3478	chr1:178236630	chr13:96306824	chr13:96306824	1	1	DC	NA	enhancer	union	heart	rat
peak_3479	chr1:178276132	chr13:96349699	chr13:96349699	1	1	DC	NA	enhancer	union	heart	rat
peak_3480	chr1:178276943	chr13:96350418	chr13:96350418	1	1	DC	NA	enhancer	union	heart	rat
peak_3482	chr1:178314479	chr13:96419893	chr13:96419893	1	1	DC	NA	enhancer	union	heart	rat
peak_3484	chr1:178380529	chr13:97149035	chr13:97149035	1	1	DC	NA	enhancer	union	heart	rat
peak_3485	chr1:178462466	chr13:97065408	chr13:97065408	1	1	DC	NA	enhancer	union	heart	rat
peak_3486	chr1:178472747	chr13:97055583	chr13:97055583	1	1	DC	NA	enhancer	union	heart	rat
peak_3487	chr1:178474427	chr13:97053858	chr13:97053858	1	1	DC	NA	enhancer	union	heart	rat
peak_3488	chr1:178489296	chr13:97040178	chr13:97040178	1	1	DC	NA	enhancer	union	heart	rat
peak_3489	chr1:178544191	chr13:96986033	chr13:96986033	1	1	DC	NA	enhancer	union	heart	rat
peak_3492	chr1:178745316	chr13:96791196	chr13:96791196	1	1	DC	NA	enhancer	union	heart	rat
peak_3493	chr1:178788043	chr13:97333154	chr13:97333154	1	1	DC	NA	enhancer	union	heart	rat
peak_3494	chr1:178869749	chr13:97409501	chr13:97409501	1	1	DC	NA	enhancer	union	heart	rat
peak_3495	chr1:178882129	chr13:97420471	chr13:97420471	1	1	DC	NA	enhancer	union	heart	rat
peak_3496	chr1:178889574	chr13:97428812	chr13:97428812	1	1	DC	NA	enhancer	union	heart	rat
peak_3497	chr1:178939135	chr13:96735254	chr13:96735254	1	1	DC	NA	enhancer	union	heart	rat
peak_3498	chr1:179025565	chr13:96650961	chr13:96650961	1	1	DC	NA	enhancer	union	heart	rat
peak_3499	chr1:179059807	chr13:96621572	chr13:96621572	1	1	DC	NA	enhancer	union	heart	rat
peak_3500	chr1:179110583	chr13:96569728	chr13:96569728	0.999	0.999	DC	NA	enhancer	union	heart	rat
peak_3501	chr1:179137231	chr13:96545200	chr13:96545200	1	1	DC	NA	enhancer	union	heart	rat
peak_3502	chr1:179282410	chr13:97740868	chr13:97740868	1	1	DC	NA	enhancer	union	heart	rat
peak_3503	chr1:179304818	chr13:97766301	chr13:97766301	1	1	DC	NA	enhancer	union	heart	rat
peak_3504	chr1:179345615	chr13:97807858	chr13:97807858	1	1	DC	NA	enhancer	union	heart	rat
peak_3506	chr1:179380497	chr13:97635203	chr13:97635203	1	1	DC	NA	enhancer	union	heart	rat
peak_3507	chr1:179409688	chr13:97661824	chr13:97661824	1	1	DC	NA	enhancer	union	heart	rat
peak_3508	chr1:179433832	chr13:97894239	chr13:97894239	1	1	DC	NA	enhancer	union	heart	rat
peak_3510	chr1:179438926	chr13:97899611	chr13:97899611	0.998	0.998	DC	NA	enhancer	union	heart	rat
peak_3511	chr1:179473400	chr13:97687383	chr13:97687383	1	1	DC	NA	enhancer	union	heart	rat
peak_3513	chr1:179562202	chr13:98013164	chr13:98013164	1	1	DC	NA	enhancer	union	heart	rat
peak_3515	chr1:179672602	chr13:97225974	chr13:97225974	1	1	DC	NA	enhancer	union	heart	rat
peak_3516	chr1:179675444	chr13:97228526	chr13:97228526	1	1	DC	NA	enhancer	union	heart	rat
peak_3517	chr1:179681196	chr13:97237965	chr13:97237965	1	1	DC	NA	enhancer	union	heart	rat
peak_3518	chr1:179682005	chr13:97238769	chr13:97238769	1	1	DC	NA	enhancer	union	heart	rat
peak_3520	chr1:179691088	chr13:97246865	chr13:97246865	1	1	DC	NA	enhancer	union	heart	rat
peak_3526	chr1:179975768	chr13:98434307	chr13:98434307	1	1	DC	NA	enhancer	union	heart	rat
peak_3529	chr1:180053597	chr13:98512421	chr13:98512421	1	1	DC	NA	enhancer	union	heart	rat
peak_3530	chr1:180077778	chr13:98533146	chr13:98533146	1	1	DC	NA	enhancer	union	heart	rat
peak_3532	chr1:180093137	chr13:98546534	chr13:98546534	1	1	DC	NA	enhancer	union	heart	rat
peak_3533	chr1:180096335	chr13:98549971	chr13:98549971	1	1	DC	NA	enhancer	union	heart	rat
peak_3534	chr1:180111829	chr13:98564245	chr13:98564242	0.999	1	DC	NA	enhancer	union	heart	rat
peak_3535	chr1:180140738	chr13:98598809	chr13:98598809	1	1	DC	NA	enhancer	union	heart	rat
peak_3536	chr1:180141561	chr13:98599631	chr13:98599631	1	1	DC	NA	enhancer	union	heart	rat
peak_3537	chr1:180142824	chr13:98600809	chr13:98600809	1	1	DC	NA	enhancer	union	heart	rat
peak_2297	chr1:180191693	chr13:98648276	chr13:98648276	1	1	DC	NA	enhancer	union	heart	rat
peak_3541	chr1:180192895	chr13:98649785	chr13:98649785	1	1	DC	NA	enhancer	union	heart	rat
peak_3542	chr1:180215237	chr13:98671970	chr13:98671970	1	1	DC	NA	enhancer	union	heart	rat
peak_3543	chr1:180231584	chr13:98688302	chr13:98688302	1	1	DC	NA	enhancer	union	heart	rat
peak_3544	chr1:180234825	chr13:98691543	chr13:98691543	1	1	DC	NA	enhancer	union	heart	rat
peak_3545	chr1:180249874	chr13:98707958	chr13:98707958	0.999	0.999	DC	NA	enhancer	union	heart	rat
peak_3547	chr1:180260802	chr13:98719106	chr13:98719106	1	1	DC	NA	enhancer	union	heart	rat
peak_2304	chr1:180261908	chr13:98720270	chr13:98720270	1	1	DC	NA	enhancer	union	heart	rat
peak_3552	chr1:180375564	chr13:98843680	chr13:98843680	1	1	DC	NA	enhancer	union	heart	rat
peak_3555	chr1:180432329	chr13:98893560	chr13:98893560	1	1	DC	NA	enhancer	union	heart	rat
peak_3557	chr1:180524293	chr13:97281993	chr13:97281993	1	1	DC	NA	enhancer	union	heart	rat
peak_2311	chr1:180596211	chr13:99048008	chr13:99048008	1	1	DC	NA	enhancer	union	heart	rat
peak_3562	chr1:180605858	chr13:99062093	chr13:99062093	1	1	DC	NA	enhancer	union	heart	rat
peak_3563	chr1:180610675	chr13:99067105	chr13:99067105	1	1	DC	NA	enhancer	union	heart	rat
peak_3564	chr1:180621852	chr13:99083470	chr13:99083470	1	1	DC	NA	enhancer	union	heart	rat
peak_3567	chr1:180645816	chr13:99107814	chr13:99107814	1	1	DC	NA	enhancer	union	heart	rat
peak_2317	chr1:180657564	chr13:99119773	chr13:99119773	1	1	DC	NA	enhancer	union	heart	rat
peak_3573	chr1:180711803	chr13:99164976	chr13:99164976	1	1	DC	NA	enhancer	union	heart	rat
peak_3574	chr1:180716407	chr13:99169452	chr13:99169452	1	1	DC	NA	enhancer	union	heart	rat
peak_3579	chr1:180739384	chr13:99192542	chr13:99192542	1	1	DC	NA	enhancer	union	heart	rat
peak_3581	chr1:180747459	chr13:99200086	chr13:99200086	1	1	DC	NA	enhancer	union	heart	rat
peak_3587	chr1:180809040	chr13:99269028	chr13:99269028	1	1	DC	NA	enhancer	union	heart	rat
peak_3594	chr1:181044076	chr13:99539171	chr13:99539171	1	1	DC	NA	enhancer	union	heart	rat
peak_3595	chr1:181058475	chr13:99552791	chr13:99552791	1	1	DC	NA	enhancer	union	heart	rat
peak_3596	chr1:181060420	chr13:99554969	chr13:99554969	1	1	DC	NA	enhancer	union	heart	rat
peak_3597	chr1:181062118	chr13:99556818	chr13:99556818	1	1	DC	NA	enhancer	union	heart	rat
peak_3598	chr1:181074156	chr13:99576216	chr13:99576216	0.995	0.995	DC	NA	enhancer	union	heart	rat
peak_3599	chr1:181084953	chr13:99582826	chr13:99582826	1	1	DC	NA	enhancer	union	heart	rat
peak_3600	chr1:181088785	chr13:99586631	chr13:99586631	0.99	0.99	DC	NA	enhancer	union	heart	rat
peak_3601	chr1:181100623	chr13:99591569	chr13:99591569	1	1	DC	NA	enhancer	union	heart	rat
peak_3602	chr1:181101541	chr13:99592228	chr13:99592228	0.984	0.984	DC	NA	enhancer	union	heart	rat
peak_3603	chr1:181150926	chr13:99633121	chr13:99633121	1	1	DC	NA	enhancer	union	heart	rat
peak_3604	chr1:181162753	chr13:99644307	chr13:99644307	1	1	DC	NA	enhancer	union	heart	rat
peak_2349	chr1:181173386	chr13:99655183	chr13:99655183	0.998	0.998	DC	NA	enhancer	union	heart	rat
peak_3606	chr1:181180196	chr13:99662325	chr13:99662325	1	1	DC	NA	enhancer	union	heart	rat
peak_3608	chr1:181220975	chr13:99700163	chr13:99700163	1	1	DC	NA	enhancer	union	heart	rat
peak_3609	chr1:181221574	chr13:99700773	chr13:99700773	1	1	DC	NA	enhancer	union	heart	rat
peak_3610	chr1:181222923	chr13:99703572	chr13:99703572	1	1	DC	NA	enhancer	union	heart	rat
peak_3611	chr1:181274574	chr13:99757230	chr13:99757230	1	1	DC	NA	enhancer	union	heart	rat
peak_3612	chr1:181339044	chr13:99821075	chr13:99821075	1	1	DC	NA	enhancer	union	heart	rat
peak_3613	chr1:181363307	chr13:99848681	chr13:99848681	1	1	DC	NA	enhancer	union	heart	rat
peak_3614	chr1:181373178	chr13:99857816	chr13:99857816	1	1	DC	NA	enhancer	union	heart	rat
peak_3618	chr1:181667639	chr13:100451605	chr13:100451605	1	1	DC	NA	enhancer	union	heart	rat
peak_3621	chr1:181688386	chr13:100259453	chr13:100259453	1	1	DC	NA	enhancer	union	heart	rat
peak_3622	chr1:181709329	chr13:100276329	chr13:100276329	1	1	DC	NA	enhancer	union	heart	rat
peak_2362	chr1:181749219	chr13:100315864	chr13:100315864	1	1	DC	NA	enhancer	union	heart	rat
peak_3629	chr1:181909752	chr13:100511006	chr13:100511006	1	1	DC	NA	enhancer	union	heart	rat
peak_3630	chr1:181916669	chr13:100518025	chr13:100518025	1	1	DC	NA	enhancer	union	heart	rat
peak_3631	chr1:181918062	chr13:100519405	chr13:100519405	1	1	DC	NA	enhancer	union	heart	rat
peak_3632	chr1:181922507	chr13:100523665	chr13:100523665	1	1	DC	NA	enhancer	union	heart	rat
peak_3633	chr1:181922856	chr13:100524035	chr13:100524035	1	1	DC	NA	enhancer	union	heart	rat
peak_3644	chr1:182317542	chr13:100901842	chr13:100901842	1	1	DC	NA	enhancer	union	heart	rat
peak_2373	chr1:182327271	chr13:100912613	chr13:100912613	1	1	DC	NA	enhancer	union	heart	rat
peak_3645	chr1:182331998	chr13:100917398	chr13:100917398	1	1	DC	NA	enhancer	union	heart	rat
peak_3646	chr1:182334373	chr13:100919716	chr13:100919716	0.993	0.993	DC	NA	enhancer	union	heart	rat
peak_2377	chr1:182347914	chr13:100931444	chr13:100931444	1	1	DC	NA	enhancer	union	heart	rat
peak_3649	chr1:182355760	chr13:100939053	chr13:100939053	1	1	DC	NA	enhancer	union	heart	rat
peak_3650	chr1:182367083	chr13:100948870	chr13:100948870	1	1	DC	NA	enhancer	union	heart	rat
peak_2380	chr1:182510674	chr13:101092086	chr13:101092086	1	1	DC	NA	enhancer	union	heart	rat
peak_3655	chr1:182620473	chr13:101208576	chr13:101208576	1	1	DC	NA	enhancer	union	heart	rat
peak_3657	chr1:182646715	chr13:101236026	chr13:101236026	1	1	DC	NA	enhancer	union	heart	rat
peak_3658	chr1:182667308	chr13:101257390	chr13:101257390	1	1	DC	NA	enhancer	union	heart	rat
peak_3659	chr1:182736140	chr13:101319688	chr13:101319688	1	1	DC	NA	enhancer	union	heart	rat
peak_3660	chr1:182779086	chr13:101361565	chr13:101361565	1	1	DC	NA	enhancer	union	heart	rat
peak_3663	chr1:182787877	chr13:101370350	chr13:101370350	1	1	DC	NA	enhancer	union	heart	rat
peak_3664	chr1:182810915	chr13:101394651	chr13:101394651	1	1	DC	NA	enhancer	union	heart	rat
peak_3665	chr1:182814085	chr13:101397609	chr13:101397609	0.978	0.978	IC	NA	enhancer	union	heart	rat
peak_3667	chr1:182837830	chr13:101420467	chr13:101420467	1	1	DC	NA	enhancer	union	heart	rat
peak_3668	chr1:182857077	chr13:101441091	chr13:101441091	1	1	DC	NA	enhancer	union	heart	rat
peak_3669	chr1:182866429	chr13:101450172	chr13:101450172	1	1	DC	NA	enhancer	union	heart	rat
peak_3670	chr1:182895436	chr13:101478401	chr13:101478401	1	1	DC	NA	enhancer	union	heart	rat
peak_3675	chr1:182945999	chr13:101534780	chr13:101534780	1	1	DC	NA	enhancer	union	heart	rat
peak_3676	chr1:182964704	chr13:101554271	chr13:101554271	1	1	DC	NA	enhancer	union	heart	rat
peak_3678	chr1:182969814	chr13:101559657	chr13:101559657	1	1	DC	NA	enhancer	union	heart	rat
peak_3679	chr1:182972187	chr13:101561994	chr13:101561994	1	1	DC	NA	enhancer	union	heart	rat
peak_3691	chr1:183220115	chr13:101837606	chr13:101837606	1	1	DC	NA	enhancer	union	heart	rat
peak_3693	chr1:183232653	chr13:101852542	chr13:101852542	1	1	DC	NA	enhancer	union	heart	rat
peak_2399	chr1:183412307	chr13:102023243	chr13:102023243	1	1	DC	NA	enhancer	union	heart	rat
peak_3695	chr1:183444120	chr13:102053629	chr13:102053629	1	1	DC	NA	enhancer	union	heart	rat
peak_3696	chr1:183505066	chr13:102114688	chr13:102114688	1	1	DC	NA	enhancer	union	heart	rat
peak_3697	chr1:183526166	chr13:102136016	chr13:102136016	1	1	DC	NA	enhancer	union	heart	rat
peak_3699	chr1:183748713	chr13:104268580	chr13:104268580	1	1	DC	NA	enhancer	union	heart	rat
peak_3700	chr1:183751454	chr13:104271175	chr13:104271175	1	1	DC	NA	enhancer	union	heart	rat
peak_3702	chr1:183774087	chr13:104291873	chr13:104291873	1	1	DC	NA	enhancer	union	heart	rat
peak_3703	chr1:183784165	chr13:104302314	chr13:104302314	1	1	DC	NA	enhancer	union	heart	rat
peak_3704	chr1:183796627	chr13:104311222	chr13:104311222	0.965	0.965	IC	NA	enhancer	union	heart	rat
peak_3705	chr1:183809222	chr13:104322872	chr13:104322872	1	1	DC	NA	enhancer	union	heart	rat
peak_3706	chr1:183903263	chr13:104406895	chr13:104406895	1	1	DC	NA	enhancer	union	heart	rat
peak_3707	chr1:183954177	chr13:104450667	chr13:104450667	1	1	DC	NA	enhancer	union	heart	rat
peak_3708	chr1:183967999	chr13:104465075	chr13:104465075	1	1	DC	NA	enhancer	union	heart	rat
peak_3709	chr1:184067687	chr13:104565783	chr13:104565783	1	1	DC	NA	enhancer	union	heart	rat
peak_3710	chr1:184084135	chr13:104579695	chr13:104579695	1	1	DC	NA	enhancer	union	heart	rat
peak_3713	chr1:184361554	chr13:102545601	chr13:102545601	1	1	DC	NA	enhancer	union	heart	rat
peak_3715	chr1:184377658	chr13:102558769	chr13:102558769	1	1	DC	NA	enhancer	union	heart	rat
peak_3716	chr1:184380550	chr13:102561292	chr13:102561292	1	1	DC	NA	enhancer	union	heart	rat
peak_3717	chr1:184389697	chr13:102569846	chr13:102569846	1	1	DC	NA	enhancer	union	heart	rat
peak_3718	chr1:184390132	chr13:102570172	chr13:102570172	1	1	DC	NA	enhancer	union	heart	rat
peak_3719	chr1:184407898	chr13:102587729	chr13:102587729	1	1	DC	NA	enhancer	union	heart	rat
peak_3721	chr1:184459780	chr13:102638404	chr13:102638404	1	1	DC	NA	enhancer	union	heart	rat
peak_3724	chr1:184470253	chr13:102648843	chr13:102648843	1	1	DC	NA	enhancer	union	heart	rat
peak_3725	chr1:184481002	chr13:102663491	chr13:102663491	1	1	DC	NA	enhancer	union	heart	rat
peak_3726	chr1:184504019	chr13:102683725	chr13:102683725	1	1	DC	NA	enhancer	union	heart	rat
peak_3727	chr1:184514502	chr13:102694973	chr13:102694973	1	1	DC	NA	enhancer	union	heart	rat
peak_3728	chr1:184525510	chr13:102704805	chr13:102704805	1	1	DC	NA	enhancer	union	heart	rat
peak_3730	chr1:184556936	chr13:102735658	chr13:102735658	1	1	DC	NA	enhancer	union	heart	rat
peak_3734	chr1:184584684	chr13:102762254	chr13:102762254	1	1	DC	NA	enhancer	union	heart	rat
peak_3735	chr1:184585666	chr13:102764027	chr13:102764027	1	1	DC	NA	enhancer	union	heart	rat
peak_3736	chr1:184615257	chr13:102790678	chr13:102790678	1	1	DC	NA	enhancer	union	heart	rat
peak_3737	chr1:184695663	chr13:102876926	chr13:102876926	1	1	DC	NA	enhancer	union	heart	rat
peak_3739	chr1:184719143	chr13:102900174	chr13:102900174	1	1	DC	NA	enhancer	union	heart	rat
peak_3742	chr1:184780081	chr13:102984202	chr13:102984202	1	1	DC	NA	enhancer	union	heart	rat
peak_3743	chr1:184824197	chr13:103032013	chr13:103032013	1	1	DC	NA	enhancer	union	heart	rat
peak_3744	chr1:184830764	chr13:103037575	chr13:103037575	1	1	DC	NA	enhancer	union	heart	rat
peak_3747	chr1:184925980	chr13:103147548	chr13:103147548	1	1	DC	NA	enhancer	union	heart	rat
peak_3750	chr1:184962267	chr13:103180023	chr13:103180023	1	1	DC	NA	enhancer	union	heart	rat
peak_2431	chr1:185017173	chr13:103229293	chr13:103229293	1	1	DC	NA	enhancer	union	heart	rat
peak_3752	chr1:185041270	chr13:103248278	chr13:103248278	1	1	DC	NA	enhancer	union	heart	rat
peak_3761	chr1:185201820	chr13:103411658	chr13:103411658	1	1	DC	NA	enhancer	union	heart	rat
peak_3762	chr1:185204734	chr13:103416430	chr13:103416430	1	1	DC	NA	enhancer	union	heart	rat
peak_3763	chr1:185205825	chr13:103417559	chr13:103417559	0.994	0.994	DC	NA	enhancer	union	heart	rat
peak_3764	chr1:185214297	chr13:103428270	chr13:103428270	0.948	0.948	IC	NA	enhancer	union	heart	rat
peak_3765	chr1:185247427	chr13:103464047	chr13:103464047	1	1	DC	NA	enhancer	union	heart	rat
peak_3766	chr1:185247814	chr13:103464771	chr13:103464771	1	1	DC	NA	enhancer	union	heart	rat
peak_3767	chr1:185343114	chr13:103581217	chr13:103581217	1	1	DC	NA	enhancer	union	heart	rat
peak_3768	chr1:185348286	chr13:103584862	chr13:103584862	1	1	DC	NA	enhancer	union	heart	rat
peak_3769	chr1:185414259	chr13:103660116	chr13:103660116	1	1	DC	NA	enhancer	union	heart	rat
peak_3770	chr1:185460150	chr13:103703024	chr13:103703024	1	1	DC	NA	enhancer	union	heart	rat
peak_3775	chr1:185914975	chr13:104154958	chr13:104154958	1	1	DC	NA	enhancer	union	heart	rat
peak_3776	chr1:185955874	chr13:104196335	chr13:104196335	1	1	DC	NA	enhancer	union	heart	rat
peak_3777	chr1:185993806	chr13:104687721	chr13:104687721	1	1	DC	NA	enhancer	union	heart	rat
peak_3778	chr1:185997146	chr13:104690971	chr13:104690971	1	1	DC	NA	enhancer	union	heart	rat
peak_3779	chr1:186027027	chr13:104720140	chr13:104720140	1	1	DC	NA	enhancer	union	heart	rat
peak_3780	chr1:186109649	chr13:104794451	chr13:104794451	1	1	DC	NA	enhancer	union	heart	rat
peak_3781	chr1:186132128	chr13:104819790	chr13:104819790	1	1	DC	NA	enhancer	union	heart	rat
peak_2447	chr1:186177028	chr13:104864627	chr13:104864627	1	1	DC	NA	enhancer	union	heart	rat
peak_3786	chr1:186287991	chr13:104980748	chr13:104980748	1	1	DC	NA	enhancer	union	heart	rat
peak_3787	chr1:186296656	chr13:104990628	chr13:104990628	1	1	DC	NA	enhancer	union	heart	rat
peak_3791	chr1:186342328	chr13:105027513	chr13:105027513	1	1	DC	NA	enhancer	union	heart	rat
peak_3792	chr1:186395771	chr13:105090422	chr13:105090422	1	1	DC	NA	enhancer	union	heart	rat
peak_3793	chr1:186427687	chr13:105131157	chr13:105131157	1	1	DC	NA	enhancer	union	heart	rat
peak_2455	chr1:186454359	chr13:105156863	chr13:105156863	1	1	DC	NA	enhancer	union	heart	rat
peak_3798	chr1:186566549	chr13:105267662	chr13:105267662	1	1	DC	NA	enhancer	union	heart	rat
peak_3800	chr1:186959045	chr13:105694891	chr13:105694891	1	1	DC	NA	enhancer	union	heart	rat
peak_2459	chr1:187015172	chr13:105754493	chr13:105754493	0.999	0.999	DC	NA	enhancer	union	heart	rat
peak_3802	chr1:187058425	chr13:105798119	chr13:105798119	1	1	DC	NA	enhancer	union	heart	rat
peak_3803	chr1:187180543	chr13:105914948	chr13:105914948	1	1	DC	NA	enhancer	union	heart	rat
peak_3804	chr1:187337742	chr13:106062066	chr13:106062066	1	1	DC	NA	enhancer	union	heart	rat
peak_3806	chr1:187384046	chr13:106110668	chr13:106110668	1	1	DC	NA	enhancer	union	heart	rat
peak_3807	chr1:187394519	chr13:106121583	chr13:106121583	1	1	DC	NA	enhancer	union	heart	rat
peak_3809	chr1:187569205	chr13:106308957	chr13:106308957	1	1	DC	NA	enhancer	union	heart	rat
peak_3810	chr1:187643121	chr13:106379208	chr13:106379208	1	1	DC	NA	enhancer	union	heart	rat
peak_3811	chr1:187697215	chr13:106432141	chr13:106432141	1	1	DC	NA	enhancer	union	heart	rat
peak_3812	chr1:187706859	chr13:106442251	chr13:106442251	1	1	DC	NA	enhancer	union	heart	rat
peak_3814	chr1:187739449	chr13:106472641	chr13:106472641	1	1	DC	NA	enhancer	union	heart	rat
peak_3815	chr1:187812866	chr13:106546827	chr13:106546827	1	1	DC	NA	enhancer	union	heart	rat
peak_3816	chr1:187840300	chr13:106574759	chr13:106574759	1	1	DC	NA	enhancer	union	heart	rat
peak_3817	chr1:187850583	chr13:106586540	chr13:106586540	1	1	DC	NA	enhancer	union	heart	rat
peak_2469	chr1:187947602	chr13:106700207	chr13:106700207	1	1	DC	NA	enhancer	union	heart	rat
peak_3820	chr1:188117505	chr13:106863879	chr13:106863879	0.931	0.931	IC	NA	enhancer	union	heart	rat
peak_3821	chr1:188118263	chr13:106863957	chr13:106863957	0.982	0.982	DC	NA	enhancer	union	heart	rat
peak_3824	chr1:188392818	chr13:107128936	chr13:107128936	1	1	DC	NA	enhancer	union	heart	rat
peak_3827	chr1:188618277	chr13:107355138	chr13:107355138	1	1	DC	NA	enhancer	union	heart	rat
peak_3828	chr1:188625729	chr13:107365188	chr13:107365259	0.995	0.998	DC	NA	enhancer	union	heart	rat
peak_3829	chr1:188629303	chr13:107368454	chr13:107368454	1	1	DC	NA	enhancer	union	heart	rat
peak_3831	chr1:188677716	chr13:107406955	chr13:107406955	0.999	0.999	DC	NA	enhancer	union	heart	rat
peak_3836	chr1:188745237	chr13:107476864	chr13:107476864	1	1	DC	NA	enhancer	union	heart	rat
peak_3840	chr1:189046119	chr13:107805140	chr13:107805140	1	1	DC	NA	enhancer	union	heart	rat
peak_3841	chr1:189075187	chr13:107830529	chr13:107830529	1	1	DC	NA	enhancer	union	heart	rat
[truncated: 743,287+ more rows]

## Sheet: Fig2c_IPP_LOunion_hrtall_qry_df
id	coords_ref	coords_direct	coords_multi	score_direct	score_multi	sequence_conservation	functional_conservation	elm	stage	tissue	qry	grp
peak_0	chr1:3262103	chr5:15721363	chr5:15721363	0.961	0.961	IC	NA	enhancer	union	heart	rat	IPP
peak_3	chr1:3741963	chr5:16140375	chr5:16140375	1	1	DC	NA	enhancer	union	heart	rat	IPP
peak_2	chr1:3984056	chr5:15535959	chr5:15535959	1	1	DC	NA	enhancer	union	heart	rat	IPP
peak_9	chr1:4642083	chr5:14829511	chr5:14829511	1	1	DC	NA	enhancer	union	heart	rat	IPP
peak_11	chr1:4692857	chr5:14784684	chr5:14784684	1	1	DC	NA	enhancer	union	heart	rat	IPP
peak_12	chr1:4759513	NA	chr1:77843884	0	1	IC	NA	enhancer	union	heart	rat	IPP
peak_3	chr1:3741963	chr5:16140375	chr5:16140375	1	1	DC	NA	enhancer	union	heart	rat	liftOver
peak_2	chr1:3984056	chr5:15535959	chr5:15535959	1	1	DC	NA	enhancer	union	heart	rat	liftOver
peak_9	chr1:4642083	chr5:14829511	chr5:14829511	1	1	DC	NA	enhancer	union	heart	rat	liftOver
peak_11	chr1:4692857	chr5:14784684	chr5:14784684	1	1	DC	NA	enhancer	union	heart	rat	liftOver
peak_0	chr1:3262103	chr5:15721363	chr5:15721363	0.961	0.961	NC	NA	enhancer	union	heart	rat	liftOver
peak_12	chr1:4759513	NA	chr1:77843884	0	1	NC	NA	enhancer	union	heart	rat	liftOver

## Sheet: IPP-Projections_mouseEnh->chick
id	coords_ref	coords_direct	coords_multi	score_direct	score_multi	sequence_conservation	functional_conservation	bridging_species	ref_anchor_direct_left_start	ref_anchor_direct_left_end	ref_anchor_direct_right_start	ref_anchor_direct_right_end	ref_anchor_multi_left_start	ref_anchor_multi_left_end	ref_anchor_multi_right_start	ref_anchor_multi_right_end	qry_anchor_direct_left_start	qry_anchor_direct_left_end	qry_anchor_direct_right_start	qry_anchor_direct_right_end	qry_anchor_multi_left_start	qry_anchor_multi_left_end	qry_anchor_multi_right_start	qry_anchor_multi_right_end
peak_0	chr1:3262103		chr2:110998715	0.000	0.534	NC		susScr11	hg38	droNov1					3240168	3240352	3269945	3270057					110998710	110998754	110998710	110998754
peak_3	chr1:3741963	chr2:110760891	chr2:110760796	0.973	0.976	IC		hg38	3741440	3741578	3851212	3851237	3741717	3742073	3741717	3742073	110761123	110760985	110734315	110734290	110743224	110743283	110760984	110761123
peak_2	chr1:3984056	chr2:110692613	chr2:110692900	0.000	0.643	NC		ornAna4	3851339	3851409	4089283	4089374	3883492	3883595	3988881	3988924	110734182	110734112	110659694	110659603	110693759	110693654	110682583	110682409
peak_9	chr1:4642083	chr2:110488685	chr2:110488706	0.993	1000	DC		hg38	4614523	4614559	4642174	4642241	4642053	4642087	4642053	4642087	110496018	110495982	110488662	110488595	110488698	110488832	110488698	110488832
peak_11	chr1:4692857	chr2:110468156	chr2:110466809	0.715	0.947	IC		rn6	4687924	4688030	4776335	4776501	4692718	4692908	4692718	4692908	110470277	110470171	110433318	110433152	110466176	110466222	110470171	110470280
peak_12	chr1:4759513	chr2:110440338	chr32:240122	0.311	0.894	IC		susScr11	monDom5	traScr1	Algmis4	4687924	4688030	4776335	4776501	4759465	4759516	4759465	4759516	110470277	110470171	110433318	110433152	240523	240255	238469	238129
peak_16	chr1:4944454		chr2:110353202	0.000	0.753	NC		traScr1	droNov1					4937684	4937757	4948233	4948357					110352971	110353122	110353306	110353421
peak_15	chr1:5658637		chr2:110164569	0.000	0.957	IC		rn6					5658620	5658689	5658620	5658689					110164372	110164447	110261818	110261940
peak_17	chr1:6147012	chr2:110038747	chr2:110061526	0.000	0.169	NC		hg38	talOcc4	susScr11	droNov1	5986521	5987387	6300220	6300301	6146989	6147031	6146989	6147031	110086631	110085765	109993621	109993540	110061526	110061576	110061526	110061576
peak_29	chr1:6453149		chr2:109855814	0.000	0.580	NC		ornAna4					6345410	6345468	6458785	6458851					109934442	109934411	109851690	109851631
peak_31	chr1:6663432	chr2:109713170	chr2:109713759	0.558	0.818	NC		hg38	6654975	6655025	6727907	6727994	6663420	6663433	6663420	6663433	109715178	109715128	109698155	109698068	109698659	109698703	109714935	109715077
peak_24	chr1:6937269	chr2:109567858	chr2:109567602	0.654	0.673	NC		rn6	6931149	6931159	7001971	7002064	6937262	6937343	6937262	6937343	109569755	109569745	109547879	109547786	109547786	109547879	109569745	109569755
peak_37	chr1:7847111		chr2:109310530	0.000	0.329	NC		susScr11	hg38	ornAna4	droNov1					7832034	7832094	7924566	7924610					109308911	109309007	109310606	109310707
peak_38	chr1:7847618		chr2:109310593	0.000	0.322	NC		susScr11	ornAna4	droNov1					7832034	7832094	7924566	7924610					109308911	109309007	109310606	109310707
peak_35	chr1:9634932	chr2:115093947	chr2:115094185	0.945	0.948	IC		rn6	droNov1	9634019	9634130	9636996	9637168	9634652	9635014	9634652	9635014	115092960	115093071	115096203	115096375	115094166	115094227	115094166	115094227
peak_53	chr1:9839236	chr2:115197714	chr2:115197714	0.233	0.233	NC			9818196	9818265	9886620	9886713	9818196	9818265	9886620	9886713	115190774	115190843	115213239	115213332	115190774	115190843	115213239	115213332
peak_39	chr1:9843159	chr2:115198999	chr2:115198999	0.178	0.178	NC			9818196	9818265	9886620	9886713	9818196	9818265	9886620	9886713	115190774	115190843	115213239	115213332	115190774	115190843	115213239	115213332
peak_55	chr1:9846779	chr2:115200185	chr2:115202626	0.138	0.138	NC		droNov1	9818196	9818265	9886620	9886713	9818294	9818385	9886620	9886667	115190774	115190843	115213239	115213332	115202452	115202556	115202634	115202704
peak_56	chr1:9850775	chr2:115201494	chr2:115203772	0.105	0.105	NC		droNov1	9818196	9818265	9886620	9886713	9818294	9818385	9886620	9886667	115190774	115190843	115213239	115213332	115203757	115203808	115203757	115203808
peak_57	chr1:9853943	chr2:115202532	chr2:115202532	0.103	0.103	NC			9818196	9818265	9886620	9886713	9818196	9818265	9886620	9886713	115190774	115190843	115213239	115213332	115190774	115190843	115213239	115213332
peak_65	chr1:10079388	chr2:115309253	chr2:115309728	0.535	0.702	NC		rn6	10070189	10070367	10095205	10095294	10079129	10079469	10079129	10079469	115305282	115305460	115315905	115315994	115315994	115315905	115307794	115307660
peak_69	chr1:10178382	chr2:115356245	chr2:115356041	0.769	0.984	IC		droNov1	10174432	10174596	10183821	10183871	10174434	10174607	10178605	10178710	115353751	115353915	115359592	115359642	115356026	115356123	115356026	115356123
peak_50	chr1:10179493	chr2:115356928	chr2:115356439	0.740	0.947	IC		droNov1	10174432	10174596	10183821	10183871	10178605	10178710	10182608	10182771	115353751	115353915	115359592	115359642	115356321	115356442	115356321	115356442
peak_73	chr1:10349381	chr2:115473317	chr2:86321815	0.041	0.403	NC		rn6	hg38	monDom5	10302590	10302741	10395345	10395541	10349367	10349398	10349367	10349398	115462889	115463040	115483445	115483641	86321255	86321306	86321817	86322058
peak_74	chr1:10355835	chr2:115474739	chrZ:5063430	0.064	0.554	NC		susScr11	hg38	monDom5	droNov1	10302590	10302741	10395345	10395541	10354510	10354570	10357037	10357099	115462889	115463040	115483445	115483641	5063509	5063428	5063509	5063428
peak_75	chr1:10370871	chr2:115478052	chr2:115479706	0.183	0.622	NC		hg38	ornAna4	traScr1	droNov1	10302590	10302741	10395345	10395541	10370853	10370885	10370853	10370885	115462889	115463040	115483445	115483641	115479695	115479743	115479695	115479743
peak_82	chr1:11399860	chr2:115795521	chr2:115794750	0.061	0.112	NC		susScr11	talOcc4	hg38	traScr1	droNov1	11359470	11359546	11484790	11484872	11394216	11394282	11412392	11412460	115783015	115783091	115821709	115821791	115794740	115794850	115794740	115794850
peak_83	chr1:11484434	chr2:115821599	chr2:115821627	0.975	0.976	IC		rn6	11359470	11359546	11484790	11484872	11484395	11484544	11484395	11484544	115783015	115783091	115821709	115821791	115821791	115821710	115783091	115783014
peak_84	chr1:11726988	chr2:115904806	chr2:112660996	0.015	0.928	IC		talOcc4	11666371	11666565	11818175	11818329	11724698	11724735	11728059	11728157	115889085	115889279	115928240	115928394	112661126	112660956	112661126	112660956
peak_59	chr1:12070954	chr2:115999228	chr2:115994493	0.031	0.407	NC		susScr11	ornAna4	droNov1	12021156	12021285	12126000	12126031	12070943	12071068	12070943	12071068	115973297	115973426	116027824	116027855	115994490	115994530	115994490	115994530
peak_87	chr1:12468682	chr2:116132912	chr2:116127502	0.000	1000	IC		Algmis4	12184699	12184745	12580772	12580849	12468644	12468742	12468644	12468742	116059477	116059523	116161885	116161962	116127486	116127561	116127486	116127561
peak_88	chr1:12476324	chr2:116134888	chr2:116133660	0.000	1000	IC		talOcc4	Algmis4	12184699	12184745	12580772	12580849	12476316	12476340	12476316	12476340	116059477	116059523	116161885	116161962	116133641	116133708	116133641	116133708
peak_89	chr1:12494901	chr2:116139689	chr2:116140798	0.002	0.543	NC		susScr11	traScr1	droNov1	12184699	12184745	12580772	12580849	12494819	12495020	12494819	12495020	116059477	116059523	116161885	116161962	116140718	116140757	116141113	116141193
peak_62	chr1:12578426	chr2:116161278	chr2:116156944	0.849	0.991	IC		susScr11	rn6	talOcc4	traScr1	12184699	12184745	12580772	12580849	12578407	12578437	12578407	12578437	116059477	116059523	116161885	116161962	116156915	116156952	116156915	116156952
peak_96	chr1:12841886	chr2:116279096	chr2:116279894	0.726	0.809	NC		susScr11	rn6	12765209	12765282	12846499	12846632	12841886	12841965	12841886	12841965	116231549	116231622	116281955	116282088	116281980	116281955	116230192	116230161
peak_101	chr1:12944693	chr2:116366097	chr2:116366097	0.880	0.880	IC			12942224	12942554	12946526	12946617	12942224	12942554	12946526	12946617	116365081	116365411	116366686	116366777	116365081	116365411	116366686	116366777
peak_102	chr1:12945896	chr2:116366483	chr2:116366483	0.957	0.957	IC			12942224	12942554	12946526	12946617	12942224	12942554	12946526	12946617	116365081	116365411	116366686	116366777	116365081	116365411	116366686	116366777
peak_104	chr1:13060619	chr2:116427624	chr2:116427582	0.983	0.986	DC		hg38	13059988	13060378	13138432	13138461	13060449	13060701	13060449	13060701	116427133	116427523	116460289	116460318	116427133	116427523	116460163	116460196
peak_105	chr1:13062974	chr2:116428612	chr2:116428228	0.835	0.851	IC		hg38	13059988	13060378	13138432	13138461	13062945	13063061	13062945	13063061	116427133	116427523	116460289	116460318	116427133	116427523	116460163	116460196
peak_71	chr1:13174344	chr2:116479893	chr2:116479751	0.798	0.813	NC		rn6	13168347	13168369	13177585	13177644	13174050	13174110	13174372	13174440	116471579	116471601	116484390	116484449	116484449	116484390	116471601	116471579
peak_72	chr1:13315312	chr2:116596848	chr2:116596860	0.997	1000	DC		hg38	Algmis4	droNov1	13315251	13315279	13440782	13440840	13315208	13315334	13315208	13315334	116596796	116596824	116689040	116689098	116596825	116596887	116596825	116596887
peak_111	chr1:13361664	chr2:116630906	chr2:116639152	0.040	0.330	NC		rn6	13315251	13315279	13440782	13440840	13361571	13361628	13362562	13362593	116596796	116596824	116689040	116689098	116651823	116651797	116589190	116589155
peak_115	chr1:13496806	chr2:116702531	chr2:116713074	0.020	1000	IC		talOcc4	traScr1	13440844	13440897	13636423	13636473	13496804	13496842	13496804	13496842	116689099	116689152	116735942	116735992	116713021	116713094	116713021	116713094
peak_116	chr1:13498216	chr2:116702868	chr2:116712643	0.018	1000	IC		traScr1	13440844	13440897	13636423	13636473	13498199	13498263	13498199	13498263	116689099	116689152	116735942	116735992	116712598	116712644	116712598	116712644
peak_76	chr1:13601932	chr2:116727688	chr3:20951789	0.091	0.931	IC		talOcc4	droNov1	13440844	13440897	13636423	13636473	13601270	13601369	13601984	13602094	116689099	116689152	116735942	116735992	20952052	20951761	20952052	20951761
peak_78	chr1:13639179	chr2:116739480	chr2:116739480	0.965	0.965	IC			13636546	13636636	13639685	13639861	13636546	13636636	13639685	13639861	116736078	116736168	116740139	116740315	116736078	116736168	116740139	116740315
peak_79	chr1:13644506	chr2:116743566	chr2:116744435	0.865	0.895	IC		susScr11	talOcc4	rn6	monDom5	hg38	droNov1	13642221	13642299	13646586	13646678	13644506	13644525	13644506	13644525	116741962	116742040	116745005	116745097	116744321	116744447	116744321	116744447
peak_125	chr1:13733742	chr2:116767834	chr2:116767834	0.808	0.808	NC			13730500	13730676	13785483	13785529	13730500	13730676	13785483	13785529	116766641	116766817	116784996	116785042	116766641	116766817	116784996	116785042
peak_129	chr1:13841406	chr2:116798392	chr2:116795378	0.562	0.731	NC		monDom5	13785815	13785905	13849707	13849801	13841387	13841542	13841387	13841542	116785342	116785432	116800331	116800425	116800425	116800344	116785463	116785123
peak_133	chr1:14535197	chr2:117067443	chr2:117067440	0.998	1000	DC		traScr1	14535068	14535109	14535215	14535347	14535149	14535347	14535149	14535347	117067329	117067370	117067458	117067590	117067203	117067632	117067203	117067632
peak_134	chr1:14554933	chr2:117073165	chr2:117073165	0.821	0.821	NC			14535349	14535390	14557761	14557797	14535349	14535390	14557761	14557797	117067591	117067632	117073966	117074002	117067591	117067632	117073966	117074002
peak_136	chr1:14576931	chr2:117092113	chr2:117092917	0.810	0.960	IC		hg38	susScr11	monDom5	14557863	14557908	14579961	14580031	14576790	14576931	14576790	14576931	117074072	117074117	117094980	117095050	117095230	117094982	117092447	117092425
peak_138	chr1:14825653	chr2:117210204	chr2:117210204	1000	1000	DC			14825447	14825714	14825447	14825714	14825447	14825714	14825447	14825714	117209998	117210265	117209998	117210265	117209998	117210265	117209998	117210265
peak_139	chr1:14989137	chr2:117322377	chr2:117325082	0.362	0.783	NC		hg38	traScr1	14974380	14974489	15382638	15383259	14989067	14989098	15000345	15000423	117318147	117318256	117433104	117433725	117324653	117324786	117327829	117327877
peak_140	chr1:15357135	chr2:117425927	chr2:117418349	0.170	0.870	IC		hg38	traScr1	14974380	14974489	15382638	15383259	15357123	15357156	15357123	15357156	117318147	117318256	117433104	117433725	117414353	117414398	117419740	117419769
peak_92	chr1:15517165	chr2:117503400	chr2:117513710	0.066	0.194	NC		rn6	hg38	susScr11	monDom5	Algmis4	traScr1	droNov1	15382638	15383259	15556335	15556420	15517029	15517285	15517029	15517285	117433104	117433725	117523781	117523866	117513499	117513707	117514523	117514784
peak_144	chr1:15962963	chr2:117649017	chr2:117653488	0.540	0.994	IC		rn6	hg38	talOcc4	susScr11	traScr1	droNov1	15953876	15954074	16171951	16172165	15962641	15963025	15962641	15963025	117645568	117645766	117725462	117725676	117653417	117653494	117653417	117653494
peak_145	chr1:16006867	chr2:117665077	chr2:117670845	0.025	0.333	NC		hg38	AnoCar2	CroVir3	15953876	15954074	16171951	16172165	16006828	16006982	16006828	16006982	117645568	117645766	117725462	117725676	117725683	117725452	117670778	117670601
peak_146	chr1:16163362	chr2:117722320	chr2:117723468	0.551	0.734	NC		hg38	15953876	15954074	16171951	16172165	16163259	16163376	16163259	16163376	117645568	117645766	117725462	117725676	117645558	117645766	117725462	117725675
peak_148	chr1:16247999	chr2:117771568	chr2:117770540	0.184	0.236	NC		hg38	16202676	16202724	16272408	16272461	16247961	16248061	16247961	16248061	117755378	117755426	117780271	117780324	117755381	117755429	117780277	117780324
peak_149	chr1:16301859	chr2:117796377	chr2:117796280	0.963	0.966	IC		rn6	susScr11	hg38	16301218	16301319	16319188	16319254	16301845	16301876	16301845	16301876	117795908	117796009	117808177	117808243	117795909	117796016	117800145	117800172
peak_99	chr1:16319374	chr2:117808374	chr2:117808374	1000	1000	DC			16319284	16319463	16319284	16319463	16319284	16319463	16319284	16319463	117808284	117808463	117808284	117808463	117808284	117808463	117808284	117808463
peak_150	chr1:16442428	chr2:117894306	chr2:117894727	0.842	0.937	IC		rn6	susScr11	hg38	16415922	16416273	16444894	16445040	16442395	16442432	16442395	16442432	117875186	117875537	117896076	117896222	117893379	117893523	117894963	117895001
peak_104	chr1:16723635	chr2:118020791	chr8:29987188	0.591	0.783	NC		rn6	talOcc4	susScr11	16715902	16716059	16747177	16747611	16723622	16723648	16723622	16723648	118017725	118017882	118029833	118030267	29987197	29987031	29987197	29987031
peak_108	chr1:16861319	chr2:118056763	chr10:19128573	0.000	0.729	NC		monDom5	16747177	16747611	17028087	17028183	16840287	16840357	16864474	16864547	118029833	118030267	118095623	118095719	19127825	19127867	19130248	19130324
peak_160	chr1:17124313	chr2:118157315	chr2:118165399	0.116	1000	IC		traScr1	17086249	17086382	17155339	17155458	17124293	17124357	17124293	17124357	118134861	118134994	118175573	118175692	118165245	118165482	118165245	118165482
peak_167	chr1:19031914	chr3:108377493	chr3:108377493	1000	1000	DC			19031831	19031996	19031831	19031996	19031831	19031996	19031831	19031996	108377576	108377411	108377576	108377411	108377576	108377411	108377576	108377411
peak_170	chr1:20044374	chr3:107876800	chr3:107876911	0.688	0.712	NC		rn6	20038874	20038995	20051562	20051612	20044371	20044629	20044371	20044629	107879153	107879032	107873820	107873770	107879153	107879032	107873817	107873771
peak_179	chr1:21010561	chr3:107526158	chr3:87063456	0.724	0.780	NC		hg38	susScr11	talOcc4	rn6	21005164	21005912	21025550	21025783	21009783	21009838	21011644	21011716	107529839	107529091	107516707	107516474	87068384	87067880	87063035	87062767
peak_181	chr1:21067047	chr3:107500329	chr3:107501941	0.720	0.858	IC		hg38	ornAna4	Algmis4	droNov1	21048862	21049084	21071785	21071888	21067045	21067086	21067045	21067086	107507860	107507638	107498402	107498299	107501852	107501968	107501852	107501968
peak_125	chr1:21079262	chr3:107495507	chr3:107495507	0.823	0.823	NC			21076368	21076463	21083011	21083134	21076368	21076463	21083011	21083134	107496243	107496148	107494649	107494526	107496243	107496148	107494649	107494526
peak_126	chr1:21084858	chr3:107494124	chr3:107494124	0.925	0.925	IC			21083618	21083737	21107607	21107691	21083618	21083737	21107607	21107691	107494302	107494183	107492947	107492863	107494302	107494183	107492947	107492863
peak_127	chr1:21111447	chr3:107492328	chr3:107492267	0.770	0.787	NC		hg38	21107607	21107691	21149212	21149343	21111364	21111486	21111364	21111486	107492947	107492863	107486954	107486823	107492940	107492852	107486954	107486823
peak_185	chr1:21121262	chr3:107490931	chr3:107490991	0.390	0.578	NC		rn6	hg38	talOcc4	traScr1	droNov1	21107607	21107691	21149212	21149343	21121104	21121374	21121104	21121374	107492947	107492863	107486954	107486823	107490477	107490591	107492855	107492952
peak_186	chr1:21122932	chr3:107490693	chr3:107490862	0.347	0.700	NC		susScr11	traScr1	droNov1	21107607	21107691	21149212	21149343	21122897	21122961	21122897	21122961	107492947	107492863	107486954	107486823	107490477	107490591	107492855	107492952
peak_187	chr1:21138885	chr3:107488423	chr3:107488290	0.488	0.530	NC		rn6	21107607	21107691	21149212	21149343	21138844	21138885	21138844	21138885	107492947	107492863	107486954	107486823	107492940	107492850	107486954	107486823
peak_188	chr1:21144689	chr3:107487597	chr3:107487557	0.730	0.750	NC		rn6	21107607	21107691	21149212	21149343	21144526	21144722	21144526	21144722	107492947	107492863	107486954	107486823	107492940	107492850	107486954	107486823
peak_189	chr1:21146597	chr3:107487326	chr3:107487352	0.834	0.839	NC		monDom5	hg38	21107607	21107691	21149212	21149343	21146394	21146423	21167612	21167648	107492947	107492863	107486954	107486823	107492940	107492852	107486954	107486823
peak_191	chr1:21159961	chr3:106108885	chr7:12813835	0.479	0.755	NC		CroVir3	21149212	21149343	21296160	21296276	21149196	21149339	21162005	21162075	107486954	107486823	88434727	88434611	12817800	12817738	12813476	12813439
peak_192	chr1:21172103	chr3:104533246	chr3:103493900	0.206	0.273	NC		rn6	hg38	21149212	21149343	21296160	21296276	21172028	21172155	21172028	21172155	107486954	107486823	88434727	88434611	107486954	107486823	88434726	88434612
peak_193	chr1:21236685	chr3:96152592	chr7:36690809	0.016	0.358	NC		rn6	AnoCar2	21149212	21149343	21296160	21296276	21236647	21236724	21236647	21236724	107486954	107486823	88434727	88434611	36688423	36688493	36692343	36692540
peak_196	chr1:21341880	chr3:88426971	chr3:88546739	0.220	0.870	IC		hg38	susScr11	talOcc4	21296809	21296906	21363698	21363837	21335240	21335270	21342320	21342394	88431953	88431856	88424602	88424463	107486954	107486753	88434730	88434611
peak_197	chr1:21481633	chr3:81561773	chr3:81561550	0.683	0.694	NC		rn6	21476008	21476150	21494262	21494393	21481577	21481645	21481577	21481645	81559782	81559924	81566033	81566164	81559782	81559924	81566033	81566157
peak_198	chr1:21684395	chr3:81644148	chr3:81646781	0.240	0.645	NC		hg38	21663738	21663848	21862600	21862676	21684315	21684421	21684315	21684421	81635348	81635458	81719518	81719594	81655787	81655665	81641963	81641930
peak_200	chr1:21879376	chr3:81727944	chr3:81725785	0.315	0.478	NC		rn6	hg38	monDom5	ornAna4	traScr1	droNov1	21862683	21862743	21971537	21971557	21879356	21879476	21879356	21879476	81719595	81719655	81773876	81773896	81725961	81725915	81725698	81725652
peak_201	chr1:21900259	chr3:81738352	chr3:81735114	0.074	0.853	IC		ornAna4	monDom5	hg38	droNov1	21862683	21862743	21971537	21971557	21900154	21900295	21900154	21900295	81719595	81719655	81773876	81773896	81735123	81734921	81735123	81734921
peak_202	chr1:21908951	chr3:81742684	chr3:81739807	0.040	0.371	NC		hg38	droNov1	21862683	21862743	21971537	21971557	21908945	21909005	21908945	21909005	81719595	81719655	81773876	81773896	81739989	81739808	81739807	81739753
peak_205	chr1:22011983	chr3:81802497	chr3:11182790	0.260	0.939	IC		susScr11	talOcc4	traScr1	21971675	21971754	22031372	22031591	21999134	21999186	22012049	22012127	81774013	81774092	81816187	81816406	11182402	11182550	11187456	11187736
peak_211	chr1:22845166	chr3:82228743	chr3:82228944	0.975	1000	IC		hg38	rn6	susScr11	talOcc4	22844634	22844807	23300885	23301043	22845146	22845168	22845146	22845168	82228487	82228660	82335174	82335332	82228952	82228917	82228952	82228917
peak_212	chr1:22983212	chr3:82260983	chr3:82255985	0.000	0.360	NC		hg38	traScr1	22844634	22844807	23300885	23301043	22983059	22983238	22983059	22983238	82228487	82228660	82335174	82335332	82252392	82252426	82264236	82264347
peak_214	chr1:23156697	chr3:82301499	chr10:5651518	0.000	0.661	NC		rn6	monDom5	22844634	22844807	23300885	23301043	23156614	23156827	23156614	23156827	82228487	82228660	82335174	82335332	5654739	5654653	5650886	5650870
peak_215	chr1:23185712	chr3:82308276	chr3:82306888	0.000	0.436	NC		hg38	22844634	22844807	23300885	23301043	23185614	23185725	23185614	23185725	82228487	82228660	82335174	82335332	82335289	82335170	82303435	82303342
peak_216	chr1:23227500	chr3:82318035	chr3:82321888	0.006	0.368	NC		droNov1	22844634	22844807	23300885	23301043	22844627	22844807	23241908	23241996	82228487	82228660	82335174	82335332	82322113	82321879	82322113	82321879
peak_148	chr1:23295217	chr3:82333850	chr3:82333637	0.675	0.692	NC		hg38	22844634	22844807	23300885	23301043	23295112	23295223	23295112	23295223	82228487	82228660	82335174	82335332	82335289	82335170	82303435	82303342
peak_219	chr1:23303543	chr3:82337741	chr3:82337501	0.840	0.869	IC		hg38	23300885	23301043	23310151	23310199	23303524	23303549	23303524	23303549	82335174	82335332	82344107	82344155	82344181	82344102	82335346	82335290
peak_220	chr1:23310191	chr3:82344147	chr3:82344147	1000	1000	DC			23310151	23310199	23310151	23310199	23310151	23310199	23310151	23310199	82344107	82344155	82344107	82344155	82344107	82344155	82344107	82344155
peak_150	chr1:23310734	chr3:82344738	chr3:82344702	0.974	0.985	IC		monDom5	droNov1	23310232	23310366	23311318	23311391	23310730	23310776	23310730	23310776	82344188	82344322	82345398	82345471	82344774	82344663	82344774	82344663
peak_221	chr1:23321843	chr3:82358710	chr3:82364082	0.538	0.825	NC		droNov1	23311392	23311439	23330765	23330875	23319037	23319078	23330764	23330875	82345473	82345520	82370020	82370130	82364282	82363960	82364282	82363960
peak_153	chr1:23374985	chr3:82386885	chr26:4133873	0.047	0.743	NC		susScr11	rn6	hg38	danRer11	traScr1	droNov1	23330765	23330875	23614201	23614330	23371712	23371884	23380678	23380739	82370020	82370130	82477753	82477882	4133830	4134051	4133830	4134051
peak_154	chr1:23416834	chr3:82402782	chr3:82403883	0.002	0.941	IC		rn6	droNov1	23330765	23330875	23614201	23614330	23416820	23416901	23416820	23416901	82370020	82370130	82477753	82477882	82403885	82403866	82403885	82403866
peak_156	chr1:23456854	chr3:82417984	chr3:65390347	0.000	0.877	IC		rn6	hg38	susScr11	traScr1	droNov1	23330765	23330875	23614201	23614330	23456654	23456860	23456654	23456860	82370020	82370130	82477753	82477882	65390415	65390329	65390415	65390329
peak_157	chr1:23465671	chr3:82421333	chr3:65688313	0.000	0.513	NC		rn6	talOcc4	hg38	susScr11	traScr1	Algmis4	23330765	23330875	23614201	23614330	23465642	23465889	23465642	23465889	82370020	82370130	82477753	82477882	65688638	65688569	65684370	65684318
peak_160	chr1:23866344	chr3:82548448	chr3:82547957	0.438	0.586	NC		rn6	hg38	23854291	23854450	23883950	23884136	23866337	23866415	23866337	23866415	82545297	82545456	82552879	82553065	82553072	82552872	82546046	82545972
peak_236	chr1:23998133	chr3:82658305	chr3:82656914	0.077	0.177	NC		hg38	susScr11	droNov1	23961286	23961303	24035331	24035442	23988174	23988240	24002698	24002734	82647616	82647633	82669084	82669195	82656923	82656891	82656923	82656891
peak_167	chr1:24269690	chr3:82870626	chr3:82870672	0.636	0.980	IC		hg38	rn6	susScr11	24261023	24261081	24276203	24276357	24269626	24269687	24269898	24270065	82860123	82860181	82878527	82878681	82871115	82871035	82860463	82860391
peak_251	chr1:24625705		chr3:83075941	0.000	0.944	IC		hg38	talOcc4	rn6	traScr1	droNov1					24625643	24625707	24625643	24625707					83075990	83075872	83075990	83075872
peak_254	chr1:24723211		chr6:30313442	0.000	0.947	IC		rn6	Xtro10					24723176	24723352	24723176	24723352					30313141	30313195	30315974	30316172
peak_261	chr1:25869761	chr3:83706468	chr3:83706574	0.926	0.996	IC		hg38	traScr1	25868588	25868659	25931508	25931735	25869732	25869833	25869732	25869833	83705548	83705619	83754021	83754248	83706558	83706628	83706558	83706628
peak_264	chr1:28064886	chr1:109590996	chr3:84435052	0.121	0.376	NC		susScr11	droNov1	28034417	28034432	28566464	28566559	28056191	28056217	28086141	28086212	113327085	113327070	48058863	48058768	84435328	84435184	84435008	84434974
peak_270	chr1:30988934	chr3:85661145	chr3:85661177	0.984	0.987	DC		talOcc4	hg38	30988608	30988705	31235924	31236037	30988919	30988941	30988919	30988941	85660972	85661069	85743856	85743969	85743969	85743816	85661114	85661083
peak_185	chr1:31112262	chr3:85702445	chr3:83879483	0.000	0.468	NC		rn6	talOcc4	susScr11	hg38	monDom5	Algmis4	30988608	30988705	31235924	31236037	31112059	31112294	31112059	31112294	85660972	85661069	85743856	85743969	83879509	83879159	83879509	83879159
peak_272	chr1:31142195	chr3:85712468	chr18:10377792	0.001	0.342	NC		talOcc4	rn6	monDom5	hg38	susScr11	Algmis4	30988608	30988705	31235924	31236037	31140774	31140829	31151323	31151422	85660972	85661069	85743856	85743969	10378587	10378421	10377694	10377594
peak_275	chr1:33310989	chr3:86599222	chr1:77623117	0.010	0.950	IC		rn6	talOcc4	hg38	susScr11	33244813	33244837	33493170	33493386	33310870	33311027	33310870	33311027	86583348	86583372	86642875	86643091	77623126	77623052	77623126	77623052
peak_276	chr1:33373374	chr3:86614170	chr3:86626505	0.000	0.421	NC		hg38	ornAna4	traScr1	33244813	33244837	33493170	33493386	33373298	33373487	33373298	33373487	86583348	86583372	86642875	86643091	86625862	86625902	86642853	86643094
peak_277	chr1:33566875	chr3:86683798	chr3:86683798	0.683	0.683	NC			33551284	33551297	33572373	33572460	33551284	33551297	33572373	33572460	86679537	86679550	86685298	86685385	86679537	86679550	86685298	86685385
peak_189	chr1:33670207	chr3:86710486	chr3:86710181	0.835	0.850	IC		rn6	33667468	33667618	33701389	33701464	33669901	33670010	33670261	33670296	86709606	86709756	86719279	86719354	86713385	86713310	86709756	86709596
peak_286	chr1:33782106	chr3:86758655	chr3:86760980	0.777	0.901	IC		rn6	susScr11	hg38	33778324	33778479	33785741	33786101	33782101	33782133	33782101	33782133	86754937	86755092	86762225	86762585	86762585	86762225	86755103	86754937
peak_287	chr1:33794584	chr3:86767758	chr3:86767758	0.867	0.867	IC			33787291	33787409	33796642	33796735	33787291	33787409	33796642	33796735	86763176	86763294	86769039	86769132	86763176	86763294	86769039	86769132
peak_292	chr1:33949832	chr3:86844609	chr3:86844673	0.889	0.898	IC		rn6	hg38	33948076	33948146	34007833	34007990	33949760	33949869	33949760	33949869	86844085	86844155	86860227	86860384	86860233	86860168	86844178	86844170
peak_293	chr1:33984226	chr3:86853870	chr3:86855102	0.194	0.366	NC		rn6	talOcc4	hg38	33948076	33948146	34007833	34007990	33984185	33984211	33984298	33984431	86844085	86844155	86860227	86860384	86860233	86860168	86844178	86844170
peak_294	chr1:34003885	chr3:86859164	chr3:86858929	0.760	0.784	NC		rn6	talOcc4	hg38	33948076	33948146	34007833	34007990	34003588	34003937	34003588	34003937	86844085	86844155	86860227	86860384	86860233	86860168	86844178	86844170
peak_298	chr1:34060827	chr3:86885887	chr3:86884074	0.577	0.999	IC		hg38	talOcc4	rn6	droNov1	34052879	34052916	34125296	34125389	34060824	34060852	34060824	34060852	86879568	86879605	86937080	86937173	86884196	86884050	86884196	86884050
peak_300	chr1:34099841	chr3:86916867	chr3:86920662	0.171	0.299	NC		rn6	droNov1	34052879	34052916	34125296	34125389	34099828	34099925	34099828	34099925	86879568	86879605	86937080	86937173	86920821	86920658	86920821	86920658
peak_301	chr1:34100397	chr3:86917308	chr3:86921663	0.178	0.310	NC		rn6	droNov1	34052879	34052916	34125296	34125389	34100381	34100469	34100381	34100469	86879568	86879605	86937080	86937173	86921669	86921636	86921669	86921636
peak_304	chr1:34142954	chr3:86948390	chr3:86948430	0.498	0.534	NC		rn6	34125296	34125389	34153011	34153107	34142943	34142971	34142943	34142971	86937080	86937173	86954813	86954909	86954909	86954813	86937175	86937086
peak_305	chr1:34145961	chr3:86950311	chr3:86950208	0.613	0.636	NC		rn6	34125296	34125389	34153011	34153107	34145960	34146126	34145960	34146126	86937080	86937173	86954813	86954909	86954909	86954813	86937175	86937086
peak_306	chr1:34150180	chr3:86953005	chr3:86952949	0.821	0.826	NC		rn6	hg38	34125296	34125389	34153011	34153107	34150132	34150189	34150132	34150189	86937080	86937173	86954813	86954909	86954913	86954795	86937182	86937082
peak_307	chr1:34168958	chr3:86974569	chr3:86974569	0.697	0.697	NC			34160654	34160826	34174165	34174339	34160654	34160826	34174165	34174339	86968640	86968812	86978256	86978430	86968640	86968812	86978256	86978430
peak_308	chr1:34172122	chr3:86976809	chr3:86976809	0.867	0.867	IC			34160654	34160826	34174165	34174339	34160654	34160826	34174165	34174339	86968640	86968812	86978256	86978430	86968640	86968812	86978256	86978430
peak_203	chr1:34206877	chr3:87005953	chr3:87006226	0.998	0.998	DC		rn6	susScr11	34206688	34206819	34206898	34207091	34206824	34207090	34206824	34207090	87005019	87005150	87006235	87006428	87006219	87006427	87006219	87006427
peak_315	chr1:34290442	chr3:87077440	chr3:87077331	0.978	0.980	IC		rn6	droNov1	34289260	34289278	34290756	34291022	34290419	34290520	34290419	34290520	87076416	87076434	87077712	87077978	87077331	87077270	87077331	87077270
peak_320	chr1:34498815		chr27:6928827	0.000	0.995	IC		rn6	hg38	traScr1	Xtro10					34498801	34499151	34498801	34499151					6928932	6928818	6928932	6928818
peak_322	chr1:34512313		chr8:20521558	0.000	0.403	NC		hg38	susScr11	talOcc4	rn6	danRer11	droNov1					34511941	34512031	34512383	34512498					20521520	20521559	20521520	20521559
peak_323	chr1:34518600		chr1:5590159	0.000	0.280	NC		rn6	talOcc4	susScr11	traScr1	Algmis4					34518561	34518634	34518561	34518634					5589969	5590005	5591943	5591971
peak_324	chr1:34525118		chr1:24452006	0.000	0.374	NC		rn6	hg38	talOcc4	monDom5					34525044	34525147	34525044	34525147					24453219	24453159	24450177	24450099
peak_325	chr1:34550315		chr7:32117837	0.000	0.156	NC		talOcc4	hg38	monDom5	traScr1	droNov1					34512645	34512724	34576949	34576979					32117888	32117827	32117888	32117827
peak_327	chr1:34558456		chr7:33994067	0.000	0.137	NC		talOcc4	hg38					34512645	34512724	34576949	34576979					33986582	33986617	33996530	33996588
peak_328	chr1:34561728		chr7:34564760	0.000	0.329	NC		talOcc4	hg38					34512645	34512724	34576949	34576979					34563570	34563638	34565286	34565407
peak_329	chr1:34572519		chr5:18075982	0.000	0.162	NC		hg38	susScr11					34563834	34563875	34576941	34577013					18089629	18089347	18066984	18066827
peak_331	chr1:34618701	chr9:2745500	chr6:24002315	0.597	0.644	NC		hg38	talOcc4	susScr11	AnoCar2	34483444	34483541	34626125	34626312	34598795	34598962	34618706	34618748	3603951	3603854	2698357	2698170	24002152	24002188	24004158	24004258
peak_343	chr1:34903454	chr9:2408102	chr9:2408131	0.946	0.994	IC		rn6	hg38	Algmis4	droNov1	34902549	34902659	34905218	34905313	34903398	34903539	34903398	34903539	2409098	2408988	2406141	2406046	2408276	2408106	2408276	2408106
peak_345	chr1:34919162	chr9:2400630	chr9:2400969	0.810	0.819	NC		rn6	droNov1	34915977	34916128	34975815	34975875	34918776	34918880	34919838	34919904	2403492	2403341	2350026	2349966	2401056	2400958	2401056	2400958
peak_349	chr1:35669835	chr9:2087285	chr9:2084278	0.442	0.511	NC		hg38	35589630	35589712	35681597	35681827	35664212	35664318	35681571	35681825	2116146	2116064	2083061	2082831	2082837	2083094	2129255	2129366
peak_351	chr1:35914663	chr9:1989130	chr9:1985900	0.000	0.747	NC		monDom5	droNov1	35682006	35682051	36037806	36037859	35861805	35861873	35918630	35918710	2082661	2082616	1939641	1939588	1985922	1985893	1985922	1985893
peak_224	chr1:35918851	chr9:1987447	chr9:1984917	0.000	0.999	IC		hg38	ornAna4	monDom5	Algmis4	droNov1	35682006	35682051	36037806	36037859	35918780	35918862	35918780	35918862	2082661	2082616	1939641	1939588	1984930	1984911	1984930	1984911
peak_352	chr1:35965972	chr9:1968510	chr1:55611445	0.006	0.719	NC		hg38	talOcc4	rn6	danRer11	Xtro10	35682006	35682051	36037806	36037859	35965474	35965521	35974535	35974641	2082661	2082616	1939641	1939588	55611394	55611495	55611394	55611495
peak_353	chr1:35974371	chr9:1965134	chr14:13418589	0.012	0.388	NC		hg38	susScr11	talOcc4	rn6	danRer11	35682006	35682051	36037806	36037859	35965474	35965521	35974535	35974641	2082661	2082616	1939641	1939588	13417322	13417431	13434385	13434515
peak_354	chr1:35981114	chr9:1962424	chr9:1969623	0.019	0.329	NC		hg38	droNov1	35682006	35682051	36037806	36037859	35981103	35981166	35981103	35981166	2082661	2082616	1939641	1939588	1969764	1969671	1969572	1969411
peak_355	chr1:36056403	chr9:1928975	chr9:1925282	0.278	0.559	NC		hg38	droNov1	36037916	36037950	36107689	36107712	36056360	36056431	36056360	36056431	1939540	1939506	1899710	1899687	1925516	1925319	1924830	1924734
peak_356	chr1:36069656	chr9:1921412	chr9:1900852	0.111	0.135	NC		talOcc4	hg38	droNov1	traScr1	36037916	36037950	36107689	36107712	36048555	36048633	36078169	36078240	1939540	1939506	1899710	1899687	1899691	1899721	1900870	1900944
peak_357	chr1:36104181	chr9:1901711	chr9:1902081	0.784	0.823	NC		rn6	hg38	36037916	36037950	36107689	36107712	36104104	36104192	36104104	36104192	1939540	1939506	1899710	1899687	1899732	1899768	1939459	1939540
peak_359	chr1:36130576	chr9:1792264	chr9:1791887	0.434	0.439	NC		rn6	36107755	36108240	36142591	36143301	36130546	36130602	36130546	36130602	1899658	1899173	1734760	1734050	1899658	1899173	1734760	1734050
peak_360	chr1:36134970	chr9:1771233	chr9:1771233	0.589	0.589	NC			36107755	36108240	36142591	36143301	36107755	36108240	36142591	36143301	1899658	1899173	1734760	1734050	1899658	1899173	1734760	1734050
peak_361	chr1:36173876	chr9:1717572	chr9:1717376	0.457	0.489	NC		rn6	36142591	36143301	36185147	36185271	36173862	36173910	36173862	36173910	1734760	1734050	1711499	1711375	1734760	1734050	1711499	1711360
peak_363	chr1:36200517	chr9:1703783	chr9:1704678	0.948	0.986	IC		rn6	Algmis4	traScr1	droNov1	36199016	36199108	36201280	36201451	36200481	36200520	36200481	36200520	1705065	1704973	1703140	1702969	1704753	1704665	1704753	1704665
peak_364	chr1:36201989	chr9:1702029	chr9:1702029	0.978	0.978	IC			36201280	36201451	36202298	36202496	36201280	36201451	36202298	36202496	1703140	1702969	1701492	1701294	1703140	1702969	1701492	1701294
peak_365	chr1:36231257	chr9:1689309	chr9:1689309	0.986	0.986	DC			36230605	36230699	36231457	36231587	36230605	36230699	36231457	36231587	1689943	1689849	1689117	1688987	1689943	1689849	1689117	1688987
peak_368	chr1:36293916		chr9:4091638	0.000	0.225	NC		Algmis4					36273882	36273970	36342622	36342762					4091423	4091474	4092072	4092303
peak_242	chr1:36342597		chrZ:82018736	0.000	0.989	IC		talOcc4	CroVir3	AnoCar2	susScr11	rn6	Algmis4	Xtro10	hg38					36342591	36342760	36342591	36342760					82018938	82018735	82018938	82018735
peak_376	chr1:36363318	chr22:3787350	chr22:3788087	0.719	0.725	NC		rn6	36358493	36358568	36382396	36382472	36363188	36363330	36363188	36363330	3789549	3789474	3778825	3778749	3789891	3789772	3778544	3778421
peak_379	chr1:36496794	chr22:3737451	chr22:3737368	0.417	0.427	NC		rn6	36484124	36484189	36511129	36512170	36496733	36496951	36496733	36496951	3738216	3738151	3736656	3735615	3738216	3738151	3736656	3735615
peak_381	chr1:36531693	chr22:3734233	chr22:3734233	0.689	0.689	NC			36511129	36512170	36537067	36537205	36511129	36512170	36537067	36537205	3736656	3735615	3733853	3733715	3736656	3735615	3733853	3733715
peak_383	chr1:36572768	chr22:3729802	chr6:23301306	0.567	0.913	IC		rn6	talOcc4	monDom5	hg38	susScr11	droNov1	36544805	36544864	36580933	36581150	36572745	36572783	36572745	36572783	3731666	3731607	3729275	3729058	23300918	23301104	23301310	23301431
peak_385	chr1:36578452	chr22:3729435	chr22:3729420	0.842	0.973	IC		hg38	ornAna4	36544805	36544864	36580933	36581150	36578396	36578460	36578396	36578460	3731666	3731607	3729275	3729058	3729063	3729281	3733710	3733853
peak_388	chr1:36602162	chr6:24052470	chr6:24052978	0.526	0.537	NC		rn6	36592790	36592900	36739157	36739273	36602035	36602172	36602035	36602172	24047502	24047612	24124326	24124442	24047478	24047608	24124326	24124433
peak_389	chr1:36619637	chr6:24061636	chr22:2002505	0.156	0.244	NC		talOcc4	monDom5	susScr11	rn6	Algmis4	traScr1	36592790	36592900	36739157	36739273	36617734	36617751	36619965	36620048	24047502	24047612	24124326	24124442	2002476	2002607	2002476	2002607
peak_390	chr1:36627840	chr6:24065938	chr6:7976134	0.088	0.425	NC		hg38	monDom5	rn6	susScr11	talOcc4	AnoCar2	traScr1	36592790	36592900	36739157	36739273	36624990	36625095	36628269	36628324	24047502	24047612	24124326	24124442	7981349	7981312	7975430	7975349
peak_392	chr1:36709492	chr6:24108766	chr11:4032995	0.127	0.423	NC		talOcc4	susScr11	ornAna4	droNov1	36592790	36592900	36739157	36739273	36699813	36699925	36730605	36730630	24047502	24047612	24124326	24124442	4032965	4033036	4032965	4033036
peak_397	chr1:36823913		chr1:161683778	0.000	0.571	NC		Algmis4	traScr1					36780768	36780936	36831987	36832021					161683837	161683565	161683837	161683565
peak_398	chr1:36852758	chr1:133456108	chr1:133456074	0.935	0.937	IC		rn6	36851634	36851791	36854958	36855078	36852736	36852777	36852736	36852777	133456699	133456542	133455123	133455003	133456699	133456542	133455102	133455003
peak_399	chr1:36899617	chr1:133429122	chr1:133426443	0.680	0.709	NC		susScr11	hg38	talOcc4	36893911	36894068	36911586	36911678	36899557	36899595	36899630	36899687	133431511	133431354	133424309	133424217	133431510	133431367	133424320	133424217
peak_400	chr1:36959069	chr1:133400173	chr1:133401086	0.068	0.221	NC		rn6	talOcc4	36920406	36920481	37081373	37081475	36959021	36959088	36959021	36959088	133417327	133417252	133346044	133345942	133409182	133409097	133348186	133348065
peak_401	chr1:36961636	chr1:133399037	chr1:133400345	0.057	0.187	NC		rn6	talOcc4	36920406	36920481	37081373	37081475	36961566	36961630	36961639	36961692	133417327	133417252	133346044	133345942	133409182	133409097	133348186	133348065
peak_402	chr1:36973399	chr1:133393831	chr1:133429454	0.025	0.313	NC		susScr11	talOcc4	rn6	hg38	36920406	36920481	37081373	37081475	36971836	36971893	36977854	36977902	133417327	133417252	133346044	133345942	133431510	133431367	133424320	133424217
peak_269	chr1:36982924	chr1:133389615	chr1:133930026	0.013	0.698	NC		susScr11	talOcc4	droNov1	36920406	36920481	37081373	37081475	36979169	36979200	36996995	36997030	133417327	133417252	133346044	133345942	133929960	133930098	133929960	133930098
peak_270	chr1:37068382	chr1:133351793	chr1:133350318	0.406	0.674	NC		rn6	hg38	36920406	36920481	37081373	37081475	37068313	37068453	37068313	37068453	133417327	133417252	133346044	133345942	133409182	133409107	133348186	133348047
peak_409	chr1:37381243		chr1:133666044	0.000	0.907	IC		hg38	susScr11	talOcc4	monDom5					37381243	37381268	37381243	37381268					133664740	133664942	133689714	133689826
peak_410	chr1:37390170		chr1:136585306	0.000	0.538	NC		rn6	talOcc4	hg38	traScr1	droNov1					37390100	37390184	37390100	37390184					136585182	136585397	136585182	136585397
peak_411	chr1:37423618	chr1:133510669	chr1:133510621	0.922	0.928	IC		rn6	37422401	37422462	37426775	37426955	37423596	37423676	37423596	37423676	133511677	133511616	133508088	133507908	133511677	133511616	133508088	133507908
peak_412	chr1:37425903	chr1:133508800	chr1:133508779	0.941	0.950	IC		rn6	37422401	37422462	37426775	37426955	37425892	37425945	37425892	37425945	133511677	133511616	133508088	133507908	133511677	133511616	133508088	133507908
peak_413	chr1:37438901	chr1:133497701	chr1:133497582	0.993	0.994	DC		hg38	Algmis4	droNov1	37438769	37438805	37442484	37442515	37438894	37438925	37438894	37438925	133497791	133497755	133495729	133495698	133497521	133497620	133497521	133497620
peak_277	chr1:37551590	chr1:133674072	chr3:72539267	0.385	0.751	NC		hg38	Algmis4	37537649	37537832	37575107	37575231	37551548	37551659	37551548	37551659	133664739	133664922	133689712	133689836	72539757	72539148	72539757	72539148
peak_416	chr1:37580197	chr1:133690959	chr10:4286553	0.708	0.950	IC		rn6	hg38	talOcc4	37575107	37575231	37651336	37651437	37580120	37580282	37580120	37580282	133689712	133689836	133707046	133707147	4267671	4267871	4286660	4286701
peak_417	chr1:37654209	chr1:133710059	chr1:133710075	0.825	0.880	IC		rn6	monDom5	traScr1	droNov1	37651336	37651437	37667292	37667398	37654106	37654252	37654106	37654252	133707046	133707147	133723801	133723907	133710072	133710115	133710072	133710115
peak_419	chr1:37726895	chr1:133744910	chr1:133752402	0.016	0.094	NC		rn6	hg38	monDom5	Algmis4	traScr1	droNov1	37667292	37667398	37822891	37823085	37726821	37726909	37726821	37726909	133723801	133723907	133778799	133778993	133752380	133752432	133752380	133752432
peak_426	chr1:37956907	chr1:133839342	chr1:138755417	0.582	0.612	NC		rn6	hg38	susScr11	talOcc4	monDom5	traScr1	droNov1	37948973	37949119	38026741	38026871	37956861	37957141	37956861	37957141	133838035	133838181	133849757	133849887	138755303	138755660	138755303	138755660
peak_287	chr1:38050929	chr1:133868047	chr1:133868047	0.662	0.662	NC			38034709	38034901	38056874	38057021	38034709	38034901	38056874	38057021	133857485	133857677	133871893	133872040	133857485	133857677	133871893	133872040
peak_288	chr1:38133484	chr1:133928157	chr2:40033775	0.859	0.859	IC		droNov1	traScr1	38131155	38131306	38137926	38138109	38131150	38131307	38137924	38138126	133927272	133927423	133929654	133929837	40033833	40033762	40033833	40033762
peak_431	chr1:38143104	chr1:133930935	chr1:133930523	0.782	0.877	IC		rn6	droNov1	38137926	38138109	38146637	38146713	38139185	38139267	38143304	38143331	133929654	133929837	133931713	133931789	133930518	133930537	133930518	133930537
peak_434	chr1:38242070	chr1:133996493	chr1:133996519	0.945	0.946	IC		rn6	38232634	38232723	38242885	38243049	38241881	38242110	38241881	38242110	133985490	133985579	133997445	133997609	133985326	133985575	133997445	133997609
peak_435	chr1:38287420	chr1:134037392	chr1:134037392	1000	1000	DC			38287406	38287430	38287406	38287430	38287406	38287430	38287406	38287430	134037378	134037402	134037378	134037402	134037378	134037402	134037378	134037402
peak_436	chr1:38344252	chr1:134081585	chr1:134081562	0.985	0.999	DC		rn6	hg38	ornAna4	38302438	38302462	38344459	38344526	38344174	38344251	38344253	38344361	134056810	134056834	134081708	134081775	134081549	134081659	134081549	134081659
peak_437	chr1:38347409	chr1:134083341	chr1:134083341	0.818	0.818	NC			38344459	38344526	38406802	38406880	38344459	38344526	38406802	38406880	134081708	134081775	134115611	134115689	134081708	134081775	134115611	134115689
peak_293	chr1:38423756	chr1:134123187	chr1:134123206	0.699	1000	IC		susScr11	38407143	38407244	38428906	38429099	38423749	38423773	38423749	38423773	134115949	134116050	134125414	134125607	134123241	134123141	134123241	134123141
peak_439	chr1:38482145	chr1:134166427	chr1:134167716	0.799	0.814	NC		monDom5	38478866	38478909	38488535	38488620	38480440	38480554	38488539	38488900	134163427	134163470	134172266	134172351	134163551	134163620	134169078	134169107
peak_440	chr1:38486923	chr1:134170793	chr1:134170793	0.894	0.894	IC			38478866	38478909	38488535	38488620	38478866	38478909	38488535	38488620	134163427	134163470	134172266	134172351	134163427	134163470	134172266	134172351
peak_441	chr1:38488167	chr1:134171930	chr1:134172030	0.974	0.975	IC		rn6	38478866	38478909	38488535	38488620	38488153	38488166	38488172	38488193	134163427	134163470	134172266	134172351	134163427	134163484	134172266	134172351
peak_442	chr1:38506598	chr1:134186217	chr1:134191368	0.292	0.815	NC		hg38	monDom5	38488622	38488864	38525660	38525798	38502689	38502711	38507625	38507650	134172352	134172594	134200861	134200999	134190698	134190767	134195882	134195908
peak_443	chr1:38510092	chr1:134188901	chr1:134194527	0.339	0.860	IC		hg38	38488622	38488864	38525660	38525798	38509594	38509668	38511722	38511771	134172352	134172594	134200861	134200999	134183732	134183821	134195882	134195907
peak_444	chr1:38517674	chr1:134194726	chr1:134197304	0.574	0.692	NC		rn6	hg38	38488622	38488864	38525660	38525798	38517662	38517701	38517662	38517701	134172352	134172594	134200861	134200999	134196101	134196145	134200855	134201119
peak_446	chr1:38602083	chr1:134260244	chr1:134257009	0.688	0.913	IC		hg38	susScr11	monDom5	droNov1	38584756	38584831	38607473	38607588	38601532	38601569	38603325	38603397	134251632	134251707	134262912	134263027	134256926	134256979	134257758	134257821
peak_448	chr1:38806332	chr1:134339837	chr1:134329464	0.117	0.910	IC		hg38	susScr11	droNov1	38769498	38769617	38837182	38837313	38806330	38806342	38806330	38806342	134321577	134321696	134355081	134355212	134328822	134329410	134330329	134330354
peak_300	chr1:38807136	chr1:134340235	chr1:134330228	0.124	0.817	NC		rn6	traScr1	38769498	38769617	38837182	38837313	38807122	38807183	38807122	38807183	134321577	134321696	134355081	134355212	134329181	134329310	134330727	134330768
peak_304	chr1:38930706	chr1:134422474	chr1:134421209	0.608	0.750	NC		rn6	hg38	talOcc4	38923424	38923548	39030324	39030460	38930534	38930707	38930534	38930707	134419278	134419402	134465238	134465374	134419278	134419402	134465237	134465374
peak_455	chr1:39040396	chr1:134472111	chr23:270529	0.705	0.822	NC		hg38	talOcc4	rn6	39035211	39035363	39231831	39231882	39035632	39035661	39043115	39043176	134469386	134469538	134570000	134570051	270488	270562	270488	270562
peak_456	chr1:39144784	chr1:134525489	chr1:134530100	0.002	0.112	NC		monDom5	Algmis4	traScr1	39035211	39035363	39231831	39231882	39123707	39123754	39203982	39204151	134469386	134469538	134570000	134570051	134528833	134528855	134530364	134530384
peak_458	chr1:39225974	chr1:134567005	chr1:134565319	0.666	0.988	IC		rn6	talOcc4	susScr11	monDom5	droNov1	39035211	39035363	39231831	39231882	39225939	39225963	39225984	39226142	134469386	134469538	134570000	134570051	134565142	134565332	134565142	134565332
peak_459	chr1:39233232	chr1:134571034	chr1:134570901	0.915	0.925	IC		talOcc4	hg38	39231883	39231964	39302399	39302460	39233220	39233273	39233220	39233273	134570066	134570147	134619429	134619490	134570063	134570140	134619429	134619490
peak_463	chr1:39401399	chr1:134668188	chr1:134667717	0.955	0.997	IC		talOcc4	monDom5	39387509	39387612	39402060	39402084	39401359	39401401	39401359	39401401	134664160	134664263	134668377	134668401	134665899	134665962	134667771	134667793
peak_467	chr1:39457139	chr1:134714359	chr1:134714464	0.576	0.644	NC		rn6	39445827	39445955	39465097	39465260	39457131	39457271	39457131	39457271	134712139	134712267	134715848	134716011	134712139	134712267	134715848	134716012
peak_468	chr1:39477883	chr1:134718643	chr1:134717717	0.416	0.448	NC		talOcc4	39465097	39465260	39517491	39517516	39465008	39465260	39480874	39480925	134715848	134716011	134726904	134726929	134715848	134716015	134726931	134727076
peak_469	chr1:39502205	chr1:134723716	chr1:134351563	0.346	0.793	NC		rn6	traScr1	39465097	39465260	39517491	39517516	39502044	39502092	39502228	39502275	134715848	134716011	134726904	134726929	134351545	134351641	134351545	134351641
peak_475	chr1:39676048	chr1:134798292	chr1:134796067	0.470	0.497	NC		hg38	talOcc4	39664032	39664178	39686939	39687125	39675519	39675589	39679341	39679459	134792636	134792782	134803348	134803534	134792633	134792758	134803336	134803538
peak_476	chr1:39690097	chr1:134805058	chr1:134805084	0.994	0.995	DC		hg38	39689963	39690017	39709662	39709753	39689845	39690110	39689845	39690110	134804977	134805031	134811734	134811825	134804982	134805037	134822434	134822510
peak_321	chr1:39725188	chr1:134824825	chr1:134824825	0.971	0.971	IC			39724652	39724773	39727723	39727793	39724652	39724773	39727723	39727793	134824644	134824765	134825193	134825263	134824644	134824765	134825193	134825263
peak_478	chr1:39726710	chr1:134825046	chr1:134824655	0.932	0.953	IC		talOcc4	hg38	traScr1	39724652	39724773	39727723	39727793	39726690	39726760	39726690	39726760	134824644	134824765	134825193	134825263	134824633	134824787	134824633	134824787
peak_479	chr1:39740561	chr1:134829895	chr1:134829895	0.501	0.501	NC			39727723	39727793	39750528	39750600	39727723	39727793	39750528	39750600	134825193	134825263	134833511	134833583	134825193	134825263	134833511	134833583
peak_480	chr1:39741905	chr1:134830382	chr2:7193107	0.550	0.813	NC		hg38	talOcc4	KH2012	traScr1	Algmis4	droNov1	39727723	39727793	39750528	39750600	39740223	39740303	39749102	39749154	134825193	134825263	134833511	134833583	7193108	7193072	7193108	7193072
peak_481	chr1:39753425	chr1:134834299	chr1:134835481	0.822	0.873	IC		hg38	droNov1	39750528	39750600	39940385	39940450	39753412	39753523	39753412	39753523	134833511	134833583	134881699	134881764	134835299	134835498	134835299	134835498
peak_483	chr1:39770886	chr1:134838726	chr19:5885395	0.245	0.914	IC		talOcc4	monDom5	ornAna4	39750528	39750600	39940385	39940450	39770240	39770264	39775109	39775157	134833511	134833583	134881699	134881764	5885513	5885307	5885513	5885307
peak_484	chr1:39774871	chr1:134839736	chr6:32304303	0.185	0.463	NC		talOcc4	susScr11	monDom5	rn6	39750528	39750600	39940385	39940450	39770240	39770264	39775109	39775157	134833511	134833583	134881699	134881764	32304271	32304514	32304271	32304514
peak_485	chr1:39785799	chr1:134842507	chr5:15329987	0.087	0.653	NC		susScr11	monDom5	rn6	Xtro10	39750528	39750600	39940385	39940450	39785757	39785808	39785757	39785808	134833511	134833583	134881699	134881764	15329832	15329990	15329832	15329990
peak_486	chr1:39793873	chr1:134844554	chr1:106882057	0.049	0.474	NC		hg38	susScr11	monDom5	rn6	talOcc4	ornAna4	traScr1	Algmis4	droNov1	39750528	39750600	39940385	39940450	39785787	39785808	39797523	39797586	134833511	134833583	134881699	134881764	106881982	106882137	106881982	106882137
peak_487	chr1:39795257	chr1:134844904	chr5:27452861	0.045	0.414	NC		hg38	susScr11	rn6	monDom5	danRer11	39750528	39750600	39940385	39940450	39785787	39785808	39797523	39797586	134833511	134833583	134881699	134881764	27452759	27452927	27452759	27452927
peak_488	chr1:39798815	chr1:134845807	chr1:182258831	0.035	0.512	NC		hg38	susScr11	talOcc4	Algmis4	traScr1	droNov1	39750528	39750600	39940385	39940450	39797643	39797697	39800559	39800614	134833511	134833583	134881699	134881764	182258818	182258832	182258818	182258832
peak_489	chr1:39801341	chr1:134846447	chr1:190299534	0.029	0.953	IC		hg38	susScr11	monDom5	39750528	39750600	39940385	39940450	39801042	39801084	39802156	39802232	134833511	134833583	134881699	134881764	190300132	190299918	190296866	190296823
peak_490	chr1:39878570	chr1:134866027	chr1:134856132	0.013	0.839	NC		hg38	talOcc4	monDom5	traScr1	droNov1	39750528	39750600	39940385	39940450	39878476	39878518	39881722	39881781	134833511	134833583	134881699	134881764	134855118	134855162	134856251	134856343
peak_491	chr1:39879203	chr1:134866187	chr1:134856528	0.014	0.758	NC		hg38	monDom5	traScr1	droNov1	39750528	39750600	39940385	39940450	39878476	39878518	39881722	39881781	134833511	134833583	134881699	134881764	134856477	134856590	134856477	134856590
peak_492	chr1:39906104	chr1:134873007	chr4:57510943	0.092	0.358	NC		hg38	talOcc4	Algmis4	39750528	39750600	39940385	39940450	39901040	39901056	39907183	39907222	134833511	134833583	134881699	134881764	57511479	57511407	57510691	57510614
peak_493	chr1:39907254	chr1:134873299	chr1:195737351	0.100	0.542	NC		susScr11	hg38	talOcc4	rn6	danRer11	39750528	39750600	39940385	39940450	39882028	39882047	39907413	39907462	134833511	134833583	134881699	134881764	176605549	176605745	195807485	195807649
peak_494	chr1:39908080	chr1:134873508	chr4:57681381	0.106	0.479	NC		hg38	susScr11	rn6	talOcc4	Algmis4	39750528	39750600	39940385	39940450	39908047	39908095	39908047	39908095	134833511	134833583	134881699	134881764	57681397	57681095	57681397	57681095
peak_495	chr1:39917390	chr1:134875869	chr4:37679117	0.203	0.598	NC		hg38	talOcc4	Algmis4	39750528	39750600	39940385	39940450	39915254	39915299	39923132	39923200	134833511	134833583	134881699	134881764	37680830	37680780	37678307	37678260
peak_498	chr1:39950857	chr1:134893005	chr1:134890226	0.495	0.555	NC		hg38	monDom5	traScr1	39940646	39940740	40001321	40001398	39946358	39946370	39952363	39952447	134882111	134882205	134946876	134946953	134886825	134886885	134890251	134890287
peak_499	chr1:39957897	chr1:134900520	chr1:134892185	0.304	0.586	NC		rn6	hg38	susScr11	ornAna4	39940646	39940740	40001321	40001398	39957816	39957981	39957816	39957981	134882111	134882205	134946876	134946953	134892508	134892417	134882210	134882123
peak_331	chr1:39960684	chr1:134903496	chr1:134892532	0.250	0.682	NC		hg38	ornAna4	traScr1	droNov1	39940646	39940740	40001321	40001398	39960020	39960037	39961912	39961938	134882111	134882205	134946876	134946953	134892381	134892679	134892381	134892679
peak_501	chr1:39962738	chr1:134905688	chr1:134894353	0.217	0.378	NC		rn6	hg38	ornAna4	39940646	39940740	40001321	40001398	39962736	39962767	39962736	39962767	134882111	134882205	134946876	134946953	134909166	134908972	134892508	134892417
peak_502	chr1:39975791	chr1:134919622	chr1:134911785	0.170	0.810	NC		rn6	hg38	traScr1	39940646	39940740	40001321	40001398	39975752	39975833	39975752	39975833	134882111	134882205	134946876	134946953	134911777	134911831	134911777	134911831
peak_333	chr1:39989418	chr1:134934169	chr1:134926920	0.438	0.508	NC		rn6	hg38	traScr1	droNov1	39940646	39940740	40001321	40001398	39989413	39989451	39989413	39989451	134882111	134882205	134946876	134946953	134926868	134926980	134926868	134926980
peak_507	chr1:40125108	chr1:135049058	chr3:96783378	0.016	0.385	NC		hg38	rn6	susScr11	talOcc4	KH2012	Algmis4	40065453	40065488	40395973	40396002	40123939	40123984	40127167	40127223	135031841	135031876	135127122	135127151	96783439	96783311	96783439	96783311
peak_508	chr1:40155771	chr1:135057895	chr1:135060430	0.001	0.881	IC		talOcc4	hg38	traScr1	40065453	40065488	40395973	40396002	40155752	40155806	40155752	40155806	135031841	135031876	135127122	135127151	135059617	135059823	135063760	135063932
peak_509	chr1:40179254	chr1:135064663	chr1:135068351	0.000	0.501	NC		hg38	40065453	40065488	40395973	40396002	40179240	40179267	40179240	40179267	135031841	135031876	135127122	135127151	135063760	135063873	135116899	135117041
peak_337	chr1:40211340	chr1:135073910	chr1:135077715	0.000	0.117	NC		rn6	hg38	40065453	40065488	40395973	40396002	40211322	40211367	40211322	40211367	135031841	135031876	135127122	135127151	135063760	135063873	135116899	135117041
peak_338	chr1:40218855	chr1:135076076	chr13:17794456	0.000	0.078	NC		rn6	susScr11	hg38	talOcc4	monDom5	40065453	40065488	40395973	40396002	40218837	40218882	40218837	40218882	135031841	135031876	135127122	135127151	17794129	17794284	17796193	17796464
peak_512	chr1:40261305	chr1:135088310	chr3:23517599	0.000	0.645	NC		susScr11	hg38	rn6	Algmis4	40065453	40065488	40395973	40396002	40261035	40261211	40264085	40264145	135031841	135031876	135127122	135127151	23517572	23517635	23517572	23517635
peak_340	chr1:40272635	chr1:135091576	chr1:67483667	0.000	0.295	NC		rn6	droNov1	40065453	40065488	40395973	40396002	40272458	40272671	40272458	40272671	135031841	135031876	135127122	135127151	67483622	67483699	67483622	67483699
peak_519	chr1:40720738	chr1:135300898	chr1:135300989	0.967	0.972	IC		susScr11	rn6	talOcc4	hg38	40662546	40662686	40721222	40721329	40720650	40720750	40720650	40720750	135273610	135273750	135301125	135301232	135273613	135273750	135301125	135301234
peak_520	chr1:40829865	chr1:135345453	chr1:135347176	0.807	0.980	IC		rn6	talOcc4	hg38	susScr11	droNov1	40826683	40826779	40844914	40845034	40829815	40829918	40829815	40829918	135343460	135343556	135354703	135354823	135347073	135347174	135348342	135348425
peak_521	chr1:40836701	chr1:135349655	chr1:135349655	0.565	0.565	NC			40826683	40826779	40844914	40845034	40826683	40826779	40844914	40845034	135343460	135343556	135354703	135354823	135343460	135343556	135354703	135354823
peak_345	chr1:41313900	chr1:135591577	chr1:135591526	0.972	0.977	IC		rn6	hg38	41311970	41312064	41314299	41314357	41313870	41313920	41313870	41313920	135588998	135589092	135592117	135592175	135588962	135589049	135592063	135592115
peak_524	chr1:41429471	chr1:135632504	chr1:135632504	1000	1000	DC			41429356	41429559	41429356	41429559	41429356	41429559	41429356	41429559	135632389	135632592	135632389	135632592	135632389	135632592	135632389	135632592
peak_348	chr1:41691983	chr1:135745814	chr1:135745814	0.998	0.999	DC		hg38	AnoCar2	41649999	41650515	41691998	41692096	41691979	41692122	41691979	41692122	135717550	135718066	135745824	135745922	135745926	135745764	135745926	135745764
peak_530	chr1:41958296	chr1:135879644	chr1:135879644	1000	1000	DC			41958266	41958305	41958266	41958305	41958266	41958305	41958266	41958305	135879614	135879653	135879614	135879653	135879614	135879653	135879614	135879653
peak_531	chr1:42282722	chr1:136028259	chr1:136028259	1000	1000	DC			42282613	42282723	42282613	42282723	42282613	42282723	42282613	42282723	136028150	136028260	136028150	136028260	136028150	136028260	136028150	136028260
peak_532	chr1:42531009	chr1:136162480	chr1:136163772	0.888	1000	IC		talOcc4	Algmis4	42528973	42529298	42578691	42578718	42531008	42531035	42531008	42531035	136161196	136161521	136189223	136189250	136163723	136163922	136163723	136163922
peak_536	chr1:42734855	chr1:136261849	chr1:136261503	0.912	0.963	IC		hg38	danRer11	susScr11	monDom5	droNov1	42732800	42732913	42736170	42736219	42734718	42735003	42734718	42735003	136260405	136260518	136262750	136262799	136260405	136260532	136261535	136261584
peak_537	chr1:42735832	chr1:136262518	chr1:136262472	0.976	0.981	IC		susScr11	monDom5	droNov1	42732800	42732913	42736170	42736219	42735723	42735843	42735723	42735843	136260405	136260518	136262750	136262799	136262466	136262541	136262466	136262541
peak_539	chr1:42753867	chr1:136275471	chr1:136276239	0.502	0.900	IC		hg38	42743633	42743942	42780517	42780721	42753823	42753925	42753823	42753925	136268632	136268941	136293007	136293211	136275398	136275463	136287529	136287572
peak_542	chr1:42957271	chr1:136373131	chr1:136373760	0.417	0.824	NC		hg38	traScr1	42944562	42944655	43090715	43091154	42956882	42956898	42965995	42966038	136370786	136370879	136396961	136397400	136373516	136373567	136376918	136376945
peak_544	chr1:43045376	chr1:136388864	chr1:136387624	0.043	0.572	NC		hg38	ornAna4	42944562	42944655	43090715	43091154	43045357	43045530	43045357	43045530	136370786	136370879	136396961	136397400	136396144	136395999	136387217	136387168
peak_360	chr1:43167578	chr1:136444174	chr1:136444174	1000	1000	DC			43167394	43167592	43167394	43167592	43167394	43167592	43167394	43167592	136443990	136444188	136443990	136444188	136443990	136444188	136443990	136444188
peak_361	chr1:43178960	chr1:136447271	chr1:136447271	0.877	0.877	IC			43170809	43170991	43180852	43181038	43170809	43170991	43180852	43181038	136445114	136445296	136447740	136447926	136445114	136445296	136447740	136447926
peak_551	chr1:43193889	chr1:136456299	chr1:136456299	0.902	0.902	IC			43192232	43192410	43543524	43543563	43192232	43192410	43543524	43543563	136455504	136455682	136602112	136602151	136455504	136455682	136602112	136602151
peak_553	chr1:43213297	chr1:136464393	chr1:136472586	0.235	0.396	NC		monDom5	droNov1	43192232	43192410	43543524	43543563	43213279	43213301	43213279	43213301	136455504	136455682	136602112	136602151	136472540	136472619	136472540	136472619
peak_554	chr1:43242685	chr1:136476649	chr1:136482722	0.030	1000	IC		hg38	traScr1	43192232	43192410	43543524	43543563	43242683	43242702	43242683	43242702	136455504	136455682	136602112	136602151	136482560	136482759	136482560	136482759
peak_555	chr1:43286915	chr1:136495094	chr1:134325534	0.001	0.382	NC		susScr11	talOcc4	droNov1	43192232	43192410	43543524	43543563	43279972	43280001	43287681	43287749	136455504	136455682	136602112	136602151	134325245	134325289	134325627	134325715
peak_556	chr1:43303758	chr1:136502119	chr3:4279187	0.000	0.781	NC		rn6	Xtro10	43192232	43192410	43543524	43543563	43303619	43303784	43303619	43303784	136455504	136455682	136602112	136602151	4274259	4274371	4279560	4279722
peak_560	chr1:43400692	chr1:136542544	chr1:136554620	0.000	0.676	NC		monDom5	traScr1	43192232	43192410	43543524	43543563	43400098	43400126	43441330	43441392	136455504	136455682	136602112	136602151	136554613	136554638	136554613	136554638
peak_561	chr1:43452271	chr1:136564055	chr1:136574012	0.001	0.851	IC		rn6	susScr11	monDom5	Algmis4	43192232	43192410	43543524	43543563	43452127	43452301	43452127	43452301	136455504	136455682	136602112	136602151	136572290	136572460	136574086	136574267
peak_562	chr1:43453593	chr1:136564607	chr1:136574709	0.001	0.903	IC		hg38	susScr11	monDom5	43192232	43192410	43543524	43543563	43453111	43453156	43455723	43455760	136455504	136455682	136602112	136602151	136574499	136574565	136632517	136632775
peak_565	chr1:43514383	chr1:136589959	chr1:136592638	0.132	0.197	NC		rn6	hg38	43192232	43192410	43543524	43543563	43514221	43514391	43514221	43514391	136455504	136455682	136602112	136602151	136455504	136455674	136602016	136602062
peak_566	chr1:43571593	chr1:136631363	chr1:136631261	0.926	0.928	IC		rn6	43543670	43543711	43572700	43572958	43571584	43571593	43571584	43571593	136602255	136602296	136632517	136632775	136602255	136602296	136632517	136632775
peak_370	chr1:43655325	chr1:136676713	chr1:136677997	0.042	0.311	NC		hg38	Algmis4	traScr1	droNov1	43609533	43609663	43777761	43777882	43655321	43655331	43655321	43655331	136660802	136660932	136719028	136719149	136677774	136677993	136678254	136678298
peak_569	chr1:43734379	chr1:136704035	chr1:136698497	0.049	1000	IC		hg38	43609533	43609663	43777761	43777882	43734282	43734446	43734282	43734446	136660802	136660932	136719028	136719149	136698482	136698569	136698482	136698569
peak_570	chr1:43737805	chr1:136705219	chr1:136701036	0.062	1000	IC		rn6	talOcc4	hg38	43609533	43609663	43777761	43777882	43737654	43737992	43737654	43737992	136660802	136660932	136719028	136719149	136700929	136701037	136700929	136701037
peak_578	chr1:44081582	chr1:144269968	chr14:1382747	0.105	0.275	NC		monDom5	talOcc4	susScr11	hg38	ornAna4	44049121	44049195	44146921	44146964	44052776	44052915	44095130	44095332	144284433	144284359	144240937	144240894	1382965	1382815	1381566	1381362
peak_585	chr1:44624136		chr1:164046125	0.000	0.020	NC		susScr11	monDom5	talOcc4	danRer11					44624136	44624150	44624136	44624150					164005420	164005464	164780801	164780872
peak_586	chr1:44631161		chr3:39814849	0.000	0.040	NC		talOcc4	danRer11					44631144	44631163	44631144	44631163					39806528	39806858	39828910	39829035
peak_587	chr1:45059910		chr7:31808083	0.000	0.126	NC		susScr11	monDom5	AnoCar2	Algmis4	traScr1					45059868	45059951	45059868	45059951					31807997	31808148	31807997	31808148
peak_589	chr1:45353299	chr7:664924	chr7:664700	0.851	0.893	IC		talOcc4	traScr1	droNov1	45350872	45350981	45360664	45360843	45353271	45353310	45353271	45353310	668666	668557	653386	653207	664730	664622	664730	664622
peak_590	chr1:45355471	chr7:661521	chr7:662428	0.732	1000	IC		hg38	traScr1	45350872	45350981	45360664	45360843	45355445	45355563	45355445	45355563	668666	668557	653386	653207	662462	662416	662462	662416
peak_593	chr1:45666109		chr7:479286	0.000	1000	IC		Algmis4					45666087	45666141	45666087	45666141					479222	479419	479222	479419
peak_596	chr1:45795416		chr7:451514	0.000	0.547	NC		susScr11	hg38	talOcc4	traScr1					45795363	45795450	45795363	45795450					456509	456460	450442	450265
peak_597	chr1:45800742		chr7:450031	0.000	0.925	IC		hg38	traScr1	Algmis4	droNov1					45800670	45800777	45800670	45800777					450067	449989	450067	449989
peak_394	chr1:45912616		chr23:3376360	0.000	0.319	NC		monDom5	hg38	droNov1					45862584	45862673	45928345	45928419					3376275	3376432	3376275	3376432
peak_604	chr1:45944361		chr7:400770	0.000	0.873	IC		rn6	hg38					45944334	45944389	45944334	45944389					431195	431094	399981	399957
peak_611	chr1:46464609		chr5:23712684	0.000	0.697	NC		rn6	CroVir3	droNov1					46464497	46464652	46464497	46464652					23712871	23712680	23712871	23712680
peak_612	chr1:46584242	chr7:9752116	chr7:9752289	0.506	0.794	NC		rn6	46574206	46574419	46634093	46634295	46583627	46583643	46584463	46584514	9752931	9752718	9749063	9748861	9748860	9749063	9752715	9752931
peak_401	chr1:46803964	chr7:9691498	chr7:9691498	0.885	0.885	IC			46799418	46799525	46805722	46805907	46799418	46799525	46805722	46805907	9695096	9694989	9690117	9689932	9695096	9694989	9690117	9689932
peak_616	chr1:46924627	chr7:9627392	chr7:9627392	0.109	0.109	NC			46892656	46892688	47267803	47267914	46892656	46892688	47267803	47267914	9633973	9633941	9557029	9556918	9633973	9633941	9557029	9556918
peak_619	chr1:47058670	chr7:9599908	chr7:9592041	0.000	0.489	NC		rn6	hg38	46892656	46892688	47267803	47267914	47058609	47058718	47058609	47058718	9633973	9633941	9557029	9556918	9590449	9590477	9633941	9633973
peak_622	chr1:47643922	chr7:9471267	chr7:9471212	0.941	0.945	IC		rn6	AnoCar2	droNov1	47636971	47636996	47644788	47644830	47643834	47643976	47643834	47643976	9473620	9473595	9470977	9470935	9471202	9471225	9471202	9471225
peak_624	chr1:51144397	chr7:8252321	chr7:8252433	0.560	0.990	IC		rn6	traScr1	droNov1	51135966	51136037	51171296	51171467	51144185	51144860	51144185	51144860	8254625	8254554	8245139	8244968	8252424	8252464	8252424	8252464
peak_626	chr1:51187816	chr7:8233310	chr7:8231868	0.751	0.971	IC		hg38	monDom5	Algmis4	traScr1	AnoCar2	51172206	51172279	51191928	51191956	51187814	51187822	51187814	51187822	8244139	8244066	8230465	8230437	8235098	8235065	8231790	8231776
peak_627	chr1:51188878	chr7:8232575	chr7:8231436	0.809	0.961	IC		rn6	droNov1	51172206	51172279	51191928	51191956	51188836	51188979	51188836	51188979	8244139	8244066	8230465	8230437	8231048	8231080	8231454	8231478
peak_628	chr1:51191362	chr7:8230856	chr7:8230791	0.961	0.964	IC		rn6	Algmis4	traScr1	51172206	51172279	51191928	51191956	51191337	51191378	51191337	51191378	8244139	8244066	8230465	8230437	8230783	8230801	8230783	8230801
peak_629	chr1:51305194	chr7:8208117	chr7:8076021	0.196	0.943	IC		rn6	susScr11	hg38	monDom5	Algmis4	traScr1	51244039	51244159	51328696	51329031	51305153	51305192	51305195	51305219	8214806	8214686	8205589	8205254	8075208	8075290	8076039	8076261
peak_630	chr1:51306615	chr7:8207965	chr3:31083307	0.216	0.887	IC		hg38	Algmis4	traScr1	51244039	51244159	51328696	51329031	51306544	51306835	51306544	51306835	8214806	8214686	8205589	8205254	31081273	31081542	31083437	31083529
peak_632	chr1:51373315	chr7:8184100	chr7:8146759	0.101	0.935	IC		susScr11	monDom5	talOcc4	hg38	rn6	AnoCar2	51340202	51340258	51436488	51436552	51373285	51373328	51373285	51373328	8198627	8198571	8156447	8156383	8146814	8146758	8146814	8146758
peak_633	chr1:51449609	chr7:8154961	chr7:8155222	0.407	0.446	NC		rn6	51436553	51436650	51510318	51510375	51449599	51449748	51449599	51449748	8156381	8156284	8148768	8148711	8148711	8148768	8156284	8156375
peak_635	chr1:51548489	chr7:8137521	chr7:8137521	0.113	0.113	NC			51516976	51517089	51776046	51776076	51516976	51517089	51776046	51776076	8142166	8142053	8104685	8104655	8142166	8142053	8104685	8104655
peak_636	chr1:51570735	chr7:8134311	chr7:8134785	0.024	0.197	NC		susScr11	hg38	monDom5	Algmis4	traScr1	droNov1	51516976	51517089	51776046	51776076	51569719	51569789	51575095	51575126	8142166	8142053	8104685	8104655	8134718	8134755	8135102	8135127
peak_637	chr1:51636332	chr7:8124845	chr7:8123240	0.000	0.444	NC		susScr11	talOcc4	hg38	Algmis4	droNov1	51516976	51517089	51776046	51776076	51635807	51635844	51638322	51638377	8142166	8142053	8104685	8104655	8123215	8123244	8123215	8123244
peak_638	chr1:51682968	chr7:8118116	chr7:8114172	0.001	0.674	NC		hg38	susScr11	monDom5	talOcc4	rn6	51516976	51517089	51776046	51776076	51678273	51678326	51683703	51683766	8142166	8142053	8104685	8104655	8104655	8104685	8114522	8114584
peak_639	chr1:51736675	chr7:8110366	chr7:8107591	0.065	0.890	IC		hg38	monDom5	Algmis4	droNov1	51516976	51517089	51776046	51776076	51736655	51736740	51736655	51736740	8142166	8142053	8104685	8104655	8107011	8107077	8107603	8107688
peak_640	chr1:51786858	chr7:8099825	chr7:8101341	0.789	0.799	NC		rn6	susScr11	hg38	traScr1	droNov1	51776151	51776260	51790276	51790463	51786812	51786878	51786812	51786878	8104575	8104466	8098329	8098142	8101196	8101254	8102266	8102362
peak_642	chr1:51877223	chr7:8042054	chr7:8039986	0.784	0.951	IC		susScr11	monDom5	droNov1	51873605	51873714	51902469	51902618	51877214	51877266	51877214	51877266	8044018	8043909	8028717	8028568	8039129	8039267	8040092	8040177
peak_643	chr1:51918660	chr7:8018556	chr7:8018556	0.780	0.780	NC			51902469	51902618	51922234	51922375	51902469	51902618	51922234	51922375	8028717	8028568	8016326	8016185	8028717	8028568	8016326	8016185
peak_644	chr1:51919355	chr7:8018122	chr7:8018122	0.819	0.819	NC			51902469	51902618	51922234	51922375	51902469	51902618	51922234	51922375	8028717	8028568	8016326	8016185	8028717	8028568	8016326	8016185
peak_645	chr1:51950734	chr7:8006557	chr7:8003821	0.140	0.999	IC		monDom5	Algmis4	51922234	51922375	52050930	52051072	51950721	51950735	51950721	51950735	8016326	8016185	7972541	7972399	8003870	8003791	8003870	8003791
peak_648	chr1:51962188	chr7:8002668	chr7:8002483	0.063	0.346	NC		rn6	hg38	talOcc4	Algmis4	51922234	51922375	52050930	52051072	51962120	51962158	51962220	51962273	8016326	8016185	7972541	7972399	8003101	8002936	8001202	8001130
peak_649	chr1:52036205	chr7:7977539	chr7:7988797	0.360	0.985	IC		monDom5	droNov1	51922234	51922375	52050930	52051072	52036175	52036225	52036175	52036225	8016326	8016185	7972541	7972399	7988762	7988929	7988762	7988929
peak_425	chr1:52153084	chr7:7935269	chr7:7936278	0.568	0.670	NC		talOcc4	52144791	52144940	52161749	52161884	52152988	52153093	52152988	52153093	7938880	7938731	7931588	7931453	7931448	7931588	7938730	7938853
peak_655	chr1:52185907	chr7:7921820	chr7:7921810	0.963	0.964	IC		rn6	52183355	52183460	52186449	52186545	52185876	52185954	52185876	52185954	7922990	7922885	7921585	7921489	7921494	7921585	7922885	7922990
peak_663	chr1:52461464		chr7:88508	0.000	0.141	NC		rn6	hg38					52461460	52461582	52461460	52461582					92487	92434	79399	79261
peak_665	chr1:52495947		chr7:91655	0.000	0.944	IC		Algmis4					52402900	52402990	52496686	52496789					91531	91600	92232	92285
peak_667	chr1:52579469	chr7:123911	chr7:120218	0.032	0.224	NC		rn6	susScr11	hg38	talOcc4	droNov1	52529461	52529897	52699954	52700247	52578919	52579087	52582020	52582125	111239	111675	153653	153946	120269	120217	120269	120217
peak_668	chr1:52617759	chr7:133363	chr7:126934	0.003	0.121	NC		hg38	Algmis4	traScr1	52529461	52529897	52699954	52700247	52617737	52617761	52617737	52617761	111239	111675	153653	153946	136308	136198	126738	126652
peak_669	chr1:52636573	chr7:138007	chr7:132259	0.012	0.364	NC		talOcc4	droNov1	52529461	52529897	52699954	52700247	52636517	52636601	52636517	52636601	111239	111675	153653	153946	133751	133677	131956	131892
peak_670	chr1:52637192	chr7:138160	chr7:132431	0.012	0.371	NC		hg38	talOcc4	droNov1	52529461	52529897	52699954	52700247	52637183	52637210	52637183	52637210	111239	111675	153653	153946	133751	133677	131956	131892
peak_436	chr1:52687478	chr7:150573	chr7:143589	0.421	0.964	IC		rn6	droNov1	52529461	52529897	52699954	52700247	52687351	52687582	52687351	52687582	111239	111675	153653	153946	143663	143627	143460	143434
peak_673	chr1:52715902	chr7:161529	chr7:161535	0.988	0.991	DC		rn6	droNov1	52715631	52715738	52747317	52747583	52715884	52715917	52715884	52715917	161394	161501	167058	167324	161557	161527	161557	161527
peak_676	chr1:52838749	chr7:181019	chr7:182862	0.015	0.857	IC		hg38	traScr1	52748308	52748878	52899207	52899336	52838737	52838760	52838737	52838760	168055	168625	189358	189487	182961	182808	182961	182808
peak_679	chr1:52990837	chr7:227772	chr7:230275	0.088	0.331	NC		hg38	52955787	52955835	53100608	53100719	52966750	52966783	52991380	52991432	219989	220037	252032	252143	252143	252032	226962	226845
peak_680	chr1:52991936	chr7:228015	chr7:230459	0.081	0.315	NC		hg38	52955787	52955835	53100608	53100719	52991497	52991560	52992668	52992710	219989	220037	252032	252143	252143	252032	226962	226845
peak_684	chr1:53478478	chr7:9691336	chr7:9691442	0.888	0.890	IC		hg38	53476586	53476771	53483590	53483697	53476785	53476803	53478479	53478508	9689932	9690117	9694989	9695096	9689932	9690125	9694995	9695096
peak_685	chr1:53513040	chr7:9707001	chr7:9706840	0.938	0.942	IC		rn6	53511953	53512118	53518800	53518975	53512936	53513051	53512936	53513051	9706490	9706655	9709164	9709339	9706480	9706670	9709164	9709334
peak_686	chr1:53524552	chr7:9710588	chr7:9710595	0.875	0.931	IC		hg38	droNov1	53522453	53522642	53534838	53535198	53524231	53524293	53533554	53533637	9709977	9710166	9712861	9713221	9710575	9710641	9710575	9710641
peak_687	chr1:53745945	chr7:9779229	chr7:9558917	0.046	0.805	NC		hg38	traScr1	rn6	monDom5	Algmis4	53701483	53701705	53796647	53796938	53744293	53744311	53752712	53752924	9774656	9774878	9784217	9784508	9558923	9558892	9558923	9558892
peak_688	chr1:53768157	chr7:9781414	chr5:24168470	0.138	0.879	IC		talOcc4	CroVir3	53701483	53701705	53796647	53796938	53766431	53766497	53770700	53770726	9774656	9774878	9784217	9784508	24168115	24168777	24168115	24168777
peak_690	chr1:53863432	chr7:9818335	chr7:9817952	0.835	0.854	IC		rn6	hg38	susScr11	monDom5	53852380	53852494	53866028	53866154	53863410	53863447	53863410	53863447	9813839	9813953	9819375	9819501	9813812	9813953	9819378	9819510
peak_451	chr1:53979539	chr7:9872416	chr7:9872381	0.851	0.870	IC		hg38	53972274	53972454	53981857	53981970	53979517	53979545	53979517	53979545	9868494	9868674	9873641	9873754	9868493	9868706	9873642	9873749
peak_692	chr1:54017743	chr7:9893356	chr7:9893356	1000	1000	DC			54017743	54017780	54017743	54017780	54017743	54017780	54017743	54017780	9893356	9893393	9893356	9893393	9893356	9893393	9893356	9893393
peak_693	chr1:54045354	chr7:9905413	chr7:9904480	0.148	0.997	IC		hg38	traScr1	54017822	54017856	54079352	54079650	54045339	54045377	54045339	54045377	9893435	9893469	9920180	9920478	9904469	9904510	9904469	9904510
peak_453	chr1:54086253	chr7:9921813	chr7:9921390	0.632	0.761	NC		rn6	54079352	54079650	54437050	54437178	54086235	54086256	54086235	54086256	9920180	9920478	9992745	9992873	9920180	9920478	9992745	9992867
peak_695	chr1:54089152	chr7:9922399	chr7:9921873	0.517	0.641	NC		rn6	54079352	54079650	54437050	54437178	54087958	54088000	54089533	54089590	9920180	9920478	9992745	9992873	9920180	9920478	9992745	9992867
peak_697	chr1:54289905	chr7:9962992	chr7:9983936	0.000	0.490	NC		talOcc4	droNov1	54079352	54079650	54437050	54437178	54289827	54290034	54289827	54290034	9920180	9920478	9992745	9992873	9983448	9983496	9984960	9985049
peak_702	chr1:54787033	chr7:10102434	chr7:10101826	0.734	0.779	NC		hg38	susScr11	talOcc4	droNov1	54782461	54782588	54792046	54792137	54782697	54782802	54787829	54787853	10101304	10101431	10103567	10103658	10101775	10101852	10101775	10101852
peak_703	chr1:54789325	chr7:10102952	chr7:10102977	0.828	0.836	NC		rn6	hg38	54782461	54782588	54792046	54792137	54789311	54789407	54789311	54789407	10101304	10101431	10103567	10103658	10101309	10101457	10103564	10103655
peak_704	chr1:54865936	chr7:10127353	chr7:10127204	0.880	0.895	IC		hg38	traScr1	54831607	54831695	54867768	54867865	54865820	54865952	54865820	54865952	10120141	10120229	10127735	10127832	10127199	10127261	10127199	10127261
peak_705	chr1:54906769	chr7:10141866	chr5:26856865	0.067	0.197	NC		hg38	monDom5	54867768	54867865	55026164	55026184	54906765	54906784	54906765	54906784	10127735	10127832	10184937	10184957	26856340	26856372	26871719	26871749
peak_710	chr1:55070754	chr7:10206192	chr7:10206221	0.748	0.783	NC		rn6	55066559	55066576	55103337	55103549	55070651	55070794	55070651	55070794	10205125	10205142	10214385	10214597	10205125	10205142	10213070	10213110
peak_715	chr1:55211410	chr7:10254754	chr7:10254738	0.989	0.989	DC		rn6	55211092	55211259	55233399	55233517	55211318	55211372	55211560	55211599	10254525	10254692	10263799	10263917	10254525	10254692	10263799	10263922
peak_716	chr1:55231246	chr7:10262913	chr7:10261718	0.861	0.867	IC		rn6	traScr1	droNov1	55211092	55211259	55233399	55233517	55231224	55231255	55231224	55231255	10254525	10254692	10263799	10263917	10261714	10261783	10261714	10261783
peak_717	chr1:55232675	chr7:10263501	chr7:10263522	0.951	0.955	IC		rn6	55211092	55211259	55233399	55233517	55232634	55232758	55232634	55232758	10254525	10254692	10263799	10263917	10254525	10254692	10263799	10263922
peak_721	chr1:55402613		chr7:10312851	0.000	0.832	NC		rn6					55402604	55402628	55402604	55402628					10311398	10311548	10553611	10553649
peak_724	chr1:55485086		chr7:11466071	0.000	0.084	NC		rn6	hg38	CroVir3					55485055	55485078	55485125	55485148					11465676	11465999	11466168	11466245
peak_733	chr1:57008800	chr7:10916474	chr7:10916474	0.999	0.999	DC		talOcc4	traScr1	hg38	57005603	57005656	57008808	57008981	57008799	57009183	57008799	57009183	10913502	10913555	10916481	10916654	10913395	10913558	10916481	10916653
peak_734	chr1:57010192	chr7:10916871	chr7:10916871	0.995	0.996	DC		hg38	57008991	57009044	57010261	57010349	57010169	57010194	57010169	57010194	10916655	10916708	10916881	10916969	10916654	10916708	10916881	10916968
peak_735	chr1:57012259	chr7:10918352	chr7:10918384	0.922	0.938	IC		hg38	57010261	57010349	57013426	57013461	57012226	57012280	57012226	57012280	10916881	10916969	10919198	10919233	10916881	10916968	10919165	10919191
peak_736	chr1:57016469	chr7:10920864	chr7:10920109	0.822	0.854	IC		hg38	57013576	57013645	57021539	57021603	57016416	57016491	57016416	57016491	10919350	10919419	10923460	10923524	10919575	10919615	10930786	10930856
peak_737	chr1:57134934	chr7:10954494	chr7:10954492	0.982	0.983	DC		susScr11	rn6	57122588	57122640	57135192	57135213	57134850	57134966	57134850	57134966	10952682	10952734	10954531	10954552	10952682	10952734	10954531	10954552
peak_738	chr1:57136000	chr7:10955488	chr7:10955488	1000	1000	DC			57135972	57136001	57135972	57136001	57135972	57136001	57135972	57136001	10955460	10955489	10955460	10955489	10955460	10955489	10955460	10955489
peak_741	chr1:57372868	chr7:11004006	chr7:11005690	0.033	0.629	NC		rn6	traScr1	droNov1	57264208	57264238	57421894	57422184	57372837	57372869	57372837	57372869	10989140	10989170	11010702	11010992	11005649	11005703	11005649	11005703
peak_744	chr1:57468277	chr7:11032955	chr7:11032894	0.395	0.456	NC		susScr11	57454802	57454892	57697735	57697813	57468234	57468284	57468234	57468284	11030300	11030390	11076942	11077020	11030308	11030390	11076958	11077020
peak_745	chr1:57469121	chr7:11033117	chr7:11032997	0.372	0.411	NC		talOcc4	susScr11	57454802	57454892	57697735	57697813	57468296	57468333	57475568	57475763	11030300	11030390	11076942	11077020	11030308	11030390	11076958	11077020
peak_746	chr1:57475750	chr7:11034388	chr7:11037537	0.235	0.914	IC		monDom5	Algmis4	droNov1	57454802	57454892	57697735	57697813	57475709	57475763	57475709	57475763	11030300	11030390	11076942	11077020	11037513	11037559	11037513	11037559
peak_747	chr1:57476295	chr7:11034492	chr7:11037598	0.226	0.951	IC		hg38	rn6	susScr11	Algmis4	droNov1	57454802	57454892	57697735	57697813	57476283	57476297	57476283	57476297	11030300	11030390	11076942	11077020	11037585	11037629	11037585	11037629
peak_748	chr1:57611352	chr7:11060382	chr7:11057514	0.002	0.218	NC		rn6	monDom5	talOcc4	traScr1	droNov1	57454802	57454892	57697735	57697813	57611283	57611537	57611283	57611537	11030300	11030390	11076942	11077020	11057425	11057564	11057425	11057564
peak_749	chr1:57613090	chr7:11060715	chr7:11058742	0.002	0.354	NC		talOcc4	susScr11	traScr1	droNov1	57454802	57454892	57697735	57697813	57613029	57613107	57613029	57613107	11030300	11030390	11076942	11077020	11058708	11058742	11058748	11058884
peak_486	chr1:57775211	chr7:11100986	chr7:11085997	0.004	0.421	NC		susScr11	hg38	monDom5	traScr1	57697816	57697852	57921854	57921918	57757537	57757669	57775441	57775483	11077021	11077057	11146348	11146412	11085965	11086001	11085965	11086001
peak_752	chr1:57929507	chr7:11148252	chr7:11148264	0.735	0.744	NC		rn6	57924969	57925066	57941241	57941384	57929481	57929526	57929481	57929526	11147432	11147529	11150165	11150308	11147432	11147530	11150165	11150308
peak_754	chr1:58028654	chr7:11184595	chr7:11183775	0.444	0.698	NC		rn6	talOcc4	susScr11	58006632	58006814	58040358	58040458	58028579	58028683	58028579	58028683	11180847	11181029	11186506	11186606	11180994	11181029	11184363	11184439
peak_757	chr1:58069077	chr7:11194633	chr7:11195366	0.450	0.577	NC		hg38	58040358	58040458	58080591	58080663	58064271	58064311	58069188	58069231	11186506	11186606	11197863	11197935	11188281	11188390	11199795	11199900
peak_758	chr1:58070546	chr7:11195045	chr7:11193227	0.498	0.575	NC		hg38	Algmis4	58040358	58040458	58080591	58080663	58069188	58069231	58080583	58080690	11186506	11186606	11197863	11197935	11193637	11193528	11189342	11189215
peak_760	chr1:58269854	chr7:11248649	chr7:11248649	0.972	0.972	IC			58260984	58261132	58270260	58270412	58260984	58261132	58270260	58270412	11242668	11242816	11248921	11249073	11242668	11242816	11248921	11249073
peak_762	chr1:58335685	chr7:11249863	chr7:11206752	0.753	0.888	IC		talOcc4	AnoCar2	traScr1	droNov1	58324705	58324872	58339771	58339873	58334954	58335131	58338915	58339079	11242646	11242813	11252527	11252629	11206707	11206798	11206707	11206798
peak_772	chr1:58691984	chr7:11407875	chr12:19215313	0.019	0.209	NC		rn6	hg38	AnoCar2	Algmis4	58634778	58634966	58863104	58863416	58691944	58692028	58691944	58692028	11397454	11397642	11438588	11438900	19215339	19215309	19215339	19215309
peak_777	chr1:58990607	chr7:11483786	chrZ:9810571	0.341	0.775	NC		hg38	talOcc4	monDom5	58974898	58975108	59027661	59027796	58985705	58985756	58992179	58992223	11479242	11479452	11494150	11494285	9810643	9810526	9810643	9810526
peak_778	chr1:58993332	chr7:11484549	chr7:11482291	0.282	0.478	NC		rn6	hg38	susScr11	talOcc4	58974898	58975108	59027661	59027796	58993291	58993410	58993291	58993410	11479242	11479452	11494150	11494285	11479240	11479452	11492990	11493040
peak_506	chr1:58995076	chr7:11485036	chr7:11482655	0.250	0.370	NC		rn6	hg38	susScr11	talOcc4	58974898	58975108	59027661	59027796	58995037	58995127	58995037	58995127	11479242	11479452	11494150	11494285	11479240	11479452	11492990	11493040
peak_780	chr1:59001730	chr7:11486897	chr7:11483066	0.165	0.312	NC		rn6	droNov1	58974898	58975108	59027661	59027796	59001596	59001770	59001596	59001770	11479242	11479452	11494150	11494285	11483066	11483082	11483066	11483082
peak_787	chr1:59380208	chr7:11616037	chr7:11616000	0.996	1000	DC		traScr1	59372367	59372455	59380264	59380305	59380173	59380237	59380173	59380237	11613166	11613254	11616057	11616098	11615967	11616231	11615967	11616231
peak_789	chr1:59407213	chr7:11626098	chr7:11625909	0.654	0.695	NC		rn6	droNov1	59401014	59401104	59415692	59415831	59407161	59407238	59407161	59407238	11623362	11623452	11629772	11629911	11625858	11625958	11625858	11625958
peak_790	chr1:59449050	chr7:11647192	chr7:11648896	0.660	0.745	NC		susScr11	hg38	59433982	59433999	59455036	59455161	59446262	59446329	59449080	59449119	11638870	11638887	11650496	11650621	11645580	11645612	11650499	11650648
peak_792	chr1:59524475	chr7:11684904	chr7:11684905	0.982	0.988	DC		hg38	59523663	59523840	59524723	59524767	59524418	59524493	59524418	59524493	11684268	11684445	11685083	11685127	11684265	11684457	11685047	11685079
peak_793	chr1:59526907	chr7:11686210	chr7:11686650	0.862	0.894	IC		hg38	59524723	59524767	59547490	59547633	59526870	59526918	59526870	59526918	11685083	11685127	11696630	11696773	11685080	11685127	11696705	11696783
peak_794	chr1:59555597	chr7:11701864	chr7:11701864	1000	1000	DC			59555540	59555659	59555540	59555659	59555540	59555659	59555540	59555659	11701807	11701926	11701807	11701926	11701807	11701926	11701807	11701926
peak_795	chr1:59619572	chr7:11735034	chr7:11736209	0.016	0.370	NC		hg38	monDom5	Algmis4	droNov1	59555666	59555696	59678609	59678621	59619502	59619601	59619502	59619601	11701927	11701957	11765606	11765618	11736207	11736291	11736207	11736291
peak_796	chr1:59624007	chr7:11737331	chr7:11735013	0.022	0.496	NC		rn6	monDom5	traScr1	Algmis4	droNov1	59555666	59555696	59678609	59678621	59624006	59624057	59624006	59624057	11701927	11701957	11765606	11765618	11734931	11735029	11734931	11735029
peak_797	chr1:59643290	chr7:11747316	chr7:11747091	0.086	0.657	NC		rn6	traScr1	59555666	59555696	59678609	59678621	59643263	59643446	59643263	59643446	11701927	11701957	11765606	11765618	11747068	11747161	11747068	11747161
peak_798	chr1:59649227	chr7:11750391	chr7:11748810	0.130	0.446	NC		rn6	traScr1	59555666	59555696	59678609	59678621	59649188	59649380	59649188	59649380	11701927	11701957	11765606	11765618	11748655	11748767	11750711	11750787
peak_803	chr1:59726850	chr7:11779327	chr7:11779792	0.824	0.915	IC		rn6	danRer11	59694607	59694700	59729639	59729725	59726841	59726887	59726841	59726887	11769645	11769738	11780159	11780245	11780245	11780148	11769702	11769649
peak_525	chr1:59843645	chr7:11862022	chr7:11861259	0.532	1000	IC		ornAna4	59803426	59803502	59852744	59852887	59843628	59843655	59843628	59843655	11821194	11821270	11871259	11871402	11861339	11861257	11861339	11861257
peak_526	chr1:59873066	chr7:11890072	chr7:11888537	0.542	1000	IC		Algmis4	59854397	59854561	59881899	59881996	59873032	59873217	59873032	59873217	11872726	11872890	11898274	11898371	11888500	11888642	11888500	11888642
peak_810	chr1:60082052	chr7:11966839	chr7:11972488	0.086	0.648	NC		rn6	60020548	60020885	60117314	60117424	60082040	60082091	60082040	60082091	11953377	11953714	11974406	11974516	11953377	11953714	11974406	11974508
peak_814	chr1:60446663	chr7:13654926	chr7:13655036	0.853	0.857	IC		rn6	60426294	60426447	60448950	60449097	60446535	60446837	60446535	60446837	13668967	13668814	13653356	13653209	13668967	13668815	13653299	13653217
peak_817	chr1:60648391		chr7:13495484	0.000	0.435	NC		susScr11	Algmis4					60648383	60648405	60648383	60648405					13495540	13495452	13495540	13495452
peak_818	chr1:60692041		chr7:13480414	0.000	0.582	NC		rn6	hg38	talOcc4	susScr11	traScr1	droNov1					60691976	60692079	60691976	60692079					13480384	13480505	13480384	13480505
peak_819	chr1:60701561		chr18:6419985	0.000	0.753	NC		talOcc4	hg38	AnoCar2					60699540	60699567	60706324	60706394					6420075	6419998	6417186	6417146
peak_820	chr1:60774446		chr7:12153154	0.000	0.637	NC		hg38	traScr1	Algmis4	droNov1					60774371	60774458	60774371	60774458					12153110	12153163	12153110	12153163
peak_821	chr1:60959732	chr7:13407799	chr7:11900541	0.582	0.996	IC		talOcc4	traScr1	60951778	60951939	61069927	61069990	60956033	60956095	60959782	60959828	13411293	13411132	13360683	13360620	11900257	11900547	11900257	11900547
peak_822	chr1:60999884	chr7:13390631	chr7:13394657	0.036	0.236	NC		rn6	susScr11	hg38	Algmis4	traScr1	droNov1	60951778	60951939	61069927	61069990	60999877	60999930	60999877	60999930	13411293	13411132	13360683	13360620	13393074	13393354	13394814	13394861
peak_823	chr1:61000414	chr7:13390404	chr7:13394573	0.034	0.220	NC		rn6	susScr11	hg38	Algmis4	traScr1	droNov1	60951778	60951939	61069927	61069990	61000397	61000657	61000397	61000657	13411293	13411132	13360683	13360620	13393074	13393354	13394814	13394861
peak_824	chr1:61178594	chr7:13321104	chr7:13321101	0.996	0.997	DC		monDom5	61159711	61159749	61178640	61178747	61178580	61178614	61178580	61178614	13328960	13328922	13321086	13320979	13320980	13321082	13328912	13328924
peak_826	chr1:61242599	chr7:13285802	chr7:13287082	0.218	1000	IC		hg38	ornAna4	61220593	61220662	61267822	61267855	61242461	61242693	61242461	61242693	13294655	13294586	13275704	13275671	13287072	13287151	13287072	13287151
peak_833	chr1:62196259	chr7:12975586	chr7:12975072	0.850	0.907	IC		hg38	monDom5	traScr1	62154560	62154798	62198589	62198743	62196224	62196307	62196224	62196307	13003100	13002862	12974054	12973900	12975557	12975284	12974058	12973917
peak_834	chr1:62220957	chr7:12961528	chr7:12961528	1000	1000	DC			62220886	62221079	62220886	62221079	62220886	62221079	62220886	62221079	12961599	12961406	12961599	12961406	12961599	12961406	12961599	12961406
peak_837	chr1:62630889	chr7:12789745	chr7:12787348	0.762	0.957	IC		rn6	traScr1	Algmis4	62626785	62626977	62664637	62664716	62630602	62631043	62630602	62631043	12791485	12791293	12776400	12776321	12787417	12787326	12787417	12787326
peak_838	chr1:62704290	chr7:12758274	chr7:12758696	0.288	0.985	IC		susScr11	hg38	Algmis4	droNov1	62677001	62677080	62722223	62722261	62704284	62704363	62704284	62704363	12766364	12766285	12752995	12752957	12751797	12752151	12759157	12759243
peak_839	chr1:62736309	chr7:12746830	chr7:12747135	0.956	0.975	IC		hg38	ornAna4	62735575	62735664	62749040	62749093	62736294	62736430	62736294	62736430	12747208	12747119	12741138	12741085	12747113	12747166	12747113	12747166
peak_842	chr1:62745829	chr7:12742573	chr7:12741995	0.800	0.847	IC		hg38	droNov1	62735575	62735664	62749040	62749093	62745803	62745897	62745803	62745897	12747208	12747119	12741138	12741085	12741948	12742012	12741948	12742012
peak_845	chr1:62816605	chr7:12688893	chr7:12687204	0.766	1000	IC		Algmis4	62812678	62812762	62822449	62822719	62816524	62816636	62816524	62816636	12691595	12691511	12684914	12684644	12687243	12687200	12687243	12687200
peak_846	chr1:62819433	chr7:12686967	chr7:12685870	0.811	0.904	IC		hg38	traScr1	62812678	62812762	62822449	62822719	62819249	62819457	62819249	62819457	12691595	12691511	12684914	12684644	12685871	12685829	12685871	12685829
peak_848	chr1:62834897	chr7:12675232	chr7:12675232	1000	1000	DC			62834850	62835189	62834850	62835189	62834850	62835189	62834850	62835189	12675279	12674940	12675279	12674940	12675279	12674940	12675279	12674940
peak_849	chr1:62835575	chr7:12674577	chr7:12674588	0.982	0.987	DC		hg38	Algmis4	traScr1	62835230	62835266	62835825	62835888	62835482	62835596	62835482	62835596	12674890	12674854	12674355	12674292	12674628	12674575	12674628	12674575
peak_850	chr1:62839690	chr7:12672344	chr7:12672347	0.919	0.936	IC		hg38	62838398	62838486	62854558	62854848	62839681	62839823	62839681	62839823	12672891	12672803	12666686	12666396	12672891	12672798	12666688	12666398
peak_851	chr1:62867410	chr7:12662508	chr7:12662770	0.515	1000	IC		traScr1	62857829	62857840	62898780	62898859	62867403	62867432	62867403	62867432	12663382	12663371	12659680	12659601	12662857	12662769	12662857	12662769
peak_852	chr1:62869452	chr7:12662324	chr7:12662526	0.447	0.887	IC		hg38	talOcc4	susScr11	62857829	62857840	62898780	62898859	62869435	62869455	62869435	62869455	12663382	12663371	12659680	12659601	12662684	12662669	12659680	12659601
peak_853	chr1:62899203	chr7:12659367	chr7:12659363	0.991	0.992	DC		susScr11	talOcc4	hg38	62899058	62899085	62953773	62953831	62899128	62899271	62899128	62899271	12659398	12659371	12657552	12657494	12659398	12659370	12657553	12657494
peak_854	chr1:62900150	chr7:12659335	chr7:12659311	0.928	0.940	IC		susScr11	talOcc4	rn6	hg38	62899058	62899085	62953773	62953831	62900120	62900193	62900120	62900193	12659398	12659371	12657552	12657494	12659398	12659370	12657553	12657494
peak_856	chr1:63003652	chr7:12651219	chr7:13296200	0.031	0.780	NC		talOcc4	hg38	rn6	traScr1	Algmis4	droNov1	62953832	62953918	63086950	63087006	63001435	63001499	63004448	63004528	12657489	12657403	12640863	12640807	13296147	13296214	13296147	13296214
peak_857	chr1:63023808	chr7:12648713	chr7:12646161	0.012	0.870	IC		rn6	hg38	talOcc4	monDom5	traScr1	62953832	62953918	63086950	63087006	63023749	63023811	63023749	63023811	12657489	12657403	12640863	12640807	12646279	12646241	12644628	12644569
peak_858	chr1:63032002	chr7:12647694	chr7:12795727	0.022	0.555	NC		hg38	talOcc4	susScr11	droNov1	62953832	62953918	63086950	63087006	63025703	63025804	63041046	63041079	12657489	12657403	12640863	12640807	12795722	12795756	12795722	12795756
peak_860	chr1:63169234	chr7:12593854	chr7:11782296	0.385	0.501	NC		talOcc4	hg38	rn6	susScr11	CroVir3	63153827	63153950	63182991	63183083	63161371	63161432	63182823	63182887	12598070	12597947	12590171	12590079	11782225	11782307	11782225	11782307
peak_863	chr1:63235465	chr7:12565163	chr7:12566372	0.424	0.827	NC		rn6	hg38	talOcc4	monDom5	Algmis4	63222701	63223116	63319965	63320041	63235462	63235506	63235462	63235506	12568557	12568142	12544784	12544708	12566536	12566384	12544829	12544681
peak_864	chr1:63243674	chr7:12563183	chr10:4625920	0.240	0.522	NC		rn6	talOcc4	danRer11	63222701	63223116	63319965	63320041	63243492	63243689	63243492	63243689	12568557	12568142	12544784	12544708	4625790	4625865	4626135	4626212
peak_865	chr1:63265239	chr7:12557982	chr27:5544715	0.053	0.861	IC		rn6	talOcc4	susScr11	monDom5	63222701	63223116	63319965	63320041	63265144	63265301	63265144	63265301	12568557	12568142	12544784	12544708	5544877	5544815	5544552	5544442
peak_866	chr1:63286494	chr7:12552856	chr7:12552856	0.098	0.098	NC			63222701	63223116	63319965	63320041	63222701	63223116	63319965	63320041	12568557	12568142	12544784	12544708	12568557	12568142	12544784	12544708
peak_867	chr1:63287489	chr7:12552616	chr7:12552616	0.105	0.105	NC			63222701	63223116	63319965	63320041	63222701	63223116	63319965	63320041	12568557	12568142	12544784	12544708	12568557	12568142	12544784	12544708
peak_869	chr1:63485383	chr7:12514503	chr7:12514496	0.901	0.929	IC		traScr1	monDom5	63319965	63320041	63486880	63486970	63485352	63485462	63485352	63485462	12544784	12544708	12514230	12514140	12514136	12514216	12537136	12537242
peak_871	chr1:63531996	chr7:12500153	chr7:12247958	0.351	0.719	NC		rn6	susScr11	hg38	Algmis4	traScr1	63516817	63516919	63567913	63568005	63531880	63532055	63531880	63532055	12503908	12503806	12491454	12491362	12249833	12249704	12247656	12247593
peak_874	chr1:63745130	chr7:12399000	chr7:12398930	0.527	0.667	NC		droNov1	63717932	63718025	63754347	63754455	63717929	63718025	63750663	63750755	12406945	12406852	12396331	12396223	12398473	12398682	12400405	12400475
peak_876	chr1:63802666	chr7:12384737	chr7:12381281	0.072	0.522	NC		rn6	traScr1	63764758	63764880	63974848	63974935	63802360	63802732	63802360	63802732	12391467	12391345	12354629	12354542	12382990	12382875	12380991	12380851
peak_877	chr1:63897248	chr7:12368198	chr7:12362806	0.004	0.618	NC		susScr11	traScr1	Algmis4	droNov1	63764758	63764880	63974848	63974935	63897221	63897289	63897221	63897289	12391467	12391345	12354629	12354542	12362792	12362851	12362792	12362851
peak_878	chr1:64016214	chr7:12348651	chr7:12348774	0.941	0.952	IC		hg38	Algmis4	droNov1	63974848	63974935	64017086	64017171	64016179	64016219	64016179	64016219	12354629	12354542	12348527	12348442	12348754	12348811	12348754	12348811
peak_879	chr1:64033601	chr7:12341453	chr7:12341279	0.942	0.955	IC		hg38	64017304	64017468	64034455	64034493	64033600	64033648	64033600	64033648	12348335	12348171	12341098	12341060	12348267	12348151	12341113	12341094
peak_880	chr1:64058038	chr7:12331513	chr7:12330672	0.480	0.791	NC		rn6	susScr11	hg38	talOcc4	Algmis4	64038765	64038833	64068601	64068844	64057984	64058064	64057984	64058064	12339032	12338964	12327416	12327173	12331731	12331645	12327442	12327375
peak_881	chr1:64060265	chr7:12330649	chr7:12328114	0.561	0.636	NC		rn6	hg38	CroVir3	64038765	64038833	64068601	64068844	64060248	64060330	64060248	64060330	12339032	12338964	12327416	12327173	12327342	12327416	12339970	12340063
peak_883	chr1:64127596	chr7:12292605	chr7:12292521	0.976	0.980	IC		hg38	droNov1	64127184	64127254	64156242	64156361	64127542	64127650	64127542	64127650	12292930	12292860	12271345	12271226	12292502	12292595	12292502	12292595
peak_885	chr1:64265618	chr7:12246609	chr7:12243582	0.090	0.880	IC		hg38	64230867	64230948	64370204	64370376	64265612	64265671	64265612	64265671	12249676	12249595	12237605	12237433	12243772	12243706	12237605	12237433
peak_886	chr1:64328437	chr7:12241201	chr7:12239524	0.055	0.628	NC		traScr1	64230867	64230948	64370204	64370376	64328403	64328509	64328403	64328509	12249676	12249595	12237605	12237433	12240260	12240210	12237684	12237561
peak_887	chr1:64342070	chr7:12240027	chr7:12238740	0.142	0.435	NC		talOcc4	susScr11	monDom5	Algmis4	traScr1	64230867	64230948	64370204	64370376	64341316	64341351	64342111	64342180	12249676	12249595	12237605	12237433	12240260	12240210	12237684	12237561
peak_888	chr1:64344952	chr7:12239779	chr7:12238325	0.173	0.470	NC		monDom5	traScr1	Algmis4	64230867	64230948	64370204	64370376	64344919	64344983	64344919	64344983	12249676	12249595	12237605	12237433	12240319	12240279	12237683	12237334
peak_892	chr1:64663130	chr7:12179694	chr7:12178831	0.545	0.568	NC		rn6	Xtro10	susScr11	droNov1	64654251	64654386	64730328	64730384	64663093	64663196	64663093	64663196	12180725	12180590	12172810	12172754	12178297	12178357	12180602	12180727
peak_580	chr1:64754838	chr7:12146673	chr7:12146710	0.933	0.941	IC		rn6	droNov1	64753717	64753851	64757286	64757461	64754798	64754856	64754798	64754856	12147336	12147202	12145362	12145187	12146694	12146750	12146694	12146750
peak_897	chr1:64771422	chr7:12133300	chr7:12133056	0.827	0.883	IC		hg38	Algmis4	64762679	64762798	64774145	64774286	64771247	64771276	64771769	64771789	12138851	12138732	12131586	12131445	12133280	12133257	12131706	12131666
peak_898	chr1:64772813	chr7:12132424	chr7:12132266	0.911	0.927	IC		hg38	64762679	64762798	64774145	64774286	64772729	64772821	64772729	64772821	12138851	12138732	12131586	12131445	12138667	12138653	12131586	12131445
peak_899	chr1:64774072	chr7:12131631	chr2:12845339	0.994	1000	DC		hg38	droNov1	Xtro10	64762679	64762798	64774145	64774286	64773997	64775801	64773997	64775801	12138851	12138732	12131586	12131445	12845306	12845403	12845306	12845403
peak_901	chr1:64830699	chr7:12112374	chr7:12112549	0.784	0.881	IC		monDom5	64819150	64819217	64834195	64834379	64824697	64824721	64831061	64831101	12121581	12121514	12109592	12109408	12109408	12109592	12113992	12114035
peak_587	chr1:64848449	chr7:12099326	chr7:12099326	1000	1000	DC			64848356	64848452	64848356	64848452	64848356	64848452	64848356	64848452	12099419	12099323	12099419	12099323	12099419	12099323	12099419	12099323
peak_903	chr1:64918014	chr7:12070431	chr7:12070528	0.984	1000	DC		hg38	traScr1	64900336	64900415	64918242	64918453	64918006	64918024	64918006	64918024	12078711	12078632	12070326	12070115	12070583	12070494	12070583	12070494
peak_904	chr1:64985422	chr7:12034323	chr7:12034323	0.576	0.576	NC			64977057	64977468	65014571	65014792	64977057	64977468	65014571	65014792	12037010	12036599	12025987	12025766	12037010	12036599	12025987	12025766
peak_908	chr1:65151386	chr7:13787734	chr7:13783471	0.037	0.830	NC		droNov1	65089971	65090116	65198621	65198639	65149029	65149099	65156272	65156340	13772699	13772844	13799214	13799232	13783333	13783457	13783531	13783911
peak_913	chr1:66214320		chr1:114495964	0.000	0.961	IC		susScr11	hg38	rn6	talOcc4	traScr1					66204320	66204366	66214447	66214502					114495220	114495907	114496520	114496595
peak_916	chr1:66854105	chr7:2769071	chr7:2768604	0.393	0.548	NC		talOcc4	hg38	monDom5	66840353	66840642	66870592	66870687	66852973	66853019	66854770	66854811	2766065	2766354	2772399	2772494	2772495	2772400	2767052	2767028
peak_919	chr1:66935044	chr7:2791697	chr7:2790712	0.122	0.515	NC		rn6	talOcc4	hg38	susScr11	66896552	66896688	66965362	66965455	66934856	66935238	66934856	66935238	2784582	2784718	2797214	2797307	2784582	2784702	2791905	2791951
peak_920	chr1:66935470	chr7:2791774	chr7:2790743	0.125	0.543	NC		susScr11	66896552	66896688	66965362	66965455	66935451	66935511	66935451	66935511	2784582	2784718	2797214	2797307	2784582	2784702	2791905	2791951
peak_921	chr1:66976853	chr7:2805814	chr7:2805814	0.857	0.857	IC			66974604	66974636	66984175	66984208	66974604	66974636	66984175	66984208	2803579	2803611	2813090	2813123	2803579	2803611	2813090	2813123
peak_922	chr1:66980272	chr7:2809212	chr7:2807975	0.762	0.934	IC		hg38	susScr11	droNov1	66974604	66974636	66984175	66984208	66979431	66979515	66980585	66980615	2803579	2803611	2813090	2813123	2807693	2807803	2807986	2808006
peak_923	chr1:67026892	chr7:2824390	chr7:2823900	0.854	0.887	IC		hg38	talOcc4	rn6	67024602	67024627	67042638	67042717	67024979	67025036	67028216	67028287	2823789	2823814	2828396	2828475	2823789	2823814	2828397	2828475
peak_607	chr1:67088961	chr7:2843172	chr7:2844514	0.145	0.493	NC		rn6	talOcc4	hg38	67061024	67061197	67162318	67162394	67088875	67089111	67088875	67089111	2837125	2837298	2858694	2858770	2841967	2842053	2858693	2858772
peak_928	chr1:68085794	chr7:3094002	chr7:3094027	0.982	0.985	DC		hg38	68083144	68083154	68086056	68086108	68085779	68085835	68085779	68085835	3091343	3091353	3094265	3094317	3091343	3091368	3094265	3094317
peak_929	chr1:68540880	chr7:3306578	chr7:3307150	0.372	0.962	IC		talOcc4	traScr1	droNov1	68526430	68526617	68599636	68599843	68540679	68540909	68540679	68540909	3300728	3300915	3329910	3330117	3307016	3307089	3307162	3307211
peak_931	chr1:68819396	chr7:3410229	chr7:3410229	0.599	0.599	NC			68808705	68808792	68826774	68826944	68808705	68808792	68826774	68826944	3404376	3404463	3414242	3414412	3404376	3404463	3414242	3414412
peak_932	chr1:68820014	chr7:3410566	chr7:3410566	0.625	0.625	NC			68808705	68808792	68826774	68826944	68808705	68808792	68826774	68826944	3404376	3404463	3414242	3414412	3404376	3404463	3414242	3414412
peak_933	chr1:68827019	chr7:3414489	chr7:3414489	1000	1000	DC			68826966	68827053	68826966	68827053	68826966	68827053	68826966	68827053	3414436	3414523	3414436	3414523	3414436	3414523	3414436	3414523
peak_935	chr1:68996095	chr7:3520093	chr7:3520093	1000	1000	DC			68995981	68996165	68995981	68996165	68995981	68996165	68995981	68996165	3519979	3520163	3519979	3520163	3519979	3520163	3519979	3520163
peak_936	chr1:68996540	chr7:3520334	chr7:3520334	0.974	0.977	IC		hg38	68995981	68996165	69074120	69074150	68996473	68996547	68996473	68996547	3519979	3520163	3555794	3555824	3520115	3520154	3538271	3538328
peak_938	chr1:69064347	chr7:3551327	chr7:3551025	0.507	0.951	IC		hg38	traScr1	Algmis4	droNov1	68995981	68996165	69074120	69074150	69064334	69064347	69064334	69064347	3519979	3520163	3555794	3555824	3550669	3550748	3551832	3551885
peak_941	chr1:69281162	chr7:3593179	chr1:127040224	0.000	0.025	NC		talOcc4	traScr1	droNov1	69125217	69125330	69398852	69398890	69281089	69281182	69281089	69281182	3566988	3567101	3612874	3612912	127040200	127040264	127040200	127040264
peak_945	chr1:69552931	chr7:3645439	chr7:3645439	1000	1000	DC			69552831	69553003	69552831	69553003	69552831	69553003	69552831	69553003	3645339	3645511	3645339	3645511	3645339	3645511	3645339	3645511
peak_946	chr1:69587509	chr7:3672391	chr7:3672499	0.983	0.989	DC		susScr11	hg38	69581379	69581546	69587751	69587905	69587470	69587520	69587470	69587520	3665882	3666049	3672648	3672802	3665859	3666049	3672642	3672803
peak_612	chr1:69598961	chr7:3684140	chr7:3685397	0.476	0.993	IC		rn6	monDom5	droNov1	69587751	69587905	69609646	69609821	69598867	69599025	69598867	69599025	3672648	3672802	3695097	3695272	3685372	3685462	3685372	3685462
peak_618	chr1:70941643	chr7:4199546	chr7:4199834	0.713	0.758	NC		rn6	susScr11	droNov1	70936739	70936781	71069690	71070012	70941635	70941664	70941635	70941664	4199025	4199067	4212178	4212500	4199822	4199843	4199822	4199843
peak_959	chr1:70957708	chr7:4201131	chr7:4200231	0.234	0.865	IC		rn6	susScr11	monDom5	AnoCar2	traScr1	droNov1	70936739	70936781	71069690	71070012	70957640	70957752	70957640	70957752	4199025	4199067	4212178	4212500	4199956	4199995	4200315	4200432
peak_961	chr1:71095544	chr7:4227594	chr7:4226655	0.834	0.929	IC		hg38	71092924	71092940	71104630	71104812	71095508	71095572	71095508	71095572	4226105	4226121	4232734	4232916	4225948	4226104	4232733	4232916
peak_963	chr1:71135387	chr7:4252033	chr7:4253996	0.575	0.655	NC		susScr11	hg38	traScr1	71127276	71127415	71149192	71149306	71134990	71135050	71135873	71135930	4250496	4250635	4254455	4254569	4250478	4250640	4254014	4254068
peak_964	chr1:71139391	chr7:4252735	chr7:4252891	0.506	0.783	NC		rn6	hg38	talOcc4	71127276	71127415	71149192	71149306	71139359	71139392	71139359	71139392	4250496	4250635	4254455	4254569	4246557	4246660	4254015	4254081
peak_971	chr1:71720614		chr7:4446873	0.000	0.922	IC		rn6	hg38	susScr11					71720549	71720635	71720549	71720635					4438397	4438520	4447123	4447167
peak_628	chr1:71723089		chr7:4448057	0.000	0.859	IC		rn6	hg38	susScr11					71723061	71723181	71723061	71723181					4447350	4447400	4486252	4486413
peak_975	chr1:71846871		chr7:4486361	0.000	1000	IC		traScr1					71846836	71846979	71846836	71846979					4486322	4486413	4486322	4486413
peak_976	chr1:71884262		chr7:4498743	0.000	0.711	NC		monDom5	Algmis4	droNov1					71884162	71884292	71884162	71884292					4498632	4498688	4498744	4498861
peak_977	chr1:71935444		chr7:4503753	0.000	0.428	NC		hg38	droNov1					71935423	71935457	71935423	71935457					4503664	4503763	4503664	4503763
peak_978	chr1:71936759		chr7:4504179	0.000	0.396	NC		rn6	hg38	droNov1					71936750	71936838	71936750	71936838					4504135	4504211	4504135	4504211
peak_979	chr1:71976065		chr7:4517805	0.000	0.034	NC		hg38	monDom5	traScr1					71976032	71976084	71976032	71976084					4517781	4517838	4517781	4517838
peak_980	chr1:72046177		chr7:4534637	0.000	0.500	NC		susScr11	hg38	droNov1					72045494	72045521	72048020	72048082					4533949	4534014	4534729	4534883
peak_981	chr1:72048871		chr7:4535316	0.000	0.423	NC		hg38	droNov1					72048856	72048883	72048856	72048883					4534973	4535114	4536383	4536458
peak_982	chr1:72075943		chr17:5525508	0.000	0.705	NC		susScr11	talOcc4	rn6	ornAna4	droNov1					72075780	72075922	72076893	72076917					5525569	5525493	5525569	5525493
peak_983	chr1:72162995		chr7:4553992	0.000	0.377	NC		monDom5					72160977	72161016	72163107	72163195					4557384	4557309	4486491	4486446
peak_984	chr1:72181230		chr7:4555430	0.000	0.451	NC		hg38					72181188	72181249	72181188	72181249					4550307	4550369	4557329	4557387
peak_985	chr1:72222348		chr7:4560380	0.000	0.429	NC		rn6	hg38	talOcc4					72222306	72222355	72222306	72222355					4558405	4558503	4561054	4561214
peak_987	chr1:72265146		chr2:102180576	0.000	0.370	NC		talOcc4	monDom5					72251292	72251392	72298506	72298606					102184530	102184496	102180413	102180287
peak_989	chr1:72283108		chr13:17011499	0.000	0.542	NC		rn6	CroVir3	AnoCar2	traScr1					72283104	72283206	72283104	72283206					17010995	17011079	17016010	17016045
peak_993	chr1:72349024	chr7:23540542	chr7:23540341	0.961	0.972	IC		rn6	72340009	72340462	72349586	72349709	72348832	72349022	72349173	72349225	23552240	23551787	23539805	23539682	23552231	23551821	23539805	23539683
peak_999	chr1:72680340	chr7:23339533	chr7:23333006	0.365	0.975	IC		rn6	72665631	72665806	72750826	72750959	72680294	72680371	72680294	72680371	23341090	23340915	23332834	23332701	23340109	23339999	23332845	23332697
peak_642	chr1:72735624	chr7:23334278	chr7:350171	0.348	0.808	NC		traScr1	droNov1	72665631	72665806	72750826	72750959	72729082	72729546	72737574	72738142	23341090	23340915	23332834	23332701	350220	350194	348468	348404
peak_1005	chr1:72820091	chr7:23316758	chr1:159397102	0.048	0.155	NC		hg38	monDom5	droNov1	72752657	72752727	72863838	72864081	72812254	72812353	72822903	72822914	23330848	23330778	23307654	23307411	159397012	159397128	159397012	159397128
peak_1007	chr1:72905154	chr7:23244989	chr7:23245195	0.876	0.885	IC		hg38	susScr11	rn6	72903046	72903253	72912956	72913281	72905047	72905097	72908213	72908238	23248204	23247997	23232649	23232324	23248204	23247997	23232649	23232324
peak_647	chr1:72909527	chr7:23238072	chr7:23236379	0.788	0.802	NC		rn6	hg38	72903046	72903253	72912956	72913281	72909444	72909558	72909444	72909558	23248204	23247997	23232649	23232324	23248201	23247999	23232649	23232324
peak_1008	chr1:72910393	chr7:23236702	chr7:23235436	0.837	0.848	IC		rn6	hg38	72903046	72903253	72912956	72913281	72910345	72910399	72910345	72910399	23248204	23247997	23232649	23232324	23248201	23247999	23232649	23232324
peak_1012	chr1:72917189	chr7:23228708	chr7:23228692	0.886	0.894	IC		rn6	72915397	72915447	73158000	73158047	72917123	72917238	72917123	72917238	23229946	23229896	23064634	23064587	23229946	23229896	23064634	23064587
peak_1013	chr1:72948683	chr7:23207250	chr7:23207024	0.099	0.120	NC		rn6	72915397	72915447	73158000	73158047	72948550	72948697	72948550	72948697	23229946	23229896	23064634	23064587	23229946	23229896	23064634	23064587
peak_1014	chr1:72983542	chr7:23183499	chr3:47011186	0.008	0.343	NC		susScr11	hg38	rn6	CroVir3	traScr1	72915397	72915447	73158000	73158047	72970253	72970318	72986147	72986214	23229946	23229896	23064634	23064587	47011224	47011112	47011224	47011112
peak_1015	chr1:72984455	chr7:23182877	chr3:56791301	0.008	0.368	NC		rn6	AnoCar2	72915397	72915447	73158000	73158047	72984454	72984482	72984454	72984482	23229946	23229896	23064634	23064587	56792400	56792326	56787604	56787481
peak_1017	chr1:72999502	chr7:23172625	chr1:137792000	0.002	0.880	IC		susScr11	hg38	Xtro10	droNov1	Algmis4	72915397	72915447	73158000	73158047	72992483	72992556	72999513	72999535	23229946	23229896	23064634	23064587	137791999	137792128	137791999	137792128
peak_1018	chr1:73002774	chr7:23170395	chr7:23182264	0.002	1000	IC		hg38	Algmis4	72915397	72915447	73158000	73158047	73002758	73002786	73002758	73002786	23229946	23229896	23064634	23064587	23182333	23182145	23182333	23182145
peak_1019	chr1:73008722	chr7:23166343	chr19:1707550	0.001	0.579	NC		talOcc4	monDom5	hg38	Xtro10	Algmis4	72915397	72915447	73158000	73158047	73008446	73008521	73008724	73008840	23229946	23229896	23064634	23064587	1707748	1707521	1707748	1707521
peak_1020	chr1:73075920	chr7:23120558	chr7:23120240	0.003	1000	IC		susScr11	Algmis4	droNov1	72915397	72915447	73158000	73158047	73075876	73075994	73075876	73075994	23229946	23229896	23064634	23064587	23120273	23120176	23120273	23120176
peak_1021	chr1:73077853	chr7:23119241	chr7:23118877	0.003	0.749	NC		hg38	Algmis4	droNov1	72915397	72915447	73158000	73158047	73077779	73077942	73077779	73077942	23229946	23229896	23064634	23064587	23118963	23118851	23118963	23118851
peak_1022	chr1:73083134	chr7:23115643	chr7:23114401	0.005	0.553	NC		hg38	Algmis4	droNov1	72915397	72915447	73158000	73158047	73083124	73083141	73083124	73083141	23229946	23229896	23064634	23064587	23114410	23114307	23114410	23114307
peak_1023	chr1:73111901	chr7:23096042	chr7:23094358	0.040	0.359	NC		monDom5	traScr1	droNov1	72915397	72915447	73158000	73158047	73111631	73111715	73119231	73119370	23229946	23229896	23064634	23064587	23094589	23094355	23094589	23094355
peak_1024	chr1:73298835	chr7:22971818	chr7:22956714	0.000	0.680	NC		rn6	hg38	monDom5	73158049	73158093	73403163	73403247	73298580	73299298	73298580	73299298	23064586	23064542	22903085	22903001	22956398	22956469	23028596	23028705
peak_1025	chr1:73401450	chr7:22904213	chr7:22904233	0.888	0.903	IC		hg38	73158049	73158093	73403163	73403247	73401436	73401704	73401436	73401704	23064586	23064542	22903085	22903001	23016872	23016822	22903180	22903102
peak_1026	chr1:73403070	chr7:22903145	chr7:22903159	0.993	1000	DC		hg38	73158049	73158093	73403163	73403247	73402976	73403137	73402976	73403137	23064586	23064542	22903085	22903001	22903180	22903102	22903180	22903102
peak_1027	chr1:73405121	chr7:22902154	chr7:22902154	0.881	0.881	IC			73403249	73403307	73596743	73596804	73403249	73403307	73596743	73596804	22903000	22902942	22819003	22818942	22903000	22902942	22819003	22818942
peak_1028	chr1:73438535	chr7:22887655	chr7:22873601	0.087	0.776	NC		hg38	monDom5	droNov1	73403249	73403307	73596743	73596804	73438458	73438574	73438458	73438574	22903000	22902942	22819003	22818942	22873633	22873597	22873633	22873597
peak_1029	chr1:73675073	chr7:22780982	chr1:140161047	0.081	0.390	NC		talOcc4	hg38	traScr1	Algmis4	73638736	73638851	73953688	73953834	73659170	73659210	73676098	73676239	22798778	22798663	22644987	22644841	140161269	140161110	140159448	140159313
peak_1030	chr1:73680500	chr7:22778333	chr7:22788716	0.055	0.630	NC		hg38	traScr1	droNov1	73638736	73638851	73953688	73953834	73680405	73680506	73680405	73680506	22798778	22798663	22644987	22644841	22789239	22788621	22789239	22788621
peak_1031	chr1:73711507	chr7:22763198	chr3:53940190	0.006	0.558	NC		hg38	talOcc4	susScr11	rn6	Algmis4	73638736	73638851	73953688	73953834	73708338	73708446	73712537	73712580	22798778	22798663	22644987	22644841	53940272	53940189	53940272	53940189
peak_1032	chr1:73783525	chr7:22728045	chr7:22721368	0.000	0.999	IC		hg38	susScr11	traScr1	73638736	73638851	73953688	73953834	73783497	73783563	73783497	73783563	22798778	22798663	22644987	22644841	22721298	22721474	22721298	22721474
peak_1033	chr1:73865647	chr7:22687960	chr7:22685196	0.002	0.296	NC		traScr1	droNov1	73638736	73638851	73953688	73953834	73822756	73822804	73881718	73881848	22798778	22798663	22644987	22644841	22685266	22685088	22685266	22685088
peak_1035	chr1:73902089	chr7:22670172	chr7:22655709	0.027	0.861	IC		hg38	droNov1	73638736	73638851	73953688	73953834	73899712	73899754	73902233	73902249	22798778	22798663	22644987	22644841	22655759	22655699	22655759	22655699
peak_1036	chr1:73941708	chr7:22650834	chr8:14491440	0.435	0.462	NC		talOcc4	danRer11	rn6	Algmis4	droNov1	73638736	73638851	73953688	73953834	73899636	73899751	73944665	73944690	22798778	22798663	22644987	22644841	14491426	14491448	14491426	14491448
peak_1037	chr1:73953405	chr7:22645124	chr7:22645054	0.980	0.982	DC		talOcc4	hg38	73638736	73638851	73953688	73953834	73952093	73952169	73953412	73953448	22798778	22798663	22644987	22644841	22656514	22656439	22644990	22644840
peak_1039	chr1:73962543	chr7:22641204	chr7:22640893	0.912	0.971	IC		monDom5	73960910	73961013	73963862	73963930	73962458	73962595	73962458	73962595	22641897	22641794	22640697	22640629	22640595	22640697	22641779	22641888
peak_1040	chr1:73988004	chr7:22630731	chr7:22630650	0.781	0.809	NC		rn6	73980130	73980219	73991557	73991624	73987957	73988030	73987957	73988030	22634050	22633961	22629258	22629191	22634050	22633961	22629239	22629191
peak_1041	chr1:73994830	chr7:22627141	chr7:22627430	0.887	0.954	IC		susScr11	73992894	73993107	74020071	74020197	73994778	73994887	73994778	73994887	22627756	22627543	22621268	22621142	22627749	22627546	22621276	22621149
peak_1043	chr1:74005857	chr7:22624575	chr7:22622705	0.413	0.789	NC		rn6	monDom5	73992894	73993107	74020071	74020197	74005846	74005861	74005846	74005861	22627756	22627543	22621268	22621142	22621147	22621276	22622727	22622797
peak_1044	chr1:74008507	chr7:22623959	chr7:22622553	0.448	0.772	NC		rn6	talOcc4	susScr11	monDom5	73992894	73993107	74020071	74020197	74008456	74008515	74008456	74008515	22627756	22627543	22621268	22621142	22621147	22621276	22622727	22622797
peak_667	chr1:74027227	chr7:22617646	chr7:22617645	0.889	0.909	IC		hg38	74025410	74025536	74029463	74029561	74027194	74027243	74027194	74027243	22617805	22617679	22617604	22617506	22617803	22617670	22617604	22617506
peak_1047	chr1:74037899	chr7:22615527	chr7:22615514	0.791	0.800	NC		rn6	74034344	74034532	74118349	74118479	74037656	74038012	74037656	74038012	22616268	22616080	22602320	22602190	22616268	22616080	22602315	22602190
peak_1048	chr1:74039573	chr7:22615252	chr7:22615240	0.705	0.718	NC		rn6	74034344	74034532	74118349	74118479	74039570	74039693	74039570	74039693	22616268	22616080	22602320	22602190	22616268	22616080	22602315	22602190
peak_1049	chr1:74040815	chr7:22615048	chr7:22615086	0.646	0.676	NC		rn6	74034344	74034532	74118349	74118479	74040730	74040920	74040730	74040920	22616268	22616080	22602320	22602190	22616268	22616080	22602315	22602190
peak_1050	chr1:74047967	chr7:22613874	chr7:22613903	0.394	0.424	NC		rn6	74034344	74034532	74118349	74118479	74047961	74047989	74047961	74047989	22616268	22616080	22602320	22602190	22616268	22616080	22602315	22602190
peak_1051	chr1:74055218	chr7:22612683	chr7:22612874	0.238	0.283	NC		rn6	74034344	74034532	74118349	74118479	74055126	74055364	74055126	74055364	22616268	22616080	22602320	22602190	22616268	22616080	22602315	22602190
peak_1052	chr1:74064078	chr7:22611229	chr7:22611501	0.128	0.164	NC		rn6	74034344	74034532	74118349	74118479	74063994	74064097	74063994	74064097	22616268	22616080	22602320	22602190	22616268	22616080	22602315	22602190
peak_1053	chr1:74066841	chr7:22610775	chr7:22611044	0.106	0.137	NC		rn6	74034344	74034532	74118349	74118479	74066652	74067000	74066652	74067000	22616268	22616080	22602320	22602190	22616268	22616080	22602315	22602190
peak_1054	chr1:74070315	chr7:22610205	chr7:22610409	0.083	0.107	NC		rn6	74034344	74034532	74118349	74118479	74070022	74070521	74070022	74070521	22616268	22616080	22602320	22602190	22616268	22616080	22602315	22602190
peak_1056	chr1:74081156	chr7:22608425	chr7:22607080	0.075	0.378	NC		susScr11	hg38	talOcc4	traScr1	74034344	74034532	74118349	74118479	74081151	74081164	74081151	74081164	22616268	22616080	22602320	22602190	22602191	22602317	22607342	22607384
peak_1057	chr1:74082147	chr7:22608263	chr7:22606913	0.081	0.341	NC		rn6	hg38	talOcc4	traScr1	74034344	74034532	74118349	74118479	74082019	74082154	74082019	74082154	22616268	22616080	22602320	22602190	22602191	22602317	22607342	22607384
peak_1058	chr1:74088839	chr7:22607164	chr4:46826687	0.129	0.792	NC		susScr11	monDom5	talOcc4	traScr1	Xtro10	danRer11	rn6	hg38	KH2012	74034344	74034532	74118349	74118479	74088819	74088913	74088819	74088913	22616268	22616080	22602320	22602190	46826708	46826663	46826708	46826663
peak_1059	chr1:74093308	chr7:22606430	chr1:195268586	0.176	0.247	NC		rn6	traScr1	danRer11	talOcc4	ornAna4	KH2012	74034344	74034532	74118349	74118479	74093168	74093328	74093168	74093328	22616268	22616080	22602320	22602190	195268778	195268532	195268778	195268532
peak_1060	chr1:74107802	chr7:22604051	chr7:22604136	0.481	0.487	NC		rn6	droNov1	74034344	74034532	74118349	74118479	74107757	74107912	74107757	74107912	22616268	22616080	22602320	22602190	22604164	22604111	22604164	22604111
peak_1061	chr1:74116719	chr7:22602587	chr7:22602587	0.893	0.893	IC			74034344	74034532	74118349	74118479	74034344	74034532	74118349	74118479	22616268	22616080	22602320	22602190	22616268	22616080	22602320	22602190
peak_1062	chr1:74122285	chr7:22601360	chr7:22601465	0.768	0.807	NC		rn6	74118349	74118479	74137376	74137482	74122277	74122303	74122277	74122303	22602320	22602190	22598074	22597968	22602315	22602190	22598074	22597969
peak_1064	chr1:74150724	chr7:22596812	chr7:22596806	0.399	0.422	NC		talOcc4	susScr11	monDom5	rn6	74137376	74137482	74231008	74231429	74150717	74150756	74150717	74150756	22598074	22597968	22589806	22589385	22598074	22597969	22589771	22589385
peak_1066	chr1:74195798	chr7:22592878	chr7:22586462	0.087	0.640	NC		rn6	hg38	susScr11	danRer11	droNov1	74137376	74137482	74231008	74231429	74195754	74195820	74195754	74195820	22598074	22597968	22589806	22589385	22587205	22587081	22586454	22586395
peak_1067	chr1:74219339	chr7:22590824	chr7:22590824	0.445	0.445	NC			74137376	74137482	74231008	74231429	74137376	74137482	74231008	74231429	22598074	22597968	22589806	22589385	22598074	22597968	22589806	22589385
peak_1069	chr1:74279069	chr7:22584784	chr7:22583389	0.811	0.881	IC		rn6	susScr11	talOcc4	droNov1	74275979	74276060	74285227	74285278	74279057	74279095	74279057	74279095	22587188	22587107	22580032	22579981	22583978	22583777	22583288	22583237
peak_1070	chr1:74279718	chr7:22584283	chr7:22582651	0.776	1000	IC		talOcc4	droNov1	74275979	74276060	74285227	74285278	74279668	74279724	74279668	74279724	22587188	22587107	22580032	22579981	22582688	22582557	22582688	22582557
peak_1072	chr1:74310982	chr7:22569692	chr7:22569692	0.778	0.782	NC		rn6	74307339	74307367	74319393	74319490	74310908	74311024	74310908	74311024	22570013	22569985	22569013	22568916	22570013	22569985	22569013	22568916
peak_1073	chr1:74314488	chr7:22569409	chr7:22569485	0.711	0.744	NC		susScr11	hg38	74307339	74307367	74319393	74319490	74314389	74314437	74316164	74316228	22570013	22569985	22569013	22568916	22570013	22569985	22569013	22568936
peak_1076	chr1:74329444	chr7:22563742	chr7:22563745	0.968	0.969	IC		rn6	74328543	74328679	74329904	74330007	74329416	74329453	74329416	74329453	22564018	22563882	22563659	22563556	22564018	22563882	22563659	22563556
peak_1080	chr1:74349157	chr7:22560948	chr7:22561163	0.309	0.383	NC		rn6	hg38	74332157	74332229	74387917	74387987	74349154	74349223	74349154	74349223	22562557	22562485	22557432	22557362	22562557	22562484	22557187	22557072
peak_1083	chr1:74401197	chr7:22554123	chr5:30189945	0.495	0.821	NC		hg38	talOcc4	AnoCar2	Algmis4	droNov1	74390907	74391071	74415957	74416075	74401155	74401211	74401155	74401211	22556286	22556122	22551210	22551092	30191069	30190833	30189758	30189727
peak_1084	chr1:74407548	chr7:22552869	chr7:22553360	0.558	1000	IC		hg38	traScr1	Algmis4	droNov1	74390907	74391071	74415957	74416075	74407541	74407771	74407541	74407771	22556286	22556122	22551210	22551092	22553363	22553177	22553363	22553177
peak_1085	chr1:74426145	chr7:22547169	chr7:22547201	0.986	0.989	DC		susScr11	Xtro10	monDom5	74423177	74423336	74426339	74426397	74426015	74426207	74426015	74426207	22548708	22548549	22547074	22547016	22547014	22547060	22548404	22548489
peak_1087	chr1:74436676	chr7:22542527	chr7:22542515	0.874	0.881	IC		rn6	74434611	74434744	74457515	74457717	74436632	74436771	74436632	74436771	22542986	22542853	22539017	22538815	22542989	22542853	22539017	22538815
peak_1088	chr1:74454457	chr7:22539532	chr7:22539258	0.808	0.986	IC		susScr11	hg38	74434611	74434744	74457515	74457717	74454202	74454317	74455122	74455204	22542986	22542853	22539017	22538815	22539353	22539266	22539008	22538815
peak_1089	chr1:74477396	chr7:22530500	chr7:22531036	0.887	0.960	IC		rn6	hg38	droNov1	74471470	74471600	74479115	74479271	74477344	74477506	74477344	74477506	22534481	22534351	22529359	22529203	22531455	22531424	22530994	22530939
peak_1094	chr1:74682856	chr7:22449116	chr7:22449000	0.538	0.604	NC		rn6	74673772	74673917	74724512	74724606	74682841	74682959	74682841	74682959	22451103	22450958	22440538	22440444	22451103	22450958	22440538	22440444
peak_1095	chr1:74683250	chr7:22449035	chr7:22448905	0.523	0.589	NC		rn6	74673772	74673917	74724512	74724606	74683224	74683264	74683224	74683264	22451103	22450958	22440538	22440444	22451103	22450958	22440538	22440444
peak_1097	chr1:74738244	chr7:22430718	chr7:22430718	0.842	0.842	IC			74735560	74735775	74821257	74821485	74735560	74735775	74821257	74821485	22431671	22431456	22405927	22405699	22431671	22431456	22405927	22405699
peak_1100	chr1:74799180		chr7:22414647	0.000	0.298	NC		hg38	susScr11	monDom5					74798856	74798899	74799695	74799757					22410706	22410789	22422917	22423033
peak_1104	chr1:74827194	chr7:22399887	chr7:22400176	0.788	0.839	NC		hg38	74823291	74823759	74832529	74832786	74827152	74827214	74827152	74827214	22403529	22403061	22394960	22394703	22403529	22403061	22394960	22394703
peak_1108	chr1:74845930	chr7:22384919	chr7:22381896	0.803	0.997	IC		traScr1	74842498	74842776	74894397	74894517	74845902	74845949	74845902	74845949	22386404	22386126	22366379	22366259	22380478	22380589	22381905	22381951
peak_1110	chr1:74856238	chr7:22380976	chr7:22380976	0.393	0.393	NC			74842498	74842776	74894397	74894517	74842498	74842776	74894397	74894517	22386404	22386126	22366379	22366259	22386404	22386126	22366379	22366259
peak_1117	chr1:74987320	chr7:22306404	chr7:22306355	0.990	0.994	DC		rn6	susScr11	hg38	74985554	74985908	74987457	74987726	74987215	74987308	74987324	74987378	22308918	22308564	22306196	22305927	22308914	22308564	22306231	22305927
peak_1118	chr1:74988191	chr7:22305195	chr7:22305189	0.968	0.971	IC		hg38	74987457	74987726	74990056	74990319	74988133	74988234	74988133	74988234	22306196	22305927	22302265	22302002	22306231	22305927	22302265	22302002
peak_1119	chr1:74989122	chr7:22303732	chr7:22303671	0.937	0.945	IC		hg38	74987457	74987726	74990056	74990319	74988959	74989127	74988959	74989127	22306196	22305927	22302265	22302002	22306231	22305927	22302265	22302002
peak_717	chr1:75003819	chr7:22299496	chr7:22299520	0.985	0.988	DC		monDom5	75001818	75002018	75004036	75004089	75003817	75003976	75003817	75003976	22301254	22301054	22299309	22299256	22299256	22299306	22301052	22301254
peak_1122	chr1:75055262	chr7:22284176	chr7:22284134	0.994	1000	DC		hg38	droNov1	75055056	75055184	75069293	75069317	75055081	75055382	75055081	75055382	22284330	22284202	22279645	22279621	22284169	22284129	22284169	22284129
peak_1126	chr1:75113581	chr7:22258510	chr7:22258330	0.973	0.987	IC		hg38	75109231	75109430	75113967	75114088	75113415	75113593	75113415	75113593	22263098	22262899	22258103	22257982	22263098	22262903	22258103	22257981
peak_1129	chr1:75157066	chr7:22232125	chr7:22232572	0.860	0.913	IC		susScr11	75154557	75154724	75159232	75159297	75156947	75157055	75157462	75157561	22234500	22234333	22230084	22230019	22234201	22234060	22230088	22230019
peak_1137	chr1:75224946	chr7:22192989	chr7:22192987	0.990	0.991	DC		rn6	75224739	75224812	75225367	75225431	75224895	75224955	75224895	75224955	22193086	22193013	22192915	22192851	22193086	22193010	22192915	22192844
peak_1138	chr1:75228439	chr7:22192368	chr7:22192368	1000	1000	DC			75228391	75228563	75228391	75228563	75228391	75228563	75228391	75228563	22192416	22192244	22192416	22192244	22192416	22192244	22192416	22192244
peak_735	chr1:75269775	chr7:22184687	chr7:22184068	0.326	0.479	NC		hg38	talOcc4	susScr11	droNov1	75238659	75238790	75285940	75286112	75268402	75268434	75285196	75285231	22186836	22186705	22183635	22183463	22184068	22184035	22184068	22184035
peak_1142	chr1:75319677	chr7:22176812	chr7:22177307	0.300	0.405	NC		hg38	75293199	75293282	75337038	75337121	75319662	75319733	75319662	75319733	22179614	22179531	22175024	22174941	22179830	22179695	22175063	22175044
peak_1143	chr1:75321528	chr7:22176621	chr7:22176994	0.341	0.459	NC		hg38	75293199	75293282	75337038	75337121	75321440	75321529	75321440	75321529	22179614	22179531	22175024	22174941	22179830	22179695	22175063	22175044
peak_1144	chr1:75324065	chr7:22176360	chr7:22176731	0.406	0.511	NC		hg38	75293199	75293282	75337038	75337121	75324035	75324075	75324035	75324075	22179614	22179531	22175024	22174941	22179830	22179695	22175063	22175044
peak_1147	chr1:75347159	chr7:22170231	chr7:22170197	0.775	0.791	NC		rn6	75343398	75343495	75352124	75352176	75347131	75347225	75347131	75347225	22171508	22171411	22168633	22168581	22171506	22171411	22168633	22168581
peak_1148	chr1:75348232	chr7:22169885	chr7:22169850	0.763	0.790	NC		rn6	75343398	75343495	75352124	75352176	75348099	75348271	75348099	75348271	22171508	22171411	22168633	22168581	22171506	22171411	22168633	22168581
peak_1151	chr1:75365312	chr7:22157215	chr7:22157291	0.990	0.995	DC		monDom5	droNov1	traScr1	75365098	75365179	75365683	75365750	75365094	75365339	75365094	75365339	22157456	22157375	22156772	22156705	22157194	22157310	22157194	22157310
peak_1152	chr1:75369862	chr7:22155967	chr7:22155600	0.865	0.929	IC		hg38	75367618	75367770	75377720	75377795	75369815	75369920	75369815	75369920	22156573	22156421	22154266	22154191	22155991	22155789	22154266	22154206
peak_1155	chr1:75402618	chr7:22142760	chr7:22142760	0.947	0.947	IC			75399642	75399714	75403401	75403525	75399642	75399714	75403401	75403525	22143515	22143443	22142576	22142452	22143515	22143443	22142576	22142452
peak_1157	chr1:75422574	chr7:22119192	chr7:22119041	0.867	0.883	IC		rn6	hg38	75420468	75420530	75427185	75427248	75422539	75422711	75422539	75422711	22125391	22125329	22105353	22105290	22125391	22125327	22105353	22105290
peak_1158	chr1:75424615	chr7:22113065	chr7:22113033	0.836	0.859	IC		hg38	75420468	75420530	75427185	75427248	75424468	75424705	75424468	75424705	22125391	22125329	22105353	22105290	22125391	22125327	22105353	22105290
peak_1160	chr1:75435158	chr7:22098537	chr7:22089401	0.611	0.898	IC		rn6	talOcc4	susScr11	hg38	monDom5	ornAna4	75427795	75428062	75445733	75445900	75435104	75435187	75435104	75435187	22104811	22104544	22089588	22089421	22089571	22089414	22089275	22089135
peak_1161	chr1:75437535	chr7:22096526	chr7:22079983	0.566	0.808	NC		hg38	monDom5	ornAna4	rn6	75427795	75428062	75445733	75445900	75437075	75437193	75440544	75440607	22104811	22104544	22089588	22089421	22080287	22079930	22080287	22079930
peak_751	chr1:75438548	chr7:22095668	chr7:22078287	0.607	0.763	NC		hg38	monDom5	ornAna4	susScr11	75427795	75428062	75445733	75445900	75437075	75437193	75440544	75440607	22104811	22104544	22089588	22089421	22078316	22078269	22078316	22078269
peak_1162	chr1:75440665	chr7:22093876	chr7:22076815	0.703	0.838	NC		monDom5	ornAna4	rn6	75427795	75428062	75445733	75445900	75440629	75440669	75440629	75440669	22104811	22104544	22089588	22089421	22077178	22077043	22072924	22072336
peak_1163	chr1:75444425	chr7:22090694	chr7:22090869	0.913	0.921	IC		hg38	75427795	75428062	75445733	75445900	75444395	75444469	75444395	75444469	22104811	22104544	22089588	22089421	22104811	22104544	22089599	22089421
peak_1169	chr1:75488248	chr7:22054311	chr7:22054354	0.905	0.905	IC		rn6	75486672	75486810	75525637	75525713	75488207	75488295	75488207	75488295	22055740	22055602	22020757	22020681	22055740	22055602	22020757	22020681
peak_1172	chr1:75536299		chr4:34152286	0.000	0.888	IC		talOcc4	susScr11	rn6	hg38	CroVir3					75536291	75536417	75536291	75536417					34152184	34152315	34152184	34152315
peak_1173	chr1:75639423	chr9:7182804	chr9:7178560	0.047	0.686	NC		hg38	monDom5	ornAna4	droNov1	75595191	75595349	75774453	75774508	75639383	75639426	75639383	75639426	7168292	7168450	7226783	7226838	7178617	7178470	7178617	7178470
peak_761	chr1:75669959	chr9:7192750	chr9:7186945	0.005	0.377	NC		monDom5	traScr1	75595191	75595349	75774453	75774508	75669682	75670040	75669682	75670040	7168292	7168450	7226783	7226838	7184354	7184411	7193164	7193248
peak_1175	chr1:76015805	chr9:7338252	chr9:7338266	0.862	0.869	IC		rn6	75986488	75986521	76017945	76017963	76015640	76016109	76015640	76016109	7313776	7313809	7340038	7340056	7313776	7313810	7340001	7340036
peak_1181	chr1:76635158	chr9:7546361	chr9:7543334	0.035	0.463	NC		monDom5	hg38	susScr11	talOcc4	rn6	ornAna4	76586850	76586913	76765501	76765554	76614145	76614183	76641072	76641113	7533841	7533904	7580019	7580072	7543610	7543582	7534010	7534000
peak_1183	chr1:77028097		chr9:7681090	0.000	0.981	IC		talOcc4	Algmis4					77028083	77028136	77028083	77028136					7681050	7681103	7681050	7681103
peak_764	chr1:77057615	chr9:7689175	chr2:2552253	0.585	0.920	IC		rn6	hg38	susScr11	danRer11	77049825	77049890	77079046	77079088	77057552	77057666	77057552	77057666	7686753	7686818	7695716	7695758	2551909	2552394	2551909	2552394
peak_1185	chr1:77190273	chr9:7730910	chr9:7730712	0.413	0.413	NC		droNov1	77117943	77118028	77203010	77203084	77117968	77118027	77203009	77203089	7709235	7709320	7734717	7734791	7730720	7730695	7730720	7730695
peak_1186	chr1:77203954	chr9:7735228	chr9:7735647	0.960	0.998	IC		rn6	hg38	ornAna4	traScr1	77203324	77203373	77222563	77222602	77203684	77204041	77203684	77204041	7735030	7735079	7740021	7740060	7735588	7735670	7735588	7735670
peak_1187	chr1:77258645	chr9:7756600	chr9:7759957	0.140	0.844	IC		rn6	talOcc4	hg38	traScr1	droNov1	77229450	77229546	77287003	77287073	77258492	77258664	77258492	77258664	7742590	7742686	7770160	7770230	7759965	7759771	7759965	7759771
peak_1188	chr1:77275421	chr9:7764622	chr9:7764762	0.448	0.599	NC		rn6	droNov1	77229450	77229546	77287003	77287073	77275402	77275712	77275402	77275712	7742590	7742686	7770160	7770230	7764836	7764709	7764836	7764709
peak_1189	chr1:77473477	chr9:7863853	chr9:7864803	0.924	1000	IC		hg38	ornAna4	traScr1	77472280	77472340	77479537	77479693	77473444	77473481	77473444	77473481	7863111	7863171	7867490	7867646	7864803	7864841	7864803	7864841
peak_1191	chr1:78166278	chr9:8091791	chr9:8091448	0.973	1000	IC		monDom5	Algmis4	droNov1	78165853	78165894	78167258	78167294	78166252	78166291	78166252	78166291	8091102	8091143	8093443	8093479	8091454	8091440	8091454	8091440
peak_1194	chr1:78192655	chr9:8107996	chr9:8108119	0.960	0.988	IC		rn6	hg38	78179633	78179698	78193233	78193284	78192457	78192759	78192457	78192759	8100282	8100347	8108337	8108388	8108007	8108041	8108413	8108552
peak_1195	chr1:78194002	chr9:8108999	chr9:8108999	1000	1000	DC			78193937	78194119	78193937	78194119	78193937	78194119	78193937	78194119	8108934	8109116	8108934	8109116	8108934	8109116	8108934	8109116
peak_1203	chr1:78513592	chr9:8202296	chr9:8200500	0.586	0.927	IC		rn6	Xtro10	78505675	78505890	78659382	78659494	78513568	78513594	78513568	78513594	8200210	8200425	8237723	8237835	8200217	8200429	8237719	8238077
peak_1204	chr1:78514316	chr9:8202472	chr9:8203114	0.557	0.984	IC		hg38	Xtro10	droNov1	78505675	78505890	78659382	78659494	78514286	78514362	78514286	78514362	8200210	8200425	8237723	8237835	8203296	8203049	8203296	8203049
peak_1205	chr1:78550588	chr9:8211286	chr1:137471506	0.045	0.275	NC		hg38	talOcc4	rn6	AnoCar2	CroVir3	monDom5	78505675	78505890	78659382	78659494	78547932	78547952	78553515	78553582	8200210	8200425	8237723	8237835	137471371	137471473	137471666	137471852
peak_1206	chr1:78565453	chr9:8214898	chr1:154269992	0.016	0.275	NC		rn6	talOcc4	traScr1	CroVir3	AnoCar2	78505675	78505890	78659382	78659494	78564739	78564782	78565697	78565785	8200210	8200425	8237723	8237835	154269837	154269858	154304674	154304783
peak_777	chr1:78702387		chr7:29875850	0.000	0.423	NC		hg38	monDom5	talOcc4	susScr11	Algmis4					78693572	78693615	78703970	78704048					29876184	29876139	29875119	29874961
peak_778	chr1:78723388		chr7:35685189	0.000	0.155	NC		hg38	traScr1	Algmis4	monDom5	talOcc4	rn6	droNov1					78723370	78723479	78723370	78723479					35686249	35686228	35683501	35683377
peak_1212	chr1:78797565		chr9:8284181	0.000	1000	IC		ornAna4					78797488	78797592	78797488	78797592					8284178	8284242	8284178	8284242
peak_1220	chr1:79559294		chr9:8415985	0.000	1000	IC		hg38	AnoCar2					79559249	79559295	79559249	79559295					8416002	8415872	8416002	8415872
peak_1223	chr1:79649690	chr9:8439551	chr9:8438773	0.097	0.186	NC		monDom5	traScr1	droNov1	79602801	79603011	79683216	79683309	79649659	79649719	79649659	79649719	8426831	8427041	8448536	8448629	8439219	8439148	8438512	8438435
peak_783	chr1:79675247	chr9:8446400	chr9:8446071	0.575	0.612	NC		rn6	droNov1	79602801	79603011	79683216	79683309	79675197	79675262	79675197	79675262	8426831	8427041	8448536	8448629	8446076	8446015	8446076	8446015
peak_1225	chr1:79718933	chr9:8463164	chr9:8463148	0.928	0.930	IC		rn6	79717772	79717861	79739276	79739431	79718904	79718962	79718904	79718962	8462772	8462861	8468924	8469079	8462770	8462850	8468922	8469079
peak_1226	chr1:79729115	chr9:8466047	chr9:8465688	0.494	0.596	NC		rn6	hg38	susScr11	79717772	79717861	79739276	79739431	79728928	79729228	79728928	79729228	8462772	8462861	8468924	8469079	8462771	8462850	8468870	8468920
peak_1231	chr1:79860552		chr7:12477018	0.000	0.093	NC		hg38	monDom5	rn6	susScr11	talOcc4					79860550	79860571	79860550	79860571					12477554	12477452	12476802	12476749
peak_1232	chr1:79957753		chr9:8517079	0.000	0.067	NC		hg38	traScr1	droNov1					79956344	79956369	79973246	79973349					8517134	8517061	8517134	8517061
peak_1233	chr1:80008135		chr9:8521059	0.000	0.740	NC		rn6	hg38	traScr1					80008129	80008290	80008129	80008290					8516685	8516840	8521417	8521427
peak_792	chr1:80196149	chr9:8552124	chr9:8551983	0.717	0.763	NC		rn6	80190645	80191352	80243999	80244026	80196090	80196163	80196090	80196163	8550832	8551539	8557967	8557994	8550830	8551539	8558029	8558103
peak_794	chr1:80362097	chr9:8624271	chr17:5503512	0.047	1000	IC		susScr11	80317956	80318027	80483036	80483191	80362020	80362240	80362020	80362240	8609595	8609666	8664352	8664507	5503324	5503591	5503324	5503591
peak_796	chr1:80832335	chr9:8828775	chr9:8841771	0.001	0.873	IC		Algmis4	droNov1	80736073	80736183	81054986	81055033	80830683	80830754	81054122	81054203	8800226	8800336	8894631	8894678	8841888	8841816	8840493	8840474
peak_1245	chr1:81209434	chr9:8961806	chr9:8961764	0.767	0.818	NC		rn6	droNov1	81169643	81169771	81213260	81213331	81209413	81209451	81209413	81209451	8949200	8949328	8963010	8963081	8961829	8961745	8961829	8961745
peak_1249	chr1:81571500	chr9:9106418	chr9:9106442	0.992	0.999	DC		hg38	monDom5	81571330	81571392	81572330	81572369	81571414	81571511	81571414	81571511	9106261	9106323	9107151	9107190	9106450	9106416	9106450	9106416
peak_1250	chr1:81702802	chr9:9151419	chr9:7414699	0.258	0.699	NC		rn6	hg38	talOcc4	81604598	81604697	81722323	81722406	81702492	81702932	81702492	81702932	9118407	9118506	9157969	9158052	7408806	7408832	7415506	7415606
peak_1252	chr1:81722480	chr9:9158127	chr9:9158127	1000	1000	DC			81722407	81722503	81722407	81722503	81722407	81722503	81722407	81722503	9158054	9158150	9158054	9158150	9158054	9158150	9158054	9158150
peak_800	chr1:82102464	chr9:9304553	chr9:9324137	0.011	0.422	NC		hg38	monDom5	traScr1	82008976	82009068	82166730	82166805	82102456	82102603	82102456	82102603	9269215	9269307	9328806	9328881	9323970	9324184	9323970	9324184
peak_1257	chr1:82128756	chr9:9314475	chr9:9319003	0.071	0.463	NC		hg38	monDom5	traScr1	82008976	82009068	82166730	82166805	82128726	82128809	82128726	82128809	9269215	9269307	9328806	9328881	9317859	9317887	9319782	9319850
peak_802	chr1:82177846	chr9:9334746	chr9:9334007	0.468	0.998	IC		hg38	traScr1	82166813	82166911	82214301	82214313	82177839	82177918	82177839	82177918	9328882	9328980	9353970	9353982	9333957	9334150	9333957	9334150
peak_1258	chr1:82178525	chr9:9335104	chr9:9334547	0.447	0.961	IC		rn6	traScr1	droNov1	82166813	82166911	82214301	82214313	82178525	82178724	82178525	82178724	9328882	9328980	9353970	9353982	9334709	9334452	9334709	9334452
peak_1259	chr1:82245427	chr9:9380226	chr9:9381907	0.261	0.959	IC		hg38	ornAna4	droNov1	82222997	82223082	82264780	82264887	82245330	82245470	82245330	82245470	9358575	9358660	9398904	9399011	9381964	9381902	9381964	9381902
peak_1260	chr1:82259696	chr9:9393997	chr9:9395404	0.703	0.751	NC		rn6	susScr11	hg38	82222997	82223082	82264780	82264887	82259662	82259780	82259662	82259780	9358575	9358660	9398904	9399011	9389665	9389712	9398668	9398723
peak_1261	chr1:82261134	chr9:9395385	chr9:9396473	0.776	0.823	NC		rn6	hg38	82222997	82223082	82264780	82264887	82261074	82261202	82261074	82261202	9358575	9358660	9398904	9399011	9389665	9389712	9398668	9398723
peak_1262	chr1:82264932	chr9:9399065	chr9:9399065	1000	1000	DC			82264888	82265024	82264888	82265024	82264888	82265024	82264888	82265024	9399021	9399157	9399021	9399157	9399021	9399157	9399021	9399157
peak_807	chr1:82306302	chr9:9425792	chr9:9428744	0.440	0.720	NC		ornAna4	droNov1	82280123	82280302	82318118	82318555	82302303	82302401	82318118	82318558	9414725	9414904	9430740	9431177	9428807	9428713	9428807	9428713
peak_1267	chr1:82336799	chr9:9437328	chr1:93138735	0.528	0.674	NC		rn6	monDom5	hg38	susScr11	AnoCar2	Algmis4	droNov1	82320444	82320589	82346007	82346103	82336680	82336812	82336680	82336812	9432752	9432897	9439846	9439942	93138703	93138785	93138703	93138785
peak_809	chr1:82342438	chr9:9438870	chr9:9438870	0.780	0.780	NC			82320444	82320589	82346007	82346103	82320444	82320589	82346007	82346103	9432752	9432897	9439846	9439942	9432752	9432897	9439846	9439942
peak_1269	chr1:82351796	chr9:9441469	chr9:9440608	0.673	0.784	NC		rn6	hg38	82346007	82346103	82430858	82431116	82351743	82351803	82351743	82351803	9439846	9439942	9462687	9462945	9439846	9439942	9462686	9462945
peak_1270	chr1:82367294	chr9:9445628	chr9:9446166	0.230	0.733	NC		rn6	susScr11	hg38	Algmis4	traScr1	droNov1	82346007	82346103	82430858	82431116	82367282	82367309	82367282	82367309	9439846	9439942	9462687	9462945	9446467	9446423	9444300	9444247
peak_1271	chr1:82407003	chr9:9456285	chr9:9449726	0.191	0.770	NC		rn6	monDom5	droNov1	82346007	82346103	82430858	82431116	82406813	82407116	82406813	82407116	9439846	9439942	9462687	9462945	9449851	9449812	9449437	9449402
peak_1272	chr1:82411225	chr9:9457418	chr9:9452746	0.256	0.911	IC		traScr1	Xtro10	Algmis4	droNov1	82346007	82346103	82430858	82431116	82411105	82411235	82411105	82411235	9439846	9439942	9462687	9462945	9452747	9452682	9452747	9452682
peak_1273	chr1:82454643	chr9:9476210	chr9:9476893	0.233	0.879	IC		hg38	susScr11	monDom5	82433435	82433633	82516755	82516849	82454301	82454345	82457524	82457707	9465542	9465740	9507163	9507257	9507269	9507163	9476244	9476206
peak_814	chr1:82532500	chr9:9514092	chr9:9517800	0.359	0.614	NC		hg38	talOcc4	82517668	82517722	82634875	82634946	82522247	82522268	82534879	82534905	9508844	9508898	9550079	9550150	9508842	9508900	9519847	9519946
peak_1276	chr1:82564566	chr9:9525364	chr9:9525078	0.038	0.589	NC		talOcc4	susScr11	hg38	rn6	monDom5	ornAna4	Algmis4	82517668	82517722	82634875	82634946	82564215	82564235	82565099	82565162	9508844	9508898	9550079	9550150	9523760	9523808	9530647	9530683
peak_1277	chr1:82609350	chr9:9541106	chr6:3507575	0.170	0.412	NC		talOcc4	AnoCar2	82517668	82517722	82634875	82634946	82602537	82602602	82612433	82612462	9508844	9508898	9550079	9550150	3507893	3507845	3507562	3507493
peak_816	chr1:82625880	chr9:9546917	chr9:9544566	0.536	0.949	IC		monDom5	82517668	82517722	82634875	82634946	82620916	82621021	82626289	82626351	9508844	9508898	9550079	9550150	9544737	9544671	9519946	9519844
peak_1280	chr1:82765335	chr9:9617581	chr9:9623649	0.083	0.547	NC		hg38	rn6	monDom5	droNov1	82729301	82729437	82817410	82817633	82765287	82765433	82765287	82765433	9609444	9609580	9629188	9629411	9623740	9623648	9623740	9623648
peak_1281	chr1:82773556	chr9:9619413	chr3:104909007	0.047	0.997	IC		rn6	hg38	droNov1	82729301	82729437	82817410	82817633	82773429	82773518	82773638	82773734	9609444	9609580	9629188	9629411	104908996	104909057	104908996	104909057
peak_1282	chr1:82793815	chr9:9623929	chr9:9627931	0.194	0.325	NC		rn6	talOcc4	hg38	monDom5	ornAna4	droNov1	82729301	82729437	82817410	82817633	82793781	82793939	82793781	82793939	9609444	9609580	9629188	9629411	9628885	9628754	9627842	9627826
peak_1283	chr1:82798044	chr9:9624871	chr9:9626260	0.261	0.353	NC		rn6	hg38	82729301	82729437	82817410	82817633	82798035	82798054	82798035	82798054	9609444	9609580	9629188	9629411	9609602	9609684	9629188	9629411
peak_1284	chr1:82803136	chr9:9626006	chr9:9626032	0.371	0.384	NC		rn6	82729301	82729437	82817410	82817633	82803120	82803138	82803120	82803138	9609444	9609580	9629188	9629411	9609602	9609665	9629188	9629402
peak_1285	chr1:82809761	chr9:9627483	chr9:9627752	0.588	0.606	NC		hg38	82729301	82729437	82817410	82817633	82809732	82809793	82809732	82809793	9609444	9609580	9629188	9629411	9609602	9609684	9629188	9629411
peak_1286	chr1:82812470	chr9:9628087	chr9:9628087	0.710	0.710	NC			82729301	82729437	82817410	82817633	82729301	82729437	82817410	82817633	9609444	9609580	9629188	9629411	9609444	9609580	9629188	9629411
peak_1287	chr1:82814266	chr9:9628487	chr9:9628487	0.804	0.804	NC			82729301	82729437	82817410	82817633	82729301	82729437	82817410	82817633	9609444	9609580	9629188	9629411	9609444	9609580	9629188	9629411
peak_1290	chr1:82949960	chr9:9666134	chr9:9667831	0.052	0.962	IC		hg38	82873371	82873391	82992417	82992577	82949943	82949972	82949943	82949972	9664693	9664713	9666922	9667082	9667563	9667741	9668573	9668903
peak_1291	chr1:82952306	chr9:9666177	chr9:9668116	0.062	0.830	NC		hg38	droNov1	82873371	82873391	82992417	82992577	82951746	82951833	82955474	82955523	9664693	9664713	9666922	9667082	9668192	9668127	9667892	9667767
peak_828	chr1:82954167	chr9:9666212	chr9:9669260	0.070	0.845	IC		hg38	82873371	82873391	82992417	82992577	82951746	82951833	82955474	82955523	9664693	9664713	9666922	9667082	9668904	9669026	9676016	9676106
peak_1298	chr1:83069356	chr9:9685051	chr1:193736452	0.008	0.435	NC		hg38	rn6	susScr11	monDom5	talOcc4	83000413	83000864	83157011	83157091	83069345	83069375	83069345	83069375	9668570	9669021	9705567	9705647	193738586	193738437	193736244	193735969
peak_1300	chr1:83137430	chr9:9700984	chr9:9704540	0.257	0.844	IC		hg38	traScr1	83000413	83000864	83157011	83157091	83137425	83137501	83137425	83137501	9668570	9669021	9705567	9705647	9701976	9702019	9705551	9705650
peak_1301	chr1:83323451	chr9:9770710	chr9:9769185	0.655	0.794	NC		talOcc4	susScr11	hg38	83317267	83317365	84015543	84015596	83323323	83323464	83323323	83323464	9768590	9768688	10000689	10000742	9768590	9768688	9952764	9952820
peak_1304	chr1:83418310	chr9:9802231	chr9:16966638	0.000	0.780	NC		hg38	monDom5	83317267	83317365	84015543	84015596	83416778	83416818	83433181	83433204	9768590	9768688	10000689	10000742	16966775	16966683	16963985	16963933
peak_1310	chr1:84382684	chr9:10107605	chr9:10107655	0.935	0.937	IC		rn6	84373329	84373468	84383650	84383780	84382129	84382194	84383053	84383140	10105913	10106052	10107768	10107898	10105913	10106052	10107768	10107893
peak_1316	chr1:84600961	chr9:10170872	chr9:10171496	0.073	0.257	NC		rn6	talOcc4	hg38	droNov1	84563282	84563350	84701159	84701182	84600921	84600965	84600921	84600965	10157168	10157236	10207201	10207224	10171509	10171484	10171509	10171484
peak_1319	chr1:84829393	chr9:10268517	chr9:10282394	0.078	0.402	NC		rn6	Algmis4	traScr1	droNov1	84792704	84792724	84874207	84874351	84829178	84829394	84829178	84829394	10251264	10251284	10289579	10289723	10282563	10282330	10282563	10282330
peak_1320	chr1:84912939	chr9:10307926	chr9:10307926	1000	1000	DC			84912933	84912960	84912933	84912960	84912933	84912960	84912933	84912960	10307920	10307947	10307920	10307947	10307920	10307947	10307920	10307947
peak_1333	chr1:85631467		chr1:191028158	0.000	0.479	NC		rn6	hg38	talOcc4	susScr11	traScr1	Algmis4					85631337	85631378	85631534	85631573					191024013	191024091	191028178	191028253
peak_1334	chr1:85646956		chr15:4523178	0.000	0.608	NC		rn6	hg38	monDom5	traScr1	Algmis4	droNov1					85646940	85646993	85646940	85646993					4523726	4523562	4522963	4522897
peak_1335	chr1:85664403		chr9:5727844	0.000	0.644	NC		droNov1					85412111	85412326	85670735	85670813					5727962	5727795	5727962	5727795
peak_1337	chr1:85679299	chr9:5612748	chr9:5613248	0.555	0.557	NC		hg38	85670735	85670813	85746071	85746238	85678452	85678490	85679323	85679385	5615556	5615478	5591276	5591109	5615584	5615442	5591229	5591098
peak_1338	chr1:85686261	chr9:5610509	chr2:61042207	0.342	0.401	NC		talOcc4	susScr11	Algmis4	traScr1	85670735	85670813	85746071	85746238	85686249	85686328	85686249	85686328	5615556	5615478	5591276	5591109	61042496	61042453	61040535	61040492
peak_1340	chr1:85765926	chr9:5579709	chr9:5579790	0.946	0.950	IC		hg38	droNov1	85764979	85765139	85769895	85770091	85765912	85765974	85765912	85765974	5580332	5580172	5577376	5577180	5579824	5579785	5579824	5579785
peak_1341	chr1:85781219	chr9:5571593	chr9:5569833	0.802	0.840	NC		rn6	droNov1	85777983	85778042	85830776	85830872	85781183	85781319	85781183	85781319	5573044	5572985	5549898	5549802	5569837	5569729	5569837	5569729
peak_1343	chr1:85829946	chr9:5550261	chr9:5550261	0.944	0.944	IC			85777983	85778042	85830776	85830872	85777983	85778042	85830776	85830872	5573044	5572985	5549898	5549802	5573044	5572985	5549898	5549802
peak_1344	chr1:85861598	chr9:5499553	chr9:5499553	0.612	0.612	NC			85834722	85834883	85868669	85868728	85834722	85834883	85868669	85868728	5545023	5544862	5487562	5487503	5545023	5544862	5487562	5487503
peak_1346	chr1:85946092		chr19:521232	0.000	0.957	IC		rn6	susScr11	CroVir3	traScr1					85945981	85946578	85945981	85946578					521531	521327	521208	521056
peak_878	chr1:85987265		chr9:15291428	0.000	0.610	NC		hg38					85984192	85984277	85987425	85987499					15286803	15286911	15293918	15293966
peak_1351	chr1:86106753	chr9:15374315	chr9:15374315	0.863	0.863	IC			86104529	86104638	86116588	86116716	86104529	86104638	86116588	86116716	15372005	15372114	15384551	15384679	15372005	15372114	15384551	15384679
peak_1353	chr1:86160627	chr9:15396918	chr9:15396842	0.445	0.489	NC		rn6	86135672	86135769	86172284	86172399	86160571	86160627	86160571	86160627	15392796	15392893	15398806	15398921	15392796	15392893	15398806	15398840
peak_1354	chr1:86171560	chr9:15398688	chr9:15398626	0.951	0.953	IC		rn6	droNov1	86135672	86135769	86172284	86172399	86171528	86171652	86171528	86171652	15392796	15392893	15398806	15398921	15398660	15398573	15398660	15398573
peak_1360	chr1:86299867	chr9:15439275	chr7:16654431	0.369	0.840	NC		rn6	talOcc4	hg38	monDom5	droNov1	86279942	86280042	86314229	86314355	86299791	86299912	86299791	86299912	15432519	15432619	15444097	15444223	16654471	16654428	16654471	16654428
peak_1363	chr1:86357859	chr9:15456299	chr9:15537627	0.054	0.410	NC		rn6	susScr11	hg38	ornAna4	Algmis4	traScr1	droNov1	86315140	86315811	86454620	86454676	86357784	86357887	86357784	86357887	15444878	15445549	15481039	15481095	15537983	15537586	15537983	15537586
peak_1364	chr1:86362304	chr9:15457436	chr9:15631879	0.039	0.549	NC		ornAna4	Algmis4	86315140	86315811	86454620	86454676	86355402	86355651	86433323	86433406	15444878	15445549	15481039	15481095	15632681	15632567	15630496	15630303
peak_1365	chr1:86363350	chr9:15457703	chr9:16108158	0.037	0.459	NC		ornAna4	Algmis4	86315140	86315811	86454620	86454676	86355402	86355651	86433323	86433406	15444878	15445549	15481039	15481095	16108899	16108762	16108115	16108027
peak_1366	chr1:86368411	chr9:15458997	chr9:15454114	0.026	0.264	NC		ornAna4	traScr1	86315140	86315811	86454620	86454676	86355402	86355651	86433323	86433406	15444878	15445549	15481039	15481095	15454271	15454240	15445566	15444826
peak_1367	chr1:86375857	chr9:15460901	chr10:13382493	0.015	0.396	NC		susScr11	hg38	talOcc4	rn6	86315140	86315811	86454620	86454676	86370368	86370412	86398223	86398346	15444878	15445549	15481039	15481095	13385204	13384743	13381910	13381801
peak_1368	chr1:86398626	chr9:15466722	chr2:99465520	0.020	0.566	NC		hg38	talOcc4	rn6	droNov1	86315140	86315811	86454620	86454676	86398354	86398410	86400232	86400298	15444878	15445549	15481039	15481095	99466022	99465949	99465429	99465381
peak_1369	chr1:86400113	chr9:15467103	chr4:44280348	0.022	0.263	NC		rn6	susScr11	talOcc4	hg38	traScr1	droNov1	86315140	86315811	86454620	86454676	86399959	86400222	86399959	86400222	15444878	15445549	15481039	15481095	44280260	44280351	44280260	44280351
peak_1370	chr1:86406955	chr9:15468852	chr12:15341734	0.036	0.760	NC		rn6	hg38	monDom5	susScr11	AnoCar2	droNov1	86315140	86315811	86454620	86454676	86406950	86406971	86406950	86406971	15444878	15445549	15481039	15481095	15341720	15341769	15341720	15341769
peak_1372	chr1:86420099	chr9:15472212	chr9:2181676	0.091	0.472	NC		rn6	susScr11	ornAna4	Algmis4	droNov1	86315140	86315811	86454620	86454676	86420022	86420108	86420022	86420108	15444878	15445549	15481039	15481095	2181678	2181597	2181678	2181597
peak_1373	chr1:86427807	chr9:15474183	chr9:15474369	0.155	0.175	NC		rn6	86315140	86315811	86454620	86454676	86427738	86427909	86427738	86427909	15444878	15445549	15481039	15481095	15444882	15445549	15481039	15481095
peak_1374	chr1:86429504	chr9:15474617	chr9:15474754	0.175	0.193	NC		rn6	86315140	86315811	86454620	86454676	86429442	86429543	86429442	86429543	15444878	15445549	15481039	15481095	15444882	15445549	15481039	15481095
peak_1375	chr1:86431959	chr9:15475245	chr9:15475360	0.207	0.226	NC		rn6	86315140	86315811	86454620	86454676	86431822	86432077	86431822	86432077	15444878	15445549	15481039	15481095	15444882	15445549	15481039	15481095
peak_1376	chr1:86437277	chr9:15476604	chr9:15468674	0.300	0.362	NC		ornAna4	traScr1	droNov1	86315140	86315811	86454620	86454676	86433323	86433406	86453081	86453208	15444878	15445549	15481039	15481095	15468692	15468639	15468692	15468639
peak_1377	chr1:86448308	chr9:15479425	chr9:15476600	0.645	0.653	NC		rn6	traScr1	86315140	86315811	86454620	86454676	86448163	86448323	86448163	86448323	15444878	15445549	15481039	15481095	15476685	15476569	15476685	15476569
peak_1379	chr1:86460302	chr9:15490026	chr9:15490026	0.878	0.878	IC			86458375	86458430	86471221	86471310	86458375	86458430	86471221	86471310	15489034	15489089	15495493	15495582	15489034	15489089	15495493	15495582
peak_908	chr1:86958584	chr9:15701540	chr9:15700315	0.658	0.746	NC		susScr11	ornAna4	droNov1	86948757	86948843	86964622	86964651	86956807	86956865	86960276	86960302	15691397	15691483	15707774	15707803	15700345	15700273	15700345	15700273
peak_1387	chr1:86963383	chr9:15706495	chr9:15706160	0.917	0.941	IC		monDom5	ornAna4	86948757	86948843	86964622	86964651	86948734	86948843	86963809	86963839	15691397	15691483	15707774	15707803	15707804	15707775	15706124	15706032
peak_915	chr1:87108844	chr9:15750541	chr9:15750553	0.718	0.731	NC		rn6	87085209	87085297	87113613	87113760	87108725	87108929	87108725	87108929	15737698	15737786	15753125	15753272	15737698	15737786	15753125	15753272
peak_1401	chr1:87174086		chr9:15666168	0.000	0.627	NC		rn6					87174031	87174190	87174031	87174190					15664945	15665057	15668864	15669108
peak_1403	chr1:87198784	chr9:1132267	chr9:1131513	0.646	0.777	NC		hg38	87192318	87192483	87217171	87217339	87198714	87198814	87198714	87198814	1130301	1130466	1137524	1137692	1130298	1130463	1137526	1137692
peak_1408	chr1:87438087	chr9:1254365	chr9:1255843	0.617	0.988	IC		hg38	AnoCar2	87430983	87431133	87524286	87524694	87438033	87438155	87438033	87438155	1251438	1251588	1288789	1289197	1251438	1251718	1255851	1255928
peak_1410	chr1:87565427	chr9:1302425	chr9:1299794	0.306	0.855	IC		rn6	droNov1	87548216	87548362	87593104	87593265	87565418	87565490	87565418	87565490	1294729	1294875	1314670	1314831	1299962	1299816	1299724	1299669
peak_1411	chr1:87568184	chr9:1303644	chr9:1300830	0.253	0.740	NC		hg38	87548216	87548362	87593104	87593265	87568183	87568253	87568183	87568253	1294729	1294875	1314670	1314831	1298872	1298956	1314670	1314827
peak_1412	chr1:87625980	chr9:1326276	chr9:1326268	0.998	0.998	DC		rn6	87625831	87625956	87626746	87626849	87625818	87626069	87625818	87626069	1326139	1326264	1326662	1326765	1326139	1326264	1326663	1326765
peak_924	chr1:87634275	chr9:1330462	chr9:1330431	0.964	0.977	IC		rn6	87633651	87633749	87635836	87635935	87633867	87633881	87634475	87634583	1330317	1330415	1330603	1330702	1330319	1330415	1330596	1330705
peak_925	chr1:87640221	chr9:1333970	chr9:1334016	0.978	0.978	IC		Algmis4	87639750	87639904	87645465	87645588	87639733	87639909	87645465	87645538	1333606	1333760	1337444	1337567	1333970	1334051	1333970	1334051
peak_1414	chr1:87649284	chr9:1338726	chr9:1338749	0.797	0.797	NC		droNov1	87645866	87646011	87683921	87684061	87645867	87646012	87687769	87687868	1337824	1337969	1346739	1346879	1338757	1338748	1338757	1338748
peak_1417	chr1:87756396	chr9:1376719	chr9:1376735	0.986	0.987	DC		hg38	droNov1	87756115	87756196	87759555	87759702	87756378	87756448	87756378	87756448	1376590	1376671	1377487	1377634	1376745	1376673	1376745	1376673
peak_1420	chr1:87805863	chr9:1398791	chr9:1396920	0.857	1000	IC		hg38	ornAna4	traScr1	87781083	87781180	87808087	87808205	87805837	87805904	87805837	87805904	1387877	1387974	1399766	1399884	1396906	1396933	1396906	1396933
peak_930	chr1:87808850	chr9:1400193	chr9:1400203	0.956	0.958	IC		rn6	87808087	87808205	87809571	87809668	87808828	87808917	87808828	87808917	1399766	1399884	1400540	1400637	1399766	1399884	1400540	1400637
peak_1423	chr1:87828896	chr9:1408676	chr9:1409527	0.380	0.486	NC		rn6	87809571	87809668	87842819	87842927	87828812	87829028	87828812	87829028	1400540	1400637	1414497	1414605	1400540	1400637	1414488	1414605
peak_1424	chr1:87888013	chr7:5925272	chr7:5925359	0.650	0.962	IC		rn6	traScr1	87881752	87881799	87895228	87895305	87887968	87888002	87888026	87888130	5927836	5927789	5922350	5922273	5925537	5925435	5925000	5924894
peak_1425	chr1:87889391	chr7:5924713	chr7:5925420	0.667	0.949	IC		rn6	Algmis4	traScr1	87881752	87881799	87895228	87895305	87889384	87889393	87889384	87889393	5927836	5927789	5922350	5922273	5925537	5925435	5925000	5924894
peak_936	chr1:88133466	chr7:5866572	chr7:22658101	0.745	0.977	IC		rn6	talOcc4	traScr1	88128748	88129223	88139807	88140594	88133461	88133474	88133461	88133474	5871788	5871313	5859489	5858702	22658020	22658056	22661138	22661179
peak_937	chr1:88135067	chr7:5864783	chr7:35280129	0.719	0.884	IC		rn6	traScr1	88128748	88129223	88139807	88140594	88135032	88135103	88135032	88135103	5871788	5871313	5859489	5858702	35279929	35280074	35281709	35281921
peak_1458	chr1:88273496	chr7:5615588	chr7:5615596	0.855	0.864	IC		rn6	88270951	88271075	88275756	88276042	88273364	88273512	88273364	88273512	5615301	5615425	5615741	5616027	5615301	5615425	5615739	5616027
peak_1461	chr1:88352527	chr7:5648284	chr7:6969142	0.044	0.897	IC		rn6	monDom5	88307458	88307567	88628808	88629405	88352371	88352691	88352371	88352691	5631728	5631837	5749356	5749953	6968931	6969035	6969342	6969423
peak_1463	chr1:88410346	chr7:5669436	chr7:5943368	0.000	0.545	NC		rn6	susScr11	talOcc4	monDom5	88307458	88307567	88628808	88629405	88410197	88410457	88410197	88410457	5631728	5631837	5749356	5749953	5943557	5943469	5943127	5942973
peak_1464	chr1:88416942	chr7:5671849	chr4:49640431	0.000	0.209	NC		susScr11	monDom5	traScr1	Algmis4	droNov1	88307458	88307567	88628808	88629405	88416852	88416957	88416852	88416957	5631728	5631837	5749356	5749953	49640426	49640449	49640426	49640449
peak_1465	chr1:88419922	chr7:5672939	chr1:125494282	0.000	0.159	NC		talOcc4	hg38	susScr11	monDom5	traScr1	Algmis4	droNov1	88307458	88307567	88628808	88629405	88410485	88410541	88420797	88420873	5631728	5631837	5749356	5749953	125494059	125494131	125494577	125494667
peak_1466	chr1:88454190	chr7:5685476	chr22:3043572	0.000	0.046	NC		rn6	susScr11	monDom5	talOcc4	hg38	88307458	88307567	88628808	88629405	88454014	88454267	88454014	88454267	5631728	5631837	5749356	5749953	3043274	3043402	3043654	3043728
peak_1467	chr1:88487146	chr7:5697532	chr13:9701504	0.000	0.004	NC		Xtro10	88307458	88307567	88628808	88629405	88296653	88296738	88523257	88523282	5631728	5631837	5749356	5749953	9646960	9647537	9710538	9710641
peak_1469	chr1:88536174	chr7:5715468	chr1:5023586	0.001	0.129	NC		talOcc4	rn6	hg38	Algmis4	droNov1	88307458	88307567	88628808	88629405	88481647	88481700	88551370	88551408	5631728	5631837	5749356	5749953	5023493	5023616	5023493	5023616
peak_1470	chr1:88567333	chr7:5726866	chr7:35362204	0.014	0.598	NC		rn6	ornAna4	traScr1	Algmis4	88307458	88307567	88628808	88629405	88567222	88567353	88567222	88567353	5631728	5631837	5749356	5749953	35362221	35362153	35362221	35362153
peak_966	chr1:88673144	chr7:5756243	chr2:91063729	0.048	0.570	NC		rn6	susScr11	talOcc4	hg38	traScr1	88628808	88629405	89065400	89065526	88673095	88673182	88673095	88673182	5749356	5749953	5812655	5812781	91063708	91063892	91063708	91063892
peak_1477	chr1:88686175	chr7:5758117	chr4:46826517	0.019	0.926	IC		rn6	talOcc4	Xtro10	ornAna4	droNov1	Algmis4	hg38	susScr11	traScr1	KH2012	88628808	88629405	89065400	89065526	88686122	88686193	88686122	88686193	5749356	5749953	5812655	5812781	46826526	46826469	46826526	46826469
peak_1479	chr1:89017788	chr7:5805807	chr7:5805849	0.036	0.058	NC		rn6	hg38	talOcc4	88628808	88629405	89065400	89065526	89017780	89017803	89017780	89017803	5749356	5749953	5812655	5812781	5749356	5749957	5812657	5812781
peak_1480	chr1:89020367	chr7:5806178	chr7:5806232	0.044	0.084	NC		rn6	hg38	susScr11	talOcc4	88628808	88629405	89065400	89065526	89020342	89020422	89020342	89020422	5749356	5749953	5812655	5812781	5749356	5749957	5812657	5812781
peak_1481	chr1:89024745	chr7:5806808	chr7:5806909	0.059	0.083	NC		talOcc4	88628808	88629405	89065400	89065526	89020733	89020773	89054633	89054668	5749356	5749953	5812655	5812781	5749356	5749957	5812657	5812781
peak_1482	chr1:89029977	chr7:5807560	chr7:5808293	0.085	0.106	NC		susScr11	rn6	88628808	88629405	89065400	89065526	89020585	89020681	89030105	89030168	5749356	5749953	5812655	5812781	5749826	5749953	5812662	5812781
peak_1483	chr1:89036145	chr7:5808447	chr7:5808426	0.131	0.152	NC		hg38	talOcc4	88628808	88629405	89065400	89065526	89036139	89036192	89036139	89036192	5749356	5749953	5812655	5812781	5749356	5749957	5812657	5812781
peak_1484	chr1:89048213	chr7:5810183	chr7:5810622	0.303	0.360	NC		rn6	hg38	susScr11	talOcc4	88628808	88629405	89065400	89065526	89048147	89048258	89048147	89048258	5749356	5749953	5812655	5812781	5749356	5749957	5812657	5812781
peak_1485	chr1:89049469	chr7:5810363	chr7:5810794	0.331	0.459	NC		rn6	hg38	susScr11	talOcc4	88628808	88629405	89065400	89065526	89049337	89049488	89049337	89049488	5749356	5749953	5812655	5812781	5749356	5749957	5812657	5812781
peak_1486	chr1:89092620		chr7:6123819	0.000	0.624	NC		rn6	hg38	susScr11	talOcc4	traScr1					89092578	89092737	89092578	89092737					6123839	6123750	6123839	6123750
peak_1487	chr1:89111421		chr3:15299208	0.000	0.233	NC		talOcc4	traScr1	monDom5	Algmis4	droNov1					89111321	89111493	89111321	89111493					15299165	15299215	15299165	15299215
peak_1488	chr1:89115964		chr27:6122767	0.000	0.122	NC		rn6	hg38	talOcc4	Algmis4					89115957	89115971	89115957	89115971					6124638	6124610	6122563	6122426
peak_1489	chr1:89119276		chr7:5624818	0.000	0.137	NC		rn6	susScr11	talOcc4	traScr1					89119274	89119297	89119274	89119297					5624777	5624909	5624777	5624909
peak_1491	chr1:89294733		chr7:673215	0.000	0.653	NC		hg38	talOcc4	AnoCar2	traScr1	droNov1					89294224	89294278	89296123	89296156					673233	673178	673233	673178
peak_975	chr1:89371895		chr7:5568952	0.000	0.370	NC		rn6	monDom5					89371886	89371910	89371886	89371910					6873888	6873713	5522177	5521998
peak_1493	chr1:89391058		chr7:5520070	0.000	0.675	NC		hg38					89391035	89391096	89391035	89391096					5522179	5521998	5487953	5487929
peak_1494	chr1:89395652		chr7:5518909	0.000	0.533	NC		hg38					89395629	89395683	89395629	89395683					5522179	5521998	5487953	5487929
peak_1496	chr1:89445665		chr1:51250786	0.000	0.269	NC		susScr11	hg38	ornAna4	traScr1	Algmis4	droNov1					89438612	89438691	89445737	89445799					51250660	51250795	51250660	51250795
peak_1498	chr1:89483402		chr7:5477130	0.000	0.236	NC		rn6	hg38	susScr11	talOcc4	traScr1					89483344	89483405	89483344	89483405					5471218	5471283	5477248	5477265
peak_1499	chr1:89494503		chr7:5470601	0.000	0.788	NC		susScr11	Xtro10					89493813	89493879	89498407	89498470					5471220	5471139	5464610	5464538
peak_1500	chr1:89504997		chr7:5466044	0.000	0.816	NC		hg38					89504946	89505014	89504946	89505014					5487774	5487734	5464662	5464540
peak_1502	chr1:89515050	chr7:5456744	chr7:5459751	0.670	0.960	IC		rn6	susScr11	hg38	89509173	89509284	89532310	89532383	89515014	89515145	89515014	89515145	5463833	5463722	5435861	5435788	5460310	5460216	5435870	5435788
peak_985	chr1:89571633	chr7:5410619	chr7:5410619	0.895	0.895	IC			89569941	89570044	89576001	89576224	89569941	89570044	89576001	89576224	5411967	5411864	5407199	5406976	5411967	5411864	5407199	5406976
peak_1505	chr1:89584519	chr7:5402985	chr7:5404644	0.687	0.920	IC		traScr1	Algmis4	droNov1	89576225	89576294	89589924	89590185	89583182	89583326	89589915	89590076	5406974	5406905	5400410	5400149	5404641	5404675	5404641	5404675
peak_1507	chr1:89631207	chr7:5364605	chr7:5364605	1000	1000	DC			89631182	89631214	89631182	89631214	89631182	89631214	89631182	89631214	5364630	5364598	5364630	5364598	5364630	5364598	5364630	5364598
peak_1508	chr1:89652059	chr7:5350681	chr7:5350661	0.894	0.900	IC		rn6	89646414	89646442	89653669	89653793	89652041	89652061	89652041	89652061	5353167	5353139	5349977	5349853	5353167	5353139	5349977	5349852
peak_1509	chr1:89658485	chr7:5346552	chr7:5345743	0.783	0.908	IC		Algmis4	89653669	89653793	89662002	89662044	89657661	89657754	89662103	89662246	5349977	5349853	5344080	5344038	5345999	5345973	5344005	5343986
peak_1510	chr1:89678740	chr7:5331347	chr7:5331347	1000	1000	DC			89678682	89678740	89678682	89678740	89678682	89678740	89678682	89678740	5331405	5331347	5331405	5331347	5331405	5331347	5331405	5331347
peak_1514	chr1:89859034	chr7:5218314	chr7:5218327	0.962	0.968	IC		susScr11	talOcc4	hg38	89858310	89858476	89869099	89869123	89858996	89859114	89858996	89859114	5218649	5218483	5215281	5215257	5218649	5218483	5215281	5215258
peak_1515	chr1:89868297	chr7:5215522	chr7:5215515	0.945	0.949	IC		rn6	89858310	89858476	89869099	89869123	89868276	89868421	89868276	89868421	5218649	5218483	5215281	5215257	5218649	5218483	5215281	5215257
peak_1521	chr1:90081288	chr7:5110722	chr7:5109238	0.237	0.583	NC		rn6	droNov1	90060489	90060540	90141577	90142101	90081270	90081312	90081270	90081312	5125434	5125383	5068125	5067601	5109236	5109254	5109236	5109254
peak_1526	chr1:90148281	chr7:5065762	chr7:5065943	0.675	0.715	NC		rn6	90142108	90142630	90531264	90531350	90148089	90148347	90148089	90148347	5067600	5067078	4976638	4976552	5067600	5067077	4976638	4976552
peak_1527	chr1:90153521	chr7:5064543	chr7:5064861	0.470	0.519	NC		rn6	90142108	90142630	90531264	90531350	90153416	90153932	90153416	90153932	5067600	5067078	4976638	4976552	5067600	5067077	4976638	4976552
peak_1528	chr1:90155620	chr7:5064054	chr7:5063996	0.406	0.532	NC		rn6	susScr11	talOcc4	90142108	90142630	90531264	90531350	90155571	90155660	90155571	90155660	5067600	5067078	4976638	4976552	5066652	5066639	4976638	4976552
peak_1529	chr1:90162427	chr7:5062470	chr7:5055897	0.253	0.941	IC		rn6	hg38	traScr1	Algmis4	90142108	90142630	90531264	90531350	90162294	90163293	90162294	90163293	5067600	5067078	4976638	4976552	5056398	5056121	5054929	5054837
peak_1530	chr1:90168246	chr7:5061116	chr7:5054637	0.169	0.417	NC		ornAna4	traScr1	droNov1	90142108	90142630	90531264	90531350	90161470	90161498	90245894	90245962	5067600	5067078	4976638	4976552	5054609	5054792	5054609	5054792
peak_1531	chr1:90170398	chr7:5060615	chr7:5054116	0.145	0.469	NC		hg38	ornAna4	traScr1	droNov1	90142108	90142630	90531264	90531350	90170340	90170412	90170340	90170412	5067600	5067078	4976638	4976552	5053806	5054193	5053806	5054193
peak_1532	chr1:90174689	chr7:5059617	chr5:498369	0.108	0.554	NC		talOcc4	Xtro10	hg38	90142108	90142630	90531264	90531350	90172737	90172843	90189987	90190003	5067600	5067078	4976638	4976552	498036	498467	498036	498467
peak_1533	chr1:90176055	chr7:5059299	chr1:197226478	0.098	0.701	NC		talOcc4	susScr11	droNov1	90142108	90142630	90531264	90531350	90172737	90172843	90189987	90190003	5067600	5067078	4976638	4976552	197226431	197227551	197226431	197227551
peak_1534	chr1:90177259	chr7:5059019	chr7:5053250	0.090	0.356	NC		susScr11	hg38	ornAna4	90142108	90142630	90531264	90531350	90170507	90170567	90177491	90177503	5067600	5067078	4976638	4976552	5053315	5053248	5053315	5053248
peak_1004	chr1:90180420	chr7:5058283	chr7:30319827	0.072	0.488	NC		talOcc4	hg38	susScr11	90142108	90142630	90531264	90531350	90172737	90172843	90189987	90190003	5067600	5067078	4976638	4976552	30322680	30322548	30319452	30319284
peak_1535	chr1:90202868	chr7:5053059	chr7:5125041	0.015	0.614	NC		rn6	susScr11	hg38	talOcc4	ornAna4	90142108	90142630	90531264	90531350	90202660	90202688	90203123	90203170	5067600	5067078	4976638	4976552	5125041	5124964	5125041	5124964
peak_1536	chr1:90217348	chr7:5049690	chr5:2396047	0.005	0.840	NC		susScr11	hg38	talOcc4	90142108	90142630	90531264	90531350	90215561	90215704	90217662	90217676	5067600	5067078	4976638	4976552	2397036	2396876	2393206	2393070
peak_1537	chr1:90326493	chr7:5024290	chr7:5019450	0.000	0.014	NC		rn6	susScr11	talOcc4	monDom5	traScr1	90142108	90142630	90531264	90531350	90326303	90326637	90326303	90326637	5067600	5067078	4976638	4976552	5016399	5016443	5022107	5022149
peak_1538	chr1:90340689	chr7:5020987	chr1:89864533	0.000	0.470	NC		susScr11	rn6	traScr1	droNov1	90142108	90142630	90531264	90531350	90340659	90340674	90346016	90346104	5067600	5067078	4976638	4976552	89864505	89864660	89864505	89864660
peak_1539	chr1:90385293	chr7:5010607	chr7:5004099	0.000	0.334	NC		hg38	susScr11	talOcc4	monDom5	traScr1	droNov1	90142108	90142630	90531264	90531350	90380367	90380473	90385371	90385425	5067600	5067078	4976638	4976552	5004059	5004145	5004059	5004145
peak_1540	chr1:90432355	chr7:4999655	chr7:4988983	0.001	0.201	NC		rn6	hg38	traScr1	90142108	90142630	90531264	90531350	90432330	90432582	90432330	90432582	5067600	5067078	4976638	4976552	4988619	4988730	5001586	5001627
peak_1542	chr1:90516246	chr7:4980132	chr28:1236309	0.353	0.423	NC		hg38	talOcc4	traScr1	90142108	90142630	90531264	90531350	90509685	90509721	90531189	90531211	5067600	5067078	4976638	4976552	1236600	1236514	1233239	1233101
peak_1543	chr1:90518711	chr7:4979559	chr1:83515002	0.418	0.446	NC		hg38	susScr11	talOcc4	traScr1	90142108	90142630	90531264	90531350	90509685	90509721	90531189	90531211	5067600	5067078	4976638	4976552	83270279	83270319	124098059	124098169
peak_1546	chr1:90557772	chr7:4960804	chr7:4965310	0.291	0.516	NC		hg38	susScr11	talOcc4	90539893	90539980	90696040	90696210	90557580	90557638	90561445	90561508	4968883	4968796	4898698	4898528	4968883	4968802	4898698	4898528
peak_1547	chr1:90578854	chr7:4951334	chr7:4949976	0.067	0.077	NC		rn6	hg38	talOcc4	90539893	90539980	90696040	90696210	90578674	90578873	90578674	90578873	4968883	4968796	4898698	4898528	4968883	4968802	4898698	4898528
peak_1548	chr1:90604380	chr7:4939869	chr7:4925417	0.011	0.475	NC		rn6	hg38	monDom5	droNov1	90539893	90539980	90696040	90696210	90604373	90604481	90604373	90604481	4968883	4968796	4898698	4898528	4925168	4925292	4925522	4925623
peak_1549	chr1:90618663	chr7:4933453	chr7:4921236	0.004	0.460	NC		rn6	talOcc4	hg38	monDom5	droNov1	90539893	90539980	90696040	90696210	90618527	90618804	90618527	90618804	4968883	4968796	4898698	4898528	4921164	4921244	4921164	4921244
peak_1550	chr1:90661981	chr7:4913996	chr1:162642411	0.094	0.203	NC		susScr11	Algmis4	traScr1	droNov1	90539893	90539980	90696040	90696210	90661872	90662004	90661872	90662004	4968883	4968796	4898698	4898528	162641981	162642074	162645774	162645804
peak_1551	chr1:90671803	chr7:4909584	chr7:4902729	0.186	0.990	IC		rn6	susScr11	monDom5	traScr1	90539893	90539980	90696040	90696210	90671761	90671930	90671761	90671930	4968883	4968796	4898698	4898528	4902713	4902751	4902713	4902751
peak_1552	chr1:90678082	chr7:4906764	chr7:4905627	0.288	0.383	NC		rn6	90539893	90539980	90696040	90696210	90677946	90678191	90677946	90678191	4968883	4968796	4898698	4898528	4968883	4968801	4898698	4898528
peak_1553	chr1:90682094	chr7:4904961	chr7:4900748	0.380	0.757	NC		rn6	hg38	traScr1	droNov1	90539893	90539980	90696040	90696210	90681972	90682110	90681972	90682110	4968883	4968796	4898698	4898528	4899791	4899821	4902373	4902411
peak_1554	chr1:90686197	chr7:4903118	chr7:4900006	0.505	0.820	NC		hg38	90539893	90539980	90696040	90696210	90685115	90685208	90686503	90686529	4968883	4968796	4898698	4898528	4968883	4968738	4899086	4899021
peak_1555	chr1:90703616	chr7:4889910	chr7:4889830	0.857	0.902	IC		rn6	droNov1	90701152	90701403	90706471	90707153	90703606	90703662	90703606	90703662	4891192	4890941	4888581	4887899	4889693	4889837	4889693	4889837
peak_1556	chr1:90777744	chr7:4848470	chr6:3787838	0.225	0.868	IC		talOcc4	danRer11	droNov1	90756215	90756231	90849588	90849710	90772991	90773070	90779327	90779391	4852997	4852981	4833408	4833286	3787800	3787862	3787800	3787862
peak_1016	chr1:90824656	chr7:4838635	chr5:57391583	0.177	0.395	NC		rn6	hg38	talOcc4	droNov1	90756215	90756231	90849588	90849710	90824536	90825084	90824536	90825084	4852997	4852981	4833408	4833286	57391554	57391615	57391554	57391615
peak_1559	chr1:90856432	chr7:4828668	chr7:4828668	0.981	0.981	DC			90856040	90856165	90873349	90873409	90856040	90856165	90873349	90873409	4828987	4828862	4816413	4816353	4828987	4828862	4816413	4816353
peak_1561	chr1:90901154	chr7:4805593	chr7:4807794	0.528	0.575	NC		hg38	talOcc4	monDom5	90891856	90891962	90926524	90926621	90901086	90901105	90904695	90904744	4809997	4809891	4793733	4793636	4793623	4793732	4809819	4809995
peak_1562	chr1:90902904	chr7:4804775	chr7:4804775	0.468	0.468	NC			90891856	90891962	90926524	90926621	90891856	90891962	90926524	90926621	4809997	4809891	4793733	4793636	4809997	4809891	4793733	4793636
peak_1565	chr1:90945132	chr7:4783620	chr7:4784878	0.277	0.298	NC		hg38	90926524	90926621	90996281	90996373	90943592	90943632	90957129	90957188	4793733	4793636	4755946	4755854	4793733	4793620	4755946	4755854
peak_1566	chr1:90950370	chr7:4780786	chrZ:68585755	0.192	0.596	NC		susScr11	talOcc4	hg38	Algmis4	90926524	90926621	90996281	90996373	90943549	90943572	90957129	90957207	4793733	4793636	4755946	4755854	68585724	68585818	68585724	68585818
peak_1567	chr1:90951853	chr7:4779983	chr27:5111761	0.173	0.244	NC		rn6	talOcc4	Algmis4	90926524	90926621	90996281	90996373	90951822	90951941	90951822	90951941	4793733	4793636	4755946	4755854	5111469	5111689	5113292	5113570
peak_1568	chr1:90960392	chr7:4775363	chr27:7396262	0.096	0.310	NC		rn6	hg38	talOcc4	Algmis4	traScr1	droNov1	90926524	90926621	90996281	90996373	90960389	90960408	90960389	90960408	4793733	4793636	4755946	4755854	7396195	7396297	7396195	7396297
peak_1570	chr1:90990211	chr7:4759229	chr7:4759583	0.656	0.660	NC		rn6	90926524	90926621	90996281	90996373	90990037	90990213	90990037	90990213	4793733	4793636	4755946	4755854	4793733	4793637	4755946	4755854
peak_1571	chr1:90999540	chr7:4751922	chr7:4751885	0.802	0.807	NC		rn6	90996281	90996373	91004653	91004719	90999533	90999546	90999533	90999546	4755946	4755854	4745577	4745511	4755946	4755854	4745577	4745507
peak_1572	chr1:91012958	chr7:4738195	chr7:4737467	0.653	0.937	IC		hg38	ornAna4	91006741	91006810	91021278	91021363	91012645	91012750	91014732	91014796	4743139	4743070	4731600	4731515	4737570	4737541	4736363	4736227
peak_1573	chr1:91014310	chr7:4737123	chr7:4737228	0.616	0.856	IC		hg38	Algmis4	91006741	91006810	91021278	91021363	91012645	91012750	91014732	91014796	4743139	4743070	4731600	4731515	4737641	4737542	4735237	4735187
peak_1574	chr1:91026756	chr7:4727005	chr7:4727005	0.861	0.861	IC			91021278	91021363	91028899	91029033	91021278	91021363	91028899	91029033	4731600	4731515	4725214	4725080	4731600	4731515	4725214	4725080
peak_1575	chr1:91037229	chr7:4720525	chr7:4720506	0.944	0.950	IC		rn6	91036296	91036406	91038059	91038176	91037169	91037232	91037169	91037232	4721219	4721109	4719937	4719820	4721219	4721109	4719937	4719820
peak_1579	chr1:91139051	chr7:4688454	chr7:4686896	0.442	0.547	NC		rn6	hg38	susScr11	talOcc4	91096676	91096770	91150824	91151083	91139028	91139104	91139028	91139104	4697611	4697517	4685931	4685672	4688764	4688608	4685932	4685673
peak_1580	chr1:91144928	chr7:4687194	chr7:4686402	0.664	0.702	NC		rn6	susScr11	hg38	91096676	91096770	91150824	91151083	91144834	91144955	91144834	91144955	4697611	4697517	4685931	4685672	4688758	4688608	4685932	4685672
peak_1581	chr1:91155775		chr2:83002205	0.000	0.425	NC		talOcc4	traScr1	droNov1					91150821	91151082	91181963	91181985					83002234	83002196	83002234	83002196
peak_1583	chr1:91176091		chr2:101658777	0.000	0.712	NC		susScr11	talOcc4	traScr1	droNov1					91150813	91151082	91177944	91177977					101658782	101658704	101658782	101658704
peak_1587	chr1:91249764		chr9:755692	0.000	0.888	IC		talOcc4	droNov1					91249750	91249778	91249750	91249778					755716	755671	755716	755671
peak_1588	chr1:91272887	chr9:4996342	chr9:4996342	1000	1000	DC			91272759	91272937	91272759	91272937	91272759	91272937	91272759	91272937	4996214	4996392	4996214	4996392	4996214	4996392	4996214	4996392
peak_1035	chr1:91308395	chr9:5003977	chr9:5003885	0.921	0.922	IC		rn6	91306182	91306308	91309569	91309704	91308183	91308349	91308600	91308613	5003407	5003533	5004227	5004362	5003407	5003533	5004227	5004362
peak_1596	chr1:91364230	chr9:5669551	chr9:5669629	0.949	0.951	IC		hg38	91363360	91363480	91366049	91366142	91364175	91364248	91364175	91364248	5669021	5669141	5670547	5670640	5669026	5669142	5670547	5670640
peak_1597	chr1:91376591	chr9:5677996	chr9:5675954	0.886	0.999	IC		hg38	monDom5	AnoCar2	traScr1	91372301	91372509	91378322	91378426	91376407	91376596	91376407	91376596	5673883	5674091	5679652	5679756	5675790	5675962	5675790	5675962
peak_1598	chr1:91383788		chr9:5687935	0.000	0.380	NC		ornAna4	droNov1					91376426	91376585	91387128	91387199					5689222	5689046	5687683	5687641
peak_1603	chr1:91461407	chr7:5995089	chr7:5995089	0.935	0.935	IC			91460404	91460448	91471855	91472023	91460404	91460448	91471855	91472023	5994238	5994282	6003885	6004053	5994238	5994282	6003885	6004053
peak_1604	chr1:91466094	chr7:5999035	chr7:5997051	0.676	0.746	NC		rn6	hg38	91460404	91460448	91471855	91472023	91465602	91465637	91466253	91466401	5994238	5994282	6003885	6004053	5994151	5994282	6003888	6004056
peak_1606	chr1:91471915	chr7:6003945	chr7:6003945	1000	1000	DC			91471855	91472023	91471855	91472023	91471855	91472023	91471855	91472023	6003885	6004053	6003885	6004053	6003885	6004053	6003885	6004053
peak_1607	chr1:91491914	chr7:6018403	chr7:6018403	0.443	0.443	NC			91479768	91480169	91533597	91533668	91479768	91480169	91533597	91533668	6011187	6011588	6042592	6042663	6011187	6011588	6042592	6042663
peak_1609	chr1:91528565	chr7:6039672	chr7:6041558	0.705	0.753	NC		ornAna4	droNov1	91479768	91480169	91533597	91533668	91513309	91513392	91528750	91528820	6011187	6011588	6042592	6042663	6041341	6041564	6041341	6041564
peak_1611	chr1:91683015	chr7:6134337	chr7:6134039	0.040	0.767	NC		hg38	ornAna4	Algmis4	91558130	91558210	91729127	91729181	91682982	91683031	91682982	91683031	6072299	6072379	6157229	6157283	6136196	6136134	6134021	6133844
peak_1613	chr1:91751380	chr7:6167286	chr7:6179801	0.224	0.595	NC		susScr11	talOcc4	rn6	hg38	Algmis4	droNov1	91729347	91729831	91857553	91857624	91744222	91744294	91751398	91751443	6157549	6158033	6212877	6212948	6179490	6179950	6179490	6179950
peak_1051	chr1:91800327	chr7:6188304	chr3:34324209	0.018	0.264	NC		rn6	CroVir3	Algmis4	droNov1	91729347	91729831	91857553	91857624	91800096	91800497	91800096	91800497	6157549	6158033	6212877	6212948	34324213	34324182	34324213	34324182
peak_1616	chr1:91963750	chr7:6332598	chr7:6327466	0.668	0.998	IC		rn6	hg38	susScr11	Algmis4	91957829	91957933	91982617	91982696	91963349	91963978	91963349	91963978	6325157	6325261	6356393	6356472	6327506	6327455	6327506	6327455
peak_1617	chr1:91983027	chr7:6356692	chr7:6356966	0.977	0.979	IC		rn6	Algmis4	91982617	91982696	92014798	92014909	91982994	91983060	91982994	91983060	6356393	6356472	6377793	6377904	6356996	6356908	6356996	6356908
peak_1618	chr1:92011802	chr7:6375803	chr7:6376063	0.812	0.831	NC		hg38	91982617	91982696	92014798	92014909	92011793	92011860	92011793	92011860	6356393	6356472	6377793	6377904	6356393	6356474	6377793	6377895
peak_1619	chr1:92058514	chr7:6400682	chr7:6399562	0.298	0.996	IC		ornAna4	traScr1	Algmis4	92014798	92014909	92075971	92076019	92058462	92058487	92070745	92070799	6377793	6377904	6409801	6409849	6405476	6405455	6399543	6399486
peak_1056	chr1:92065076	chr7:6404110	chr7:6400985	0.469	0.663	NC		rn6	Algmis4	traScr1	92014798	92014909	92075971	92076019	92065015	92065162	92065015	92065162	6377793	6377904	6409801	6409849	6400997	6400936	6400997	6400936
peak_1620	chr1:92095523	chr7:6423983	chr7:5155864	0.464	0.601	NC		monDom5	92075971	92076019	92106599	92106679	92092831	92092893	92106595	92106631	6409801	6409849	6432010	6432090	4833289	4833406	6438967	6438983
peak_1623	chr1:92244227	chr7:6489747	chrUn_NW_020110164v1:1709201	0.067	0.515	NC		rn6	susScr11	ornAna4	monDom5	hg38	talOcc4	Xtro10	92205158	92205271	92367559	92367630	92244133	92244305	92244133	92244305	6468958	6469071	6555206	6555277	1709120	1709276	1709120	1709276
peak_1624	chr1:92306971	chr7:6523048	chr7:24517391	0.015	0.680	NC		rn6	talOcc4	hg38	92205158	92205271	92367559	92367630	92306902	92307055	92306902	92307055	6468958	6469071	6555206	6555277	24533384	24533346	24516446	24516322
peak_1625	chr1:92326544	chr7:6533437	chr7:6521928	0.058	0.566	NC		Algmis4	droNov1	92205158	92205271	92367559	92367630	92205159	92205266	92333125	92333165	6468958	6469071	6555206	6555277	6521506	6521655	6523398	6523436
peak_1626	chr1:92365706	chr7:6554222	chr7:6554475	0.879	0.884	IC		rn6	92205158	92205271	92367559	92367630	92365666	92365706	92365666	92365706	6468958	6469071	6555206	6555277	6468958	6469071	6555206	6555277
peak_1632	chr1:92624781	chr9:4169214	chr9:3313267	0.059	0.270	NC		rn6	hg38	monDom5	traScr1	92569596	92569663	92665578	92665641	92624713	92624783	92624713	92624783	5393343	5393276	3263214	3263151	3311470	3311503	3317221	3317248
peak_1633	chr1:92627033	chr9:4119202	chr9:3305773	0.069	0.256	NC		rn6	susScr11	hg38	monDom5	traScr1	Algmis4	droNov1	92569596	92569663	92665578	92665641	92626941	92627033	92626941	92627033	5393343	5393276	3263214	3263151	3306239	3306188	3305663	3305591
peak_1634	chr1:92648436	chr9:3643889	chr9:3281980	0.304	0.572	NC		hg38	ornAna4	92569596	92569663	92665578	92665641	92648420	92648436	92648420	92648436	5393343	5393276	3263214	3263151	3282420	3282386	3263286	3263245
peak_1635	chr1:92672761	chr9:3245581	chr9:3254206	0.613	0.767	NC		susScr11	droNov1	92665642	92665707	92759713	92759824	92672728	92672763	92672728	92672763	3263143	3263078	3029923	3029812	3254281	3254108	3254281	3254108
peak_1636	chr1:92700430	chr9:3176956	chr9:3219198	0.090	0.966	IC		hg38	monDom5	droNov1	92665642	92665707	92759713	92759824	92700158	92700336	92700593	92700653	3263143	3263078	3029923	3029812	3219244	3219188	3219244	3219188
peak_1637	chr1:92702637	chr9:3171482	chr9:3211391	0.077	0.617	NC		hg38	rn6	susScr11	ornAna4	traScr1	droNov1	92665642	92665707	92759713	92759824	92700979	92701029	92708808	92708845	3263143	3263078	3029923	3029812	3213240	3213135	3211315	3211225
peak_1638	chr1:92715115	chr9:3140534	chr9:3176385	0.045	0.236	NC		hg38	monDom5	AnoCar2	92665642	92665707	92759713	92759824	92715108	92715121	92715108	92715121	3263143	3263078	3029923	3029812	3179576	3179532	3174376	3174313
peak_1639	chr1:92718975	chr9:3130960	chr9:3162787	0.059	0.254	NC		rn6	susScr11	ornAna4	traScr1	Algmis4	droNov1	92665642	92665707	92759713	92759824	92718964	92718977	92718964	92718977	3263143	3263078	3029923	3029812	3162810	3162699	3162810	3162699
peak_1642	chr1:92776440	chr9:2965548	chr7:4737614	0.725	0.978	IC		hg38	talOcc4	rn6	susScr11	ornAna4	92759713	92759824	92781066	92781148	92776208	92776253	92778066	92778222	3029923	3029812	2947660	2947578	4737630	4737614	4737630	4737614
peak_1643	chr1:92777045	chr9:2963209	chr7:6010033	0.756	0.814	NC		rn6	susScr11	hg38	talOcc4	droNov1	92759713	92759824	92781066	92781148	92776992	92777086	92776992	92777086	3029923	3029812	2947660	2947578	6010006	6010040	6010006	6010040
peak_1644	chr1:92783144	chr9:2886939	chr9:2883208	0.988	0.988	DC		rn6	droNov1	92782797	92782970	92783625	92783798	92783123	92783146	92783123	92783146	2889997	2889824	2878995	2878822	2883214	2883204	2883214	2883204
peak_1074	chr1:92830637		chr6:26311933	0.000	0.685	NC		AnoCar2	Algmis4	droNov1					92786045	92786105	92834884	92835146					26311154	26311165	26312209	26312239
peak_1651	chr1:92884539		chr9:13834607	0.000	0.517	NC		rn6	droNov1					92879091	92879178	92885347	92885398					13834629	13834533	13834629	13834533
peak_1652	chr1:92900748		chr9:11856055	0.000	0.312	NC		rn6	droNov1					92900614	92900748	92900614	92900748					11856069	11856025	11856069	11856025
peak_1653	chr1:92903931		chr9:2962961	0.000	0.599	NC		rn6	ornAna4	traScr1	droNov1					92903701	92903733	92905028	92905061					2965324	2965282	2962772	2962728
peak_1654	chr1:92906930		chr9:3244975	0.000	0.646	NC		rn6	hg38	susScr11	ornAna4	Algmis4					92906872	92906964	92906872	92906964					3244873	3244941	3250448	3250487
peak_1657	chr1:92961915	chr9:5018208	chr9:5018200	0.977	0.980	IC		rn6	hg38	92953337	92953459	92962239	92962301	92961657	92961930	92961657	92961930	5015826	5015948	5018295	5018357	5015825	5015948	5018300	5018353
peak_1658	chr1:92974041	chr9:5023329	chr9:5023329	0.977	0.980	IC		rn6	92971306	92971407	92974371	92974498	92974003	92974043	92974003	92974043	5023170	5023271	5023337	5023464	5023170	5023271	5023337	5023464
peak_1662	chr1:93042986	chr9:5043292	chr9:5043533	0.244	0.347	NC		rn6	talOcc4	93010029	93010142	93063333	93063528	93042983	93043015	93042983	93043015	5040096	5040209	5045202	5045397	5040098	5040209	5044985	5045132
peak_1663	chr1:93056610	chr9:5044570	chr9:5044489	0.627	0.649	NC		rn6	93010029	93010142	93063333	93063528	93056589	93056618	93056589	93056618	5040096	5040209	5045202	5045397	5040096	5040209	5045202	5045397
peak_1664	chr1:93102301	chr9:5052265	chr9:5051328	0.279	0.716	NC		hg38	droNov1	93083761	93083928	93153227	93153258	93101655	93101700	93104444	93104537	5050407	5050574	5056954	5056985	5051043	5051319	5051886	5052045
peak_1665	chr1:93104436	chr9:5052462	chr9:4773579	0.241	0.801	NC		hg38	droNov1	Algmis4	traScr1	93083761	93083928	93153227	93153258	93101655	93101700	93104444	93104537	5050407	5050574	5056954	5056985	4773683	4773583	4773213	4773138
peak_1666	chr1:93138217	chr9:5055572	chr9:5053500	0.353	0.999	IC		rn6	CroVir3	traScr1	93083761	93083928	93153227	93153258	93138198	93138365	93138198	93138365	5050407	5050574	5056954	5056985	5053486	5053602	5053486	5053602
peak_1670	chr1:93173871	chr9:5059609	chr9:5059317	0.501	0.642	NC		rn6	susScr11	93163746	93163928	93183983	93184278	93173536	93174070	93173536	93174070	5058240	5058422	5060818	5061113	5058240	5058422	5060818	5061113
peak_1682	chr1:93596617		chr4:2594301	0.000	0.530	NC		talOcc4	susScr11	traScr1	Algmis4					93556753	93557019	93604648	93604689					2594249	2594286	2603536	2603571
peak_1102	chr1:93654893	chr9:4987116	chr9:4986968	0.879	0.880	IC		rn6	93652872	93653040	93677605	93677868	93654815	93654934	93654815	93654934	4987845	4987677	4980252	4979989	4987846	4987677	4980252	4979989
peak_1686	chr1:93669867	chr9:4982590	chr9:4982134	0.584	0.713	NC		rn6	93652872	93653040	93677605	93677868	93669784	93669933	93669784	93669933	4987845	4987677	4980252	4979989	4987846	4987677	4980252	4979989
peak_1702	chr1:93894360	chr9:4924617	chr9:4927106	0.020	0.156	NC		CroVir3	93801985	93802778	93950138	93950289	93867479	93867616	93935963	93936026	4926604	4925811	4923890	4923739	4927049	4927264	4927049	4927264
peak_1706	chr1:93963069		chr9:11796465	0.000	0.645	NC		rn6	susScr11	droNov1					93963049	93963357	93963049	93963357					11796466	11796333	11796466	11796333
peak_1715	chr1:97578026	chrZ:50043764	chrZ:50043668	0.762	0.794	NC		rn6	97574081	97574112	97640753	97640886	97577982	97578099	97577982	97578099	50042653	50042684	50061085	50061218	50061210	50061090	50042683	50042652
peak_1717	chr1:97626821	chrZ:50057238	chrZ:50056939	0.380	0.403	NC		rn6	droNov1	97574081	97574112	97640753	97640886	97626176	97626245	97627183	97627219	50042653	50042684	50061085	50061218	50056930	50057123	50056930	50057123
peak_1726	chr1:98012520	chrZ:50246891	chrZ:50292535	0.078	0.819	NC		rn6	talOcc4	hg38	traScr1	droNov1	97975704	97975751	98119214	98119448	98012475	98012530	98012475	98012530	50230180	50230227	50295245	50295479	50292461	50292586	50292461	50292586
peak_1728	chr1:98201874	chrZ:50303276	chrZ:50302585	0.599	0.687	NC		susScr11	hg38	98119214	98119448	98209247	98209272	98201825	98201916	98201825	98201916	50295245	50295479	50303974	50303999	50303911	50303890	50295479	50295247
peak_1130	chr1:98853436	chr7:24951550	chr7:24943806	0.000	0.956	IC		Algmis4	traScr1	droNov1	98595987	98596049	99215915	99215945	98852870	98852966	98988297	98988345	25020802	25020740	24854112	24854082	24943879	24943749	24943879	24943749
peak_1737	chr1:102615579		chr7:24338494	0.000	0.342	NC		susScr11	droNov1					102606761	102606798	102661209	102661246					24338986	24338562	24338295	24338228
peak_1740	chr1:104877588	chr2:68603293	chr2:68603687	0.850	0.890	IC		rn6	monDom5	104875029	104875254	104881551	104881808	104876319	104876354	104878083	104878132	68604699	68604474	68601290	68601033	68604063	68604005	68601290	68601027
peak_1741	chr1:104921917	chr2:68584381	chr2:68584381	1000	1000	DC			104921789	104922113	104921789	104922113	104921789	104922113	104921789	104922113	68584509	68584185	68584509	68584185	68584509	68584185	68584509	68584185
peak_1743	chr1:105107284	chr2:68552027	chr2:68516158	0.114	0.964	IC		rn6	hg38	monDom5	susScr11	traScr1	talOcc4	105075062	105075169	105138544	105138615	105107082	105107263	105107285	105107306	68568995	68568888	68535616	68535545	68515986	68516104	68568840	68568922
peak_1747	chr1:105708409	chr2:107302173	chr2:68237480	0.338	0.488	NC		hg38	talOcc4	105692749	105692782	105737052	105737199	105704496	105704554	105709920	105710011	128624908	128624875	68221355	68221208	68221223	68221358	68241711	68241764
peak_1748	chr1:105730896	chr2:76620132	chr2:68224603	0.652	0.866	IC		hg38	droNov1	105692749	105692782	105737052	105737199	105729875	105729916	105732084	105732120	128624908	128624875	68221355	68221208	68224584	68224678	68224584	68224678
peak_1750	chr1:105794856	chr2:68204867	chr2:68206889	0.211	0.494	NC		hg38	talOcc4	105772242	105772448	105918758	105919136	105794674	105794788	105797671	105797743	68210253	68210047	68176226	68175848	68176625	68176701	68210036	68210131
peak_1751	chr1:105808921	chr2:68201615	chr2:68903372	0.079	0.199	NC		hg38	talOcc4	105772242	105772448	105918758	105919136	105797951	105798003	105818928	105819050	68210253	68210047	68176226	68175848	68897937	68897962	68925148	68925212
peak_1754	chr1:105899609	chr2:68180652	chr2:68181725	0.265	0.324	NC		rn6	talOcc4	105772242	105772448	105918758	105919136	105899542	105899628	105899542	105899628	68210253	68210047	68176226	68175848	68176625	68176701	68210036	68210131
peak_1755	chr1:105901964	chr2:68180107	chr2:68180574	0.312	0.394	NC		rn6	susScr11	talOcc4	105772242	105772448	105918758	105919136	105901558	105901800	105902115	105902238	68210253	68210047	68176226	68175848	68176625	68176701	68210036	68210131
peak_1756	chr1:105909054	chr2:68178469	chr2:68179185	0.510	0.510	NC		droNov1	105772242	105772448	105918758	105919136	105772242	105772445	105918756	105919140	68210253	68210047	68176226	68175848	68179060	68179197	68179060	68179197
peak_1758	chr1:105921746	chr2:68172782	chr2:68173169	0.849	0.860	IC		rn6	105919146	105919401	105933732	105933818	105921688	105921766	105921688	105921766	68175847	68175592	68158425	68158339	68175856	68175592	68158425	68158339
peak_1760	chr1:105967245	chr2:68133114	chr2:68133465	0.685	0.707	NC		rn6	105961710	105961795	106100142	106100196	105966037	105966100	105968178	105968205	68134323	68134238	68105712	68105658	68134273	68134239	68105712	68105655
peak_1761	chr1:105993674	chr2:68127664	chr2:68127958	0.109	0.199	NC		rn6	susScr11	talOcc4	105961710	105961795	106100142	106100196	105993674	105993736	105993674	105993736	68134323	68134238	68105712	68105658	68105653	68105712	68134238	68134274
peak_1762	chr1:105999159	chr2:68126533	chr2:68126857	0.075	0.108	NC		rn6	susScr11	talOcc4	105961710	105961795	106100142	106100196	105999126	105999188	105999126	105999188	68134323	68134238	68105712	68105658	68105653	68105712	68134238	68134274
peak_1765	chr1:106127652	chr2:68087813	chr2:68092334	0.159	1000	IC		traScr1	106101002	106101181	106209086	106209293	106127643	106127686	106127643	106127686	68104999	68104820	68035496	68035289	68092567	68092288	68092567	68092288
peak_1766	chr1:106132242	chr2:68084864	chr2:68088385	0.116	0.702	NC		rn6	106101002	106101181	106209086	106209293	106132201	106132264	106132201	106132264	68104999	68104820	68035496	68035289	68092343	68092280	68035520	68035495
peak_1767	chr1:106134944	chr2:68083128	chr2:68087068	0.096	0.623	NC		rn6	106101002	106101181	106209086	106209293	106134927	106134946	106134927	106134946	68104999	68104820	68035496	68035289	68092343	68092280	68035520	68035495
peak_1769	chr1:106169967	chr2:68060627	chr1:181918463	0.066	0.464	NC		hg38	traScr1	droNov1	106101002	106101181	106209086	106209293	106169918	106169989	106169918	106169989	68104999	68104820	68035496	68035289	181918453	181918559	181918453	181918559
peak_1155	chr1:106323417	chr2:67974469	chr2:67974620	0.904	0.909	IC		rn6	106321877	106321971	106470995	106471140	106323367	106323417	106323367	106323417	67975069	67974975	67922888	67922743	67975069	67974975	67922895	67922754
peak_1774	chr1:106482282	chr2:67916695	chr2:67914947	0.695	0.881	IC		hg38	Algmis4	droNov1	106476964	106477052	106557695	106557768	106481787	106481844	106482747	106482765	67919181	67919093	67882122	67882049	67914835	67915133	67914835	67915133
peak_1775	chr1:106530888	chr2:67894411	chr2:67888058	0.155	0.873	IC		susScr11	droNov1	106476964	106477052	106557695	106557768	106530827	106530933	106530827	106530933	67919181	67919093	67882122	67882049	67888020	67888050	67888855	67888996
peak_1776	chr1:106556626	chr2:67882611	chr2:67882547	0.928	0.937	IC		rn6	droNov1	106476964	106477052	106557695	106557768	106556617	106556771	106556617	106556771	67919181	67919093	67882122	67882049	67882539	67882609	67882539	67882609
peak_1777	chr1:106557292	chr2:67882306	chr2:67882306	0.972	0.978	IC		rn6	droNov1	106476964	106477052	106557695	106557768	106557222	106557316	106557222	106557316	67919181	67919093	67882122	67882049	67882236	67882312	67882236	67882312
peak_1778	chr1:106557966	chr2:67881848	chr2:67881848	1000	1000	DC			106557891	106558070	106557891	106558070	106557891	106558070	106557891	106558070	67881923	67881744	67881923	67881744	67881923	67881744	67881923	67881744
peak_1779	chr1:106561092	chr2:67880012	chr2:67878993	0.816	0.826	NC		rn6	droNov1	106558071	106558163	106571316	106571418	106560745	106561304	106560745	106561304	67881742	67881650	67874297	67874195	67878824	67879058	67878824	67879058
peak_1780	chr1:106594339	chr2:67864789	chr2:67860453	0.221	0.979	IC		susScr11	hg38	monDom5	106571316	106571418	106616055	106616091	106594189	106594242	106606293	106606362	67874297	67874195	67855878	67855842	67860485	67860442	67860485	67860442
peak_1781	chr1:106615845	chr2:67855963	chr2:67856027	0.985	0.992	DC		hg38	susScr11	monDom5	106571316	106571418	106616055	106616091	106615824	106615864	106615824	106615864	67874297	67874195	67855878	67855842	67860485	67860442	67855957	67855916
peak_1165	chr1:106928359		chr2:67666248	0.000	1000	IC		hg38					106928314	106928553	106928314	106928553					67666463	67666188	67666463	67666188
peak_1166	chr1:107409412	chr2:67711085	chr2:67660683	0.050	0.302	NC		rn6	hg38	susScr11	AnoCar2	107307389	107307684	107452462	107452678	107409401	107409493	107409401	107409493	67734516	67734221	67701295	67701079	67666478	67666052	67649810	67649757
peak_1167	chr1:107517718		chr2:67705651	0.000	0.688	NC		rn6	traScr1					107517607	107517773	107517607	107517773					67751411	67751237	67705190	67705010
peak_1793	chr1:109910352	chr2:95546708	chr2:95546018	0.496	0.982	IC		hg38	droNov1	109900222	109900265	109921712	109921735	109909966	109910053	109910540	109910594	95555319	95555276	95537060	95537037	95546041	95545914	95546041	95545914
peak_1798	chr1:111682277	chr2:94729317	chr2:94727937	0.000	0.631	NC		hg38	talOcc4	traScr1	droNov1	111324946	111324990	111786826	111786869	111675631	111675688	111693411	111693465	94978920	94978876	94656292	94656249	94728010	94727856	94728010	94727856
peak_1172	chr1:113967322		chr7:25068029	0.000	0.794	NC		susScr11	hg38	monDom5	traScr1					113956195	113956292	113967593	113967669					25064563	25064630	25069107	25069239
peak_1813	chr1:118404787	chr7:26189630	chr7:26192541	0.697	0.861	IC		rn6	118399481	118399594	118425360	118425422	118404674	118404790	118404674	118404790	26195622	26195509	26166345	26166283	26195627	26195520	26166345	26166283
peak_1181	chr1:118407170	chr7:26186933	chr5:36374591	0.591	1000	IC		rn6	talOcc4	monDom5	118399481	118399594	118425360	118425422	118407170	118407183	118407170	118407183	26195622	26195509	26166345	26166283	36374553	36374669	36374553	36374669
peak_1816	chr1:118414019	chr7:26179181	chr7:26187850	0.455	0.788	NC		hg38	traScr1	droNov1	118399481	118399594	118425360	118425422	118413936	118414019	118413936	118414019	26195622	26195509	26166345	26166283	26187879	26187851	26187850	26187836
peak_1822	chr1:118700238	chr7:25980971	chr7:25984205	0.240	0.637	NC		ornAna4	traScr1	Algmis4	118679582	118679681	118723422	118723572	118679681	118679740	118704353	118704416	25989130	25989031	25971882	25971732	25984335	25984317	25983729	25983711
peak_1825	chr1:118729523	chr7:25967179	chr7:25967161	0.864	0.898	IC		rn6	118727399	118727423	118736844	118737067	118729491	118729545	118729491	118729545	25967567	25967543	25965913	25965690	25967567	25967529	25965913	25965688
peak_1188	chr1:118753411	chr7:25960112	chr7:25960112	1000	1000	DC			118753299	118753438	118753299	118753438	118753299	118753438	118753299	118753438	25960224	25960085	25960224	25960085	25960224	25960085	25960224	25960085
peak_1189	chr1:118806248	chr7:25909412	chr7:25909412	0.995	0.995	DC			118806115	118806183	118818019	118818147	118806115	118806183	118818019	118818147	25909556	25909488	25895888	25895760	25909556	25909488	25895888	25895760
peak_1828	chr1:118830165	chr7:25878340	chr7:25878344	0.995	0.996	DC		hg38	Algmis4	droNov1	118830001	118830097	118841803	118841873	118830135	118830177	118830135	118830177	25878490	25878394	25869231	25869161	25878353	25878342	25878353	25878342
peak_1190	chr1:118832910	chr7:25876191	chr7:25877260	0.822	0.884	IC		talOcc4	hg38	monDom5	118830001	118830097	118841803	118841873	118832703	118832765	118835155	118835197	25878490	25878394	25869231	25869161	25878567	25878392	25872683	25872668
peak_1830	chr1:118844336	chr7:25867901	chr7:25868686	0.853	0.898	IC		talOcc4	118841984	118842053	118858555	118858879	118841941	118842054	118845222	118845246	25869047	25868978	25861198	25860874	25869055	25868982	25861212	25860825
peak_1831	chr1:118864173	chr7:25859004	chr7:25858978	0.888	0.892	IC		rn6	118862401	118862470	118918513	118918553	118864142	118864225	118864142	118864225	25859930	25859861	25831692	25831652	25859930	25859866	25831692	25831652
peak_1832	chr1:118868134	chr7:25857013	chr7:25857405	0.675	0.875	IC		rn6	Algmis4	118862401	118862470	118918513	118918553	118868131	118868164	118868131	118868164	25859930	25859861	25831692	25831652	25858166	25858147	25857071	25856992
peak_1193	chr1:118882879	chr7:25849602	chr7:25851509	0.243	0.435	NC		hg38	susScr11	monDom5	droNov1	118862401	118862470	118918513	118918553	118882857	118882891	118882857	118882891	25859930	25859861	25831692	25831652	25851544	25851485	25851544	25851485
peak_1834	chr1:118904461	chr7:25838754	chr7:25843500	0.377	0.849	IC		hg38	118862401	118862470	118918513	118918553	118904443	118904511	118904443	118904511	25859930	25859861	25831692	25831652	25842304	25842455	25859753	25859779
peak_1837	chr1:118931878	chr7:25821008	chr7:25825800	0.410	0.862	IC		rn6	118918677	118919046	118974675	118974824	118931846	118931896	118931846	118931896	25831535	25831166	25787135	25786986	25827854	25827815	25787137	25786976
peak_1198	chr1:118953965	chr7:25803526	chr7:25803458	0.237	0.944	IC		susScr11	ornAna4	traScr1	droNov1	118918677	118919046	118974675	118974824	118953787	118953809	118961751	118961768	25831535	25831166	25787135	25786986	25803517	25803119	25803517	25803119
peak_1839	chr1:118961710	chr7:25797396	chr7:25795997	0.407	0.647	NC		talOcc4	Algmis4	118918677	118919046	118974675	118974824	118961696	118961765	118961696	118961765	25831535	25831166	25787135	25786986	25797319	25797171	25791318	25791301
peak_1841	chr1:118975893	chr7:25785835	chr7:25785848	0.961	0.964	IC		rn6	118975292	118975332	118976684	118976707	118975882	118975931	118975882	118975931	25786640	25786600	25784760	25784737	25786636	25786588	25784760	25784737
peak_1843	chr1:119010513	chr7:25755868	chr2:58654002	0.122	0.790	NC		rn6	hg38	118980195	118980262	119043529	119043596	119010506	119010544	119010506	119010544	25780544	25780477	25729012	25728945	58655100	58655074	58634845	58634817
peak_1844	chr1:119011569	chr7:25755009	chr2:59417359	0.114	0.520	NC		rn6	hg38	118980195	118980262	119043529	119043596	119011315	119011623	119011315	119011623	25780544	25780477	25729012	25728945	59419048	59418881	59411191	59411068
peak_1848	chr1:119117519	chr7:25695984	chr7:25698696	0.010	0.485	NC		monDom5	hg38	ornAna4	traScr1	119043597	119043665	119183115	119183269	119117512	119117540	119117512	119117540	25728940	25728872	25666775	25666621	25698605	25698700	25698605	25698700
peak_1849	chr1:119122445	chr7:25693791	chr7:25694282	0.014	0.385	NC		hg38	119043597	119043665	119183115	119183269	119122389	119122458	119122389	119122458	25728940	25728872	25666775	25666621	25689249	25689280	25701732	25701816
peak_1850	chr1:119145339	chr7:25683596	chr7:25686689	0.072	0.770	NC		susScr11	hg38	119043597	119043665	119183115	119183269	119134806	119134886	119145677	119145733	25728940	25728872	25666775	25666621	25666621	25666797	25689014	25689129
peak_1852	chr1:119276745	chr7:25613624	chr7:25621846	0.254	0.633	NC		rn6	hg38	119256917	119257005	119343209	119343248	119276736	119276772	119276736	119276772	25626805	25626717	25569543	25569504	25569473	25569543	25626676	25626805
peak_1853	chr1:119316644	chr7:25587161	chr7:25586131	0.158	0.182	NC		susScr11	hg38	rn6	119256917	119257005	119343209	119343248	119316631	119316657	119316631	119316657	25626805	25626717	25569543	25569504	25626805	25626717	25569543	25569504
peak_1854	chr1:119324610	chr7:25581878	chr7:25580689	0.275	0.318	NC		rn6	119256917	119257005	119343209	119343248	119324587	119324669	119324587	119324669	25626805	25626717	25569543	25569504	25626805	25626717	25569543	25569504
peak_1856	chr1:119347580	chr7:25565222	chr25:38964	0.948	0.960	IC		hg38	traScr1	talOcc4	droNov1	susScr11	119345051	119345829	119348344	119348628	119347568	119347625	119347568	119347625	25567595	25566817	25564527	25564243	39127	38936	39127	38936
peak_1857	chr1:119349640	chr7:25563839	chr7:25563819	0.932	0.946	IC		rn6	susScr11	talOcc4	hg38	119348344	119348628	119403617	119403804	119349457	119349832	119349457	119349832	25564527	25564243	25542319	25542132	25542131	25542315	25564179	25564214
peak_1860	chr1:119386128	chr7:25549291	chr3:100903862	0.297	0.713	NC		talOcc4	hg38	rn6	traScr1	119348344	119348628	119403617	119403804	119386061	119386086	119398050	119398082	25564527	25564243	25542319	25542132	100903838	100903926	100903838	100903926
peak_1862	chr1:119400470	chr7:25543573	chr7:25544215	0.804	0.909	IC		hg38	talOcc4	Algmis4	119348344	119348628	119403617	119403804	119399413	119399579	119400595	119400634	25564527	25564243	25542319	25542132	25544814	25544671	25542318	25542110
peak_1863	chr1:119412390	chr7:25537417	chr7:25537417	0.929	0.929	IC			119411218	119411343	119497784	119497915	119411218	119411343	119497784	119497915	25538416	25538291	25466217	25466086	25538416	25538291	25466217	25466086
peak_1864	chr1:119419976	chr7:25531092	chr14:14042381	0.549	0.585	NC		rn6	monDom5	119411218	119411343	119497784	119497915	119419952	119419985	119419952	119419985	25538416	25538291	25466217	25466086	14043396	14043232	14041483	14041304
peak_1865	chr1:119429826	chr7:25522879	chr7:36175363	0.277	0.463	NC		rn6	talOcc4	Algmis4	119411218	119411343	119497784	119497915	119429825	119429873	119429825	119429873	25538416	25538291	25466217	25466086	36176331	36176088	36175220	36175136
peak_1867	chr1:119448972	chr7:25506915	chr1:117128890	0.073	0.527	NC		monDom5	119411218	119411343	119497784	119497915	119440000	119440038	119497768	119497913	25538416	25538291	25466217	25466086	117135011	117134792	117128631	117128546
peak_1869	chr1:119464043	chr7:25494349	chr7:25492385	0.096	0.119	NC		rn6	119411218	119411343	119497784	119497915	119462232	119462406	119464087	119464171	25538416	25538291	25466217	25466086	25538416	25538352	25466217	25466086
peak_1870	chr1:119469521	chr7:25489782	chr7:25487441	0.140	0.168	NC		rn6	droNov1	119411218	119411343	119497784	119497915	119469431	119469576	119469431	119469576	25538416	25538291	25466217	25466086	25487445	25487419	25487445	25487419
peak_1871	chr1:119474475	chr7:25485651	chr7:25482318	0.198	0.383	NC		rn6	talOcc4	hg38	monDom5	ornAna4	119411218	119411343	119497784	119497915	119474462	119474495	119474462	119474495	25538416	25538291	25466217	25466086	25482654	25482561	25480831	25480718
peak_1874	chr1:119570300	chr7:25428531	chr7:25428531	1000	1000	DC			119570203	119570385	119570203	119570385	119570203	119570385	119570203	119570385	25428628	25428446	25428628	25428446	25428628	25428446	25428628	25428446
peak_1882	chr1:119934995	chr7:28352525	chr7:28350805	0.211	0.406	NC		droNov1	119912454	119912556	119974385	119974545	119922795	119922896	119959307	119959404	28346598	28346700	28362751	28362911	28350909	28350837	28350561	28350415
peak_1883	chr1:119960954	chr7:28359264	chr7:28358532	0.394	0.898	IC		droNov1	119912454	119912556	119974385	119974545	119959307	119959404	119974385	119974544	28346598	28346700	28362751	28362911	28358538	28358478	28358538	28358478
peak_1885	chr1:120011140	chr7:28376812	chr7:28376466	0.351	0.359	NC		rn6	119995499	119996056	120047621	120047748	120011123	120011198	120011123	120011198	28372842	28373399	28385068	28385195	28372847	28373416	28385068	28385195
peak_1886	chr1:120011839	chr7:28376970	chr7:26250946	0.334	0.390	NC		rn6	hg38	susScr11	119995499	119996056	120047621	120047748	120011811	120011893	120011811	120011893	28372842	28373399	28385068	28385195	26251273	26251064	26250731	26250631
peak_1225	chr1:120043861	chr7:28384217	chr7:28383250	0.770	0.978	IC		hg38	danRer11	Algmis4	traScr1	119995499	119996056	120047621	120047748	120043804	120043890	120043804	120043890	28372842	28373399	28385068	28385195	28381805	28381931	28383266	28383359
peak_1890	chr1:120099727	chr7:28391931	chr7:28392011	0.985	0.992	DC		susScr11	monDom5	traScr1	120099472	120099523	120114583	120114657	120099696	120099739	120099696	120099739	28391859	28391910	28393465	28393539	28392009	28392056	28392009	28392056
peak_1891	chr1:120104331	chr7:28392406	chr7:28392717	0.716	0.816	NC		rn6	hg38	droNov1	120099472	120099523	120114583	120114657	120104306	120104362	120104306	120104362	28391859	28391910	28393465	28393539	28392747	28392608	28392747	28392608
peak_1894	chr1:120173568	chr7:28413470	chr1:41097398	0.890	0.890	IC		Algmis4	droNov1	120171627	120171895	120268734	120268812	120171925	120171982	120270114	120270302	28412762	28413030	28438535	28438613	41097395	41097498	41097395	41097498
peak_1895	chr1:120187145	chr7:28417046	chr5:21503692	0.347	0.519	NC		rn6	hg38	susScr11	talOcc4	monDom5	CroVir3	droNov1	120171627	120171895	120268734	120268812	120187017	120187169	120187017	120187169	28412762	28413030	28438535	28438613	21503707	21503612	21503707	21503612
peak_1897	chr1:120195565	chr7:28419264	chr5:21948481	0.193	0.277	NC		talOcc4	rn6	hg38	monDom5	CroVir3	ornAna4	120171627	120171895	120268734	120268812	120186984	120187044	120195646	120195704	28412762	28413030	28438535	28438613	21949456	21949377	21948459	21948335
peak_1234	chr1:120203987	chr7:28421482	chr3:87008148	0.108	0.178	NC		talOcc4	hg38	susScr11	CroVir3	120171627	120171895	120268734	120268812	120203233	120203332	120212634	120212681	28412762	28413030	28438535	28438613	87008847	87008643	87008131	87007981
peak_1900	chr1:120268269	chr7:28438412	chr7:28438319	0.968	0.972	IC		hg38	120171627	120171895	120268734	120268812	120268234	120268282	120268234	120268282	28412762	28413030	28438535	28438613	28438616	28438535	28429321	28429257
peak_1901	chr1:120270315	chr7:28439610	chr7:28439608	0.999	0.999	DC		hg38	rn6	120270117	120270301	120272690	120272741	120270311	120270352	120270311	120270352	28439417	28439601	28441108	28441159	28439417	28439604	28441107	28441159
peak_1902	chr1:120285183	chr7:28446307	chrZ:45500102	0.435	0.757	NC		hg38	susScr11	monDom5	Algmis4	traScr1	120273161	120273197	120297416	120297458	120282555	120282621	120285260	120285297	28441583	28441619	28451093	28451135	45500264	45500087	45500264	45500087
peak_1911	chr1:120685415	chr7:28608139	chr7:28608014	0.980	0.984	DC		hg38	120685080	120685129	120698160	120698280	120685354	120685456	120685354	120685456	28607847	28607896	28618953	28619073	28622896	28622851	28607928	28607904
peak_1916	chr1:121024533	chr7:28759166	chr7:28759201	0.997	0.999	DC		hg38	talOcc4	121015814	121015869	121024574	121024614	121024529	121024558	121024529	121024558	28749258	28749313	28759213	28759253	28759211	28759196	28759211	28759196
peak_1245	chr1:121154413	chr7:28811027	chr7:28811010	0.999	1000	DC		droNov1	121151975	121152134	121154425	121154494	121154369	121154424	121154369	121154424	28810674	28810833	28811028	28811097	28811091	28810991	28811091	28810991
peak_1935	chr1:125358702	chr7:29634180	chr7:29634056	0.775	0.786	NC		rn6	125345972	125346047	125362367	125362394	125358555	125358787	125358555	125358787	29623729	29623804	29637185	29637212	29623729	29623800	29637180	29637212
peak_1937	chr1:125409885	chr7:29644376	chr7:29643797	0.038	0.067	NC		rn6	talOcc4	hg38	125363019	125363071	125490231	125490390	125409860	125409892	125409860	125409892	29637676	29637728	29655786	29655945	29655939	29655786	29637728	29637673
peak_1938	chr1:125418970	chr7:29645666	chr7:29644504	0.020	0.040	NC		rn6	talOcc4	hg38	125363019	125363071	125490231	125490390	125418938	125419151	125418938	125419151	29637676	29637728	29655786	29655945	29655939	29655786	29637728	29637673
peak_1939	chr1:125453840	chr7:29650618	chr7:20156531	0.080	0.189	NC		susScr11	monDom5	hg38	rn6	talOcc4	traScr1	droNov1	125363019	125363071	125490231	125490390	125436061	125436140	125455393	125455482	29637676	29637728	29655786	29655945	20156543	20156515	20156543	20156515
peak_1258	chr1:125470199	chr7:29652941	chr7:29653346	0.249	0.272	NC		rn6	125363019	125363071	125490231	125490390	125469843	125470275	125469843	125470275	29637676	29637728	29655786	29655945	29637676	29637728	29655786	29655945
peak_1942	chr1:125503406	chr7:29664797	chr7:29664854	0.966	0.982	IC		hg38	125502400	125502486	125503903	125504001	125503388	125503544	125503388	125503544	29664250	29664336	29665047	29665145	29665144	29665050	29664336	29664236
peak_1943	chr1:125535362	chr7:29678639	chr7:29680091	0.317	0.449	NC		talOcc4	Algmis4	droNov1	125518756	125518828	125605102	125605640	125535335	125535398	125535335	125535398	29672060	29672132	29706085	29706623	29680164	29680002	29680164	29680002
peak_1944	chr1:125581128	chr7:29696650	chr2:80412085	0.189	0.379	NC		hg38	monDom5	rn6	talOcc4	droNov1	125518756	125518828	125605102	125605640	125578570	125578645	125587993	125588083	29672060	29672132	29706085	29706623	80413903	80413774	80411464	80411423
peak_1261	chr1:125591143	chr7:29700591	chr7:29701901	0.380	0.448	NC		rn6	talOcc4	susScr11	125518756	125518828	125605102	125605640	125590979	125591426	125590979	125591426	29672060	29672132	29706085	29706623	29704607	29704429	29672132	29672057
peak_1948	chr1:125607407	chr7:29707818	chr7:29707760	0.902	0.913	IC		rn6	125605868	125605933	125609175	125609298	125607297	125607515	125607297	125607515	29706866	29706931	29708882	29709005	29706866	29706931	29708882	29709069
peak_1266	chr1:126245756	chr7:29932244	chr7:29939061	0.011	0.859	IC		hg38	talOcc4	Algmis4	traScr1	126168119	126168194	126309785	126309929	126245711	126245797	126245711	126245797	29903031	29903106	29956299	29956443	29939056	29939082	29939056	29939082
peak_1957	chr1:126522732	chr7:30053876	chr7:30050086	0.238	0.689	NC		susScr11	talOcc4	rn6	hg38	monDom5	AnoCar2	Algmis4	126501985	126502045	126574800	126574982	126518681	126518824	126523474	126523590	30045249	30045309	30075440	30075622	30050209	30050152	30049122	30048837
peak_1958	chr1:126578763	chr7:30078104	chr7:30077919	0.778	0.988	IC		susScr11	monDom5	126575101	126575145	126623417	126623559	126578127	126578231	126578926	126579000	30075744	30075788	30106686	30106828	30077846	30077920	30077846	30077920
peak_1268	chr1:126588433	chr7:30084293	chr7:30084773	0.398	0.560	NC		rn6	talOcc4	hg38	monDom5	traScr1	droNov1	126575101	126575145	126623417	126623559	126588346	126588435	126588346	126588435	30075744	30075788	30106686	30106828	30085123	30085080	30084321	30084307
peak_1961	chr1:126611761	chr7:30099225	chr7:30097222	0.445	0.565	NC		susScr11	monDom5	traScr1	droNov1	126575101	126575145	126623417	126623559	126611752	126611868	126611752	126611868	30075744	30075788	30106686	30106828	30097239	30097149	30097239	30097149
peak_1963	chr1:126727192	chr7:30138256	chr7:30138256	0.846	0.846	IC			126665908	126666044	126729590	126729696	126665908	126666044	126729590	126729696	30125051	30125187	30138769	30138875	30125051	30125187	30138769	30138875
peak_1272	chr1:126745590	chr7:30143970	chr7:30141743	0.408	0.433	NC		hg38	rn6	Algmis4	traScr1	126729784	126729818	126758504	126758602	126745565	126745824	126745565	126745824	30138970	30139004	30148036	30148134	30139023	30139165	30141764	30141830
peak_1965	chr1:126752791	chr7:30146237	chr7:30146237	0.673	0.673	NC			126729784	126729818	126758504	126758602	126729784	126729818	126758504	126758602	30138970	30139004	30148036	30148134	30138970	30139004	30148036	30148134
peak_1276	chr1:126859656	chr7:30173624	chr7:30173567	0.000	0.620	NC		rn6	susScr11	talOcc4	hg38	monDom5	droNov1	126758621	126758719	127234521	127234759	126859492	126859677	126859492	126859677	30148153	30148251	30267857	30268095	30173717	30173474	30173717	30173474
peak_1970	chr1:126921205	chr7:30189096	chr7:9786337	0.000	0.054	NC		hg38	talOcc4	rn6	Algmis4	126758621	126758719	127234521	127234759	126920271	126920402	126927496	126927538	30148153	30148251	30267857	30268095	9786663	9786472	9784505	9784212
peak_1971	chr1:126929331	chr7:30191139	chr21:2775030	0.000	0.085	NC		susScr11	talOcc4	danRer11	126758621	126758719	127234521	127234759	126927650	126927712	126937659	126937810	30148153	30148251	30267857	30268095	2775042	2774931	2775042	2774931
peak_1974	chr1:127167762	chr7:30251075	chr7:30237911	0.009	0.406	NC		hg38	traScr1	droNov1	126758621	126758719	127234521	127234759	127166861	127166978	127167796	127167882	30148153	30148251	30267857	30268095	30238029	30237994	30237855	30237818
peak_1975	chr1:127247674	chr7:30272841	chr7:30272841	0.955	0.955	IC			127234521	127234759	127248338	127248420	127234521	127234759	127248338	127248420	30267857	30268095	30273085	30273167	30267857	30268095	30273085	30273167
peak_1976	chr1:127257670	chr7:30275168	chr7:30280728	0.529	0.724	NC		rn6	hg38	ornAna4	127248450	127248509	127294132	127294234	127257401	127257467	127258077	127258097	30273203	30273262	30282757	30282859	30273074	30273256	30281602	30281698
peak_1977	chr1:127272913	chr7:30278341	chr7:30281011	0.229	0.288	NC		rn6	talOcc4	hg38	ornAna4	127248450	127248509	127294132	127294234	127272897	127272917	127272897	127272917	30273203	30273262	30282757	30282859	30273074	30273256	30281602	30281698
peak_1280	chr1:127276609	chr7:30279110	chr7:30281240	0.296	0.318	NC		ornAna4	127248450	127248509	127294132	127294234	127249992	127250014	127292879	127292964	30273203	30273262	30282757	30282859	30273074	30273256	30281602	30281698
peak_1979	chr1:127337503	chr7:30302914	chr7:30303236	0.849	0.918	IC		rn6	monDom5	droNov1	127325241	127325390	127339860	127340002	127337477	127337636	127337477	127337636	30299995	30300144	30303454	30303596	30303260	30303227	30303260	30303227
peak_1981	chr1:127370791	chr7:30311165	chr7:30311226	0.801	0.815	NC		rn6	127339860	127340002	127373976	127374134	127370657	127370815	127370657	127370815	30303454	30303596	30311948	30312106	30303454	30303596	30311948	30312103
peak_1982	chr1:127386902	chr7:30318934	chr7:30318824	0.955	0.989	IC		traScr1	127373976	127374134	127387557	127387723	127373975	127374134	127387055	127387097	30311948	30312106	30319285	30319451	30318804	30318844	30318804	30318844
peak_1983	chr1:127393211	chr7:30321300	chrZ:11953300	0.773	0.858	IC		susScr11	hg38	traScr1	Algmis4	127387557	127387723	127396915	127397046	127392025	127392130	127396915	127397048	30319285	30319451	30322549	30322680	11953262	11953323	11953262	11953323
peak_1987	chr1:127516440	chr7:30388636	chr7:30386401	0.075	0.159	NC		susScr11	talOcc4	monDom5	traScr1	droNov1	127479056	127479155	127596368	127596512	127507244	127507311	127517403	127517455	30375325	30375424	30416960	30417104	30387054	30387003	30386330	30386236
peak_1989	chr1:127589128	chr7:30414394	chr7:30414389	0.605	0.700	NC		hg38	127479056	127479155	127596368	127596512	127589066	127589139	127589066	127589139	30375325	30375424	30416960	30417104	30375324	30375424	30415905	30415972
peak_1991	chr1:127684430	chr7:30451012	chr7:30451108	0.913	0.929	IC		rn6	127681519	127681624	127685737	127685840	127684407	127684444	127684407	127684444	30450145	30450250	30451368	30451471	30450148	30450250	30451368	30451480
peak_1993	chr1:127708077	chr7:30462148	chr7:30462148	0.700	0.700	NC			127702833	127702934	127719331	127719478	127702833	127702934	127719331	127719478	30459780	30459881	30467108	30467255	30459780	30459881	30467108	30467255
peak_1996	chr1:127886829	chr7:30523846	chr7:30523881	0.958	0.959	IC		rn6	127884266	127884413	127887443	127887751	127886811	127886852	127886811	127886852	30522850	30522997	30524062	30524370	30522848	30522997	30524063	30524373
peak_1290	chr1:127993342	chr7:30545571	chr7:30545470	0.426	0.748	NC		rn6	susScr11	traScr1	droNov1	127968549	127968734	128005643	128005677	127992777	127992799	127994598	127994695	30540521	30540706	30548003	30548037	30545586	30545479	30544946	30544893
peak_1997	chr1:127996978	chr7:30546290	chr1:134855972	0.548	0.614	NC		rn6	talOcc4	hg38	monDom5	traScr1	droNov1	127968549	127968734	128005643	128005677	127996897	127997023	127996897	127997023	30540521	30540706	30548003	30548037	134855118	134855162	134856251	134856343
[truncated: 28,482 more rows]

## Sheet: IPP-Projections_mousePro->chick
id	coords_ref	coords_direct	coords_multi	score_direct	score_multi	sequence_conservation	functional_conservation	bridging_species	ref_anchor_direct_left_start	ref_anchor_direct_left_end	ref_anchor_direct_right_start	ref_anchor_direct_right_end	ref_anchor_multi_left_start	ref_anchor_multi_left_end	ref_anchor_multi_right_start	ref_anchor_multi_right_end	qry_anchor_direct_left_start	qry_anchor_direct_left_end	qry_anchor_direct_right_start	qry_anchor_direct_right_end	qry_anchor_multi_left_start	qry_anchor_multi_left_end	qry_anchor_multi_right_start	qry_anchor_multi_right_end
[truncated: 20,230 more rows]
[truncated: 1 more columns]
