# Supplementary material for: Conservation of regulatory elements with highly diverged sequences across large evolutionary distances
Source: Nat Genet. 2025 May 27;57(6):1524–34. doi: 10.1038/s41588-025-02202-5 (PMC12165850; doi:10.1038/s41588-025-02202-5)
Supplement: Supplementary file 7 — Source data for functionally conserved peaks. [file 41588_2025_2202_MOESM7_ESM.xlsx]

## Sheet: Fig3c_func_cons_mm39-monDom_df
	name	ipp_score	seq_cons	elm	stage	tissue	func_cons
1	peak_4	0.995	DC	promoter	adult	liver	+
2	peak_5	0.998	DC	promoter	adult	liver	+
3	peak_7	0.99	DC	promoter	adult	liver	+
4	peak_10	0.929	IC	promoter	adult	liver	+
5	peak_11	0.993	IC	promoter	adult	liver	+
6	peak_14	0.338	NC	promoter	adult	liver	-
7	peak_17	1	DC	promoter	adult	liver	-
8	peak_17	1	DC	promoter	adult	liver	-
9	peak_19	0.788	NC	promoter	adult	liver	-
10	peak_20	0.974	IC	promoter	adult	liver	+
11	peak_23	1	DC	promoter	adult	liver	+
12	peak_27	0.551	NC	promoter	adult	liver	-
13	peak_29	0.891	IC	promoter	adult	liver	-
14	peak_31	0.86	IC	promoter	adult	liver	+
15	peak_31	0.86	IC	promoter	adult	liver	+
16	peak_33	1	DC	promoter	adult	liver	+
17	peak_36	0.979	IC	promoter	adult	liver	+
18	peak_42	1	DC	promoter	adult	liver	+
19	peak_43	0.998	DC	promoter	adult	liver	+
20	peak_44	0.979	DC	promoter	adult	liver	-
21	peak_46	0.996	IC	promoter	adult	liver	-
22	peak_47	1	IC	promoter	adult	liver	+
23	peak_49	0.99	IC	promoter	adult	liver	+
24	peak_49	0.99	IC	promoter	adult	liver	+
25	peak_50	0.989	IC	promoter	adult	liver	+
26	peak_51	0.991	DC	promoter	adult	liver	+
27	peak_52	0.989	IC	promoter	adult	liver	+
28	peak_53	0.89	IC	promoter	adult	liver	+
29	peak_54	0.997	IC	promoter	adult	liver	+
30	peak_55	1	DC	promoter	adult	liver	+
31	peak_56	0.987	DC	promoter	adult	liver	+
32	peak_57	0.993	DC	promoter	adult	liver	+
33	peak_58	0.653	NC	promoter	adult	liver	-
34	peak_58	0.653	NC	promoter	adult	liver	-
35	peak_59	0.999	DC	promoter	adult	liver	+
36	peak_60	0.911	IC	promoter	adult	liver	-
37	peak_61	0.525	NC	promoter	adult	liver	-
38	peak_62	0.683	NC	promoter	adult	liver	-
39	peak_63	0.592	NC	promoter	adult	liver	-
40	peak_73	0.999	DC	promoter	adult	liver	+
41	peak_77	1	DC	promoter	adult	liver	+
42	peak_78	0.755	NC	promoter	adult	liver	+
43	peak_80	0.997	IC	promoter	adult	liver	+
44	peak_83	0.993	IC	promoter	adult	liver	+
45	peak_86	0.52	NC	promoter	adult	liver	-
46	peak_87	0.981	DC	promoter	adult	liver	+
47	peak_89	0.975	IC	promoter	adult	liver	+
48	peak_94	0.931	IC	promoter	adult	liver	+
49	peak_94	0.931	IC	promoter	adult	liver	+
50	peak_95	0.778	NC	promoter	adult	liver	+
51	peak_99	1	DC	promoter	adult	liver	+
52	peak_100	0.969	IC	promoter	adult	liver	-
53	peak_101	0.998	DC	promoter	adult	liver	+
54	peak_102	0.996	DC	promoter	adult	liver	+
55	peak_107	0.56	NC	promoter	adult	liver	-
56	peak_109	1	IC	promoter	adult	liver	+
57	peak_109	1	IC	promoter	adult	liver	+
58	peak_111	0.444	NC	promoter	adult	liver	-
59	peak_113	1	IC	promoter	adult	liver	-
60	peak_114	0.697	NC	promoter	adult	liver	-
61	peak_115	0.442	NC	promoter	adult	liver	-
62	peak_117	1	DC	promoter	adult	liver	+
63	peak_123	0.675	NC	promoter	adult	liver	+
64	peak_125	0.794	NC	promoter	adult	liver	+
65	peak_126	1	DC	promoter	adult	liver	+
66	peak_127	0.955	IC	promoter	adult	liver	+
67	peak_128	0.999	DC	promoter	adult	liver	+
68	peak_129	1	DC	promoter	adult	liver	+
69	peak_130	1	DC	promoter	adult	liver	+
70	peak_131	0.993	DC	promoter	adult	liver	+
71	peak_132	0.954	IC	promoter	adult	liver	+
72	peak_137	0.99	DC	promoter	adult	liver	+
73	peak_138	0.997	DC	promoter	adult	liver	+
74	peak_142	0.984	IC	promoter	adult	liver	+
75	peak_143	0.67	NC	promoter	adult	liver	-
76	peak_144	0.733	NC	promoter	adult	liver	-
77	peak_145	0.974	IC	promoter	adult	liver	+
78	peak_145	0.974	IC	promoter	adult	liver	+
79	peak_147	0.762	NC	promoter	adult	liver	-
80	peak_149	0.989	IC	promoter	adult	liver	+
81	peak_150	0.852	IC	promoter	adult	liver	-
82	peak_151	0.969	IC	promoter	adult	liver	+
83	peak_151	0.969	IC	promoter	adult	liver	+
84	peak_152	0.992	IC	promoter	adult	liver	-
85	peak_152	0.992	IC	promoter	adult	liver	-
86	peak_154	1	IC	promoter	adult	liver	+
87	peak_158	0.843	IC	promoter	adult	liver	-
88	peak_159	0.972	IC	promoter	adult	liver	+
89	peak_160	0.997	DC	promoter	adult	liver	+
90	peak_162	1	DC	promoter	adult	liver	+
91	peak_163	1	DC	promoter	adult	liver	+
92	peak_164	1	IC	promoter	adult	liver	+
93	peak_168	0.854	IC	promoter	adult	liver	-
94	peak_170	0.997	DC	promoter	adult	liver	+
95	peak_177	0.644	NC	promoter	adult	liver	-
96	peak_181	0.999	IC	promoter	adult	liver	+
97	peak_182	0.753	NC	promoter	adult	liver	-
98	peak_183	0.825	NC	promoter	adult	liver	+
99	peak_184	0.998	DC	promoter	adult	liver	+
100	peak_187	0.535	NC	promoter	adult	liver	-
101	peak_190	0.998	IC	promoter	adult	liver	+
102	peak_191	0.991	DC	promoter	adult	liver	+
103	peak_193	0.793	NC	promoter	adult	liver	-
104	peak_194	0.932	IC	promoter	adult	liver	-
105	peak_194	0.932	IC	promoter	adult	liver	-
106	peak_195	1	DC	promoter	adult	liver	+
107	peak_197	0.944	IC	promoter	adult	liver	+
108	peak_201	0.993	IC	promoter	adult	liver	+
109	peak_206	1	DC	promoter	adult	liver	-
110	peak_208	0.988	DC	promoter	adult	liver	+
111	peak_210	0.99	DC	promoter	adult	liver	+
112	peak_212	0.984	DC	promoter	adult	liver	+
113	peak_217	0.995	IC	promoter	adult	liver	+
114	peak_219	0.817	NC	promoter	adult	liver	+
115	peak_221	1	DC	promoter	adult	liver	+
116	peak_223	0.984	IC	promoter	adult	liver	+
117	peak_224	0.652	NC	promoter	adult	liver	-
118	peak_225	0.983	DC	promoter	adult	liver	+
119	peak_226	0.567	NC	promoter	adult	liver	-
120	peak_227	0.406	NC	promoter	adult	liver	-
121	peak_230	0.897	IC	promoter	adult	liver	-
122	peak_230	0.897	IC	promoter	adult	liver	-
123	peak_231	0.932	IC	promoter	adult	liver	-
124	peak_232	0.901	IC	promoter	adult	liver	+
125	peak_233	0.625	NC	promoter	adult	liver	+
126	peak_235	0.939	IC	promoter	adult	liver	+
127	peak_236	0.677	NC	promoter	adult	liver	-
128	peak_237	0.998	DC	promoter	adult	liver	+
129	peak_238	0.996	DC	promoter	adult	liver	+
130	peak_238	0.996	DC	promoter	adult	liver	+
131	peak_239	1	IC	promoter	adult	liver	+
132	peak_240	0.991	DC	promoter	adult	liver	+
133	peak_242	0.99	IC	promoter	adult	liver	+
134	peak_245	0.958	IC	promoter	adult	liver	+
135	peak_245	0.958	IC	promoter	adult	liver	+
136	peak_246	0.983	DC	promoter	adult	liver	+
137	peak_249	1	DC	promoter	adult	liver	+
138	peak_250	1	DC	promoter	adult	liver	+
139	peak_252	0.993	IC	promoter	adult	liver	+
140	peak_254	0.978	IC	promoter	adult	liver	+
141	peak_254	0.978	IC	promoter	adult	liver	+
142	peak_255	0.998	IC	promoter	adult	liver	+
143	peak_255	0.998	IC	promoter	adult	liver	+
144	peak_257	0.991	DC	promoter	adult	liver	+
145	peak_257	0.991	DC	promoter	adult	liver	+
146	peak_259	0.951	IC	promoter	adult	liver	+
147	peak_260	0.864	IC	promoter	adult	liver	-
148	peak_261	0.823	NC	promoter	adult	liver	-
149	peak_262	0.662	NC	promoter	adult	liver	-
150	peak_263	0.983	DC	promoter	adult	liver	-
151	peak_264	0.998	DC	promoter	adult	liver	+
152	peak_265	0.893	IC	promoter	adult	liver	-
153	peak_266	0.87	IC	promoter	adult	liver	-
154	peak_266	0.87	IC	promoter	adult	liver	-
155	peak_268	0.796	NC	promoter	adult	liver	-
156	peak_268	0.796	NC	promoter	adult	liver	-
157	peak_269	0.873	IC	promoter	adult	liver	+
158	peak_269	0.873	IC	promoter	adult	liver	+
159	peak_271	0.398	NC	promoter	adult	liver	-
160	peak_272	0.475	NC	promoter	adult	liver	-
161	peak_273	0.167	NC	promoter	adult	liver	-
162	peak_278	0.668	NC	promoter	adult	liver	-
163	peak_278	0.668	NC	promoter	adult	liver	-
164	peak_279	0.922	IC	promoter	adult	liver	+
165	peak_280	0.516	NC	promoter	adult	liver	-
166	peak_284	0.996	DC	promoter	adult	liver	+
167	peak_287	0.997	DC	promoter	adult	liver	+
168	peak_288	1	IC	promoter	adult	liver	+
169	peak_289	0.98	IC	promoter	adult	liver	+
170	peak_290	1	DC	promoter	adult	liver	+
171	peak_292	0.984	DC	promoter	adult	liver	+
172	peak_292	0.984	DC	promoter	adult	liver	+
173	peak_294	0.872	IC	promoter	adult	liver	-
174	peak_295	1	DC	promoter	adult	liver	+
175	peak_296	1	DC	promoter	adult	liver	+
176	peak_298	0.965	IC	promoter	adult	liver	+
177	peak_302	0.991	DC	promoter	adult	liver	+
178	peak_303	0.994	DC	promoter	adult	liver	+
179	peak_306	0.991	DC	promoter	adult	liver	+
180	peak_306	0.991	DC	promoter	adult	liver	+
181	peak_308	0.998	DC	promoter	adult	liver	+
182	peak_308	0.998	DC	promoter	adult	liver	+
183	peak_310	1	DC	promoter	adult	liver	+
184	peak_311	0.951	IC	promoter	adult	liver	-
185	peak_311	0.951	IC	promoter	adult	liver	-
186	peak_313	0.989	DC	promoter	adult	liver	+
187	peak_314	1	DC	promoter	adult	liver	+
188	peak_316	0.929	IC	promoter	adult	liver	-
189	peak_318	1	DC	promoter	adult	liver	+
190	peak_321	0.961	IC	promoter	adult	liver	+
191	peak_324	0.499	NC	promoter	adult	liver	-
192	peak_326	0.795	NC	promoter	adult	liver	-
193	peak_327	0.984	IC	promoter	adult	liver	+
194	peak_329	1	DC	promoter	adult	liver	+
195	peak_330	1	DC	promoter	adult	liver	+
196	peak_331	0.746	NC	promoter	adult	liver	-
197	peak_332	0.996	DC	promoter	adult	liver	+
198	peak_333	1	DC	promoter	adult	liver	+
199	peak_335	0.978	IC	promoter	adult	liver	-
200	peak_338	0.989	IC	promoter	adult	liver	+
201	peak_341	1	DC	promoter	adult	liver	+
202	peak_342	0.992	DC	promoter	adult	liver	+
203	peak_344	1	DC	promoter	adult	liver	+
204	peak_344	1	DC	promoter	adult	liver	+
205	peak_346	0.983	IC	promoter	adult	liver	-
206	peak_350	0.699	NC	promoter	adult	liver	-
207	peak_356	0.998	DC	promoter	adult	liver	+
208	peak_356	0.998	DC	promoter	adult	liver	+
209	peak_357	0.843	IC	promoter	adult	liver	+
210	peak_358	0.883	IC	promoter	adult	liver	-
211	peak_359	1	IC	promoter	adult	liver	-
212	peak_361	1	DC	promoter	adult	liver	+
213	peak_379	1	DC	promoter	adult	liver	+
214	peak_381	0.999	DC	promoter	adult	liver	+
215	peak_381	0.999	DC	promoter	adult	liver	+
216	peak_383	0.582	NC	promoter	adult	liver	-
217	peak_384	0.419	NC	promoter	adult	liver	-
218	peak_387	0.937	IC	promoter	adult	liver	+
219	peak_389	0.98	IC	promoter	adult	liver	-
220	peak_391	0.995	DC	promoter	adult	liver	+
221	peak_391	0.995	DC	promoter	adult	liver	+
222	peak_392	0.993	IC	promoter	adult	liver	+
223	peak_392	0.993	IC	promoter	adult	liver	+
224	peak_393	0.988	IC	promoter	adult	liver	+
225	peak_393	0.988	IC	promoter	adult	liver	+
226	peak_394	0.986	IC	promoter	adult	liver	+
227	peak_395	1	IC	promoter	adult	liver	+
228	peak_399	1	DC	promoter	adult	liver	+
229	peak_401	0.92	IC	promoter	adult	liver	+
230	peak_403	1	DC	promoter	adult	liver	+
231	peak_403	1	DC	promoter	adult	liver	+
232	peak_404	0.998	DC	promoter	adult	liver	+
233	peak_405	0.996	IC	promoter	adult	liver	+
234	peak_406	0.976	IC	promoter	adult	liver	+
235	peak_406	0.976	IC	promoter	adult	liver	+
236	peak_407	0.991	DC	promoter	adult	liver	+
237	peak_408	0.983	DC	promoter	adult	liver	+
238	peak_410	0.989	IC	promoter	adult	liver	+
239	peak_411	0.994	DC	promoter	adult	liver	+
240	peak_413	0.973	IC	promoter	adult	liver	+
241	peak_416	0.957	IC	promoter	adult	liver	+
242	peak_421	0.999	DC	promoter	adult	liver	+
243	peak_421	0.999	DC	promoter	adult	liver	+
244	peak_424	0.862	IC	promoter	adult	liver	-
245	peak_431	0.994	DC	promoter	adult	liver	+
246	peak_432	0.996	DC	promoter	adult	liver	-
247	peak_433	0.986	DC	promoter	adult	liver	+
248	peak_433	0.986	DC	promoter	adult	liver	+
249	peak_434	0.988	DC	promoter	adult	liver	+
250	peak_435	1	DC	promoter	adult	liver	+
251	peak_436	0.999	DC	promoter	adult	liver	+
252	peak_437	0.929	IC	promoter	adult	liver	+
253	peak_439	0.996	DC	promoter	adult	liver	+
254	peak_442	1	DC	promoter	adult	liver	+
255	peak_444	0.806	NC	promoter	adult	liver	+
256	peak_450	1	DC	promoter	adult	liver	+
257	peak_450	1	DC	promoter	adult	liver	+
258	peak_456	1	DC	promoter	adult	liver	+
259	peak_461	1	DC	promoter	adult	liver	+
260	peak_462	0.973	IC	promoter	adult	liver	+
261	peak_462	0.973	IC	promoter	adult	liver	+
262	peak_464	0.293	NC	promoter	adult	liver	-
263	peak_468	0.227	NC	promoter	adult	liver	-
264	peak_469	0.491	NC	promoter	adult	liver	-
265	peak_470	0.996	IC	promoter	adult	liver	+
266	peak_475	1	DC	promoter	adult	liver	+
267	peak_478	0.781	NC	promoter	adult	liver	-
268	peak_479	0.869	IC	promoter	adult	liver	+
269	peak_484	0.996	DC	promoter	adult	liver	+
270	peak_484	0.996	DC	promoter	adult	liver	+
271	peak_495	0.911	IC	promoter	adult	liver	-
272	peak_497	0.647	NC	promoter	adult	liver	-
273	peak_498	0.895	IC	promoter	adult	liver	+
274	peak_500	0.31	NC	promoter	adult	liver	-
275	peak_502	1	DC	promoter	adult	liver	+
276	peak_504	0.982	DC	promoter	adult	liver	-
277	peak_505	0.315	NC	promoter	adult	liver	-
278	peak_506	0.987	DC	promoter	adult	liver	+
279	peak_510	1	DC	promoter	adult	liver	+
280	peak_511	0.984	DC	promoter	adult	liver	-
281	peak_514	0.939	IC	promoter	adult	liver	+
282	peak_516	0.834	NC	promoter	adult	liver	-
283	peak_518	0.998	DC	promoter	adult	liver	-
284	peak_520	0.959	IC	promoter	adult	liver	-
285	peak_541	0.488	NC	promoter	adult	liver	-
286	peak_550	1	DC	promoter	adult	liver	+
287	peak_553	0.983	DC	promoter	adult	liver	+
288	peak_554	0.013	NC	promoter	adult	liver	-
289	peak_555	0.978	IC	promoter	adult	liver	+
290	peak_565	0.999	DC	promoter	adult	liver	+
291	peak_568	0.706	NC	promoter	adult	liver	+
292	peak_569	1	DC	promoter	adult	liver	+
293	peak_571	0.462	NC	promoter	adult	liver	-
294	peak_572	0.774	NC	promoter	adult	liver	-
295	peak_573	0.648	NC	promoter	adult	liver	-
296	peak_575	0.881	IC	promoter	adult	liver	-
297	peak_576	0.992	DC	promoter	adult	liver	+
298	peak_577	0.999	DC	promoter	adult	liver	+
299	peak_581	0.988	DC	promoter	adult	liver	+
300	peak_582	1	DC	promoter	adult	liver	+
301	peak_584	0.853	IC	promoter	adult	liver	-
302	peak_588	0.985	IC	promoter	adult	liver	+
303	peak_590	0.521	NC	promoter	adult	liver	-
304	peak_591	0.992	DC	promoter	adult	liver	+
305	peak_593	1	DC	promoter	adult	liver	+
306	peak_594	1	DC	promoter	adult	liver	+
307	peak_595	1	DC	promoter	adult	liver	+
308	peak_595	1	DC	promoter	adult	liver	+
309	peak_596	1	DC	promoter	adult	liver	+
310	peak_599	1	DC	promoter	adult	liver	+
311	peak_600	1	DC	promoter	adult	liver	+
312	peak_601	0.919	IC	promoter	adult	liver	+
313	peak_602	0.99	DC	promoter	adult	liver	+
314	peak_602	0.99	DC	promoter	adult	liver	+
315	peak_604	0.845	IC	promoter	adult	liver	-
316	peak_605	0.976	IC	promoter	adult	liver	+
317	peak_606	0.75	NC	promoter	adult	liver	-
318	peak_608	0.658	NC	promoter	adult	liver	-
319	peak_610	0.98	IC	promoter	adult	liver	+
320	peak_612	0.995	IC	promoter	adult	liver	-
321	peak_612	0.995	IC	promoter	adult	liver	-
322	peak_613	1	DC	promoter	adult	liver	+
323	peak_614	1	DC	promoter	adult	liver	+
324	peak_615	0.926	IC	promoter	adult	liver	-
325	peak_618	0.978	IC	promoter	adult	liver	+
326	peak_623	0.719	NC	promoter	adult	liver	-
327	peak_624	0.676	NC	promoter	adult	liver	-
328	peak_624	0.676	NC	promoter	adult	liver	-
329	peak_626	0.998	DC	promoter	adult	liver	-
330	peak_630	0.925	IC	promoter	adult	liver	-
331	peak_631	1	DC	promoter	adult	liver	+
332	peak_631	1	DC	promoter	adult	liver	+
333	peak_632	0.75	NC	promoter	adult	liver	-
334	peak_636	0.956	IC	promoter	adult	liver	-
335	peak_637	1	DC	promoter	adult	liver	+
336	peak_637	1	DC	promoter	adult	liver	+
337	peak_639	1	DC	promoter	adult	liver	+
338	peak_640	0.995	DC	promoter	adult	liver	+
339	peak_641	0.776	NC	promoter	adult	liver	-
340	peak_642	0.686	NC	promoter	adult	liver	-
341	peak_643	0.9	IC	promoter	adult	liver	+
342	peak_644	1	DC	promoter	adult	liver	+
343	peak_645	0.829	NC	promoter	adult	liver	-
344	peak_646	0.967	IC	promoter	adult	liver	+
345	peak_647	0.997	DC	promoter	adult	liver	+
346	peak_649	0.994	DC	promoter	adult	liver	+
347	peak_654	0.675	NC	promoter	adult	liver	-
348	peak_655	0.572	NC	promoter	adult	liver	+
349	peak_655	0.572	NC	promoter	adult	liver	+
350	peak_655	0.572	NC	promoter	adult	liver	+
351	peak_656	0.729	NC	promoter	adult	liver	+
352	peak_657	0.991	DC	promoter	adult	liver	+
353	peak_658	0.836	NC	promoter	adult	liver	-
354	peak_660	0.745	NC	promoter	adult	liver	+
355	peak_661	0.957	IC	promoter	adult	liver	+
356	peak_661	0.957	IC	promoter	adult	liver	+
357	peak_664	0.82	NC	promoter	adult	liver	-
358	peak_668	0.988	IC	promoter	adult	liver	+
359	peak_671	0.987	IC	promoter	adult	liver	+
360	peak_672	0.99	DC	promoter	adult	liver	+
361	peak_675	1	DC	promoter	adult	liver	+
362	peak_677	0.95	IC	promoter	adult	liver	+
363	peak_678	0.992	DC	promoter	adult	liver	+
364	peak_683	0.993	IC	promoter	adult	liver	+
365	peak_688	0.99	DC	promoter	adult	liver	+
366	peak_688	0.99	DC	promoter	adult	liver	+
367	peak_690	0.862	IC	promoter	adult	liver	+
368	peak_691	0.991	DC	promoter	adult	liver	+
369	peak_691	0.991	DC	promoter	adult	liver	+
370	peak_692	1	DC	promoter	adult	liver	+
371	peak_693	1	DC	promoter	adult	liver	+
372	peak_694	1	DC	promoter	adult	liver	+
373	peak_704	0.962	IC	promoter	adult	liver	-
374	peak_706	0.72	NC	promoter	adult	liver	+
375	peak_707	1	DC	promoter	adult	liver	+
376	peak_707	1	DC	promoter	adult	liver	+
377	peak_708	1	DC	promoter	adult	liver	+
378	peak_713	0.97	IC	promoter	adult	liver	+
379	peak_719	1	DC	promoter	adult	liver	+
380	peak_721	0.896	IC	promoter	adult	liver	+
381	peak_722	1	DC	promoter	adult	liver	+
382	peak_724	1	DC	promoter	adult	liver	+
383	peak_726	0.856	IC	promoter	adult	liver	-
384	peak_728	0.987	IC	promoter	adult	liver	-
385	peak_728	0.987	IC	promoter	adult	liver	-
386	peak_730	0.676	NC	promoter	adult	liver	-
387	peak_732	1	IC	promoter	adult	liver	+
388	peak_733	1	DC	promoter	adult	liver	+
389	peak_734	1	DC	promoter	adult	liver	+
390	peak_735	1	DC	promoter	adult	liver	+
391	peak_736	0.997	DC	promoter	adult	liver	+
392	peak_741	1	DC	promoter	adult	liver	+
393	peak_744	0.998	DC	promoter	adult	liver	+
394	peak_746	0.972	IC	promoter	adult	liver	-
395	peak_747	1	DC	promoter	adult	liver	+
396	peak_751	0.504	NC	promoter	adult	liver	-
397	peak_753	0.953	IC	promoter	adult	liver	-
398	peak_757	1	DC	promoter	adult	liver	+
399	peak_758	0.704	NC	promoter	adult	liver	-
400	peak_761	0.939	IC	promoter	adult	liver	-
401	peak_763	0.957	IC	promoter	adult	liver	+
402	peak_769	0.976	IC	promoter	adult	liver	+
403	peak_775	0.986	DC	promoter	adult	liver	+
404	peak_778	0.832	NC	promoter	adult	liver	+
405	peak_780	1	DC	promoter	adult	liver	-
406	peak_783	0.923	IC	promoter	adult	liver	+
407	peak_785	0.994	DC	promoter	adult	liver	+
408	peak_785	0.994	DC	promoter	adult	liver	+
409	peak_786	0.915	IC	promoter	adult	liver	-
410	peak_786	0.915	IC	promoter	adult	liver	-
411	peak_790	1	DC	promoter	adult	liver	+
412	peak_797	0.851	IC	promoter	adult	liver	-
413	peak_807	0.999	DC	promoter	adult	liver	+
414	peak_811	1	DC	promoter	adult	liver	+
415	peak_814	1	DC	promoter	adult	liver	+
416	peak_815	0.993	DC	promoter	adult	liver	+
417	peak_816	0.758	NC	promoter	adult	liver	-
418	peak_819	0.829	NC	promoter	adult	liver	-
419	peak_821	0.999	DC	promoter	adult	liver	+
420	peak_825	1	DC	promoter	adult	liver	+
421	peak_831	1	DC	promoter	adult	liver	+
422	peak_832	0.834	NC	promoter	adult	liver	-
423	peak_834	0.999	DC	promoter	adult	liver	+
424	peak_834	0.999	DC	promoter	adult	liver	+
425	peak_835	1	DC	promoter	adult	liver	+
426	peak_840	1	DC	promoter	adult	liver	+
427	peak_841	0.989	IC	promoter	adult	liver	+
428	peak_843	0.975	IC	promoter	adult	liver	+
429	peak_844	1	DC	promoter	adult	liver	+
430	peak_848	0.984	DC	promoter	adult	liver	+
431	peak_851	0.844	IC	promoter	adult	liver	+
432	peak_853	0.991	DC	promoter	adult	liver	+
433	peak_854	0.979	IC	promoter	adult	liver	+
434	peak_859	0.984	IC	promoter	adult	liver	-
435	peak_860	1	DC	promoter	adult	liver	+
436	peak_860	1	DC	promoter	adult	liver	+
437	peak_867	0.969	IC	promoter	adult	liver	+
438	peak_869	0.925	IC	promoter	adult	liver	+
439	peak_869	0.925	IC	promoter	adult	liver	+
440	peak_873	1	DC	promoter	adult	liver	+
441	peak_879	0.858	IC	promoter	adult	liver	-
442	peak_892	0.995	DC	promoter	adult	liver	+
443	peak_894	1	IC	promoter	adult	liver	+
444	peak_897	1	IC	promoter	adult	liver	+
445	peak_900	0.996	DC	promoter	adult	liver	+
446	peak_902	0.916	IC	promoter	adult	liver	-
447	peak_904	0.734	NC	promoter	adult	liver	-
448	peak_909	0.526	NC	promoter	adult	liver	-
449	peak_911	0.587	NC	promoter	adult	liver	-
450	peak_919	1	DC	promoter	adult	liver	+
451	peak_920	0.825	NC	promoter	adult	liver	-
452	peak_921	0.998	DC	promoter	adult	liver	+
453	peak_921	0.998	DC	promoter	adult	liver	+
454	peak_923	0.997	DC	promoter	adult	liver	+
455	peak_926	0.993	IC	promoter	adult	liver	+
456	peak_927	1	DC	promoter	adult	liver	+
457	peak_927	1	DC	promoter	adult	liver	+
458	peak_938	0.968	IC	promoter	adult	liver	+
459	peak_939	0.993	IC	promoter	adult	liver	+
460	peak_939	0.993	IC	promoter	adult	liver	+
461	peak_940	0.99	DC	promoter	adult	liver	+
462	peak_942	1	DC	promoter	adult	liver	+
463	peak_942	1	DC	promoter	adult	liver	+
464	peak_944	1	DC	promoter	adult	liver	+
465	peak_945	0.867	IC	promoter	adult	liver	-
466	peak_946	1	DC	promoter	adult	liver	+
467	peak_949	1	DC	promoter	adult	liver	+
468	peak_950	0.989	DC	promoter	adult	liver	+
469	peak_953	0.995	DC	promoter	adult	liver	+
470	peak_955	0.995	DC	promoter	adult	liver	+
471	peak_956	0.996	DC	promoter	adult	liver	+
472	peak_958	1	DC	promoter	adult	liver	-
473	peak_960	0.858	IC	promoter	adult	liver	+
474	peak_964	0.887	IC	promoter	adult	liver	-
475	peak_965	0.868	IC	promoter	adult	liver	-
476	peak_965	0.868	IC	promoter	adult	liver	-
477	peak_968	0.996	IC	promoter	adult	liver	+
478	peak_975	0.819	NC	promoter	adult	liver	+
479	peak_976	0.995	DC	promoter	adult	liver	+
480	peak_977	0.566	NC	promoter	adult	liver	+
481	peak_978	0.998	DC	promoter	adult	liver	+
482	peak_983	1	DC	promoter	adult	liver	+
483	peak_984	0.98	DC	promoter	adult	liver	+
484	peak_988	1	DC	promoter	adult	liver	+
485	peak_990	1	DC	promoter	adult	liver	+
486	peak_991	1	IC	promoter	adult	liver	+
487	peak_992	0.788	NC	promoter	adult	liver	-
488	peak_998	1	DC	promoter	adult	liver	+
489	peak_1000	0.94	IC	promoter	adult	liver	+
490	peak_1001	0.732	NC	promoter	adult	liver	-
491	peak_1004	0.982	DC	promoter	adult	liver	+
492	peak_1014	0.987	IC	promoter	adult	liver	+
493	peak_1014	0.987	IC	promoter	adult	liver	+
494	peak_1015	0.926	IC	promoter	adult	liver	-
495	peak_1019	0.997	DC	promoter	adult	liver	+
496	peak_1023	0.987	IC	promoter	adult	liver	+
497	peak_1025	0.921	IC	promoter	adult	liver	-
498	peak_1026	0.769	NC	promoter	adult	liver	-
499	peak_1029	0.217	NC	promoter	adult	liver	-
500	peak_1032	0.912	IC	promoter	adult	liver	+
501	peak_1034	0.955	IC	promoter	adult	liver	-
502	peak_1035	0.995	DC	promoter	adult	liver	+
503	peak_1035	0.995	DC	promoter	adult	liver	+
504	peak_1037	0.915	IC	promoter	adult	liver	-
505	peak_1037	0.915	IC	promoter	adult	liver	-
506	peak_1040	0.953	IC	promoter	adult	liver	-
507	peak_1043	0.996	IC	promoter	adult	liver	+
508	peak_1047	1	DC	promoter	adult	liver	+
509	peak_1049	0.924	IC	promoter	adult	liver	-
510	peak_1051	1	DC	promoter	adult	liver	+
511	peak_1052	1	DC	promoter	adult	liver	+
512	peak_1054	0.817	NC	promoter	adult	liver	+
513	peak_1056	0.993	IC	promoter	adult	liver	+
514	peak_1057	0.836	NC	promoter	adult	liver	-
515	peak_1063	0.994	DC	promoter	adult	liver	+
516	peak_1064	0.999	DC	promoter	adult	liver	+
517	peak_1065	0.979	IC	promoter	adult	liver	+
518	peak_1066	1	DC	promoter	adult	liver	+
519	peak_1066	1	DC	promoter	adult	liver	+
520	peak_1068	1	IC	promoter	adult	liver	+
521	peak_1068	1	IC	promoter	adult	liver	+
522	peak_1069	0.996	DC	promoter	adult	liver	+
523	peak_1071	0.875	IC	promoter	adult	liver	-
524	peak_1072	0.748	NC	promoter	adult	liver	-
525	peak_1072	0.748	NC	promoter	adult	liver	-
526	peak_1074	0.997	DC	promoter	adult	liver	+
527	peak_1081	0.994	DC	promoter	adult	liver	+
528	peak_1083	1	DC	promoter	adult	liver	+
529	peak_1087	1	DC	promoter	adult	liver	+
530	peak_1087	1	DC	promoter	adult	liver	+
531	peak_1087	1	DC	promoter	adult	liver	+
532	peak_1089	0.484	NC	promoter	adult	liver	-
533	peak_1091	0.984	DC	promoter	adult	liver	+
534	peak_1092	0.997	IC	promoter	adult	liver	+
535	peak_1095	1	IC	promoter	adult	liver	+
536	peak_1102	0.972	IC	promoter	adult	liver	+
537	peak_1102	0.972	IC	promoter	adult	liver	+
538	peak_1104	0.989	IC	promoter	adult	liver	-
539	peak_1106	0.989	DC	promoter	adult	liver	+
540	peak_1107	0.986	IC	promoter	adult	liver	+
541	peak_1114	1	DC	promoter	adult	liver	+
542	peak_1116	0.971	IC	promoter	adult	liver	-
543	peak_1118	1	DC	promoter	adult	liver	+
544	peak_1121	0.873	IC	promoter	adult	liver	-
545	peak_1125	1	DC	promoter	adult	liver	+
546	peak_1126	0.657	NC	promoter	adult	liver	-
547	peak_1132	0.911	IC	promoter	adult	liver	-
548	peak_1132	0.911	IC	promoter	adult	liver	-
549	peak_1135	0.771	NC	promoter	adult	liver	-
550	peak_1136	1	DC	promoter	adult	liver	+
551	peak_1139	0.994	DC	promoter	adult	liver	+
552	peak_1142	0.971	IC	promoter	adult	liver	+
553	peak_1145	0.622	NC	promoter	adult	liver	-
554	peak_1146	1	DC	promoter	adult	liver	+
555	peak_1150	0.622	NC	promoter	adult	liver	-
556	peak_1160	0.988	DC	promoter	adult	liver	+
557	peak_1162	0.991	DC	promoter	adult	liver	+
558	peak_1163	0.995	DC	promoter	adult	liver	-
559	peak_1164	1	IC	promoter	adult	liver	+
560	peak_1165	0.991	DC	promoter	adult	liver	+
561	peak_1166	0.998	DC	promoter	adult	liver	+
562	peak_1167	1	DC	promoter	adult	liver	+
563	peak_1168	0.965	IC	promoter	adult	liver	+
564	peak_1169	1	IC	promoter	adult	liver	+
565	peak_1171	0.998	IC	promoter	adult	liver	+
566	peak_1172	1	DC	promoter	adult	liver	+
567	peak_1174	0.979	IC	promoter	adult	liver	+
568	peak_1174	0.979	IC	promoter	adult	liver	+
569	peak_1175	0.991	DC	promoter	adult	liver	+
570	peak_1176	1	DC	promoter	adult	liver	+
571	peak_1177	0.993	DC	promoter	adult	liver	+
572	peak_1178	0.992	DC	promoter	adult	liver	-
573	peak_1179	0.951	IC	promoter	adult	liver	+
574	peak_1179	0.951	IC	promoter	adult	liver	+
575	peak_1182	1	IC	promoter	adult	liver	+
576	peak_1184	0.935	IC	promoter	adult	liver	-
577	peak_1186	0.991	IC	promoter	adult	liver	+
578	peak_1188	0.992	DC	promoter	adult	liver	+
579	peak_1188	0.992	DC	promoter	adult	liver	+
580	peak_1189	0.993	DC	promoter	adult	liver	+
581	peak_1190	1	DC	promoter	adult	liver	+
582	peak_1191	0.984	IC	promoter	adult	liver	+
583	peak_1194	1	IC	promoter	adult	liver	+
584	peak_1196	1	DC	promoter	adult	liver	+
585	peak_1198	0.966	IC	promoter	adult	liver	+
586	peak_1201	0.681	NC	promoter	adult	liver	-
587	peak_1205	1	DC	promoter	adult	liver	+
588	peak_1210	1	DC	promoter	adult	liver	+
589	peak_1211	1	IC	promoter	adult	liver	-
590	peak_1215	0.944	IC	promoter	adult	liver	+
591	peak_1227	0.521	NC	promoter	adult	liver	-
592	peak_1229	0.791	NC	promoter	adult	liver	-
593	peak_1234	1	DC	promoter	adult	liver	+
594	peak_1236	1	DC	promoter	adult	liver	+
595	peak_1238	0.873	IC	promoter	adult	liver	-
596	peak_1239	0.922	IC	promoter	adult	liver	+
597	peak_1240	1	DC	promoter	adult	liver	+
598	peak_1241	0.868	IC	promoter	adult	liver	-
599	peak_1242	1	DC	promoter	adult	liver	+
600	peak_1249	0.981	DC	promoter	adult	liver	+
601	peak_1253	1	IC	promoter	adult	liver	+
602	peak_1254	0.998	IC	promoter	adult	liver	+
603	peak_1256	0.998	DC	promoter	adult	liver	+
604	peak_1259	0.811	NC	promoter	adult	liver	+
605	peak_1261	1	DC	promoter	adult	liver	+
606	peak_1263	0.99	IC	promoter	adult	liver	+
607	peak_1266	1	DC	promoter	adult	liver	+
608	peak_1267	0.997	DC	promoter	adult	liver	+
609	peak_1267	0.997	DC	promoter	adult	liver	+
610	peak_1268	1	DC	promoter	adult	liver	+
611	peak_1269	0.996	IC	promoter	adult	liver	+
612	peak_1276	0.651	NC	promoter	adult	liver	-
613	peak_1279	0.465	NC	promoter	adult	liver	-
614	peak_1280	0.975	IC	promoter	adult	liver	+
615	peak_1280	0.975	IC	promoter	adult	liver	+
616	peak_1284	0.997	DC	promoter	adult	liver	+
617	peak_1286	1	DC	promoter	adult	liver	+
618	peak_1289	1	DC	promoter	adult	liver	+
619	peak_1292	0.98	IC	promoter	adult	liver	+
620	peak_1294	1	DC	promoter	adult	liver	+
621	peak_1296	0.983	IC	promoter	adult	liver	+
622	peak_1300	0.547	NC	promoter	adult	liver	-
623	peak_1302	0.855	IC	promoter	adult	liver	-
624	peak_1303	0.992	DC	promoter	adult	liver	+
625	peak_1304	1	DC	promoter	adult	liver	+
626	peak_1312	0.797	NC	promoter	adult	liver	-
627	peak_1316	0.991	DC	promoter	adult	liver	+
628	peak_1318	0.992	DC	promoter	adult	liver	+
629	peak_1319	0.687	NC	promoter	adult	liver	-
630	peak_1321	1	DC	promoter	adult	liver	+
631	peak_1322	0.999	DC	promoter	adult	liver	+
632	peak_1326	1	DC	promoter	adult	liver	+
633	peak_1329	0.969	IC	promoter	adult	liver	+
634	peak_1330	0.608	NC	promoter	adult	liver	-
635	peak_1333	0.571	NC	promoter	adult	liver	-
636	peak_1334	0.957	IC	promoter	adult	liver	+
637	peak_1334	0.957	IC	promoter	adult	liver	+
638	peak_1336	0.995	DC	promoter	adult	liver	+
639	peak_1337	0.628	NC	promoter	adult	liver	+
640	peak_1339	0.976	IC	promoter	adult	liver	+
641	peak_1339	0.976	IC	promoter	adult	liver	+
642	peak_1347	1	DC	promoter	adult	liver	+
643	peak_1349	1	DC	promoter	adult	liver	+
644	peak_1352	1	DC	promoter	adult	liver	+
645	peak_1357	1	IC	promoter	adult	liver	+
646	peak_1360	1	DC	promoter	adult	liver	+
647	peak_1361	1	DC	promoter	adult	liver	+
648	peak_1362	0.801	NC	promoter	adult	liver	+
649	peak_1363	0.981	IC	promoter	adult	liver	+
650	peak_1364	1	DC	promoter	adult	liver	+
651	peak_1370	0.827	NC	promoter	adult	liver	-
652	peak_1372	0.806	NC	promoter	adult	liver	-
653	peak_1372	0.806	NC	promoter	adult	liver	-
654	peak_1373	0.997	IC	promoter	adult	liver	+
655	peak_1381	0.997	DC	promoter	adult	liver	+
656	peak_1383	0.803	NC	promoter	adult	liver	-
657	peak_1388	0.958	IC	promoter	adult	liver	+
658	peak_1394	1	DC	promoter	adult	liver	+
659	peak_1394	1	DC	promoter	adult	liver	+
660	peak_1397	1	DC	promoter	adult	liver	+
661	peak_1398	0.984	DC	promoter	adult	liver	+
662	peak_1400	0.99	DC	promoter	adult	liver	+
663	peak_1402	0.996	DC	promoter	adult	liver	+
664	peak_1402	0.996	DC	promoter	adult	liver	+
665	peak_1403	0.968	IC	promoter	adult	liver	+
666	peak_1405	0.986	DC	promoter	adult	liver	+
667	peak_1407	0.947	IC	promoter	adult	liver	+
668	peak_1409	1	DC	promoter	adult	liver	+
669	peak_1410	0.992	IC	promoter	adult	liver	+
670	peak_1414	0.998	DC	promoter	adult	liver	+
671	peak_1422	1	DC	promoter	adult	liver	+
672	peak_1422	1	DC	promoter	adult	liver	+
673	peak_1423	0.959	IC	promoter	adult	liver	+
674	peak_1425	1	DC	promoter	adult	liver	+
675	peak_1431	0.998	DC	promoter	adult	liver	+
676	peak_1431	0.998	DC	promoter	adult	liver	+
677	peak_1437	0.786	NC	promoter	adult	liver	-
678	peak_1438	1	DC	promoter	adult	liver	+
679	peak_1438	1	DC	promoter	adult	liver	+
680	peak_1440	0.96	IC	promoter	adult	liver	+
681	peak_1444	0.997	DC	promoter	adult	liver	-
682	peak_1445	0.995	DC	promoter	adult	liver	+
683	peak_1446	0.98	IC	promoter	adult	liver	+
684	peak_1449	0.928	IC	promoter	adult	liver	-
685	peak_1450	0.967	IC	promoter	adult	liver	-
686	peak_1451	0.839	NC	promoter	adult	liver	-
687	peak_1453	0.997	DC	promoter	adult	liver	+
688	peak_1460	1	IC	promoter	adult	liver	+
689	peak_1473	1	DC	promoter	adult	liver	+
690	peak_1474	0.503	NC	promoter	adult	liver	-
691	peak_1476	0.674	NC	promoter	adult	liver	+
692	peak_1480	0.999	DC	promoter	adult	liver	+
693	peak_1482	0.949	IC	promoter	adult	liver	+
694	peak_1483	0.648	NC	promoter	adult	liver	-
695	peak_1488	1	DC	promoter	adult	liver	+
696	peak_1489	0.807	NC	promoter	adult	liver	-
697	peak_1489	0.807	NC	promoter	adult	liver	-
698	peak_1490	1	DC	promoter	adult	liver	+
699	peak_1496	1	DC	promoter	adult	liver	+
700	peak_1501	1	DC	promoter	adult	liver	+
701	peak_1504	0.984	DC	promoter	adult	liver	+
702	peak_1505	1	IC	promoter	adult	liver	+
703	peak_1508	0.984	DC	promoter	adult	liver	+
704	peak_1511	1	IC	promoter	adult	liver	+
705	peak_1512	1	DC	promoter	adult	liver	+
706	peak_1513	1	DC	promoter	adult	liver	+
707	peak_1515	1	DC	promoter	adult	liver	+
708	peak_1516	0.97	IC	promoter	adult	liver	+
709	peak_1517	0.827	NC	promoter	adult	liver	-
710	peak_1517	0.827	NC	promoter	adult	liver	-
711	peak_1518	0.996	DC	promoter	adult	liver	+
712	peak_1518	0.996	DC	promoter	adult	liver	+
713	peak_1519	0.765	NC	promoter	adult	liver	-
714	peak_1521	1	IC	promoter	adult	liver	+
715	peak_1525	0.998	DC	promoter	adult	liver	+
716	peak_1527	1	DC	promoter	adult	liver	+
717	peak_1532	0.995	DC	promoter	adult	liver	+
718	peak_1533	1	DC	promoter	adult	liver	+
719	peak_1534	0.88	IC	promoter	adult	liver	+
720	peak_1535	0.901	IC	promoter	adult	liver	-
721	peak_1537	0.988	DC	promoter	adult	liver	+
722	peak_1541	0.977	IC	promoter	adult	liver	+
723	peak_1542	0.647	NC	promoter	adult	liver	-
724	peak_1543	0.929	IC	promoter	adult	liver	+
725	peak_1545	1	DC	promoter	adult	liver	+
726	peak_1547	0.958	IC	promoter	adult	liver	-
727	peak_1550	1	DC	promoter	adult	liver	+
728	peak_1551	1	DC	promoter	adult	liver	+
729	peak_1551	1	DC	promoter	adult	liver	+
730	peak_1552	1	DC	promoter	adult	liver	+
731	peak_1554	0.996	DC	promoter	adult	liver	+
732	peak_1558	0.996	DC	promoter	adult	liver	+
733	peak_1558	0.996	DC	promoter	adult	liver	+
734	peak_1567	0.989	DC	promoter	adult	liver	+
735	peak_1571	1	DC	promoter	adult	liver	+
736	peak_1572	0.939	IC	promoter	adult	liver	-
737	peak_1573	0.997	DC	promoter	adult	liver	+
738	peak_1576	0.86	IC	promoter	adult	liver	+
739	peak_1583	1	DC	promoter	adult	liver	-
740	peak_1584	0.974	IC	promoter	adult	liver	+
741	peak_1586	0.695	NC	promoter	adult	liver	-
742	peak_1588	1	DC	promoter	adult	liver	+
743	peak_1589	1	DC	promoter	adult	liver	+
744	peak_1591	0.99	DC	promoter	adult	liver	+
745	peak_1594	0.993	IC	promoter	adult	liver	+
746	peak_1595	0.796	NC	promoter	adult	liver	+
747	peak_1601	0.997	DC	promoter	adult	liver	+
748	peak_1605	0.624	NC	promoter	adult	liver	-
749	peak_1615	0.99	DC	promoter	adult	liver	+
750	peak_1617	0.999	DC	promoter	adult	liver	+
751	peak_1619	0.966	IC	promoter	adult	liver	+
752	peak_1623	0.761	NC	promoter	adult	liver	-
753	peak_1629	1	DC	promoter	adult	liver	+
754	peak_1630	0.924	IC	promoter	adult	liver	+
755	peak_1631	1	DC	promoter	adult	liver	+
756	peak_1632	1	DC	promoter	adult	liver	-
757	peak_1634	0.986	IC	promoter	adult	liver	+
758	peak_1635	1	DC	promoter	adult	liver	+
759	peak_1637	0.991	DC	promoter	adult	liver	+
760	peak_1637	0.991	DC	promoter	adult	liver	+
761	peak_1638	1	DC	promoter	adult	liver	+
762	peak_1639	0.998	DC	promoter	adult	liver	-
763	peak_1641	0.996	DC	promoter	adult	liver	+
764	peak_1642	0.949	IC	promoter	adult	liver	+
765	peak_1652	0.996	DC	promoter	adult	liver	+
766	peak_1652	0.996	DC	promoter	adult	liver	+
767	peak_1655	0.986	DC	promoter	adult	liver	-
768	peak_1657	0.996	DC	promoter	adult	liver	+
769	peak_1660	1	IC	promoter	adult	liver	+
770	peak_1663	0.749	NC	promoter	adult	liver	-
771	peak_1664	0.959	IC	promoter	adult	liver	+
772	peak_1667	0.675	NC	promoter	adult	liver	-
773	peak_1668	0.994	DC	promoter	adult	liver	+
774	peak_1669	1	IC	promoter	adult	liver	+
775	peak_1673	0.346	NC	promoter	adult	liver	-
776	peak_1675	0.976	IC	promoter	adult	liver	+
777	peak_1676	0.972	IC	promoter	adult	liver	+
778	peak_1677	0.099	NC	promoter	adult	liver	-
779	peak_1678	0.992	IC	promoter	adult	liver	+
780	peak_1682	0.909	IC	promoter	adult	liver	-
781	peak_1683	0.995	DC	promoter	adult	liver	+
782	peak_1684	1	DC	promoter	adult	liver	+
783	peak_1685	1	IC	promoter	adult	liver	+
784	peak_1686	0.941	IC	promoter	adult	liver	-
785	peak_1689	0.811	NC	promoter	adult	liver	-
786	peak_1691	0.999	DC	promoter	adult	liver	+
787	peak_1692	1	DC	promoter	adult	liver	+
788	peak_1693	1	DC	promoter	adult	liver	+
789	peak_1694	1	DC	promoter	adult	liver	-
790	peak_1697	0.962	IC	promoter	adult	liver	-
791	peak_1699	0.997	DC	promoter	adult	liver	+
792	peak_1699	0.997	DC	promoter	adult	liver	+
793	peak_1703	0.996	IC	promoter	adult	liver	+
794	peak_1705	0.999	DC	promoter	adult	liver	+
795	peak_1705	0.999	DC	promoter	adult	liver	+
796	peak_1706	1	DC	promoter	adult	liver	+
797	peak_1706	1	DC	promoter	adult	liver	+
798	peak_1707	1	IC	promoter	adult	liver	-
799	peak_1707	1	IC	promoter	adult	liver	-
800	peak_1708	1	IC	promoter	adult	liver	-
801	peak_1709	0.993	DC	promoter	adult	liver	-
802	peak_1713	0.997	DC	promoter	adult	liver	+
803	peak_1715	0.904	IC	promoter	adult	liver	+
804	peak_1716	0.985	DC	promoter	adult	liver	-
805	peak_1718	0.979	DC	promoter	adult	liver	-
806	peak_1720	0.99	IC	promoter	adult	liver	+
807	peak_1724	0.912	IC	promoter	adult	liver	-
808	peak_1726	1	DC	promoter	adult	liver	+
809	peak_1726	1	DC	promoter	adult	liver	+
810	peak_1729	1	DC	promoter	adult	liver	+
811	peak_1730	0.97	IC	promoter	adult	liver	-
812	peak_1731	0.9	IC	promoter	adult	liver	+
813	peak_1733	0.958	IC	promoter	adult	liver	+
814	peak_1733	0.958	IC	promoter	adult	liver	+
815	peak_1734	0.987	IC	promoter	adult	liver	+
816	peak_1739	0.994	DC	promoter	adult	liver	+
817	peak_1740	0.994	DC	promoter	adult	liver	+
818	peak_1753	0.991	DC	promoter	adult	liver	+
819	peak_1754	0.997	IC	promoter	adult	liver	+
820	peak_1755	1	DC	promoter	adult	liver	+
821	peak_1759	0.999	DC	promoter	adult	liver	+
822	peak_1761	0.996	DC	promoter	adult	liver	+
823	peak_1765	0.949	IC	promoter	adult	liver	-
824	peak_1769	0.999	DC	promoter	adult	liver	+
825	peak_1771	0.589	NC	promoter	adult	liver	-
826	peak_1772	0.972	IC	promoter	adult	liver	-
827	peak_1779	0.974	IC	promoter	adult	liver	+
828	peak_1779	0.974	IC	promoter	adult	liver	+
829	peak_1783	0.732	NC	promoter	adult	liver	-
830	peak_1786	0.998	DC	promoter	adult	liver	+
831	peak_1792	0.995	DC	promoter	adult	liver	+
832	peak_1799	1	DC	promoter	adult	liver	+
833	peak_1801	0.468	NC	promoter	adult	liver	-
834	peak_1806	0.969	IC	promoter	adult	liver	+
835	peak_1807	1	DC	promoter	adult	liver	+
836	peak_1808	1	DC	promoter	adult	liver	+
837	peak_1809	0.98	IC	promoter	adult	liver	-
838	peak_1812	0.356	NC	promoter	adult	liver	-
839	peak_1817	0.996	DC	promoter	adult	liver	+
840	peak_1817	0.996	DC	promoter	adult	liver	+
841	peak_1825	0.978	IC	promoter	adult	liver	+
842	peak_1825	0.978	IC	promoter	adult	liver	+
843	peak_1827	0.468	NC	promoter	adult	liver	-
844	peak_1829	0.989	DC	promoter	adult	liver	+
845	peak_1830	0.941	IC	promoter	adult	liver	+
846	peak_1831	0.983	DC	promoter	adult	liver	+
847	peak_1832	0.992	IC	promoter	adult	liver	+
848	peak_1835	0.665	NC	promoter	adult	liver	+
849	peak_1837	0.932	IC	promoter	adult	liver	-
850	peak_1845	0.988	DC	promoter	adult	liver	+
851	peak_1847	1	IC	promoter	adult	liver	+
852	peak_1848	0.955	IC	promoter	adult	liver	-
853	peak_1848	0.955	IC	promoter	adult	liver	-
854	peak_1851	0.985	IC	promoter	adult	liver	+
855	peak_1853	1	DC	promoter	adult	liver	+
856	peak_1854	0.9	IC	promoter	adult	liver	-
857	peak_1860	1	DC	promoter	adult	liver	+
858	peak_1862	0.174	NC	promoter	adult	liver	-
859	peak_1867	1	DC	promoter	adult	liver	+
860	peak_1873	0.995	DC	promoter	adult	liver	+
861	peak_1875	0.841	IC	promoter	adult	liver	-
862	peak_1875	0.841	IC	promoter	adult	liver	-
863	peak_1879	0.397	NC	promoter	adult	liver	+
864	peak_1882	0.776	NC	promoter	adult	liver	-
865	peak_1884	0.877	IC	promoter	adult	liver	+
866	peak_1885	1	DC	promoter	adult	liver	+
867	peak_1887	0.841	IC	promoter	adult	liver	-
868	peak_1890	0.632	NC	promoter	adult	liver	-
869	peak_1891	0.885	IC	promoter	adult	liver	-
870	peak_1894	0.732	NC	promoter	adult	liver	-
871	peak_1900	0.725	NC	promoter	adult	liver	-
872	peak_1900	0.725	NC	promoter	adult	liver	-
873	peak_1904	0.997	DC	promoter	adult	liver	+
874	peak_1905	0.829	NC	promoter	adult	liver	+
875	peak_1906	0.998	DC	promoter	adult	liver	+
876	peak_1907	0.604	NC	promoter	adult	liver	+
877	peak_1909	1	DC	promoter	adult	liver	+
878	peak_1913	0.466	NC	promoter	adult	liver	+
879	peak_1917	0.985	DC	promoter	adult	liver	+
880	peak_1917	0.985	DC	promoter	adult	liver	+
881	peak_1919	1	DC	promoter	adult	liver	+
882	peak_1920	0.683	NC	promoter	adult	liver	-
883	peak_1921	0.999	DC	promoter	adult	liver	+
884	peak_1922	1	DC	promoter	adult	liver	+
885	peak_1923	0.867	IC	promoter	adult	liver	-
886	peak_1924	0.784	NC	promoter	adult	liver	-
887	peak_1927	0.985	IC	promoter	adult	liver	+
888	peak_1930	1	DC	promoter	adult	liver	+
889	peak_1931	0.872	IC	promoter	adult	liver	-
890	peak_1933	0.871	IC	promoter	adult	liver	-
891	peak_1934	0.808	NC	promoter	adult	liver	-
892	peak_1935	0.988	DC	promoter	adult	liver	+
893	peak_1937	0.988	IC	promoter	adult	liver	-
894	peak_1940	0.902	IC	promoter	adult	liver	+
895	peak_1940	0.902	IC	promoter	adult	liver	+
896	peak_1942	1	IC	promoter	adult	liver	+
897	peak_1945	0.999	DC	promoter	adult	liver	+
898	peak_1950	0.969	IC	promoter	adult	liver	-
899	peak_1954	0.937	IC	promoter	adult	liver	-
900	peak_1959	0.788	NC	promoter	adult	liver	-
901	peak_1961	0.93	IC	promoter	adult	liver	-
902	peak_1962	0.994	DC	promoter	adult	liver	+
903	peak_1963	0.992	DC	promoter	adult	liver	+
904	peak_1966	0.703	NC	promoter	adult	liver	-
905	peak_1975	1	DC	promoter	adult	liver	+
906	peak_1982	0.413	NC	promoter	adult	liver	-
907	peak_1983	0.989	IC	promoter	adult	liver	+
908	peak_1985	0.993	IC	promoter	adult	liver	+
909	peak_1985	0.993	IC	promoter	adult	liver	+
910	peak_1988	0.984	IC	promoter	adult	liver	+
911	peak_1996	1	DC	promoter	adult	liver	+
912	peak_2001	0.551	NC	promoter	adult	liver	-
913	peak_2005	1	DC	promoter	adult	liver	+
914	peak_2008	0.956	IC	promoter	adult	liver	+
915	peak_2009	0.994	IC	promoter	adult	liver	+
916	peak_2014	0.793	NC	promoter	adult	liver	-
917	peak_2015	1	DC	promoter	adult	liver	+
918	peak_2017	0.706	NC	promoter	adult	liver	-
919	peak_2020	0.8	NC	promoter	adult	liver	-
920	peak_2021	0.368	NC	promoter	adult	liver	-
921	peak_2025	0.934	IC	promoter	adult	liver	-
922	peak_2026	0.609	NC	promoter	adult	liver	-
923	peak_2028	0.952	IC	promoter	adult	liver	+
924	peak_2033	0.858	IC	promoter	adult	liver	+
925	peak_2033	0.858	IC	promoter	adult	liver	+
926	peak_2035	0.794	NC	promoter	adult	liver	-
927	peak_2040	0.577	NC	promoter	adult	liver	-
928	peak_2041	0.995	DC	promoter	adult	liver	+
929	peak_2042	1	IC	promoter	adult	liver	+
930	peak_2045	0.982	IC	promoter	adult	liver	+
931	peak_2046	0.998	IC	promoter	adult	liver	-
932	peak_2048	0.997	IC	promoter	adult	liver	-
933	peak_2051	0.994	IC	promoter	adult	liver	-
934	peak_2052	1	DC	promoter	adult	liver	+
935	peak_2053	0.685	NC	promoter	adult	liver	-
936	peak_2054	0.954	IC	promoter	adult	liver	-
937	peak_2057	0.517	NC	promoter	adult	liver	-
938	peak_2058	0.635	NC	promoter	adult	liver	-
939	peak_2059	1	IC	promoter	adult	liver	+
940	peak_2062	1	IC	promoter	adult	liver	+
941	peak_2064	0.992	DC	promoter	adult	liver	+
942	peak_2068	0.746	NC	promoter	adult	liver	-
943	peak_2069	0.58	NC	promoter	adult	liver	-
944	peak_2081	0.948	IC	promoter	adult	liver	-
945	peak_2081	0.948	IC	promoter	adult	liver	-
946	peak_2082	0.546	NC	promoter	adult	liver	+
947	peak_2085	0.518	NC	promoter	adult	liver	-
948	peak_2086	0.356	NC	promoter	adult	liver	-
949	peak_2087	0.615	NC	promoter	adult	liver	+
950	peak_2089	0.843	IC	promoter	adult	liver	+
951	peak_2090	0.99	DC	promoter	adult	liver	+
952	peak_2091	0.846	IC	promoter	adult	liver	+
953	peak_2092	0.844	IC	promoter	adult	liver	-
954	peak_2093	0.903	IC	promoter	adult	liver	-
955	peak_2095	0.999	IC	promoter	adult	liver	+
956	peak_2096	0.622	NC	promoter	adult	liver	-
957	peak_2098	0.99	DC	promoter	adult	liver	+
958	peak_2099	0.957	IC	promoter	adult	liver	-
959	peak_2101	1	DC	promoter	adult	liver	+
960	peak_2103	0.484	NC	promoter	adult	liver	-
961	peak_2105	0.999	DC	promoter	adult	liver	+
962	peak_2106	0.93	IC	promoter	adult	liver	+
963	peak_2108	0.996	DC	promoter	adult	liver	+
964	peak_2110	0.922	IC	promoter	adult	liver	+
965	peak_2111	0.99	DC	promoter	adult	liver	+
966	peak_2115	0.304	NC	promoter	adult	liver	-
967	peak_2117	0.998	DC	promoter	adult	liver	+
968	peak_2118	0.976	IC	promoter	adult	liver	+
969	peak_2120	0.948	IC	promoter	adult	liver	-
970	peak_2121	0.998	DC	promoter	adult	liver	+
971	peak_2122	0.788	NC	promoter	adult	liver	-
972	peak_2125	0.727	NC	promoter	adult	liver	-
973	peak_2126	0.997	DC	promoter	adult	liver	+
974	peak_2129	0.649	NC	promoter	adult	liver	-
975	peak_2132	0.978	IC	promoter	adult	liver	+
976	peak_2132	0.978	IC	promoter	adult	liver	+
977	peak_2133	0.974	IC	promoter	adult	liver	-
978	peak_2138	0.944	IC	promoter	adult	liver	-
979	peak_2140	0.829	NC	promoter	adult	liver	-
980	peak_2140	0.829	NC	promoter	adult	liver	-
981	peak_2142	0.815	NC	promoter	adult	liver	+
982	peak_2143	1	DC	promoter	adult	liver	+
983	peak_2145	1	DC	promoter	adult	liver	+
984	peak_2146	0.998	DC	promoter	adult	liver	+
985	peak_2147	0.936	IC	promoter	adult	liver	-
986	peak_2149	1	DC	promoter	adult	liver	+
987	peak_2152	0.993	DC	promoter	adult	liver	+
988	peak_2154	0.982	DC	promoter	adult	liver	-
989	peak_2160	0.985	IC	promoter	adult	liver	+
990	peak_2161	0.99	DC	promoter	adult	liver	+
991	peak_2163	0.889	IC	promoter	adult	liver	-
992	peak_2164	1	DC	promoter	adult	liver	+
993	peak_2166	0.975	IC	promoter	adult	liver	+
994	peak_2169	0.93	IC	promoter	adult	liver	-
995	peak_2170	0.999	DC	promoter	adult	liver	+
996	peak_2172	0.904	IC	promoter	adult	liver	+
997	peak_2173	0.814	NC	promoter	adult	liver	+
998	peak_2174	1	DC	promoter	adult	liver	+
999	peak_2175	0.988	IC	promoter	adult	liver	+
1000	peak_2177	1	DC	promoter	adult	liver	+
1001	peak_2179	1	DC	promoter	adult	liver	-
1002	peak_2180	1	DC	promoter	adult	liver	-
1003	peak_2182	0.931	IC	promoter	adult	liver	+
1004	peak_2184	0.876	IC	promoter	adult	liver	-
1005	peak_2189	0.985	IC	promoter	adult	liver	+
1006	peak_2190	1	DC	promoter	adult	liver	+
1007	peak_2191	0.99	DC	promoter	adult	liver	+
1008	peak_2193	0.859	IC	promoter	adult	liver	+
1009	peak_2197	0.854	IC	promoter	adult	liver	-
1010	peak_2199	0.991	DC	promoter	adult	liver	+
1011	peak_2203	1	IC	promoter	adult	liver	+
1012	peak_2203	1	IC	promoter	adult	liver	+
1013	peak_2205	0.813	NC	promoter	adult	liver	+
1014	peak_2206	0.796	NC	promoter	adult	liver	-
1015	peak_2206	0.796	NC	promoter	adult	liver	-
1016	peak_2207	0.606	NC	promoter	adult	liver	-
1017	peak_2208	1	DC	promoter	adult	liver	+
1018	peak_2211	0.965	IC	promoter	adult	liver	-
1019	peak_2215	0.796	NC	promoter	adult	liver	-
1020	peak_2215	0.796	NC	promoter	adult	liver	-
1021	peak_2216	0.999	DC	promoter	adult	liver	+
1022	peak_2218	0.819	NC	promoter	adult	liver	-
1023	peak_2221	0.952	IC	promoter	adult	liver	-
1024	peak_2221	0.952	IC	promoter	adult	liver	-
1025	peak_2225	0.972	IC	promoter	adult	liver	+
1026	peak_2225	0.972	IC	promoter	adult	liver	+
1027	peak_2226	0.965	IC	promoter	adult	liver	+
1028	peak_2226	0.965	IC	promoter	adult	liver	+
1029	peak_2230	1	DC	promoter	adult	liver	+
1030	peak_2231	1	DC	promoter	adult	liver	+
1031	peak_2233	1	DC	promoter	adult	liver	+
1032	peak_2237	0.687	NC	promoter	adult	liver	-
1033	peak_2238	0.899	IC	promoter	adult	liver	-
1034	peak_2239	0.675	NC	promoter	adult	liver	-
1035	peak_2240	0.83	NC	promoter	adult	liver	-
1036	peak_2241	0.969	IC	promoter	adult	liver	+
1037	peak_2243	0.998	DC	promoter	adult	liver	+
1038	peak_2245	0.873	IC	promoter	adult	liver	-
1039	peak_2246	0.99	DC	promoter	adult	liver	+
1040	peak_2248	0.981	DC	promoter	adult	liver	+
1041	peak_2249	0.949	IC	promoter	adult	liver	+
1042	peak_2251	0.985	IC	promoter	adult	liver	+
1043	peak_2253	0.948	IC	promoter	adult	liver	+
1044	peak_2254	0.955	IC	promoter	adult	liver	+
1045	peak_2256	0.395	NC	promoter	adult	liver	-
1046	peak_2257	0.377	NC	promoter	adult	liver	-
1047	peak_2261	0.939	IC	promoter	adult	liver	-
1048	peak_2262	0.832	NC	promoter	adult	liver	-
1049	peak_2265	0.936	IC	promoter	adult	liver	+
1050	peak_2266	1	DC	promoter	adult	liver	+
1051	peak_2269	0.921	IC	promoter	adult	liver	+
1052	peak_2271	0.924	IC	promoter	adult	liver	-
1053	peak_2282	0.993	IC	promoter	adult	liver	+
1054	peak_2287	1	DC	promoter	adult	liver	+
1055	peak_2288	1	DC	promoter	adult	liver	+
1056	peak_2290	0.992	DC	promoter	adult	liver	+
1057	peak_2291	0.992	DC	promoter	adult	liver	+
1058	peak_2293	0.993	IC	promoter	adult	liver	+
1059	peak_2297	0.977	IC	promoter	adult	liver	+
1060	peak_2299	0.329	NC	promoter	adult	liver	-
1061	peak_2300	1	DC	promoter	adult	liver	+
1062	peak_2303	0.455	NC	promoter	adult	liver	-
1063	peak_2305	0.005	NC	promoter	adult	liver	-
1064	peak_2307	0.156	NC	promoter	adult	liver	-
1065	peak_2309	0.915	IC	promoter	adult	liver	-
1066	peak_2311	0.988	DC	promoter	adult	liver	+
1067	peak_2312	0.627	NC	promoter	adult	liver	+
1068	peak_2316	0.959	IC	promoter	adult	liver	+
1069	peak_2321	0.177	NC	promoter	adult	liver	-
1070	peak_2322	0.611	NC	promoter	adult	liver	-
1071	peak_2331	0.25	NC	promoter	adult	liver	-
1072	peak_2333	0.807	NC	promoter	adult	liver	-
1073	peak_2336	0.996	DC	promoter	adult	liver	+
1074	peak_2338	0.997	DC	promoter	adult	liver	+
1075	peak_2341	0.941	IC	promoter	adult	liver	-
1076	peak_2342	1	DC	promoter	adult	liver	+
1077	peak_2343	0.988	DC	promoter	adult	liver	+
1078	peak_2344	0.998	DC	promoter	adult	liver	+
1079	peak_2347	1	DC	promoter	adult	liver	+
1080	peak_2349	0.95	IC	promoter	adult	liver	-
1081	peak_2349	0.95	IC	promoter	adult	liver	-
1082	peak_2350	0.759	NC	promoter	adult	liver	-
1083	peak_2351	0.985	DC	promoter	adult	liver	+
1084	peak_2354	0.993	DC	promoter	adult	liver	+
1085	peak_2355	0.792	NC	promoter	adult	liver	-
1086	peak_2357	0.996	DC	promoter	adult	liver	+
1087	peak_2358	1	DC	promoter	adult	liver	+
1088	peak_2360	1	DC	promoter	adult	liver	+
1089	peak_2362	0.923	IC	promoter	adult	liver	-
1090	peak_2364	0.986	IC	promoter	adult	liver	+
1091	peak_2365	0.996	DC	promoter	adult	liver	+
1092	peak_2365	0.996	DC	promoter	adult	liver	+
1093	peak_2368	1	DC	promoter	adult	liver	+
1094	peak_2372	0.807	NC	promoter	adult	liver	-
1095	peak_2373	0.78	NC	promoter	adult	liver	+
1096	peak_2375	0.999	IC	promoter	adult	liver	+
1097	peak_2377	0.996	DC	promoter	adult	liver	+
1098	peak_2378	0.973	IC	promoter	adult	liver	+
1099	peak_2379	1	DC	promoter	adult	liver	+
1100	peak_2380	1	DC	promoter	adult	liver	+
1101	peak_2382	0.942	IC	promoter	adult	liver	-
1102	peak_2383	0.999	DC	promoter	adult	liver	+
1103	peak_2387	0.587	NC	promoter	adult	liver	-
1104	peak_2388	0.999	DC	promoter	adult	liver	+
1105	peak_2390	0.979	IC	promoter	adult	liver	+
1106	peak_2390	0.979	IC	promoter	adult	liver	+
1107	peak_2391	0.997	DC	promoter	adult	liver	+
1108	peak_2392	1	DC	promoter	adult	liver	+
1109	peak_2397	0.951	IC	promoter	adult	liver	+
1110	peak_2397	0.951	IC	promoter	adult	liver	+
1111	peak_2398	0.996	DC	promoter	adult	liver	+
1112	peak_2399	0.999	DC	promoter	adult	liver	+
1113	peak_2403	0.913	IC	promoter	adult	liver	-
1114	peak_2406	0.999	IC	promoter	adult	liver	+
1115	peak_2409	0.96	IC	promoter	adult	liver	+
1116	peak_2412	0.981	IC	promoter	adult	liver	+
1117	peak_2415	0.933	IC	promoter	adult	liver	-
1118	peak_2416	0.99	DC	promoter	adult	liver	-
1119	peak_2418	0.996	DC	promoter	adult	liver	+
1120	peak_2418	0.996	DC	promoter	adult	liver	+
1121	peak_2419	0.912	IC	promoter	adult	liver	-
1122	peak_2419	0.912	IC	promoter	adult	liver	-
1123	peak_2421	0.996	DC	promoter	adult	liver	+
1124	peak_2427	0.993	DC	promoter	adult	liver	-
1125	peak_2429	0.963	IC	promoter	adult	liver	+
1126	peak_2429	0.963	IC	promoter	adult	liver	+
1127	peak_2434	0.917	IC	promoter	adult	liver	+
1128	peak_2437	0.962	IC	promoter	adult	liver	-
1129	peak_2441	0.995	DC	promoter	adult	liver	+
1130	peak_2443	0.308	NC	promoter	adult	liver	-
1131	peak_2443	0.308	NC	promoter	adult	liver	-
1132	peak_2447	1	DC	promoter	adult	liver	+
1133	peak_2452	0.976	IC	promoter	adult	liver	-
1134	peak_2454	0.97	IC	promoter	adult	liver	+
1135	peak_2454	0.97	IC	promoter	adult	liver	+
1136	peak_2455	0.73	NC	promoter	adult	liver	-
1137	peak_2456	0.992	IC	promoter	adult	liver	+
1138	peak_2459	1	DC	promoter	adult	liver	+
1139	peak_2464	0.799	NC	promoter	adult	liver	-
1140	peak_2468	0.942	IC	promoter	adult	liver	+
1141	peak_2473	0.999	DC	promoter	adult	liver	+
1142	peak_2482	0.975	IC	promoter	adult	liver	+
1143	peak_2483	0.988	DC	promoter	adult	liver	-
1144	peak_2483	0.988	DC	promoter	adult	liver	-
1145	peak_2487	1	DC	promoter	adult	liver	+
1146	peak_2494	0.996	DC	promoter	adult	liver	+
1147	peak_2498	0.935	IC	promoter	adult	liver	+
1148	peak_2502	1	DC	promoter	adult	liver	+
1149	peak_2509	0.991	DC	promoter	adult	liver	+
1150	peak_2509	0.991	DC	promoter	adult	liver	+
1151	peak_2510	0.985	IC	promoter	adult	liver	+
1152	peak_2510	0.985	IC	promoter	adult	liver	+
1153	peak_2512	1	DC	promoter	adult	liver	+
1154	peak_2513	0.961	IC	promoter	adult	liver	-
1155	peak_2514	0.991	DC	promoter	adult	liver	+
1156	peak_2515	1	DC	promoter	adult	liver	-
1157	peak_2523	0.989	IC	promoter	adult	liver	+
1158	peak_2525	0.985	IC	promoter	adult	liver	+
1159	peak_2527	0.997	DC	promoter	adult	liver	+
1160	peak_2530	0.987	IC	promoter	adult	liver	+
1161	peak_2532	1	DC	promoter	adult	liver	+
1162	peak_2536	0.975	IC	promoter	adult	liver	-
1163	peak_2537	1	DC	promoter	adult	liver	+
1164	peak_2546	0.868	IC	promoter	adult	liver	-
1165	peak_2549	0.967	IC	promoter	adult	liver	-
1166	peak_2552	0.994	IC	promoter	adult	liver	+
1167	peak_2555	0.997	DC	promoter	adult	liver	+
1168	peak_2557	0.999	DC	promoter	adult	liver	+
1169	peak_2558	1	DC	promoter	adult	liver	+
1170	peak_2558	1	DC	promoter	adult	liver	+
1171	peak_2559	0.99	DC	promoter	adult	liver	+
1172	peak_2567	0.979	IC	promoter	adult	liver	-
1173	peak_2569	0.964	IC	promoter	adult	liver	-
1174	peak_2570	0.966	IC	promoter	adult	liver	+
1175	peak_2575	0.625	NC	promoter	adult	liver	+
1176	peak_2577	0.997	IC	promoter	adult	liver	+
1177	peak_2579	0.993	IC	promoter	adult	liver	+
1178	peak_2587	0.989	IC	promoter	adult	liver	+
1179	peak_2589	0.955	IC	promoter	adult	liver	+
1180	peak_2593	0.993	DC	promoter	adult	liver	+
1181	peak_2594	0.887	IC	promoter	adult	liver	+
1182	peak_2595	0.992	DC	promoter	adult	liver	+
1183	peak_2601	0.902	IC	promoter	adult	liver	-
1184	peak_2609	1	DC	promoter	adult	liver	+
1185	peak_2612	0.843	IC	promoter	adult	liver	-
1186	peak_2613	0.948	IC	promoter	adult	liver	+
1187	peak_2613	0.948	IC	promoter	adult	liver	+
1188	peak_2614	0.767	NC	promoter	adult	liver	-
1189	peak_2615	0.951	IC	promoter	adult	liver	-
1190	peak_2624	0.988	DC	promoter	adult	liver	+
1191	peak_2626	0.749	NC	promoter	adult	liver	-
1192	peak_2627	0.829	NC	promoter	adult	liver	-
1193	peak_2630	1	DC	promoter	adult	liver	-
1194	peak_2632	0.97	IC	promoter	adult	liver	-
1195	peak_2636	0.743	NC	promoter	adult	liver	-
1196	peak_2645	0.738	NC	promoter	adult	liver	-
1197	peak_2646	0.769	NC	promoter	adult	liver	-
1198	peak_2649	1	DC	promoter	adult	liver	+
1199	peak_2651	0.955	IC	promoter	adult	liver	+
1200	peak_2652	0.624	NC	promoter	adult	liver	-
1201	peak_2654	0.991	IC	promoter	adult	liver	+
1202	peak_2655	1	DC	promoter	adult	liver	+
1203	peak_2655	1	DC	promoter	adult	liver	+
1204	peak_2658	0.999	DC	promoter	adult	liver	+
1205	peak_2660	0.992	DC	promoter	adult	liver	+
1206	peak_2661	0.996	DC	promoter	adult	liver	+
1207	peak_2664	0.792	NC	promoter	adult	liver	-
1208	peak_2667	0.994	IC	promoter	adult	liver	+
1209	peak_2669	1	IC	promoter	adult	liver	+
1210	peak_2672	0.47	NC	promoter	adult	liver	-
1211	peak_2675	0.996	DC	promoter	adult	liver	+
1212	peak_2676	1	DC	promoter	adult	liver	+
1213	peak_2676	1	DC	promoter	adult	liver	+
1214	peak_2678	0.962	IC	promoter	adult	liver	-
1215	peak_2679	0.862	IC	promoter	adult	liver	-
1216	peak_2681	0.945	IC	promoter	adult	liver	-
1217	peak_2685	0.997	DC	promoter	adult	liver	+
1218	peak_2690	0.943	IC	promoter	adult	liver	-
1219	peak_2695	0.834	NC	promoter	adult	liver	-
1220	peak_2696	0.782	NC	promoter	adult	liver	-
1221	peak_2696	0.782	NC	promoter	adult	liver	-
1222	peak_2699	1	DC	promoter	adult	liver	+
1223	peak_2701	0.998	IC	promoter	adult	liver	-
1224	peak_2702	0.778	NC	promoter	adult	liver	-
1225	peak_2702	0.778	NC	promoter	adult	liver	-
1226	peak_2703	0.87	IC	promoter	adult	liver	-
1227	peak_2704	0.719	NC	promoter	adult	liver	-
1228	peak_2708	0.945	IC	promoter	adult	liver	-
1229	peak_2711	1	DC	promoter	adult	liver	+
1230	peak_2712	0.805	NC	promoter	adult	liver	-
1231	peak_2717	0.71	NC	promoter	adult	liver	-
1232	peak_2722	0.478	NC	promoter	adult	liver	+
1233	peak_2723	0.98	IC	promoter	adult	liver	+
1234	peak_2725	1	DC	promoter	adult	liver	+
1235	peak_2726	0.679	NC	promoter	adult	liver	-
1236	peak_2728	0.992	DC	promoter	adult	liver	+
1237	peak_2732	0.996	DC	promoter	adult	liver	-
1238	peak_2734	1	DC	promoter	adult	liver	+
1239	peak_2735	0.998	IC	promoter	adult	liver	+
1240	peak_2736	1	IC	promoter	adult	liver	+
1241	peak_2738	0.981	DC	promoter	adult	liver	-
1242	peak_2741	0.666	NC	promoter	adult	liver	-
1243	peak_2742	0.998	IC	promoter	adult	liver	-
1244	peak_2743	0.984	IC	promoter	adult	liver	+
1245	peak_2744	0.982	IC	promoter	adult	liver	+
1246	peak_2745	0.997	DC	promoter	adult	liver	+
1247	peak_2746	0.928	IC	promoter	adult	liver	-
1248	peak_2749	0.59	NC	promoter	adult	liver	-
1249	peak_2751	0.74	NC	promoter	adult	liver	-
1250	peak_2754	0.986	DC	promoter	adult	liver	+
1251	peak_2757	0.877	IC	promoter	adult	liver	+
1252	peak_2757	0.877	IC	promoter	adult	liver	+
1253	peak_2759	0.51	NC	promoter	adult	liver	-
1254	peak_2760	0.705	NC	promoter	adult	liver	-
1255	peak_2760	0.705	NC	promoter	adult	liver	-
1256	peak_2761	0.837	NC	promoter	adult	liver	-
1257	peak_2762	0.825	NC	promoter	adult	liver	-
1258	peak_2763	0.474	NC	promoter	adult	liver	-
1259	peak_2765	0.918	IC	promoter	adult	liver	+
1260	peak_2766	0.977	IC	promoter	adult	liver	-
1261	peak_2767	0.701	NC	promoter	adult	liver	-
1262	peak_2767	0.701	NC	promoter	adult	liver	-
1263	peak_2768	0.979	IC	promoter	adult	liver	+
1264	peak_2769	0.923	IC	promoter	adult	liver	-
1265	peak_2770	0.82	NC	promoter	adult	liver	-
1266	peak_2770	0.82	NC	promoter	adult	liver	-
1267	peak_2772	0.792	NC	promoter	adult	liver	+
1268	peak_2774	0.796	NC	promoter	adult	liver	-
1269	peak_2774	0.796	NC	promoter	adult	liver	-
1270	peak_2775	0.996	DC	promoter	adult	liver	+
1271	peak_2777	0.992	DC	promoter	adult	liver	+
1272	peak_2779	1	DC	promoter	adult	liver	-
1273	peak_2781	0.7	NC	promoter	adult	liver	-
1274	peak_2782	0.727	NC	promoter	adult	liver	-
1275	peak_2783	0.999	IC	promoter	adult	liver	-
1276	peak_2784	0.517	NC	promoter	adult	liver	-
1277	peak_2785	0.71	NC	promoter	adult	liver	-
1278	peak_2787	0.926	IC	promoter	adult	liver	-
1279	peak_2788	0.684	NC	promoter	adult	liver	-
1280	peak_2788	0.684	NC	promoter	adult	liver	-
1281	peak_2789	0.913	IC	promoter	adult	liver	-
1282	peak_2789	0.913	IC	promoter	adult	liver	-
1283	peak_2791	0.992	IC	promoter	adult	liver	-
1284	peak_2792	0.873	IC	promoter	adult	liver	+
1285	peak_2793	0.874	IC	promoter	adult	liver	-
1286	peak_2794	0.652	NC	promoter	adult	liver	+
1287	peak_2795	0.988	IC	promoter	adult	liver	-
1288	peak_2797	0.994	DC	promoter	adult	liver	+
1289	peak_2799	0.852	IC	promoter	adult	liver	-
1290	peak_2809	0.553	NC	promoter	adult	liver	-
1291	peak_2811	0.987	IC	promoter	adult	liver	+
1292	peak_2813	0.994	DC	promoter	adult	liver	+
1293	peak_2814	0.985	IC	promoter	adult	liver	-
1294	peak_2819	0.978	IC	promoter	adult	liver	+
1295	peak_2823	0.301	NC	promoter	adult	liver	-
1296	peak_2823	0.301	NC	promoter	adult	liver	-
1297	peak_2827	0.453	NC	promoter	adult	liver	-
1298	peak_2828	0.879	IC	promoter	adult	liver	+
1299	peak_2828	0.879	IC	promoter	adult	liver	+
1300	peak_2829	1	IC	promoter	adult	liver	-
1301	peak_2830	0.896	IC	promoter	adult	liver	+
1302	peak_2830	0.896	IC	promoter	adult	liver	+
1303	peak_2831	0.958	IC	promoter	adult	liver	+
1304	peak_2832	0.806	NC	promoter	adult	liver	-
1305	peak_2833	0.952	IC	promoter	adult	liver	-
1306	peak_2834	0.858	IC	promoter	adult	liver	-
1307	peak_2835	0.993	IC	promoter	adult	liver	+
1308	peak_2837	1	DC	promoter	adult	liver	+
1309	peak_2840	0.969	IC	promoter	adult	liver	-
1310	peak_2842	0.925	IC	promoter	adult	liver	-
1311	peak_2843	1	DC	promoter	adult	liver	+
1312	peak_2843	1	DC	promoter	adult	liver	+
1313	peak_2844	1	DC	promoter	adult	liver	+
1314	peak_2845	1	DC	promoter	adult	liver	+
1315	peak_2851	0.981	DC	promoter	adult	liver	+
1316	peak_2852	0.842	IC	promoter	adult	liver	+
1317	peak_2855	1	DC	promoter	adult	liver	+
1318	peak_2855	1	DC	promoter	adult	liver	+
1319	peak_2856	0.988	DC	promoter	adult	liver	+
1320	peak_2857	0.724	NC	promoter	adult	liver	-
1321	peak_2859	0.876	IC	promoter	adult	liver	-
1322	peak_2861	0.983	IC	promoter	adult	liver	+
1323	peak_2865	0.956	IC	promoter	adult	liver	+
1324	peak_2866	0.981	IC	promoter	adult	liver	+
1325	peak_2866	0.981	IC	promoter	adult	liver	+
1326	peak_2867	0.625	NC	promoter	adult	liver	-
1327	peak_2868	0.79	NC	promoter	adult	liver	-
1328	peak_2869	0.992	DC	promoter	adult	liver	+
1329	peak_2874	0.992	IC	promoter	adult	liver	+
1330	peak_2875	1	IC	promoter	adult	liver	+
1331	peak_2878	0.997	DC	promoter	adult	liver	+
1332	peak_2879	0.991	IC	promoter	adult	liver	+
1333	peak_2880	0.968	IC	promoter	adult	liver	+
1334	peak_2881	0.995	DC	promoter	adult	liver	+
1335	peak_2882	0.868	IC	promoter	adult	liver	-
1336	peak_2884	0.928	IC	promoter	adult	liver	+
1337	peak_2885	0.768	NC	promoter	adult	liver	-
1338	peak_2887	1	DC	promoter	adult	liver	+
1339	peak_2890	1	DC	promoter	adult	liver	+
1340	peak_2891	1	DC	promoter	adult	liver	+
1341	peak_2892	0.999	DC	promoter	adult	liver	+
1342	peak_2893	0.699	NC	promoter	adult	liver	+
1343	peak_2897	0.972	IC	promoter	adult	liver	+
1344	peak_2898	0.978	IC	promoter	adult	liver	+
1345	peak_2899	1	DC	promoter	adult	liver	+
1346	peak_2901	0.918	IC	promoter	adult	liver	-
1347	peak_2902	0.452	NC	promoter	adult	liver	-
1348	peak_2906	0.807	NC	promoter	adult	liver	-
1349	peak_2909	1	DC	promoter	adult	liver	+
1350	peak_2916	0.637	NC	promoter	adult	liver	-
1351	peak_2917	0.991	DC	promoter	adult	liver	+
1352	peak_2918	0.775	NC	promoter	adult	liver	-
1353	peak_2918	0.775	NC	promoter	adult	liver	-
1354	peak_2919	0.482	NC	promoter	adult	liver	-
1355	peak_2924	0.982	DC	promoter	adult	liver	+
1356	peak_2931	0.854	IC	promoter	adult	liver	-
1357	peak_2940	0.972	IC	promoter	adult	liver	+
1358	peak_2941	0.974	IC	promoter	adult	liver	+
1359	peak_2944	0.91	IC	promoter	adult	liver	+
1360	peak_2946	0.288	NC	promoter	adult	liver	-
1361	peak_2954	1	DC	promoter	adult	liver	-
1362	peak_2955	0.96	IC	promoter	adult	liver	+
1363	peak_2956	1	DC	promoter	adult	liver	+
1364	peak_2956	1	DC	promoter	adult	liver	+
1365	peak_2957	0.713	NC	promoter	adult	liver	+
1366	peak_2958	0.916	IC	promoter	adult	liver	+
1367	peak_2958	0.916	IC	promoter	adult	liver	+
1368	peak_2968	0.996	DC	promoter	adult	liver	+
1369	peak_2973	0.989	DC	promoter	adult	liver	+
1370	peak_2975	0.998	DC	promoter	adult	liver	+
1371	peak_2978	0.565	NC	promoter	adult	liver	-
1372	peak_2979	0.958	IC	promoter	adult	liver	+
1373	peak_2989	1	IC	promoter	adult	liver	+
1374	peak_2991	0.996	DC	promoter	adult	liver	+
1375	peak_2992	0.987	IC	promoter	adult	liver	+
1376	peak_2995	0.99	IC	promoter	adult	liver	+
1377	peak_2996	0.998	IC	promoter	adult	liver	+
1378	peak_2998	0.955	IC	promoter	adult	liver	-
1379	peak_3000	0.73	NC	promoter	adult	liver	-
1380	peak_3000	0.73	NC	promoter	adult	liver	-
1381	peak_3007	0.994	IC	promoter	adult	liver	+
1382	peak_3008	0.742	NC	promoter	adult	liver	+
1383	peak_3011	0.953	IC	promoter	adult	liver	+
1384	peak_3013	0.508	NC	promoter	adult	liver	-
1385	peak_3014	1	DC	promoter	adult	liver	+
1386	peak_3015	0.993	DC	promoter	adult	liver	+
1387	peak_3016	0.697	NC	promoter	adult	liver	+
1388	peak_3018	0.085	NC	promoter	adult	liver	-
1389	peak_3020	1	DC	promoter	adult	liver	+
1390	peak_3021	0.996	DC	promoter	adult	liver	-
1391	peak_3022	0.997	DC	promoter	adult	liver	+
1392	peak_3022	0.997	DC	promoter	adult	liver	+
1393	peak_3023	0.975	IC	promoter	adult	liver	+
1394	peak_3024	0.998	IC	promoter	adult	liver	+
1395	peak_3024	0.998	IC	promoter	adult	liver	+
1396	peak_3025	0.989	DC	promoter	adult	liver	+
1397	peak_3026	0.99	DC	promoter	adult	liver	+
1398	peak_3033	1	IC	promoter	adult	liver	-
1399	peak_3034	0.997	DC	promoter	adult	liver	+
1400	peak_3035	0.887	IC	promoter	adult	liver	-
1401	peak_3038	0.998	IC	promoter	adult	liver	+
1402	peak_3039	1	DC	promoter	adult	liver	+
1403	peak_3040	0.997	DC	promoter	adult	liver	+
1404	peak_3042	1	DC	promoter	adult	liver	+
1405	peak_3042	1	DC	promoter	adult	liver	+
1406	peak_3043	0.817	NC	promoter	adult	liver	-
1407	peak_3044	1	DC	promoter	adult	liver	+
1408	peak_3044	1	DC	promoter	adult	liver	+
1409	peak_3045	1	DC	promoter	adult	liver	+
1410	peak_3049	0.93	IC	promoter	adult	liver	-
1411	peak_3052	1	DC	promoter	adult	liver	+
1412	peak_3053	0.998	DC	promoter	adult	liver	+
1413	peak_3054	0.683	NC	promoter	adult	liver	+
1414	peak_3055	0.998	IC	promoter	adult	liver	+
1415	peak_3057	1	DC	promoter	adult	liver	+
1416	peak_3059	0.987	IC	promoter	adult	liver	+
1417	peak_3059	0.987	IC	promoter	adult	liver	+
1418	peak_3060	0.997	DC	promoter	adult	liver	+
1419	peak_3068	0.959	IC	promoter	adult	liver	+
1420	peak_3073	1	DC	promoter	adult	liver	+
1421	peak_3076	1	DC	promoter	adult	liver	+
1422	peak_3077	0.966	IC	promoter	adult	liver	-
1423	peak_3078	0.938	IC	promoter	adult	liver	-
1424	peak_3082	1	DC	promoter	adult	liver	+
1425	peak_3085	0.996	DC	promoter	adult	liver	+
1426	peak_3086	0.998	DC	promoter	adult	liver	+
1427	peak_3087	1	DC	promoter	adult	liver	+
1428	peak_3090	0.989	DC	promoter	adult	liver	-
1429	peak_3092	0.994	DC	promoter	adult	liver	+
1430	peak_3094	0.996	DC	promoter	adult	liver	+
1431	peak_3096	1	DC	promoter	adult	liver	+
1432	peak_3099	0.999	DC	promoter	adult	liver	+
1433	peak_3100	0.841	IC	promoter	adult	liver	-
1434	peak_3103	0.994	DC	promoter	adult	liver	+
1435	peak_3104	0.993	IC	promoter	adult	liver	+
1436	peak_3107	0.996	DC	promoter	adult	liver	+
1437	peak_3112	1	DC	promoter	adult	liver	+
1438	peak_3113	1	DC	promoter	adult	liver	+
1439	peak_3113	1	DC	promoter	adult	liver	+
1440	peak_3114	0.942	IC	promoter	adult	liver	-
1441	peak_3117	0.975	IC	promoter	adult	liver	-
1442	peak_3118	0.785	NC	promoter	adult	liver	-
1443	peak_3120	0.997	IC	promoter	adult	liver	+
1444	peak_3122	1	DC	promoter	adult	liver	+
1445	peak_3123	0.931	IC	promoter	adult	liver	+
1446	peak_3124	0.996	DC	promoter	adult	liver	-
1447	peak_3127	0.842	IC	promoter	adult	liver	-
1448	peak_3130	0.934	IC	promoter	adult	liver	+
1449	peak_3134	1	DC	promoter	adult	liver	+
1450	peak_3139	1	DC	promoter	adult	liver	+
1451	peak_3140	1	DC	promoter	adult	liver	+
1452	peak_3141	0.995	DC	promoter	adult	liver	+
1453	peak_3142	0.82	NC	promoter	adult	liver	+
1454	peak_3147	0.896	IC	promoter	adult	liver	+
1455	peak_3148	0.821	NC	promoter	adult	liver	+
1456	peak_3151	0.829	NC	promoter	adult	liver	-
1457	peak_3156	0.99	IC	promoter	adult	liver	-
1458	peak_3156	0.99	IC	promoter	adult	liver	-
1459	peak_3159	0.995	DC	promoter	adult	liver	+
1460	peak_3163	1	DC	promoter	adult	liver	+
1461	peak_3167	0.779	NC	promoter	adult	liver	-
1462	peak_3169	0.639	NC	promoter	adult	liver	-
1463	peak_3172	0.661	NC	promoter	adult	liver	-
1464	peak_3174	0.998	IC	promoter	adult	liver	-
1465	peak_3177	0.644	NC	promoter	adult	liver	-
1466	peak_3178	0.54	NC	promoter	adult	liver	-
1467	peak_3180	0.646	NC	promoter	adult	liver	-
1468	peak_3187	1	DC	promoter	adult	liver	+
1469	peak_3189	0.483	NC	promoter	adult	liver	-
1470	peak_3190	0.608	NC	promoter	adult	liver	-
1471	peak_3194	1	DC	promoter	adult	liver	+
1472	peak_3195	0.999	DC	promoter	adult	liver	+
1473	peak_3197	0.87	IC	promoter	adult	liver	-
1474	peak_3200	1	DC	promoter	adult	liver	+
1475	peak_3203	0.996	DC	promoter	adult	liver	+
1476	peak_3204	1	DC	promoter	adult	liver	-
1477	peak_3204	1	DC	promoter	adult	liver	-
1478	peak_3205	0.997	DC	promoter	adult	liver	+
1479	peak_3206	0.986	IC	promoter	adult	liver	+
1480	peak_3208	0.996	DC	promoter	adult	liver	+
1481	peak_3210	0.985	IC	promoter	adult	liver	+
1482	peak_3212	0.71	NC	promoter	adult	liver	-
1483	peak_3213	0.771	NC	promoter	adult	liver	-
1484	peak_3214	0.772	NC	promoter	adult	liver	+
1485	peak_3215	0.482	NC	promoter	adult	liver	-
1486	peak_3216	0.689	NC	promoter	adult	liver	-
1487	peak_3217	0.854	IC	promoter	adult	liver	-
1488	peak_3218	0.986	IC	promoter	adult	liver	+
1489	peak_3218	0.986	IC	promoter	adult	liver	+
1490	peak_3219	0.997	IC	promoter	adult	liver	+
1491	peak_3224	0.772	NC	promoter	adult	liver	-
1492	peak_3225	1	DC	promoter	adult	liver	+
1493	peak_3228	1	DC	promoter	adult	liver	+
1494	peak_3229	0.727	NC	promoter	adult	liver	-
1495	peak_3231	0.782	NC	promoter	adult	liver	-
1496	peak_3231	0.782	NC	promoter	adult	liver	-
1497	peak_3234	0.754	NC	promoter	adult	liver	-
1498	peak_3237	0.732	NC	promoter	adult	liver	-
1499	peak_3237	0.732	NC	promoter	adult	liver	-
1500	peak_3240	0.987	IC	promoter	adult	liver	+
1501	peak_3243	1	DC	promoter	adult	liver	+
1502	peak_3244	0.984	DC	promoter	adult	liver	+
1503	peak_3245	1	IC	promoter	adult	liver	+
1504	peak_3246	0.998	DC	promoter	adult	liver	+
1505	peak_3249	0.855	IC	promoter	adult	liver	+
1506	peak_3250	1	DC	promoter	adult	liver	+
1507	peak_3252	0.507	NC	promoter	adult	liver	-
1508	peak_3253	0.807	NC	promoter	adult	liver	-
1509	peak_3254	0.996	DC	promoter	adult	liver	+
1510	peak_3255	0.993	DC	promoter	adult	liver	+
1511	peak_3256	0.997	IC	promoter	adult	liver	+
1512	peak_3257	1	DC	promoter	adult	liver	+
1513	peak_3258	1	DC	promoter	adult	liver	+
1514	peak_3260	0.428	NC	promoter	adult	liver	-
1515	peak_3263	1	DC	promoter	adult	liver	+
1516	peak_3266	0.842	IC	promoter	adult	liver	-
1517	peak_3266	0.842	IC	promoter	adult	liver	-
1518	peak_3267	0.993	DC	promoter	adult	liver	+
1519	peak_3268	0.658	NC	promoter	adult	liver	-
1520	peak_3269	0.978	IC	promoter	adult	liver	+
1521	peak_3272	0.574	NC	promoter	adult	liver	+
1522	peak_3273	1	DC	promoter	adult	liver	+
1523	peak_3278	0.967	IC	promoter	adult	liver	-
1524	peak_3279	0.999	DC	promoter	adult	liver	+
1525	peak_3280	0.59	NC	promoter	adult	liver	-
1526	peak_3283	1	DC	promoter	adult	liver	+
1527	peak_3284	1	DC	promoter	adult	liver	+
1528	peak_3285	0.114	NC	promoter	adult	liver	-
1529	peak_3286	0.695	NC	promoter	adult	liver	-
1530	peak_3287	0.973	IC	promoter	adult	liver	+
1531	peak_3289	0.687	NC	promoter	adult	liver	-
1532	peak_3292	0.933	IC	promoter	adult	liver	+
1533	peak_3293	0.977	IC	promoter	adult	liver	+
1534	peak_3294	0.709	NC	promoter	adult	liver	-
1535	peak_3295	0.53	NC	promoter	adult	liver	-
1536	peak_3299	0.985	IC	promoter	adult	liver	+
1537	peak_3301	0.66	NC	promoter	adult	liver	-
1538	peak_3303	0.972	IC	promoter	adult	liver	+
1539	peak_3304	0.771	NC	promoter	adult	liver	+
1540	peak_3304	0.771	NC	promoter	adult	liver	+
1541	peak_3305	1	DC	promoter	adult	liver	+
1542	peak_3310	0.983	IC	promoter	adult	liver	+
1543	peak_3310	0.983	IC	promoter	adult	liver	+
1544	peak_3315	1	DC	promoter	adult	liver	+
1545	peak_3319	0.755	NC	promoter	adult	liver	+
1546	peak_3321	1	DC	promoter	adult	liver	+
1547	peak_3322	0.92	IC	promoter	adult	liver	-
1548	peak_3325	0.404	NC	promoter	adult	liver	-
1549	peak_3328	0.979	DC	promoter	adult	liver	+
1550	peak_3329	0.687	NC	promoter	adult	liver	-
1551	peak_3330	0.905	IC	promoter	adult	liver	-
1552	peak_3334	0.488	NC	promoter	adult	liver	+
1553	peak_3335	0.761	NC	promoter	adult	liver	-
1554	peak_3338	0.479	NC	promoter	adult	liver	-
1555	peak_3340	1	DC	promoter	adult	liver	-
1556	peak_3340	1	DC	promoter	adult	liver	-
1557	peak_3342	1	DC	promoter	adult	liver	-
1558	peak_3342	1	DC	promoter	adult	liver	-
1559	peak_3343	1	DC	promoter	adult	liver	+
1560	peak_3344	0.882	IC	promoter	adult	liver	+
1561	peak_3345	0.819	NC	promoter	adult	liver	-
1562	peak_3346	0.9	IC	promoter	adult	liver	-
1563	peak_3346	0.9	IC	promoter	adult	liver	-
1564	peak_3347	1	DC	promoter	adult	liver	-
1565	peak_3348	0.967	IC	promoter	adult	liver	+
1566	peak_3352	0.994	IC	promoter	adult	liver	-
1567	peak_3352	0.994	IC	promoter	adult	liver	-
1568	peak_3353	0.364	NC	promoter	adult	liver	-
1569	peak_3354	0.983	IC	promoter	adult	liver	+
1570	peak_3354	0.983	IC	promoter	adult	liver	+
1571	peak_3356	1	IC	promoter	adult	liver	+
1572	peak_3357	1	DC	promoter	adult	liver	-
1573	peak_3358	0.715	NC	promoter	adult	liver	-
1574	peak_3358	0.715	NC	promoter	adult	liver	-
1575	peak_3359	0.998	DC	promoter	adult	liver	+
1576	peak_3360	0.999	DC	promoter	adult	liver	+
1577	peak_3361	0.588	NC	promoter	adult	liver	-
1578	peak_3361	0.588	NC	promoter	adult	liver	-
1579	peak_3364	0.424	NC	promoter	adult	liver	-
1580	peak_3365	0.831	NC	promoter	adult	liver	+
1581	peak_3370	0.97	IC	promoter	adult	liver	+
1582	peak_3374	0.996	IC	promoter	adult	liver	+
1583	peak_3374	0.996	IC	promoter	adult	liver	+
1584	peak_3375	1	DC	promoter	adult	liver	+
1585	peak_3375	1	DC	promoter	adult	liver	+
1586	peak_3376	0.999	DC	promoter	adult	liver	+
1587	peak_3377	0.996	DC	promoter	adult	liver	-
1588	peak_3378	0.991	DC	promoter	adult	liver	+
1589	peak_3380	0.996	DC	promoter	adult	liver	+
1590	peak_3381	0.981	DC	promoter	adult	liver	-
1591	peak_3381	0.981	DC	promoter	adult	liver	-
1592	peak_3382	1	DC	promoter	adult	liver	-
1593	peak_3382	1	DC	promoter	adult	liver	-
1594	peak_3383	0.7	NC	promoter	adult	liver	-
1595	peak_3384	0.965	IC	promoter	adult	liver	-
1596	peak_3385	0.987	DC	promoter	adult	liver	+
1597	peak_3385	0.987	DC	promoter	adult	liver	+
1598	peak_3386	0.982	IC	promoter	adult	liver	+
1599	peak_3388	0.911	IC	promoter	adult	liver	-
1600	peak_3388	0.911	IC	promoter	adult	liver	-
1601	peak_3394	1	IC	promoter	adult	liver	+
1602	peak_3395	1	DC	promoter	adult	liver	+
1603	peak_3396	0.997	DC	promoter	adult	liver	+
1604	peak_3398	1	DC	promoter	adult	liver	+
1605	peak_3399	0.986	IC	promoter	adult	liver	-
1606	peak_3400	0.99	DC	promoter	adult	liver	+
1607	peak_3402	0.998	DC	promoter	adult	liver	+
1608	peak_3403	0.977	IC	promoter	adult	liver	+
1609	peak_3406	0.982	DC	promoter	adult	liver	+
1610	peak_3408	1	IC	promoter	adult	liver	+
1611	peak_3411	1	IC	promoter	adult	liver	-
1612	peak_3414	0.992	IC	promoter	adult	liver	+
1613	peak_3414	0.992	IC	promoter	adult	liver	+
1614	peak_3415	0.919	IC	promoter	adult	liver	-
1615	peak_3415	0.919	IC	promoter	adult	liver	-
1616	peak_3418	0.99	DC	promoter	adult	liver	+
1617	peak_3419	0.911	IC	promoter	adult	liver	-
1618	peak_3422	0.835	NC	promoter	adult	liver	-
1619	peak_3423	0.985	IC	promoter	adult	liver	-
1620	peak_3423	0.985	IC	promoter	adult	liver	-
1621	peak_3423	0.985	IC	promoter	adult	liver	-
1622	peak_3424	0.877	IC	promoter	adult	liver	-
1623	peak_3425	0.257	NC	promoter	adult	liver	-
1624	peak_3425	0.257	NC	promoter	adult	liver	-
1625	peak_3426	0.911	IC	promoter	adult	liver	-
1626	peak_3429	1	DC	promoter	adult	liver	+
1627	peak_3430	0.875	IC	promoter	adult	liver	-
1628	peak_3431	0.973	IC	promoter	adult	liver	+
1629	peak_3436	0.967	IC	promoter	adult	liver	-
1630	peak_3439	0.705	NC	promoter	adult	liver	-
1631	peak_3439	0.705	NC	promoter	adult	liver	-
1632	peak_3440	0.959	IC	promoter	adult	liver	-
1633	peak_3444	1	DC	promoter	adult	liver	+
1634	peak_3449	0.992	DC	promoter	adult	liver	+
1635	peak_3450	0.66	NC	promoter	adult	liver	-
1636	peak_3454	0.96	IC	promoter	adult	liver	-
1637	peak_3457	0.945	IC	promoter	adult	liver	+
1638	peak_3457	0.945	IC	promoter	adult	liver	+
1639	peak_3463	0.266	NC	promoter	adult	liver	-
1640	peak_3464	0.608	NC	promoter	adult	liver	-
1641	peak_3465	1	DC	promoter	adult	liver	+
1642	peak_3466	0.62	NC	promoter	adult	liver	-
1643	peak_3468	0.981	IC	promoter	adult	liver	-
1644	peak_3471	0.992	IC	promoter	adult	liver	+
1645	peak_3472	0.945	IC	promoter	adult	liver	-
1646	peak_3473	1	DC	promoter	adult	liver	+
1647	peak_3474	0.774	NC	promoter	adult	liver	-
1648	peak_3479	0.832	NC	promoter	adult	liver	+
1649	peak_3480	0.984	DC	promoter	adult	liver	+
1650	peak_3483	0.973	IC	promoter	adult	liver	+
1651	peak_3484	0.951	IC	promoter	adult	liver	-
1652	peak_3485	0.995	DC	promoter	adult	liver	+
1653	peak_3486	0.962	IC	promoter	adult	liver	+
1654	peak_3494	1	DC	promoter	adult	liver	+
1655	peak_3494	1	DC	promoter	adult	liver	+
1656	peak_3495	0.991	DC	promoter	adult	liver	-
1657	peak_3497	1	DC	promoter	adult	liver	+
1658	peak_3498	0.956	IC	promoter	adult	liver	+
1659	peak_3501	1	DC	promoter	adult	liver	+
1660	peak_3501	1	DC	promoter	adult	liver	+
1661	peak_3501	1	DC	promoter	adult	liver	+
1662	peak_3502	0.708	NC	promoter	adult	liver	-
1663	peak_3506	0.983	IC	promoter	adult	liver	+
1664	peak_3506	0.983	IC	promoter	adult	liver	+
1665	peak_3510	0.993	DC	promoter	adult	liver	+
1666	peak_3511	0.999	DC	promoter	adult	liver	+
1667	peak_3512	1	IC	promoter	adult	liver	+
1668	peak_3513	1	DC	promoter	adult	liver	+
1669	peak_3514	0.989	DC	promoter	adult	liver	+
1670	peak_3515	0.947	IC	promoter	adult	liver	+
1671	peak_3516	0.989	DC	promoter	adult	liver	+
1672	peak_3517	1	DC	promoter	adult	liver	+
1673	peak_3518	1	DC	promoter	adult	liver	+
1674	peak_3519	0.996	DC	promoter	adult	liver	+
1675	peak_3521	1	DC	promoter	adult	liver	+
1676	peak_3522	1	DC	promoter	adult	liver	+
1677	peak_3523	0.995	DC	promoter	adult	liver	+
1678	peak_3523	0.995	DC	promoter	adult	liver	+
1679	peak_3524	0.97	IC	promoter	adult	liver	+
1680	peak_3527	0.972	IC	promoter	adult	liver	+
1681	peak_3532	1	DC	promoter	adult	liver	+
1682	peak_3532	1	DC	promoter	adult	liver	+
1683	peak_3533	0.994	DC	promoter	adult	liver	+
1684	peak_3535	0.997	DC	promoter	adult	liver	+
1685	peak_3536	0.992	IC	promoter	adult	liver	+
1686	peak_3537	0.988	IC	promoter	adult	liver	+
1687	peak_3539	0.997	DC	promoter	adult	liver	+
1688	peak_3539	0.997	DC	promoter	adult	liver	+
1689	peak_3540	0.995	DC	promoter	adult	liver	+
1690	peak_3541	1	DC	promoter	adult	liver	+
1691	peak_3542	0.997	DC	promoter	adult	liver	+
1692	peak_3543	0.971	IC	promoter	adult	liver	+
1693	peak_3549	0.986	IC	promoter	adult	liver	+
1694	peak_3551	0.82	NC	promoter	adult	liver	-
1695	peak_3552	1	DC	promoter	adult	liver	+
1696	peak_3553	0.954	IC	promoter	adult	liver	-
1697	peak_3555	0.986	DC	promoter	adult	liver	-
1698	peak_3557	0.998	DC	promoter	adult	liver	+
1699	peak_3557	0.998	DC	promoter	adult	liver	+
1700	peak_3558	0.993	IC	promoter	adult	liver	-
1701	peak_3559	1	DC	promoter	adult	liver	+
1702	peak_3560	0.99	DC	promoter	adult	liver	+
1703	peak_3561	1	DC	promoter	adult	liver	+
1704	peak_3562	0.931	IC	promoter	adult	liver	+
1705	peak_3562	0.931	IC	promoter	adult	liver	+
1706	peak_3563	1	DC	promoter	adult	liver	-
1707	peak_3565	0.979	IC	promoter	adult	liver	+
1708	peak_3566	0.969	IC	promoter	adult	liver	+
1709	peak_3567	1	DC	promoter	adult	liver	+
1710	peak_3570	0.973	IC	promoter	adult	liver	-
1711	peak_3571	0.996	DC	promoter	adult	liver	-
1712	peak_3571	0.996	DC	promoter	adult	liver	-
1713	peak_3574	1	DC	promoter	adult	liver	+
1714	peak_3575	0.995	DC	promoter	adult	liver	+
1715	peak_3576	1	DC	promoter	adult	liver	+
1716	peak_3577	0.894	IC	promoter	adult	liver	-
1717	peak_3577	0.894	IC	promoter	adult	liver	-
1718	peak_3578	0.537	NC	promoter	adult	liver	-
1719	peak_3581	0.962	IC	promoter	adult	liver	+
1720	peak_3582	1	IC	promoter	adult	liver	+
1721	peak_3582	1	IC	promoter	adult	liver	+
1722	peak_3583	0.971	IC	promoter	adult	liver	+
1723	peak_3584	0.997	DC	promoter	adult	liver	+
1724	peak_3586	0.995	DC	promoter	adult	liver	+
1725	peak_3586	0.995	DC	promoter	adult	liver	+
1726	peak_3588	0.816	NC	promoter	adult	liver	+
1727	peak_3590	0.293	NC	promoter	adult	liver	-
1728	peak_3590	0.293	NC	promoter	adult	liver	-
1729	peak_3591	0.932	IC	promoter	adult	liver	-
1730	peak_3591	0.932	IC	promoter	adult	liver	-
1731	peak_3591	0.932	IC	promoter	adult	liver	-
1732	peak_3592	0.718	NC	promoter	adult	liver	+
1733	peak_3593	0.701	NC	promoter	adult	liver	-
1734	peak_3595	0.49	NC	promoter	adult	liver	-
1735	peak_3597	0.84	NC	promoter	adult	liver	-
1736	peak_3598	0.999	IC	promoter	adult	liver	+
1737	peak_3603	0.952	IC	promoter	adult	liver	+
1738	peak_3606	0.644	NC	promoter	adult	liver	-
1739	peak_3607	0.692	NC	promoter	adult	liver	-
1740	peak_3608	0.966	IC	promoter	adult	liver	+
1741	peak_3608	0.966	IC	promoter	adult	liver	+
1742	peak_3610	0.325	NC	promoter	adult	liver	-
1743	peak_3612	0.738	NC	promoter	adult	liver	+
1744	peak_3612	0.738	NC	promoter	adult	liver	+
1745	peak_3614	0.886	IC	promoter	adult	liver	-
1746	peak_3615	0.931	IC	promoter	adult	liver	+
1747	peak_3617	0.844	IC	promoter	adult	liver	+
1748	peak_3617	0.844	IC	promoter	adult	liver	+
1749	peak_3618	0.506	NC	promoter	adult	liver	-
1750	peak_3618	0.506	NC	promoter	adult	liver	-
1751	peak_3619	1	DC	promoter	adult	liver	-
1752	peak_3628	0.943	IC	promoter	adult	liver	+
1753	peak_3630	0.985	IC	promoter	adult	liver	+
1754	peak_3631	0.843	IC	promoter	adult	liver	+
1755	peak_3632	0.997	DC	promoter	adult	liver	+
1756	peak_3635	0.995	DC	promoter	adult	liver	+
1757	peak_3635	0.995	DC	promoter	adult	liver	+
1758	peak_3636	0.984	DC	promoter	adult	liver	+
1759	peak_3636	0.984	DC	promoter	adult	liver	+
1760	peak_3639	1	DC	promoter	adult	liver	-
1761	peak_3639	1	DC	promoter	adult	liver	-
1762	peak_3641	0.938	IC	promoter	adult	liver	+
1763	peak_3642	0.998	DC	promoter	adult	liver	+
1764	peak_3648	0.992	IC	promoter	adult	liver	+
1765	peak_3648	0.992	IC	promoter	adult	liver	+
1766	peak_3650	0.991	DC	promoter	adult	liver	+
1767	peak_3651	0.918	IC	promoter	adult	liver	+
1768	peak_3655	1	DC	promoter	adult	liver	-
1769	peak_3657	0.99	DC	promoter	adult	liver	+
1770	peak_3657	0.99	DC	promoter	adult	liver	+
1771	peak_3658	1	IC	promoter	adult	liver	-
1772	peak_3659	0.997	DC	promoter	adult	liver	-
1773	peak_3660	0.992	DC	promoter	adult	liver	+
1774	peak_3661	0.989	DC	promoter	adult	liver	+
1775	peak_3662	0.953	IC	promoter	adult	liver	+
1776	peak_3664	0.977	IC	promoter	adult	liver	+
1777	peak_3666	0.916	IC	promoter	adult	liver	+
1778	peak_3667	0.946	IC	promoter	adult	liver	+
1779	peak_3668	1	DC	promoter	adult	liver	+
1780	peak_3669	0.988	IC	promoter	adult	liver	+
1781	peak_3672	1	DC	promoter	adult	liver	+
1782	peak_3673	0.999	DC	promoter	adult	liver	+
1783	peak_3674	1	IC	promoter	adult	liver	+
1784	peak_3675	0.948	IC	promoter	adult	liver	-
1785	peak_3675	0.948	IC	promoter	adult	liver	-
1786	peak_3676	0.997	DC	promoter	adult	liver	+
1787	peak_3676	0.997	DC	promoter	adult	liver	+
1788	peak_3677	1	DC	promoter	adult	liver	+
1789	peak_3678	1	DC	promoter	adult	liver	+
1790	peak_3682	0.942	IC	promoter	adult	liver	-
1791	peak_3683	1	DC	promoter	adult	liver	+
1792	peak_3685	0.988	DC	promoter	adult	liver	+
1793	peak_3686	0.94	IC	promoter	adult	liver	-
1794	peak_3686	0.94	IC	promoter	adult	liver	-
1795	peak_3688	0.993	DC	promoter	adult	liver	+
1796	peak_3694	0.997	DC	promoter	adult	liver	-
1797	peak_3695	1	DC	promoter	adult	liver	+
1798	peak_3697	1	DC	promoter	adult	liver	+
1799	peak_3697	1	DC	promoter	adult	liver	+
1800	peak_3698	0.99	IC	promoter	adult	liver	+
1801	peak_3700	0.993	DC	promoter	adult	liver	+
1802	peak_3701	0.994	DC	promoter	adult	liver	+
1803	peak_3710	0.999	DC	promoter	adult	liver	+
1804	peak_3712	0.989	DC	promoter	adult	liver	-
1805	peak_3713	1	DC	promoter	adult	liver	+
1806	peak_3714	0.998	DC	promoter	adult	liver	+
1807	peak_3720	0.955	IC	promoter	adult	liver	-
1808	peak_3721	0.919	IC	promoter	adult	liver	+
1809	peak_3725	1	DC	promoter	adult	liver	+
1810	peak_3726	0.999	DC	promoter	adult	liver	+
1811	peak_3726	0.999	DC	promoter	adult	liver	+
1812	peak_3726	0.999	DC	promoter	adult	liver	+
1813	peak_3727	0.989	IC	promoter	adult	liver	+
1814	peak_3727	0.989	IC	promoter	adult	liver	+
1815	peak_3728	0.994	DC	promoter	adult	liver	+
1816	peak_3730	0.975	IC	promoter	adult	liver	+
1817	peak_3730	0.975	IC	promoter	adult	liver	+
1818	peak_3731	0.955	IC	promoter	adult	liver	+
1819	peak_3732	0.781	NC	promoter	adult	liver	-
1820	peak_3733	0.985	IC	promoter	adult	liver	+
1821	peak_3734	0.994	DC	promoter	adult	liver	+
1822	peak_3735	1	DC	promoter	adult	liver	+
1823	peak_3737	0.716	NC	promoter	adult	liver	-
1824	peak_3738	1	DC	promoter	adult	liver	+
1825	peak_3739	0.997	DC	promoter	adult	liver	+
1826	peak_3739	0.997	DC	promoter	adult	liver	+
1827	peak_3740	0.994	DC	promoter	adult	liver	+
1828	peak_3740	0.994	DC	promoter	adult	liver	+
1829	peak_3741	0.912	IC	promoter	adult	liver	+
1830	peak_3741	0.912	IC	promoter	adult	liver	+
1831	peak_3742	0.999	DC	promoter	adult	liver	+
1832	peak_3743	1	DC	promoter	adult	liver	+
1833	peak_3744	0.724	NC	promoter	adult	liver	-
1834	peak_3745	0.966	IC	promoter	adult	liver	+
1835	peak_3749	0.964	IC	promoter	adult	liver	+
1836	peak_3753	0.997	DC	promoter	adult	liver	+
1837	peak_3755	0.991	IC	promoter	adult	liver	+
1838	peak_3767	0.997	IC	promoter	adult	liver	+
1839	peak_3769	1	DC	promoter	adult	liver	+
1840	peak_3770	1	DC	promoter	adult	liver	+
1841	peak_3771	0.861	IC	promoter	adult	liver	+
1842	peak_3772	0.902	IC	promoter	adult	liver	-
1843	peak_3774	0.999	IC	promoter	adult	liver	+
1844	peak_3776	1	IC	promoter	adult	liver	+
1845	peak_3777	1	DC	promoter	adult	liver	+
1846	peak_3780	1	DC	promoter	adult	liver	+
1847	peak_3782	0.989	DC	promoter	adult	liver	+
1848	peak_3783	0.983	DC	promoter	adult	liver	+
1849	peak_3784	1	DC	promoter	adult	liver	+
1850	peak_3789	1	DC	promoter	adult	liver	+
1851	peak_3789	1	DC	promoter	adult	liver	+
1852	peak_3790	0.883	IC	promoter	adult	liver	-
1853	peak_3790	0.883	IC	promoter	adult	liver	-
1854	peak_3793	1	IC	promoter	adult	liver	+
1855	peak_3794	1	DC	promoter	adult	liver	+
1856	peak_3795	0.999	DC	promoter	adult	liver	+
1857	peak_3797	0.564	NC	promoter	adult	liver	-
1858	peak_3799	0.723	NC	promoter	adult	liver	-
1859	peak_3800	0.821	NC	promoter	adult	liver	-
1860	peak_3801	0.782	NC	promoter	adult	liver	-
1861	peak_3806	0.849	IC	promoter	adult	liver	-
1862	peak_3807	0.871	IC	promoter	adult	liver	-
1863	peak_3808	0.978	IC	promoter	adult	liver	+
1864	peak_3809	0.99	IC	promoter	adult	liver	+
1865	peak_3810	0.996	IC	promoter	adult	liver	+
1866	peak_3813	0.982	DC	promoter	adult	liver	+
1867	peak_3815	0.796	NC	promoter	adult	liver	-
1868	peak_3817	0.393	NC	promoter	adult	liver	-
1869	peak_3818	0.638	NC	promoter	adult	liver	-
1870	peak_3819	1	DC	promoter	adult	liver	+
1871	peak_3821	1	DC	promoter	adult	liver	+
1872	peak_3822	0.994	DC	promoter	adult	liver	+
1873	peak_3823	1	DC	promoter	adult	liver	+
1874	peak_3824	0.972	IC	promoter	adult	liver	+
1875	peak_3825	0.628	NC	promoter	adult	liver	-
1876	peak_3825	0.628	NC	promoter	adult	liver	-
1877	peak_3825	0.628	NC	promoter	adult	liver	-
1878	peak_3826	1	IC	promoter	adult	liver	-
1879	peak_3830	1	DC	promoter	adult	liver	+
1880	peak_3833	1	DC	promoter	adult	liver	+
1881	peak_3836	1	DC	promoter	adult	liver	+
1882	peak_3836	1	DC	promoter	adult	liver	+
1883	peak_3839	0.991	DC	promoter	adult	liver	+
1884	peak_3840	0.899	IC	promoter	adult	liver	-
1885	peak_3840	0.899	IC	promoter	adult	liver	-
1886	peak_3841	0.729	NC	promoter	adult	liver	-
1887	peak_3844	0.99	DC	promoter	adult	liver	+
1888	peak_3847	0.99	DC	promoter	adult	liver	+
1889	peak_3847	0.99	DC	promoter	adult	liver	+
1890	peak_3848	1	DC	promoter	adult	liver	+
1891	peak_3849	0.991	IC	promoter	adult	liver	+
1892	peak_3854	0.997	DC	promoter	adult	liver	+
1893	peak_3854	0.997	DC	promoter	adult	liver	+
1894	peak_3856	0.865	IC	promoter	adult	liver	+
1895	peak_3856	0.865	IC	promoter	adult	liver	+
1896	peak_3857	0.935	IC	promoter	adult	liver	-
1897	peak_3858	0.993	DC	promoter	adult	liver	+
1898	peak_3860	0.92	IC	promoter	adult	liver	-
1899	peak_3861	1	DC	promoter	adult	liver	+
1900	peak_3861	1	DC	promoter	adult	liver	+
1901	peak_3864	1	DC	promoter	adult	liver	+
1902	peak_3867	0.989	DC	promoter	adult	liver	+
1903	peak_3867	0.989	DC	promoter	adult	liver	+
1904	peak_3870	1	DC	promoter	adult	liver	+
1905	peak_3871	0.953	IC	promoter	adult	liver	+
1906	peak_3873	0.995	DC	promoter	adult	liver	+
1907	peak_3874	0.988	DC	promoter	adult	liver	+
1908	peak_3875	1	DC	promoter	adult	liver	+
1909	peak_3876	0.993	DC	promoter	adult	liver	+
1910	peak_3876	0.993	DC	promoter	adult	liver	+
1911	peak_3877	1	DC	promoter	adult	liver	+
1912	peak_3880	1	DC	promoter	adult	liver	+
1913	peak_3881	0.529	NC	promoter	adult	liver	-
1914	peak_3882	0.689	NC	promoter	adult	liver	-
1915	peak_3888	0.999	IC	promoter	adult	liver	+
1916	peak_3891	0.963	IC	promoter	adult	liver	+
1917	peak_3899	0.993	DC	promoter	adult	liver	+
1918	peak_3902	0.991	DC	promoter	adult	liver	+
1919	peak_3905	0.998	DC	promoter	adult	liver	+
1920	peak_3906	0.988	DC	promoter	adult	liver	+
1921	peak_3907	0.991	DC	promoter	adult	liver	+
1922	peak_3909	1	DC	promoter	adult	liver	+
1923	peak_3910	0.997	IC	promoter	adult	liver	+
1924	peak_3910	0.997	IC	promoter	adult	liver	+
1925	peak_3913	0.985	IC	promoter	adult	liver	+
1926	peak_3915	0.939	IC	promoter	adult	liver	-
1927	peak_3915	0.939	IC	promoter	adult	liver	-
1928	peak_3917	0.994	IC	promoter	adult	liver	+
1929	peak_3920	0.848	IC	promoter	adult	liver	+
1930	peak_3922	1	DC	promoter	adult	liver	+
1931	peak_3924	1	DC	promoter	adult	liver	+
1932	peak_3927	0.998	DC	promoter	adult	liver	+
1933	peak_3930	0.996	DC	promoter	adult	liver	-
1934	peak_3932	0.644	NC	promoter	adult	liver	-
1935	peak_3936	0.995	DC	promoter	adult	liver	+
1936	peak_3938	1	DC	promoter	adult	liver	+
1937	peak_3938	1	DC	promoter	adult	liver	+
1938	peak_3943	0.993	DC	promoter	adult	liver	+
1939	peak_3945	1	DC	promoter	adult	liver	+
1940	peak_3945	1	DC	promoter	adult	liver	+
1941	peak_3946	0.998	DC	promoter	adult	liver	+
1942	peak_3947	0.93	IC	promoter	adult	liver	+
1943	peak_3948	0.999	DC	promoter	adult	liver	+
1944	peak_3949	0.979	IC	promoter	adult	liver	+
1945	peak_3953	1	DC	promoter	adult	liver	+
1946	peak_3959	0.998	DC	promoter	adult	liver	+
1947	peak_3960	0.996	DC	promoter	adult	liver	+
1948	peak_3962	0.691	NC	promoter	adult	liver	-
1949	peak_3968	0.963	IC	promoter	adult	liver	-
1950	peak_3971	0.925	IC	promoter	adult	liver	-
1951	peak_3972	1	DC	promoter	adult	liver	+
1952	peak_3973	0.887	IC	promoter	adult	liver	-
1953	peak_3973	0.887	IC	promoter	adult	liver	-
1954	peak_3974	0.999	DC	promoter	adult	liver	+
1955	peak_3974	0.999	DC	promoter	adult	liver	+
1956	peak_3980	0.993	IC	promoter	adult	liver	+
1957	peak_3984	0.809	NC	promoter	adult	liver	-
1958	peak_3986	1	DC	promoter	adult	liver	+
1959	peak_3987	1	DC	promoter	adult	liver	+
1960	peak_3990	1	DC	promoter	adult	liver	+
1961	peak_3990	1	DC	promoter	adult	liver	+
1962	peak_3992	1	DC	promoter	adult	liver	+
1963	peak_3994	1	DC	promoter	adult	liver	+
1964	peak_3995	1	DC	promoter	adult	liver	+
1965	peak_3998	0.99	DC	promoter	adult	liver	+
1966	peak_4000	0.996	DC	promoter	adult	liver	+
1967	peak_4004	0.989	DC	promoter	adult	liver	+
1968	peak_4008	0.998	DC	promoter	adult	liver	+
1969	peak_4008	0.998	DC	promoter	adult	liver	+
1970	peak_4009	0.888	IC	promoter	adult	liver	-
1971	peak_4010	0.998	DC	promoter	adult	liver	+
1972	peak_4011	0.889	IC	promoter	adult	liver	+
1973	peak_4012	0.978	IC	promoter	adult	liver	+
1974	peak_4016	1	DC	promoter	adult	liver	-
1975	peak_4019	1	DC	promoter	adult	liver	+
1976	peak_4023	0.902	IC	promoter	adult	liver	+
1977	peak_4024	0.989	IC	promoter	adult	liver	+
1978	peak_4026	0.897	IC	promoter	adult	liver	-
1979	peak_4027	0.996	DC	promoter	adult	liver	+
1980	peak_4030	0.994	DC	promoter	adult	liver	+
1981	peak_4034	0.968	IC	promoter	adult	liver	+
1982	peak_4034	0.968	IC	promoter	adult	liver	+
1983	peak_4038	0.99	DC	promoter	adult	liver	+
1984	peak_4041	0.982	DC	promoter	adult	liver	+
1985	peak_4042	0.996	IC	promoter	adult	liver	+
1986	peak_4042	0.996	IC	promoter	adult	liver	+
1987	peak_4043	0.999	DC	promoter	adult	liver	+
1988	peak_4048	1	DC	promoter	adult	liver	+
1989	peak_4049	1	DC	promoter	adult	liver	+
1990	peak_4052	0.95	IC	promoter	adult	liver	+
1991	peak_4053	1	DC	promoter	adult	liver	+
1992	peak_4060	0.988	DC	promoter	adult	liver	+
1993	peak_4066	1	DC	promoter	adult	liver	-
1994	peak_4067	0.998	DC	promoter	adult	liver	+
1995	peak_4067	0.998	DC	promoter	adult	liver	+
1996	peak_4068	0.997	DC	promoter	adult	liver	-
1997	peak_4069	0.983	DC	promoter	adult	liver	+
1998	peak_4070	0.99	DC	promoter	adult	liver	+
1999	peak_4071	1	DC	promoter	adult	liver	+
[truncated: 55,004 more rows]

## Sheet: func_cons_LO_IPP_chick_opossum
qry	elm	seq_cons	func_cons	n	frac
<chr>	<fct>	<fct>	<chr>	<int>	<dbl>
chicken	promoter	liftOver	+	5265	0.52623688
chicken	promoter	liftOver	-	1661	0.16601699
chicken	promoter	DC	+	3290	0.34270833
chicken	promoter	DC	-	1171	0.12197917
chicken	promoter	IC	+	5584	0.40640466
chicken	promoter	IC	-	3653	0.26586608
chicken	promoter	NC	+	1936	0.21660327
chicken	promoter	NC	-	4596	0.51420900
chicken	enhancer	liftOver	+	1158	0.15099752
chicken	enhancer	liftOver	-	2527	0.32950841
chicken	enhancer	DC	+	852	0.10877059
chicken	enhancer	DC	-	1736	0.22162645
chicken	enhancer	IC	+	2359	0.08293781
chicken	enhancer	IC	-	7803	0.27433815
chicken	enhancer	NC	+	3001	0.07868173
chicken	enhancer	NC	-	13711	0.35948192
opossum	promoter	liftOver	+	2672	0.26706647
opossum	promoter	liftOver	-	407	0.04067966
opossum	promoter	DC	+	4771	0.49697917
opossum	promoter	DC	-	368	0.03833333
opossum	promoter	IC	+	2928	0.21310044
opossum	promoter	IC	-	1575	0.11462882
opossum	promoter	NC	+	418	0.04676661
opossum	promoter	NC	-	1988	0.22242112
opossum	enhancer	liftOver	+	1242	0.16195071
opossum	enhancer	liftOver	-	2742	0.35754336
opossum	enhancer	DC	+	1791	0.22864803
opossum	enhancer	DC	-	3454	0.44095493
opossum	enhancer	IC	+	3287	0.11556446
opossum	enhancer	IC	-	14994	0.52715958
opossum	enhancer	NC	+	2227	0.05838861
opossum	enhancer	NC	-	19202	0.50344773

## Sheet: LO_overlap_ATAC_minMatch_0.1
elm	ov	func_cons	n
<chr>	<chr>	<chr>	<int>
enhancer	DC	+	611
enhancer	DC	-	1410
enhancer	IC	+	409
enhancer	IC	-	790
enhancer	liftOver	+	138
enhancer	liftOver	-	327
promoter	DC	+	2046
promoter	DC	-	826
promoter	IC	+	2442
promoter	IC	-	497
promoter	liftOver	+	777
promoter	liftOver	-	338
