# Supplementary material for: Conservation of regulatory elements with highly diverged sequences across large evolutionary distances
Source: Nat Genet. 2025 May 27;57(6):1524–34. doi: 10.1038/s41588-025-02202-5 (PMC12165850; doi:10.1038/s41588-025-02202-5)
Supplement: Supplementary file 8 — Source data for TF motifs used for TFBS and footprint analysis. [file 41588_2025_2202_MOESM8_ESM.meme]

MEME version 5

ALPHABET= ACGT

strands: + -

Background letter frequencies
A 0.250000 C 0.250000 G 0.250000 T 0.250000

MOTIF MA0601.1 Arid3b
letter-probability matrix: alength= 4 w= 11 nsites= 1001 E= 0
 0.469311  0.176896  0.176896  0.176896 
 0.273703  0.080090  0.080090  0.566118 
 0.609032  0.119012  0.034182  0.237774 
 0.104042  0.000250  0.000250  0.895459 
 0.000250  0.000250  0.000250  0.999251 
 0.999251  0.000250  0.000250  0.000250 
 0.910429  0.000250  0.000250  0.089072 
 0.089072  0.000250  0.000250  0.910429 
 0.261727  0.167914  0.073104  0.497255 
 0.490269  0.169910  0.169910  0.169910 
 0.352545  0.215818  0.215818  0.215818 

MOTIF MA0602.1 Arid5a
letter-probability matrix: alength= 4 w= 14 nsites= 101 E= 0
 0.178922  0.424020  0.227941  0.169118 
 0.159314  0.325980  0.031863  0.482843 
 0.845588  0.031863  0.071078  0.051471 
 0.963235  0.002451  0.012255  0.022059 
 0.061275  0.002451  0.012255  0.924020 
 0.914216  0.012255  0.012255  0.061275 
 0.022059  0.012255  0.012255  0.953431 
 0.041667  0.090686  0.041667  0.825980 
 0.227941  0.031863  0.522059  0.218137 
 0.345588  0.355392  0.178922  0.120098 
 0.286765  0.129902  0.267157  0.316176 
 0.571078  0.080882  0.188725  0.159314 
 0.296569  0.178922  0.257353  0.267157 
 0.345588  0.227941  0.149510  0.276961 

MOTIF MA0151.1 Arid3a
letter-probability matrix: alength= 4 w= 6 nsites= 27 E= 0
 0.973214  0.008929  0.008929  0.008929 
 0.008929  0.008929  0.008929  0.973214 
 0.044643  0.330357  0.008929  0.616071 
 0.973214  0.008929  0.008929  0.008929 
 0.973214  0.008929  0.008929  0.008929 
 0.723214  0.008929  0.044643  0.223214 

MOTIF MA0833.2 ATF4
letter-probability matrix: alength= 4 w= 14 nsites= 33276 E= 0
 0.363442  0.151884  0.271126  0.213548 
 0.354066  0.131179  0.305083  0.209672 
 0.627498  0.173731  0.179411  0.019360 
 0.014973  0.011607  0.008933  0.964487 
 0.006859  0.005958  0.971099  0.016085 
 0.964247  0.006529  0.016325  0.012899 
 0.007310  0.048870  0.009864  0.933956 
 0.004695  0.001540  0.990421  0.003343 
 0.147437  0.691176  0.003163  0.158225 
 0.988799  0.005086  0.002231  0.003884 
 0.990572  0.002111  0.003373  0.003944 
 0.024138  0.184339  0.084390  0.707133 
 0.378858  0.295888  0.141787  0.183468 
 0.332039  0.182235  0.172229  0.313497 

MOTIF MA0835.2 BATF3
letter-probability matrix: alength= 4 w= 11 nsites= 11965 E= 0
 0.301625  0.104066  0.217972  0.376337 
 0.512891  0.176020  0.153038  0.158052 
 0.011052  0.004952  0.003113  0.980883 
 0.020496  0.005202  0.870821  0.103481 
 0.975284  0.007709  0.007291  0.009715 
 0.034117  0.884945  0.046820  0.034117 
 0.022334  0.006623  0.009799  0.961244 
 0.104316  0.864721  0.007375  0.023588 
 0.963501  0.007041  0.009799  0.019660 
 0.195074  0.139082  0.187970  0.477875 
 0.377841  0.228418  0.104901  0.288839 

MOTIF MA0140.2 GATA1::TAL1
letter-probability matrix: alength= 4 w= 18 nsites= 4955 E= 0
 0.224828  0.411269  0.195167  0.168735 
 0.041616  0.162883  0.032133  0.763368 
 0.064215  0.000050  0.000050  0.935684 
 0.999849  0.000050  0.000050  0.000050 
 0.000050  0.000050  0.000050  0.999849 
 0.000050  0.999849  0.000050  0.000050 
 0.413489  0.012762  0.011148  0.562601 
 0.132819  0.268614  0.446782  0.151786 
 0.194360  0.245006  0.251059  0.309574 
 0.240365  0.227452  0.306749  0.225434 
 0.358808  0.228057  0.199808  0.213327 
 0.209494  0.249647  0.345490  0.195369 
 0.272851  0.230478  0.295854  0.200817 
 0.380397  0.208485  0.165506  0.245611 
 0.278703  0.249647  0.380196  0.091455 
 0.022246  0.973013  0.004691  0.000050 
 0.940123  0.000050  0.000050  0.059776 
 0.032335  0.179631  0.715143  0.072891 

MOTIF MA1104.2 GATA6
letter-probability matrix: alength= 4 w= 13 nsites= 79444 E= 0
 0.280952  0.204283  0.169076  0.345689 
 0.262550  0.178252  0.149717  0.409481 
 0.445091  0.168006  0.130836  0.256067 
 0.074419  0.148924  0.088945  0.687712 
 0.057087  0.792199  0.081305  0.069410 
 0.032227  0.018116  0.007304  0.942353 
 0.063494  0.017537  0.007744  0.911225 
 0.965275  0.010262  0.010312  0.014151 
 0.018972  0.010728  0.005743  0.964557 
 0.013799  0.955759  0.008965  0.021477 
 0.165514  0.040635  0.022786  0.771065 
 0.238042  0.239842  0.228501  0.293615 
 0.279089  0.226185  0.146079  0.348647 

MOTIF MA0482.2 GATA4
letter-probability matrix: alength= 4 w= 12 nsites= 59014 E= 0
 0.247941  0.199293  0.187804  0.364962 
 0.229336  0.215255  0.189905  0.365505 
 0.067394  0.648805  0.086406  0.197395 
 0.053380  0.848297  0.018694  0.079628 
 0.026879  0.024218  0.012696  0.936207 
 0.027963  0.023337  0.013696  0.935004 
 0.922143  0.028861  0.021101  0.027895 
 0.013052  0.009866  0.009138  0.967945 
 0.008138  0.958134  0.009629  0.024100 
 0.129785  0.030369  0.023320  0.816525 
 0.187092  0.272121  0.257989  0.282797 
 0.260091  0.247060  0.151745  0.341104 

MOTIF MA0037.4 Gata3
letter-probability matrix: alength= 4 w= 12 nsites= 24868 E= 0
 0.253337  0.189402  0.255107  0.302153 
 0.293227  0.224627  0.146015  0.336131 
 0.081075  0.155183  0.102588  0.661154 
 0.038049  0.792241  0.087066  0.082643 
 0.031937  0.037326  0.011269  0.919468 
 0.039577  0.030490  0.038612  0.891321 
 0.923811  0.022769  0.021241  0.032179 
 0.017180  0.011349  0.011711  0.959759 
 0.011832  0.958593  0.010264  0.019311 
 0.124663  0.036320  0.024458  0.814558 
 0.209146  0.263028  0.269904  0.257922 
 0.250764  0.257158  0.158963  0.333116 

MOTIF MA0035.4 GATA1
letter-probability matrix: alength= 4 w= 11 nsites= 71828 E= 0
 0.309196  0.169977  0.194284  0.326543 
 0.241243  0.201719  0.154370  0.402668 
 0.055037  0.868998  0.037760  0.038205 
 0.018297  0.008287  0.009081  0.964335 
 0.691813  0.009888  0.011921  0.286378 
 0.940431  0.017991  0.013758  0.027820 
 0.030715  0.017239  0.008607  0.943439 
 0.035741  0.917975  0.020483  0.025801 
 0.102984  0.042117  0.010654  0.844245 
 0.369562  0.155734  0.199895  0.274809 
 0.315419  0.212466  0.129826  0.342289 

MOTIF MA0466.3 CEBPB
letter-probability matrix: alength= 4 w= 12 nsites= 16055 E= 0
 0.129002  0.134545  0.321515  0.414938 
 0.716259  0.058810  0.224355  0.000576 
 0.000078  0.000202  0.000016  0.999704 
 0.000016  0.000016  0.006680  0.993289 
 0.154662  0.000078  0.830048  0.015212 
 0.000016  0.990549  0.000202  0.009233 
 0.008486  0.000701  0.990798  0.000016 
 0.015462  0.834221  0.000265  0.150053 
 0.993165  0.006804  0.000016  0.000016 
 0.999891  0.000078  0.000016  0.000016 
 0.000202  0.226660  0.058748  0.714390 
 0.411201  0.324380  0.135977  0.128441 

MOTIF MA0843.1 TEF
letter-probability matrix: alength= 4 w= 12 nsites= 4064 E= 0
 0.150369  0.292312  0.236962  0.320357 
 0.495018  0.093542  0.409410  0.002030 
 0.024170  0.004982  0.001292  0.969557 
 0.028598  0.000062  0.008426  0.962915 
 0.970787  0.000062  0.029090  0.000062 
 0.004244  0.885916  0.000062  0.109779 
 0.367589  0.000062  0.632288  0.000062 
 0.000062  0.035240  0.011378  0.953321 
 0.935363  0.019742  0.003014  0.041882 
 0.991943  0.000062  0.005228  0.002768 
 0.000062  0.547909  0.069434  0.382595 
 0.384317  0.316913  0.153813  0.144957 

MOTIF MA0043.3 HLF
letter-probability matrix: alength= 4 w= 14 nsites= 24424 E= 0
 0.278823  0.207298  0.230348  0.283531 
 0.253480  0.164145  0.257820  0.324555 
 0.359846  0.181464  0.400952  0.057738 
 0.012088  0.009918  0.006070  0.971924 
 0.006643  0.003941  0.036653  0.952764 
 0.931269  0.005128  0.055036  0.008567 
 0.008076  0.063388  0.010368  0.918168 
 0.099007  0.004596  0.888649  0.007748 
 0.015118  0.704330  0.008158  0.272395 
 0.988997  0.005005  0.001975  0.004023 
 0.984862  0.002753  0.007748  0.004637 
 0.057288  0.541955  0.135118  0.265640 
 0.364268  0.262528  0.131760  0.241443 
 0.282590  0.215650  0.226131  0.275629 

MOTIF MA0102.4 CEBPA
letter-probability matrix: alength= 4 w= 14 nsites= 79003 E= 0
 0.303912  0.187627  0.200588  0.307874 
 0.223891  0.162033  0.253940  0.360137 
 0.688247  0.092201  0.161666  0.057886 
 0.011003  0.010458  0.009142  0.969397 
 0.012686  0.003573  0.029938  0.953803 
 0.117111  0.011851  0.732713  0.138325 
 0.014534  0.950892  0.008585  0.025989 
 0.789951  0.044748  0.085455  0.079847 
 0.077151  0.778926  0.020040  0.123883 
 0.910286  0.071582  0.004307  0.013825 
 0.951563  0.013091  0.017483  0.017863 
 0.057038  0.204967  0.092555  0.645439 
 0.355074  0.220195  0.163691  0.261041 
 0.274141  0.217043  0.203094  0.305722 

MOTIF MA0019.1 Ddit3::Cebpa
letter-probability matrix: alength= 4 w= 12 nsites= 39 E= 0
 0.356250  0.181250  0.306250  0.156250 
 0.281250  0.181250  0.356250  0.181250 
 0.456250  0.081250  0.381250  0.081250 
 0.006250  0.031250  0.006250  0.956250 
 0.006250  0.006250  0.956250  0.031250 
 0.106250  0.831250  0.006250  0.056250 
 0.956250  0.031250  0.006250  0.006250 
 0.906250  0.056250  0.031250  0.006250 
 0.006250  0.156250  0.006250  0.831250 
 0.356250  0.431250  0.131250  0.081250 
 0.106250  0.581250  0.231250  0.081250 
 0.006250  0.656250  0.156250  0.181250 

MOTIF MA1968.1 TFCP2
letter-probability matrix: alength= 4 w= 10 nsites= 799 E= 0
 0.587812  0.106563  0.224062  0.081562 
 0.901562  0.010313  0.037812  0.050313 
 0.836562  0.002813  0.011562  0.149062 
 0.001562  0.994062  0.004063  0.000312 
 0.007812  0.820312  0.001562  0.170313 
 0.180312  0.004063  0.805312  0.010313 
 0.001562  0.015312  0.981562  0.001562 
 0.236563  0.044062  0.000312  0.719063 
 0.065312  0.085312  0.029062  0.820312 
 0.166563  0.340313  0.054062  0.439063 

MOTIF MA0145.2 Tfcp2l1
letter-probability matrix: alength= 4 w= 14 nsites= 4092 E= 0
 0.002016  0.925544  0.062607  0.009834 
 0.069936  0.810469  0.005436  0.114158 
 0.596934  0.005192  0.273699  0.124175 
 0.005925  0.024004  0.967078  0.002993 
 0.174017  0.337955  0.025226  0.462802 
 0.098522  0.289580  0.061874  0.550024 
 0.173039  0.398791  0.150806  0.277364 
 0.357501  0.225324  0.250733  0.166443 
 0.631627  0.069936  0.190630  0.107806 
 0.394149  0.051857  0.308881  0.245114 
 0.003970  0.933118  0.054544  0.008368 
 0.062118  0.814623  0.002993  0.120266 
 0.539763  0.007391  0.302529  0.150318 
 0.012033  0.029135  0.954618  0.004215 

MOTIF MA0839.1 CREB3L1
letter-probability matrix: alength= 4 w= 14 nsites= 1030 E= 0
 0.366877  0.213628  0.269884  0.149612 
 0.042919  0.177740  0.032250  0.747090 
 0.028371  0.004122  0.942047  0.025461 
 0.083657  0.912949  0.000242  0.003152 
 0.005092  0.986663  0.000242  0.008002 
 0.994423  0.000242  0.005092  0.000242 
 0.000242  0.994423  0.005092  0.000242 
 0.030310  0.004122  0.965325  0.000242 
 0.010912  0.000242  0.005092  0.983754 
 0.143792  0.796557  0.047769  0.011882 
 0.822745  0.040980  0.088506  0.047769 
 0.089476  0.277643  0.186469  0.446411 
 0.085597  0.753880  0.072017  0.088506 
 0.651067  0.063288  0.162221  0.123424 

MOTIF MA0840.1 Creb5
letter-probability matrix: alength= 4 w= 12 nsites= 4641 E= 0
 0.324698  0.199752  0.287861  0.187688 
 0.876185  0.053695  0.060588  0.009533 
 0.001562  0.004362  0.000054  0.994022 
 0.002854  0.001346  0.797986  0.197813 
 0.997038  0.000054  0.000269  0.002639 
 0.000054  0.984759  0.000054  0.015134 
 0.039261  0.000054  0.960631  0.000054 
 0.004793  0.001562  0.000054  0.993591 
 0.198244  0.800786  0.000054  0.000916 
 0.999192  0.000054  0.000054  0.000700 
 0.006517  0.489067  0.020304  0.484112 
 0.199752  0.395788  0.100442  0.304018 

MOTIF MA0608.1 Creb3l2
letter-probability matrix: alength= 4 w= 9 nsites= 1000 E= 0
 0.002248  0.002248  0.745504  0.250000 
 0.250000  0.622627  0.001249  0.126124 
 0.001249  0.871379  0.126124  0.001249 
 0.996254  0.001249  0.001249  0.001249 
 0.001249  0.996254  0.001249  0.001249 
 0.001249  0.001249  0.996254  0.001249 
 0.001249  0.001249  0.001249  0.996254 
 0.001249  0.143107  0.854396  0.001249 
 0.250000  0.002248  0.250000  0.497752 

MOTIF MA0609.2 CREM
letter-probability matrix: alength= 4 w= 16 nsites= 17027 E= 0
 0.226994  0.248429  0.301401  0.223177 
 0.232925  0.324245  0.232338  0.210492 
 0.345387  0.170792  0.262758  0.221062 
 0.172437  0.126806  0.654466  0.046291 
 0.032843  0.042885  0.029730  0.894541 
 0.025502  0.060973  0.874046  0.039479 
 0.921673  0.018396  0.036367  0.023564 
 0.030376  0.824010  0.052693  0.092920 
 0.092920  0.052928  0.823717  0.030435 
 0.023505  0.036543  0.018455  0.921497 
 0.039479  0.874046  0.061032  0.025443 
 0.894306  0.029848  0.042885  0.032960 
 0.046350  0.654584  0.126630  0.172437 
 0.220651  0.262700  0.170910  0.345739 
 0.210374  0.232397  0.324363  0.232866 
 0.223235  0.301401  0.248429  0.226935 

MOTIF MA0018.4 CREB1
letter-probability matrix: alength= 4 w= 13 nsites= 79544 E= 0
 0.268970  0.224140  0.195741  0.311148 
 0.265111  0.189154  0.265312  0.280423 
 0.359133  0.163835  0.349441  0.127591 
 0.024027  0.012197  0.013945  0.949830 
 0.021727  0.028892  0.912128  0.037252 
 0.924071  0.021978  0.025297  0.028654 
 0.027484  0.177814  0.079694  0.715007 
 0.017817  0.023826  0.935335  0.023022 
 0.111751  0.015479  0.015177  0.857593 
 0.044418  0.904925  0.027371  0.023286 
 0.953162  0.012801  0.015366  0.018672 
 0.129326  0.271321  0.186086  0.413266 
 0.282711  0.275017  0.170347  0.271925 

MOTIF MA0604.1 Atf1
letter-probability matrix: alength= 4 w= 8 nsites= 1001 E= 0
 0.462325  0.086078  0.386477  0.065120 
 0.024202  0.016218  0.000250  0.959331 
 0.000250  0.022206  0.802645  0.174900 
 0.999251  0.000250  0.000250  0.000250 
 0.000250  0.999251  0.000250  0.000250 
 0.007236  0.000250  0.992265  0.000250 
 0.090070  0.197854  0.000250  0.711826 
 0.599052  0.137974  0.162924  0.100050 

MOTIF MA1116.1 RBPJ
letter-probability matrix: alength= 4 w= 10 nsites= 2402 E= 0
 0.143675  0.350499  0.251457  0.254370 
 0.203600  0.362984  0.327611  0.105805 
 0.000936  0.005098  0.000936  0.993030 
 0.014669  0.010508  0.974303  0.000520 
 0.003849  0.008427  0.962651  0.025073 
 0.003017  0.003433  0.960986  0.032563 
 0.985955  0.000104  0.001769  0.012172 
 0.991365  0.006346  0.000520  0.001769 
 0.308885  0.272680  0.246463  0.171973 
 0.235227  0.241053  0.295984  0.227736 

MOTIF MA1621.1 Rbpjl
letter-probability matrix: alength= 4 w= 14 nsites= 9652 E= 0
 0.207837  0.298482  0.256526  0.237154 
 0.255491  0.251450  0.264089  0.228970 
 0.349037  0.322931  0.186704  0.141329 
 0.622112  0.142261  0.154589  0.081037 
 0.014426  0.960660  0.010696  0.014218 
 0.972366  0.007278  0.011421  0.008935 
 0.008728  0.884000  0.069642  0.037631 
 0.024267  0.932897  0.032865  0.009971 
 0.006552  0.014944  0.013700  0.964804 
 0.010593  0.013597  0.962939  0.012872 
 0.058971  0.178002  0.163809  0.599218 
 0.159458  0.336398  0.278385  0.225759 
 0.235497  0.298793  0.202864  0.262846 
 0.215710  0.311121  0.236325  0.236843 

MOTIF MA1707.1 DMRTA1
letter-probability matrix: alength= 4 w= 12 nsites= 4949 E= 0
 0.504293  0.117828  0.157828  0.220051 
 0.486515  0.089141  0.178030  0.246313 
 0.227323  0.133586  0.084899  0.554192 
 0.092778  0.136414  0.124091  0.646717 
 0.000051  0.001869  0.998030  0.000051 
 0.313384  0.221667  0.000253  0.464697 
 0.218434  0.025303  0.000051  0.756212 
 0.992778  0.001465  0.005707  0.000051 
 0.000859  0.999040  0.000051  0.000051 
 0.875000  0.000051  0.012778  0.112172 
 0.281263  0.060455  0.118636  0.539646 
 0.130960  0.144697  0.130152  0.594192 

MOTIF MA0521.2 Tcf12
letter-probability matrix: alength= 4 w= 12 nsites= 73995 E= 0
 0.235651  0.249936  0.273451  0.240962 
 0.277559  0.275937  0.274329  0.172175 
 0.473461  0.183784  0.226772  0.115983 
 0.004963  0.982138  0.005463  0.007436 
 0.976853  0.009990  0.008544  0.004612 
 0.011301  0.024518  0.943027  0.021153 
 0.021153  0.943027  0.024518  0.011301 
 0.004612  0.008544  0.009977  0.976867 
 0.007423  0.005436  0.982083  0.005058 
 0.115983  0.226813  0.183797  0.473407 
 0.172040  0.274343  0.275978  0.277640 
 0.240895  0.273451  0.250003  0.235651 

MOTIF MA0830.2 TCF4
letter-probability matrix: alength= 4 w= 13 nsites= 29465 E= 0
 0.205262  0.341147  0.242322  0.211269 
 0.238724  0.229222  0.292481  0.239573 
 0.141460  0.171800  0.627783  0.058958 
 0.008255  0.973537  0.010902  0.007305 
 0.917099  0.021559  0.043957  0.017384 
 0.007339  0.908344  0.058822  0.025495 
 0.012090  0.940889  0.040632  0.006389 
 0.012633  0.034489  0.023052  0.929826 
 0.008527  0.018335  0.964917  0.008221 
 0.057498  0.642614  0.179232  0.120656 
 0.187818  0.436851  0.167422  0.207909 
 0.217649  0.293839  0.270286  0.218226 
 0.174209  0.334055  0.260037  0.231699 

MOTIF MA0522.3 TCF3
letter-probability matrix: alength= 4 w= 11 nsites= 31261 E= 0
 0.200571  0.326667  0.273151  0.199611 
 0.256933  0.296502  0.301716  0.144848 
 0.015010  0.939775  0.022655  0.022559 
 0.924965  0.012675  0.050357  0.012003 
 0.009892  0.916136  0.043575  0.030396 
 0.036058  0.870042  0.084839  0.009061 
 0.012163  0.064079  0.042840  0.880918 
 0.034843  0.033211  0.916200  0.015746 
 0.009444  0.919399  0.031580  0.039577 
 0.232751  0.279165  0.256709  0.231375 
 0.175461  0.323788  0.294999  0.205753 

MOTIF MA0758.1 E2F7
letter-probability matrix: alength= 4 w= 14 nsites= 1053 E= 0
 0.210863  0.068548  0.172913  0.547676 
 0.040085  0.007827  0.019213  0.932875 
 0.000237  0.003083  0.000237  0.996442 
 0.000237  0.001186  0.000237  0.998340 
 0.000237  0.997391  0.002135  0.000237 
 0.000237  0.988852  0.010674  0.000237 
 0.000237  0.999288  0.000237  0.000237 
 0.002135  0.001186  0.996442  0.000237 
 0.000237  0.999288  0.000237  0.000237 
 0.000237  0.981262  0.017315  0.001186 
 0.993596  0.000237  0.000237  0.005930 
 0.988852  0.001186  0.003083  0.006879 
 0.949953  0.002135  0.000237  0.047676 
 0.672913  0.002135  0.002135  0.322818 

MOTIF MA0469.3 E2F3
letter-probability matrix: alength= 4 w= 16 nsites= 35365 E= 0
 0.400165  0.095607  0.295121  0.209106 
 0.275922  0.004333  0.009508  0.710237 
 0.140933  0.002439  0.002495  0.854133 
 0.091112  0.010328  0.003513  0.895048 
 0.074401  0.002891  0.116362  0.806346 
 0.002184  0.115740  0.882069  0.000007 
 0.000375  0.000007  0.999215  0.000403 
 0.000573  0.998282  0.000318  0.000827 
 0.000884  0.000488  0.997773  0.000855 
 0.000488  0.999215  0.000007  0.000290 
 0.000007  0.884699  0.113138  0.002156 
 0.809655  0.113619  0.002297  0.074429 
 0.900957  0.003655  0.008801  0.086587 
 0.858006  0.002411  0.002778  0.136805 
 0.709841  0.011261  0.003231  0.275667 
 0.205826  0.298203  0.093656  0.402314 

MOTIF MA0470.2 E2F4
letter-probability matrix: alength= 4 w= 14 nsites= 20375 E= 0
 0.266061  0.063666  0.108866  0.561408 
 0.189156  0.050955  0.053261  0.706628 
 0.136742  0.025631  0.162900  0.674728 
 0.057482  0.029704  0.094879  0.817935 
 0.019643  0.134435  0.844682  0.001239 
 0.000748  0.003595  0.995644  0.000012 
 0.001092  0.997951  0.000160  0.000798 
 0.000650  0.000503  0.997068  0.001779 
 0.000012  0.996184  0.003791  0.000012 
 0.001583  0.749080  0.217867  0.031471 
 0.602142  0.222823  0.052132  0.122902 
 0.311408  0.127515  0.033385  0.527692 
 0.304979  0.059739  0.055764  0.579518 
 0.306304  0.163783  0.137134  0.392778 

MOTIF MA0471.2 E2F6
letter-probability matrix: alength= 4 w= 13 nsites= 33098 E= 0
 0.220437  0.243973  0.373372  0.162218 
 0.253157  0.223730  0.351952  0.171161 
 0.288143  0.154151  0.349323  0.208382 
 0.063756  0.034691  0.887859  0.013694 
 0.008044  0.025295  0.960460  0.006201 
 0.116507  0.798340  0.020945  0.064209 
 0.035447  0.016292  0.923691  0.024570 
 0.010219  0.013120  0.965988  0.010673 
 0.010703  0.025205  0.955142  0.008950 
 0.886349  0.035386  0.070161  0.008104 
 0.777221  0.048196  0.151704  0.022878 
 0.271768  0.223881  0.378569  0.125782 
 0.230105  0.256118  0.344580  0.169197 

MOTIF MA0154.4 EBF1
letter-probability matrix: alength= 4 w= 15 nsites= 45425 E= 0
 0.311721  0.195224  0.239758  0.253297 
 0.251029  0.210326  0.296774  0.241871 
 0.051782  0.099200  0.121015  0.728003 
 0.029086  0.763115  0.042272  0.165527 
 0.012509  0.952236  0.008173  0.027083 
 0.014270  0.936958  0.009758  0.039014 
 0.055899  0.873404  0.018981  0.051716 
 0.764876  0.037583  0.037935  0.159606 
 0.077098  0.017925  0.852557  0.052420 
 0.057616  0.010902  0.916903  0.014579 
 0.033356  0.010022  0.941955  0.014667 
 0.194960  0.054204  0.721200  0.029636 
 0.696435  0.139903  0.109128  0.054534 
 0.247199  0.292767  0.216952  0.243082 
 0.262036  0.238547  0.201938  0.297478 

MOTIF MA1604.1 Ebf2
letter-probability matrix: alength= 4 w= 13 nsites= 26261 E= 0
 0.177871  0.223526  0.292371  0.306231 
 0.122277  0.274018  0.122582  0.481123 
 0.007473  0.970880  0.014327  0.007320 
 0.019543  0.923473  0.009872  0.047112 
 0.016573  0.957172  0.009224  0.017030 
 0.732437  0.142573  0.054347  0.070644 
 0.729390  0.051300  0.138422  0.080887 
 0.028073  0.009110  0.955877  0.006940 
 0.048597  0.008387  0.928576  0.014441 
 0.036983  0.022095  0.918599  0.022323 
 0.830182  0.054727  0.064780  0.050310 
 0.269448  0.291990  0.262632  0.175929 
 0.253874  0.272571  0.184040  0.289515 

MOTIF MA0149.1 EWSR1-FLI1
letter-probability matrix: alength= 4 w= 18 nsites= 105 E= 0
 0.002358  0.002358  0.992925  0.002358 
 0.021226  0.002358  0.974057  0.002358 
 0.983491  0.002358  0.011792  0.002358 
 0.983491  0.002358  0.011792  0.002358 
 0.011792  0.002358  0.983491  0.002358 
 0.021226  0.002358  0.964623  0.011792 
 0.974057  0.002358  0.021226  0.002358 
 0.964623  0.002358  0.030660  0.002358 
 0.002358  0.002358  0.983491  0.011792 
 0.002358  0.021226  0.974057  0.002358 
 0.936321  0.040094  0.021226  0.002358 
 0.992925  0.002358  0.002358  0.002358 
 0.002358  0.002358  0.992925  0.002358 
 0.002358  0.021226  0.974057  0.002358 
 0.945755  0.030660  0.002358  0.021226 
 0.964623  0.002358  0.021226  0.011792 
 0.049528  0.002358  0.917453  0.030660 
 0.030660  0.030660  0.917453  0.021226 

MOTIF MA1939.1 ERF::SREBF2
letter-probability matrix: alength= 4 w= 17 nsites= 507 E= 0
 0.195374  0.266240  0.329232  0.209154 
 0.193406  0.435531  0.335138  0.035925 
 0.124508  0.799705  0.002461  0.073327 
 0.014272  0.018209  0.967028  0.000492 
 0.006398  0.037894  0.919783  0.035925 
 0.906004  0.018209  0.000492  0.075295 
 0.734744  0.120571  0.000492  0.144193 
 0.606791  0.000492  0.390256  0.002461 
 0.010335  0.010335  0.035925  0.943406 
 0.087106  0.868602  0.016240  0.028051 
 0.980807  0.006398  0.010335  0.002461 
 0.000492  0.949311  0.012303  0.037894 
 0.000492  0.203248  0.785925  0.010335 
 0.071358  0.024114  0.020177  0.884350 
 0.000492  0.000492  0.972933  0.026083 
 0.799705  0.000492  0.065453  0.134350 
 0.020177  0.297736  0.022146  0.659941 

MOTIF MA1938.1 ERF::NHLH1
letter-probability matrix: alength= 4 w= 17 nsites= 367 E= 0
 0.481658  0.247962  0.247962  0.022418 
 0.000679  0.044158  0.889266  0.065897 
 0.014266  0.891984  0.041440  0.052310 
 0.997962  0.000679  0.000679  0.000679 
 0.003397  0.033288  0.878397  0.084918 
 0.076766  0.891984  0.006114  0.025136 
 0.027853  0.055027  0.036005  0.881114 
 0.003397  0.036005  0.916440  0.044158 
 0.000679  0.954484  0.019701  0.025136 
 0.036005  0.927310  0.033288  0.003397 
 0.076766  0.000679  0.902853  0.019701 
 0.011549  0.027853  0.886549  0.074049 
 0.900136  0.057745  0.008832  0.033288 
 0.715353  0.000679  0.033288  0.250679 
 0.340353  0.008832  0.530571  0.120245 
 0.000679  0.324049  0.049592  0.625679 
 0.324049  0.250679  0.226223  0.199049 

MOTIF MA1932.1 ELK1::HOXB13
letter-probability matrix: alength= 4 w= 16 nsites= 8465 E= 0
 0.642482  0.040545  0.254813  0.062160 
 0.024717  0.827221  0.127362  0.020700 
 0.020819  0.965893  0.007353  0.005936 
 0.000030  0.000030  0.999911  0.000030 
 0.000030  0.000030  0.957388  0.042553 
 0.982902  0.000030  0.017039  0.000030 
 0.936836  0.000030  0.011487  0.051648 
 0.047868  0.012550  0.939552  0.000030 
 0.011369  0.073500  0.001329  0.913802 
 0.267098  0.330292  0.056727  0.345884 
 0.306786  0.009125  0.628425  0.055664 
 0.011960  0.045506  0.048577  0.893958 
 0.738631  0.015858  0.048577  0.196935 
 0.845884  0.052238  0.065113  0.036765 
 0.681697  0.121102  0.083776  0.113424 
 0.391950  0.216425  0.219023  0.172602 

MOTIF MA1933.1 ELK1::SREBF2
letter-probability matrix: alength= 4 w= 16 nsites= 1315 E= 0
 0.405205  0.040464  0.333777  0.220555 
 0.146087  0.650646  0.161284  0.041983 
 0.012348  0.917363  0.014628  0.055661 
 0.003229  0.017667  0.978913  0.000190 
 0.000190  0.011588  0.954597  0.033625 
 0.958397  0.010068  0.000950  0.030585 
 0.813260  0.009309  0.007029  0.170403 
 0.125570  0.002470  0.871771  0.000190 
 0.011588  0.029065  0.014628  0.944719 
 0.065540  0.425722  0.435600  0.073138 
 0.438640  0.010068  0.541223  0.010068 
 0.024506  0.790464  0.092895  0.092135 
 0.046543  0.062500  0.886208  0.004749 
 0.072378  0.104293  0.025266  0.798062 
 0.045783  0.043503  0.870251  0.040464 
 0.758549  0.029065  0.067059  0.145327 

MOTIF MA1934.1 ERF::FIGLA
letter-probability matrix: alength= 4 w= 16 nsites= 18732 E= 0
 0.492834  0.112595  0.252989  0.141582 
 0.129678  0.620896  0.222348  0.027078 
 0.247491  0.731076  0.017736  0.003697 
 0.001081  0.002362  0.995476  0.001081 
 0.002682  0.000280  0.992326  0.004711 
 0.992914  0.003590  0.001935  0.001561 
 0.669207  0.024889  0.003376  0.302528 
 0.472602  0.199341  0.312083  0.015974 
 0.003750  0.994995  0.000013  0.001241 
 0.991579  0.003590  0.004070  0.000761 
 0.002042  0.581714  0.406088  0.010156 
 0.015601  0.654954  0.325001  0.004444 
 0.001722  0.033751  0.014640  0.949888 
 0.002469  0.002469  0.978714  0.016348 
 0.142489  0.216316  0.330500  0.310695 
 0.229074  0.269538  0.221975  0.279413 

MOTIF MA1945.1 ETV5::FIGLA
letter-probability matrix: alength= 4 w= 15 nsites= 3086 E= 0
 0.349287  0.093699  0.457159  0.099854 
 0.168529  0.239796  0.524538  0.067136 
 0.250810  0.595805  0.129981  0.023405 
 0.006560  0.002349  0.988419  0.002672 
 0.000081  0.001701  0.947603  0.050615 
 0.953110  0.021461  0.013039  0.012391 
 0.723761  0.018546  0.022109  0.235585 
 0.341189  0.086249  0.555313  0.017250 
 0.003644  0.972870  0.010771  0.012715 
 0.979025  0.005264  0.014010  0.001701 
 0.006884  0.168205  0.820295  0.004616 
 0.026968  0.199951  0.771056  0.002025 
 0.009475  0.006236  0.021137  0.963152 
 0.007856  0.006236  0.968011  0.017898 
 0.128361  0.160755  0.505426  0.205458 

MOTIF MA1931.1 ELK1::HOXA1
letter-probability matrix: alength= 4 w= 14 nsites= 123 E= 0
 0.598790  0.066532  0.131048  0.203629 
 0.002016  0.735887  0.163306  0.098790 
 0.018145  0.961694  0.002016  0.018145 
 0.002016  0.002016  0.993952  0.002016 
 0.002016  0.002016  0.993952  0.002016 
 0.993952  0.002016  0.002016  0.002016 
 0.977823  0.002016  0.002016  0.018145 
 0.002016  0.018145  0.977823  0.002016 
 0.050403  0.082661  0.074597  0.792339 
 0.727823  0.171371  0.066532  0.034274 
 0.752016  0.074597  0.098790  0.074597 
 0.058468  0.114919  0.147177  0.679435 
 0.034274  0.098790  0.098790  0.768145 
 0.558468  0.131048  0.106855  0.203629 

MOTIF MA0641.1 ELF4
letter-probability matrix: alength= 4 w= 12 nsites= 1309 E= 0
 0.564313  0.103244  0.151336  0.181107 
 0.748282  0.077290  0.016221  0.158206 
 0.151336  0.710115  0.057443  0.081107 
 0.015458  0.889504  0.094084  0.000954 
 0.051336  0.942939  0.005534  0.000191 
 0.000954  0.000191  0.998664  0.000191 
 0.000191  0.000191  0.997901  0.001718 
 0.993321  0.000191  0.003244  0.003244 
 0.984160  0.007061  0.003244  0.005534 
 0.033779  0.013931  0.947519  0.004771 
 0.004008  0.052863  0.026145  0.916985 
 0.379580  0.078053  0.436069  0.106298 

MOTIF MA1943.1 ETV2::HOXB13
letter-probability matrix: alength= 4 w= 15 nsites= 7799 E= 0
 0.531186  0.150288  0.198878  0.119647 
 0.109263  0.721571  0.126314  0.042853 
 0.110160  0.880929  0.007724  0.001186 
 0.000032  0.000032  0.999263  0.000673 
 0.000032  0.000032  0.999904  0.000032 
 0.994776  0.002724  0.002468  0.000032 
 0.625545  0.105032  0.001827  0.267596 
 0.441186  0.344135  0.209391  0.005288 
 0.129904  0.472468  0.008494  0.389135 
 0.762724  0.011186  0.214006  0.012083 
 0.001571  0.053237  0.000032  0.945160 
 0.614263  0.021314  0.029647  0.334776 
 0.924391  0.009519  0.003109  0.062981 
 0.758237  0.122340  0.049391  0.070032 
 0.308494  0.392083  0.130288  0.169135 

MOTIF MA0080.6 Spi1
letter-probability matrix: alength= 4 w= 17 nsites= 105198 E= 0
 0.394483  0.147038  0.262961  0.195518 
 0.356669  0.141648  0.348190  0.153492 
 0.632432  0.065241  0.216801  0.085526 
 0.782139  0.054737  0.100897  0.062227 
 0.774354  0.022151  0.097152  0.106344 
 0.082094  0.115983  0.760333  0.041590 
 0.855068  0.024660  0.091600  0.028672 
 0.038757  0.005231  0.944498  0.011514 
 0.019280  0.007902  0.963728  0.009090 
 0.969707  0.010411  0.010107  0.009774 
 0.946105  0.009109  0.017322  0.027465 
 0.072399  0.067180  0.847349  0.013073 
 0.161572  0.035326  0.048748  0.754354 
 0.094794  0.057750  0.792643  0.054813 
 0.220480  0.110051  0.548192  0.121277 
 0.373827  0.165717  0.264957  0.195499 
 0.355224  0.162200  0.249159  0.233417 

MOTIF MA0759.2 ELK3
letter-probability matrix: alength= 4 w= 11 nsites= 21909 E= 0
 0.667515  0.046976  0.242366  0.043142 
 0.015621  0.888647  0.088282  0.007451 
 0.000696  0.998733  0.000559  0.000011 
 0.000011  0.000011  0.999966  0.000011 
 0.000011  0.000011  0.999966  0.000011 
 0.984174  0.005260  0.007405  0.003161 
 0.944420  0.008272  0.005488  0.041819 
 0.087643  0.043279  0.867424  0.001654 
 0.015256  0.154735  0.024932  0.805078 
 0.263361  0.168382  0.390107  0.178149 
 0.235064  0.304256  0.346657  0.114023 

MOTIF MA1946.1 ETV5::FOXI1
letter-probability matrix: alength= 4 w= 13 nsites= 661 E= 0
 0.168051  0.060801  0.770770  0.000378 
 0.113671  0.075906  0.158988  0.651435 
 0.714879  0.255665  0.018505  0.010952 
 0.926360  0.032100  0.036631  0.004909 
 0.841767  0.000378  0.149924  0.007931 
 0.000378  0.855363  0.048716  0.095544 
 0.704305  0.270770  0.024547  0.000378 
 0.024547  0.094033  0.881042  0.000378 
 0.024547  0.004909  0.887085  0.083459 
 0.926360  0.001888  0.039653  0.032100 
 0.595544  0.047205  0.036631  0.320619 
 0.121224  0.013973  0.864426  0.000378 
 0.107628  0.267749  0.163520  0.461103 

MOTIF MA0640.2 ELF3
letter-probability matrix: alength= 4 w= 14 nsites= 48502 E= 0
 0.241165  0.261041  0.211435  0.286359 
 0.202755  0.271762  0.245227  0.280256 
 0.117194  0.509891  0.142883  0.230032 
 0.133110  0.576732  0.084990  0.205168 
 0.837953  0.042064  0.053919  0.066063 
 0.011427  0.864900  0.028148  0.095525 
 0.024148  0.028210  0.015839  0.931803 
 0.008912  0.019447  0.019674  0.951967 
 0.013654  0.958317  0.011675  0.016355 
 0.009221  0.971223  0.009757  0.009798 
 0.016004  0.027117  0.041013  0.915866 
 0.049012  0.191292  0.583866  0.175829 
 0.185767  0.274029  0.287513  0.252691 
 0.219765  0.187313  0.123729  0.469193 

MOTIF MA0136.3 Elf5
letter-probability matrix: alength= 4 w= 12 nsites= 42146 E= 0
 0.448413  0.108436  0.251815  0.191336 
 0.231339  0.235491  0.376949  0.156221 
 0.698205  0.143907  0.123479  0.034409 
 0.920071  0.023210  0.048621  0.008097 
 0.012154  0.004324  0.973385  0.010137 
 0.013933  0.012106  0.963918  0.010042 
 0.970324  0.013767  0.009259  0.006649 
 0.962162  0.009236  0.011418  0.017184 
 0.061908  0.029284  0.896938  0.011869 
 0.122909  0.079608  0.117405  0.680078 
 0.304915  0.187066  0.322069  0.185950 
 0.311226  0.198146  0.299363  0.191265 

MOTIF MA1956.1 FOXO1::FLI1
letter-probability matrix: alength= 4 w= 14 nsites= 380 E= 0
 0.173885  0.071522  0.753937  0.000656 
 0.263123  0.150262  0.040026  0.546588 
 0.672572  0.307743  0.000656  0.019029 
 0.974409  0.024278  0.000656  0.000656 
 0.969160  0.000656  0.000656  0.029528 
 0.000656  0.984908  0.000656  0.013780 
 0.948163  0.045276  0.005906  0.000656 
 0.053150  0.019029  0.927165  0.000656 
 0.037402  0.000656  0.956037  0.005906 
 0.992782  0.000656  0.000656  0.005906 
 0.843176  0.016404  0.000656  0.139764 
 0.176509  0.045276  0.777559  0.000656 
 0.019029  0.160761  0.058399  0.761811 
 0.129265  0.100394  0.449475  0.320866 

MOTIF MA0847.3 FOXD2
letter-probability matrix: alength= 4 w= 12 nsites= 4126 E= 0
 0.194633  0.474740  0.268536  0.062091 
 0.077356  0.319663  0.046341  0.556639 
 0.191725  0.007572  0.000061  0.800642 
 0.941907  0.006118  0.051914  0.000061 
 0.747335  0.085837  0.088018  0.078810 
 0.601951  0.005634  0.391386  0.001030 
 0.032772  0.521989  0.001272  0.443967 
 0.939484  0.030591  0.000061  0.029864 
 0.983099  0.009268  0.007087  0.000545 
 0.997153  0.000061  0.001999  0.000787 
 0.000061  0.763811  0.000061  0.236067 
 0.895142  0.008784  0.012418  0.083656 

MOTIF MA1489.1 FOXN3
letter-probability matrix: alength= 4 w= 8 nsites= 998 E= 0
 0.009259  0.009259  0.972222  0.009259 
 0.009259  0.009259  0.009259  0.972222 
 0.972222  0.009259  0.009259  0.009259 
 0.972222  0.009259  0.009259  0.009259 
 0.972222  0.009259  0.009259  0.009259 
 0.009259  0.972222  0.009259  0.009259 
 0.972222  0.009259  0.009259  0.009259 
 0.972222  0.009259  0.009259  0.009259 

MOTIF MA0479.1 FOXH1
letter-probability matrix: alength= 4 w= 11 nsites= 8211 E= 0
 0.114375  0.345866  0.181472  0.358287 
 0.192188  0.284127  0.260259  0.263425 
 0.118516  0.397132  0.384346  0.100006 
 0.999909  0.000030  0.000030  0.000030 
 0.919051  0.000030  0.027916  0.053002 
 0.000030  0.000030  0.000030  0.999909 
 0.289120  0.703026  0.000030  0.007824 
 0.172217  0.827722  0.000030  0.000030 
 0.999909  0.000030  0.000030  0.000030 
 0.000030  0.999909  0.000030  0.000030 
 0.869246  0.000030  0.000030  0.130693 

MOTIF MA1952.1 FOXJ2::ELF1
letter-probability matrix: alength= 4 w= 14 nsites= 2625 E= 0
 0.379379  0.157369  0.301314  0.161938 
 0.236577  0.158130  0.118526  0.486767 
 0.655465  0.176028  0.043507  0.125000 
 0.651276  0.140994  0.049981  0.157749 
 0.795982  0.103675  0.082730  0.017612 
 0.051504  0.818831  0.045411  0.084254 
 0.576637  0.391565  0.018374  0.013423 
 0.115861  0.063690  0.808549  0.011900 
 0.014947  0.000095  0.984863  0.000095 
 0.991337  0.000095  0.002761  0.005807 
 0.946021  0.000095  0.000095  0.053789 
 0.234292  0.056455  0.687833  0.021420 
 0.257521  0.147468  0.011139  0.583873 
 0.395754  0.101009  0.320354  0.182883 

MOTIF MA0032.2 FOXC1
letter-probability matrix: alength= 4 w= 11 nsites= 23027 E= 0
 0.329740  0.039485  0.015557  0.615218 
 0.695208  0.035359  0.202156  0.067277 
 0.344374  0.087600  0.105665  0.462361 
 0.257350  0.017815  0.722132  0.002703 
 0.108401  0.071750  0.016947  0.802903 
 0.706889  0.289528  0.001140  0.002443 
 0.991152  0.005786  0.000011  0.003051 
 0.983509  0.003007  0.007523  0.005960 
 0.006525  0.467702  0.008783  0.516990 
 0.966356  0.001400  0.022635  0.009608 
 0.316799  0.073660  0.052338  0.557202 

MOTIF MA0480.2 Foxo1
letter-probability matrix: alength= 4 w= 11 nsites= 14116 E= 0
 0.304828  0.225986  0.252833  0.216353 
 0.301994  0.118811  0.238949  0.340246 
 0.099968  0.034090  0.826681  0.039261 
 0.066958  0.039332  0.072625  0.821085 
 0.878958  0.066179  0.033878  0.020985 
 0.897021  0.060158  0.027219  0.015602 
 0.918910  0.027431  0.036003  0.017656 
 0.020773  0.900351  0.025236  0.053641 
 0.944411  0.019639  0.010856  0.025094 
 0.256517  0.260767  0.286977  0.195739 
 0.287685  0.242775  0.247521  0.222020 

MOTIF MA1594.1 ZNF382
letter-probability matrix: alength= 4 w= 24 nsites= 4252 E= 0
 0.838526  0.028039  0.080473  0.052963 
 0.145838  0.028274  0.657712  0.168175 
 0.071773  0.078121  0.827240  0.022866 
 0.419527  0.011110  0.501117  0.068246 
 0.064954  0.009699  0.898719  0.026628 
 0.843463  0.057900  0.072243  0.026393 
 0.036504  0.481836  0.071773  0.409887 
 0.982189  0.003821  0.010404  0.003586 
 0.098813  0.054609  0.038385  0.808194 
 0.021926  0.649483  0.008523  0.320068 
 0.985716  0.002880  0.005937  0.005467 
 0.013696  0.912826  0.040031  0.033447 
 0.141136  0.398131  0.007348  0.453386 
 0.988538  0.003821  0.005702  0.001940 
 0.003351  0.957736  0.009229  0.029685 
 0.460205  0.340054  0.021455  0.178286 
 0.131260  0.010169  0.841347  0.017223 
 0.927169  0.014637  0.039325  0.018869 
 0.028744  0.377439  0.022396  0.571420 
 0.215201  0.701211  0.033682  0.049906 
 0.043322  0.848166  0.014402  0.094110 
 0.084705  0.614919  0.020750  0.279626 
 0.800435  0.036033  0.058606  0.104926 
 0.040266  0.803021  0.033682  0.123031 

MOTIF MA1718.1 ZNF8
letter-probability matrix: alength= 4 w= 20 nsites= 2690 E= 0
 0.124582  0.017187  0.770438  0.087793 
 0.097454  0.127555  0.019788  0.755203 
 0.749257  0.055463  0.160628  0.034653 
 0.021646  0.028707  0.012728  0.936919 
 0.294036  0.002323  0.679023  0.024619 
 0.017930  0.030193  0.733278  0.218599 
 0.936176  0.019045  0.036882  0.007897 
 0.004552  0.123839  0.003437  0.868172 
 0.690914  0.007897  0.287718  0.013471 
 0.018302  0.004181  0.010126  0.967391 
 0.943237  0.000465  0.052861  0.003437 
 0.002323  0.992289  0.000465  0.004924 
 0.019045  0.968506  0.005667  0.006782 
 0.958473  0.004552  0.029822  0.007153 
 0.024619  0.824693  0.027592  0.123096 
 0.903475  0.020531  0.049517  0.026477 
 0.170290  0.027220  0.278428  0.524062 
 0.042828  0.039855  0.054719  0.862598 
 0.053976  0.055463  0.067726  0.822835 
 0.056949  0.043943  0.065868  0.833240 

MOTIF MA0138.2 REST
letter-probability matrix: alength= 4 w= 21 nsites= 1606 E= 0
 0.132701  0.109676  0.229776  0.527847 
 0.036248  0.168793  0.091630  0.703329 
 0.047449  0.855165  0.031269  0.066117 
 0.906192  0.018824  0.058650  0.016335 
 0.021313  0.027536  0.944773  0.006378 
 0.076073  0.609365  0.201151  0.113410 
 0.980243  0.004512  0.007623  0.007623 
 0.002022  0.987088  0.007623  0.003267 
 0.021935  0.921749  0.012601  0.043715 
 0.568917  0.125233  0.100965  0.204885 
 0.136434  0.233510  0.077318  0.552738 
 0.024424  0.004512  0.966553  0.004512 
 0.012601  0.003267  0.982732  0.001400 
 0.876945  0.069851  0.021313  0.031892 
 0.008245  0.799782  0.145769  0.046204 
 0.983354  0.005756  0.004512  0.006378 
 0.026291  0.008245  0.959708  0.005756 
 0.128967  0.631767  0.114655  0.124611 
 0.229776  0.019446  0.432638  0.318139 
 0.133945  0.586963  0.200529  0.078563 
 0.112788  0.700218  0.023180  0.163815 

MOTIF MA0073.1 RREB1
letter-probability matrix: alength= 4 w= 20 nsites= 11 E= 0
 0.270833  0.687500  0.020833  0.020833 
 0.104167  0.854167  0.020833  0.020833 
 0.270833  0.687500  0.020833  0.020833 
 0.020833  0.937500  0.020833  0.020833 
 0.604167  0.354167  0.020833  0.020833 
 0.770833  0.187500  0.020833  0.020833 
 0.687500  0.270833  0.020833  0.020833 
 0.354167  0.520833  0.020833  0.104167 
 0.020833  0.937500  0.020833  0.020833 
 0.937500  0.020833  0.020833  0.020833 
 0.354167  0.604167  0.020833  0.020833 
 0.104167  0.854167  0.020833  0.020833 
 0.270833  0.687500  0.020833  0.020833 
 0.354167  0.520833  0.104167  0.020833 
 0.187500  0.770833  0.020833  0.020833 
 0.354167  0.437500  0.020833  0.187500 
 0.354167  0.437500  0.104167  0.104167 
 0.354167  0.520833  0.020833  0.104167 
 0.104167  0.604167  0.270833  0.020833 
 0.354167  0.354167  0.187500  0.104167 

MOTIF MA1723.1 PRDM9
letter-probability matrix: alength= 4 w= 24 nsites= 1000.001 E= 0
 0.335914  0.037213  0.457793  0.169081 
 0.151099  0.029221  0.712538  0.107143 
 0.248002  0.011239  0.335914  0.404846 
 0.037213  0.002248  0.905345  0.055195 
 0.055195  0.002248  0.940310  0.002248 
 0.134116  0.169081  0.483767  0.213037 
 0.299950  0.379871  0.213037  0.107143 
 0.773477  0.011239  0.204046  0.011239 
 0.160090  0.204046  0.528722  0.107143 
 0.125125  0.011239  0.852398  0.011239 
 0.029221  0.002248  0.931319  0.037213 
 0.449801  0.090160  0.343906  0.116134 
 0.002248  0.002248  0.993257  0.002248 
 0.020230  0.002248  0.975275  0.002248 
 0.352898  0.291958  0.204046  0.151099 
 0.396854  0.178072  0.273976  0.151099 
 0.370879  0.002248  0.440810  0.186064 
 0.264985  0.423827  0.107143  0.204046 
 0.782468  0.002248  0.169081  0.046204 
 0.317932  0.081169  0.571679  0.029221 
 0.335915  0.299950  0.256993  0.107143 
 0.598652  0.116134  0.230020  0.055195 
 0.352897  0.160090  0.405845  0.081169 
 0.256993  0.125125  0.474776  0.143107 

MOTIF MA0029.1 Mecom
letter-probability matrix: alength= 4 w= 14 nsites= 27 E= 0
 0.508929  0.080357  0.223214  0.187500 
 0.723214  0.044643  0.080357  0.151786 
 0.008929  0.044643  0.901786  0.044643 
 0.973214  0.008929  0.008929  0.008929 
 0.044643  0.366071  0.008929  0.580357 
 0.973214  0.008929  0.008929  0.008929 
 0.937500  0.008929  0.044643  0.008929 
 0.008929  0.008929  0.973214  0.008929 
 0.973214  0.008929  0.008929  0.008929 
 0.008929  0.116071  0.008929  0.866071 
 0.866071  0.044643  0.008929  0.080357 
 0.830357  0.008929  0.151786  0.008929 
 0.223214  0.258929  0.258929  0.258929 
 0.544643  0.223214  0.116071  0.116071 

MOTIF MA1974.1 ZNF211
letter-probability matrix: alength= 4 w= 15 nsites= 794 E= 0
 0.370126  0.216667  0.088365  0.324843 
 0.505975  0.090881  0.139937  0.263208 
 0.054403  0.346226  0.104717  0.494654 
 0.952516  0.026730  0.016667  0.004088 
 0.004088  0.021698  0.006604  0.967610 
 0.982704  0.005346  0.009119  0.002830 
 0.005346  0.014151  0.004088  0.976415 
 0.973899  0.009119  0.007862  0.009119 
 0.004088  0.976415  0.009119  0.010377 
 0.012893  0.932390  0.006604  0.048113 
 0.895912  0.026730  0.025472  0.051887 
 0.095912  0.329874  0.055660  0.518553 
 0.429245  0.133648  0.289623  0.147484 
 0.187736  0.268239  0.114780  0.429245 
 0.416667  0.113522  0.064465  0.405346 

MOTIF MA1982.1 ZNF574
letter-probability matrix: alength= 4 w= 15 nsites= 1000.000425 E= 0
 0.207043  0.252997  0.361888  0.178072 
 0.097153  0.026224  0.616634  0.259990 
 0.033217  0.408841  0.538711  0.019231 
 0.068182  0.876374  0.054196  0.001249 
 0.043207  0.231019  0.019231  0.706544 
 0.996254  0.001249  0.001249  0.001249 
 0.001249  0.004246  0.993257  0.001249 
 0.982268  0.008242  0.008242  0.001249 
 0.058192  0.012238  0.928322  0.001249 
 0.301948  0.510739  0.129121  0.058192 
 0.019231  0.015235  0.964286  0.001249 
 0.058192  0.118132  0.687563  0.136114 
 0.121129  0.801449  0.012238  0.065185 
 0.090160  0.556693  0.224026  0.129121 
 0.121129  0.489760  0.323926  0.065185 

MOTIF MA1972.1 ZFP14
letter-probability matrix: alength= 4 w= 15 nsites= 1000.0004 E= 0
 0.138112  0.014236  0.830420  0.017233 
 0.119131  0.001249  0.875375  0.004246 
 0.993257  0.004246  0.001249  0.001249 
 0.001249  0.001249  0.993257  0.004246 
 0.087163  0.221029  0.690560  0.001249 
 0.233017  0.544705  0.173077  0.049201 
 0.354895  0.350899  0.064186  0.230020 
 0.135115  0.675575  0.093157  0.096154 
 0.224026  0.208042  0.182068  0.385864 
 0.122128  0.001249  0.754496  0.122128 
 0.007243  0.001249  0.990260  0.001249 
 0.977273  0.001249  0.020230  0.001249 
 0.595655  0.090160  0.309940  0.004246 
 0.150100  0.267982  0.246004  0.335914 
 0.039211  0.058192  0.802448  0.100150 

MOTIF MA1647.2 Prdm4
letter-probability matrix: alength= 4 w= 17 nsites= 1181 E= 0
 0.267555  0.142343  0.408841  0.181261 
 0.331853  0.161802  0.312394  0.193951 
 0.186337  0.232868  0.369924  0.210871 
 0.186337  0.630499  0.064509  0.118655 
 0.028130  0.929146  0.012056  0.030668 
 0.017978  0.034052  0.011210  0.936760 
 0.171108  0.031514  0.171954  0.625423 
 0.025592  0.003596  0.965525  0.005288 
 0.977369  0.010364  0.006134  0.006134 
 0.964679  0.008672  0.023054  0.003596 
 0.982445  0.005288  0.007826  0.004442 
 0.013748  0.970601  0.006980  0.008672 
 0.188875  0.367386  0.033206  0.410533 
 0.144036  0.155880  0.605118  0.094966 
 0.122885  0.371616  0.087352  0.418147 
 0.116117  0.446912  0.078046  0.358926 
 0.343697  0.190567  0.271785  0.193951 

MOTIF MA1961.1 PATZ1
letter-probability matrix: alength= 4 w= 12 nsites= 1000.0004 E= 0
 0.125125  0.331918  0.444805  0.098152 
 0.125125  0.287962  0.542707  0.044206 
 0.068182  0.228022  0.679571  0.024226 
 0.195055  0.078172  0.725525  0.001249 
 0.001249  0.001249  0.996254  0.001249 
 0.001249  0.001249  0.996254  0.001249 
 0.354895  0.488761  0.001249  0.155095 
 0.001249  0.001249  0.996254  0.001249 
 0.001249  0.041209  0.956294  0.001249 
 0.001249  0.034216  0.963287  0.001249 
 0.054196  0.001249  0.943307  0.001249 
 0.051199  0.391858  0.522727  0.034216 

MOTIF MA1652.1 ZKSCAN5
letter-probability matrix: alength= 4 w= 14 nsites= 3327 E= 0
 0.261493  0.191181  0.348933  0.198392 
 0.247070  0.211614  0.359751  0.181566 
 0.453801  0.094727  0.240760  0.210712 
 0.040941  0.009090  0.934871  0.015099 
 0.011493  0.008188  0.972431  0.007888 
 0.961313  0.018705  0.014198  0.005784 
 0.434570  0.008188  0.549053  0.008188 
 0.027719  0.011193  0.946289  0.014799 
 0.022010  0.025916  0.022912  0.929162 
 0.012996  0.007287  0.976938  0.002779 
 0.961313  0.012395  0.018705  0.007587 
 0.112755  0.111253  0.611253  0.164739 
 0.381085  0.151517  0.323993  0.143404 
 0.351337  0.171049  0.316181  0.161433 

MOTIF MA1616.1 Prdm15
letter-probability matrix: alength= 4 w= 15 nsites= 2237 E= 0
 0.285188  0.217270  0.250335  0.247207 
 0.278932  0.147118  0.411193  0.162757 
 0.112712  0.145331  0.595733  0.146224 
 0.898682  0.026921  0.060433  0.013963 
 0.947833  0.015304  0.026028  0.010836 
 0.867851  0.021113  0.089477  0.021559 
 0.804848  0.061774  0.068029  0.065349 
 0.030049  0.867404  0.045241  0.057306 
 0.099307  0.842828  0.047922  0.009942 
 0.098414  0.161416  0.012623  0.727547 
 0.008601  0.003239  0.982685  0.005474 
 0.028709  0.010389  0.950067  0.010836 
 0.684205  0.140416  0.098414  0.076966 
 0.307082  0.195822  0.334339  0.162757 
 0.241399  0.283847  0.205652  0.269102 

MOTIF MA0131.2 HINFP
letter-probability matrix: alength= 4 w= 12 nsites= 582 E= 0
 0.041595  0.597341  0.185678  0.175386 
 0.489280  0.225129  0.194254  0.091338 
 0.496141  0.081046  0.391509  0.031304 
 0.002144  0.786021  0.197684  0.014151 
 0.000429  0.027873  0.952401  0.019297 
 0.000429  0.000429  0.000429  0.998714 
 0.000429  0.967839  0.031304  0.000429 
 0.000429  0.991852  0.000429  0.007290 
 0.000429  0.058748  0.900943  0.039880 
 0.002144  0.931818  0.036449  0.029588 
 0.199400  0.129074  0.442967  0.228559 
 0.182247  0.199400  0.364065  0.254288 

MOTIF MA1583.1 ZFP57
letter-probability matrix: alength= 4 w= 13 nsites= 6332 E= 0
 0.182575  0.271791  0.288844  0.256790 
 0.245263  0.254421  0.252369  0.247947 
 0.353111  0.239105  0.259474  0.148310 
 0.100940  0.167575  0.198208  0.533278 
 0.001934  0.005882  0.022146  0.970038 
 0.003829  0.011251  0.981091  0.003829 
 0.004145  0.987565  0.002566  0.005724 
 0.001776  0.883507  0.113572  0.001145 
 0.014409  0.002566  0.973670  0.009356 
 0.006040  0.920298  0.044094  0.029567 
 0.807871  0.052305  0.115151  0.024672 
 0.228999  0.268317  0.299424  0.203261 
 0.213366  0.262948  0.256948  0.266738 

MOTIF MA1508.1 IKZF1
letter-probability matrix: alength= 4 w= 12 nsites= 10918 E= 0
 0.301790  0.188227  0.354726  0.155257 
 0.383483  0.209932  0.262684  0.143901 
 0.743864  0.106077  0.092247  0.057812 
 0.836821  0.043342  0.087577  0.032260 
 0.061659  0.794784  0.116517  0.027040 
 0.933625  0.019439  0.023102  0.023835 
 0.011471  0.009731  0.967969  0.010830 
 0.038305  0.016325  0.932801  0.012570 
 0.945439  0.022644  0.027223  0.004694 
 0.939120  0.010463  0.023926  0.026491 
 0.302248  0.153425  0.450522  0.093804 
 0.203430  0.273949  0.212222  0.310399 

MOTIF MA1655.1 ZNF341
letter-probability matrix: alength= 4 w= 12 nsites= 18728 E= 0
 0.227788  0.227255  0.309587  0.235370 
 0.273226  0.116410  0.471582  0.138782 
 0.080317  0.109096  0.733582  0.077006 
 0.911648  0.051004  0.027404  0.009944 
 0.945072  0.011279  0.030768  0.012881 
 0.016085  0.897712  0.055168  0.031035 
 0.941174  0.021317  0.025001  0.012507 
 0.008983  0.019181  0.959595  0.012240 
 0.012134  0.961250  0.014429  0.012187 
 0.164571  0.584455  0.122230  0.128744 
 0.283264  0.236598  0.249466  0.230672 
 0.200558  0.306757  0.303874  0.188811 

MOTIF MA1989.1 Bcl11B
letter-probability matrix: alength= 4 w= 14 nsites= 39791 E= 0
 0.313486  0.219598  0.230806  0.236109 
 0.312783  0.229701  0.246991  0.210526 
 0.621815  0.127771  0.093291  0.157123 
 0.789311  0.058787  0.076504  0.075398 
 0.907978  0.035114  0.041773  0.015135 
 0.034963  0.924765  0.019156  0.021116 
 0.026595  0.941804  0.010461  0.021141 
 0.923157  0.023629  0.020010  0.033204 
 0.043181  0.904334  0.030590  0.021895 
 0.906043  0.035114  0.031319  0.027524 
 0.595327  0.089120  0.178937  0.136617 
 0.261893  0.188436  0.409712  0.139959 
 0.306123  0.249403  0.235531  0.208943 
 0.304012  0.252821  0.206530  0.236637 

MOTIF MA2002.1 Zfp335
letter-probability matrix: alength= 4 w= 11 nsites= 84 E= 0
 0.297059  0.226471  0.344118  0.132353 
 0.297059  0.226471  0.261765  0.214706 
 0.144118  0.061765  0.179412  0.614706 
 0.026471  0.967647  0.002941  0.002941 
 0.920588  0.038235  0.002941  0.038235 
 0.002941  0.026471  0.955882  0.014706 
 0.002941  0.002941  0.967647  0.026471 
 0.026471  0.955882  0.014706  0.002941 
 0.850000  0.014706  0.120588  0.014706 
 0.179412  0.332353  0.320588  0.167647 
 0.191176  0.285294  0.155882  0.367647 

MOTIF MA0739.1 Hic1
letter-probability matrix: alength= 4 w= 9 nsites= 15344 E= 0
 0.511388  0.058016  0.376817  0.053780 
 0.005360  0.036510  0.006338  0.951792 
 0.074633  0.046220  0.864728  0.014418 
 0.004513  0.984637  0.010834  0.000016 
 0.007902  0.983268  0.002753  0.006077 
 0.795259  0.176491  0.000277  0.027973 
 0.557788  0.180466  0.205947  0.055800 
 0.079521  0.717318  0.106175  0.096986 
 0.146253  0.438074  0.171147  0.244526 

MOTIF MA0605.2 ATF3
letter-probability matrix: alength= 4 w= 12 nsites= 42066 E= 0
 0.209767  0.202730  0.416675  0.170829 
 0.590469  0.032312  0.377214  0.000006 
 0.000006  0.000006  0.000030  0.999958 
 0.000006  0.000006  0.967391  0.032597 
 0.999982  0.000006  0.000006  0.000006 
 0.000006  0.986456  0.000006  0.013532 
 0.021519  0.000006  0.978469  0.000006 
 0.000006  0.000006  0.000006  0.999982 
 0.036139  0.963849  0.000006  0.000006 
 0.999982  0.000006  0.000006  0.000006 
 0.000006  0.377927  0.026274  0.595794 
 0.170662  0.414844  0.203277  0.211217 

MOTIF MA0478.1 FOSL2
letter-probability matrix: alength= 4 w= 11 nsites= 5318 E= 0
 0.156655  0.186924  0.392226  0.264194 
 0.286755  0.111346  0.508977  0.092922 
 0.537930  0.010387  0.437723  0.013959 
 0.000047  0.000047  0.000047  0.999859 
 0.000047  0.000047  0.999859  0.000047 
 0.954174  0.009635  0.036144  0.000047 
 0.000047  0.617832  0.345601  0.036520 
 0.000047  0.000047  0.000047  0.999859 
 0.038588  0.961318  0.000047  0.000047 
 0.999859  0.000047  0.000047  0.000047 
 0.000047  0.263066  0.363461  0.373425 

MOTIF MA1141.1 FOS::JUND
letter-probability matrix: alength= 4 w= 13 nsites= 1001 E= 0
 0.182884  0.243762  0.315619  0.257735 
 0.181886  0.166916  0.388473  0.262725 
 0.592066  0.104042  0.265719  0.038174 
 0.000250  0.001248  0.000250  0.998253 
 0.000250  0.000250  0.870509  0.128992 
 0.893463  0.091068  0.000250  0.015220 
 0.075100  0.040170  0.865519  0.019212 
 0.000250  0.000250  0.000250  0.999251 
 0.029192  0.970309  0.000250  0.000250 
 0.999251  0.000250  0.000250  0.000250 
 0.021208  0.289671  0.077096  0.612026 
 0.249750  0.370509  0.194860  0.184880 
 0.263723  0.263723  0.292665  0.179890 

MOTIF MA0477.2 FOSL1
letter-probability matrix: alength= 4 w= 13 nsites= 57681 E= 0
 0.259687  0.216554  0.257416  0.266344 
 0.276018  0.191017  0.292210  0.240755 
 0.607750  0.116210  0.227580  0.048460 
 0.004512  0.007979  0.003177  0.984332 
 0.008933  0.005223  0.946903  0.038942 
 0.984818  0.004980  0.004963  0.005240 
 0.044334  0.761386  0.149358  0.044923 
 0.018381  0.002830  0.010372  0.968417 
 0.054319  0.931161  0.004824  0.009695 
 0.977918  0.005968  0.009817  0.006297 
 0.047090  0.180286  0.113263  0.659361 
 0.254347  0.271146  0.213485  0.261022 
 0.241952  0.305767  0.191832  0.260450 

MOTIF MA1541.1 NR6A1
letter-probability matrix: alength= 4 w= 17 nsites= 1972 E= 0
 0.190699  0.219589  0.348834  0.240877 
 0.129372  0.239863  0.176508  0.454257 
 0.083249  0.599721  0.228713  0.088317 
 0.937785  0.004181  0.046249  0.011784 
 0.806513  0.082235  0.065003  0.046249 
 0.013305  0.009250  0.913964  0.063482 
 0.020400  0.013305  0.477572  0.488723 
 0.001140  0.074126  0.025976  0.898758 
 0.007223  0.921566  0.030030  0.041181 
 0.982387  0.000127  0.002154  0.015332 
 0.820705  0.087810  0.032058  0.059427 
 0.021414  0.015332  0.900786  0.062468 
 0.031044  0.011784  0.559174  0.397998 
 0.059934  0.121262  0.232261  0.586543 
 0.030030  0.689939  0.084263  0.195768 
 0.680816  0.015332  0.272808  0.031044 
 0.314369  0.197795  0.231247  0.256589 

MOTIF MA0862.1 GMEB2
letter-probability matrix: alength= 4 w= 8 nsites= 457 E= 0
 0.074782  0.164301  0.238537  0.522380 
 0.070415  0.028930  0.238537  0.662118 
 0.978712  0.000546  0.020197  0.000546 
 0.018013  0.980895  0.000546  0.000546 
 0.000546  0.018013  0.980895  0.000546 
 0.000546  0.081332  0.000546  0.917576 
 0.729803  0.203603  0.037664  0.028930 
 0.679585  0.238537  0.068231  0.013646 

MOTIF MA0647.1 GRHL1
letter-probability matrix: alength= 4 w= 12 nsites= 4033 E= 0
 0.539973  0.189452  0.099219  0.171356 
 0.726884  0.031792  0.119298  0.122025 
 0.933379  0.001301  0.041956  0.023364 
 0.985436  0.000558  0.002789  0.011217 
 0.000062  0.999814  0.000062  0.000062 
 0.118307  0.794807  0.016423  0.070464 
 0.107895  0.016919  0.810176  0.065010 
 0.000062  0.000558  0.999318  0.000062 
 0.029561  0.001549  0.000806  0.968084 
 0.045178  0.066001  0.004276  0.884544 
 0.188708  0.133180  0.060548  0.617563 
 0.274975  0.116076  0.262828  0.346120 

MOTIF MA1963.1 SATB1
letter-probability matrix: alength= 4 w= 13 nsites= 34224 E= 0
 0.339262  0.140460  0.136603  0.383674 
 0.327516  0.125179  0.150278  0.397027 
 0.333156  0.155449  0.231476  0.279920 
 0.007663  0.967779  0.004098  0.020460 
 0.014383  0.005705  0.001088  0.978824 
 0.983791  0.004799  0.006465  0.004945 
 0.955683  0.003367  0.003514  0.037436 
 0.008422  0.003747  0.003601  0.984229 
 0.935259  0.014178  0.025982  0.024580 
 0.895844  0.025749  0.031300  0.047107 
 0.254675  0.385573  0.075449  0.284302 
 0.355741  0.140343  0.110628  0.393287 
 0.384901  0.137772  0.163484  0.313842 

MOTIF MA0754.2 CUX1
letter-probability matrix: alength= 4 w= 10 nsites= 12712 E= 0
 0.087489  0.125167  0.072623  0.714721 
 0.793223  0.013628  0.124538  0.068611 
 0.857567  0.000177  0.140427  0.001829 
 0.000492  0.017246  0.013470  0.968792 
 0.003559  0.972174  0.007728  0.016538 
 0.275014  0.000334  0.715980  0.008672 
 0.987906  0.002773  0.005211  0.004110 
 0.006548  0.015516  0.009144  0.968792 
 0.784492  0.075848  0.059408  0.080252 
 0.477012  0.252753  0.104244  0.165992 

MOTIF MA0702.2 LMX1A
letter-probability matrix: alength= 4 w= 8 nsites= 7958 E= 0
 0.011591  0.286751  0.039358  0.662301 
 0.000031  0.004178  0.002544  0.993247 
 0.999906  0.000031  0.000031  0.000031 
 0.998649  0.001288  0.000031  0.000031 
 0.000031  0.006816  0.000031  0.993121 
 0.000031  0.000031  0.000031  0.999906 
 0.924142  0.012847  0.062979  0.000031 
 0.382240  0.347814  0.157463  0.112483 

MOTIF MA0701.2 LHX9
letter-probability matrix: alength= 4 w= 8 nsites= 8740 E= 0
 0.044646  0.695029  0.120839  0.139486 
 0.000029  0.344497  0.000029  0.655446 
 0.920404  0.076564  0.000029  0.003003 
 0.999914  0.000029  0.000029  0.000029 
 0.000029  0.000029  0.000029  0.999914 
 0.000029  0.000029  0.027257  0.972686 
 0.952094  0.000029  0.047849  0.000029 
 0.372183  0.166714  0.320244  0.140859 

MOTIF MA1608.1 Isl1
letter-probability matrix: alength= 4 w= 11 nsites= 5637 E= 0
 0.324982  0.187522  0.249778  0.237717 
 0.190892  0.229736  0.261307  0.318065 
 0.063187  0.835447  0.034099  0.067267 
 0.076667  0.866486  0.009622  0.047224 
 0.971311  0.005365  0.017604  0.005720 
 0.011928  0.009622  0.006075  0.972375 
 0.011396  0.018491  0.006962  0.963152 
 0.968828  0.008026  0.003592  0.019555 
 0.193198  0.072765  0.656660  0.077377 
 0.193198  0.309551  0.233815  0.263436 
 0.263968  0.261130  0.246940  0.227962 

MOTIF MA0794.1 PROX1
letter-probability matrix: alength= 4 w= 12 nsites= 4064 E= 0
 0.051722  0.446556  0.161193  0.340529 
 0.955289  0.004982  0.026630  0.013100 
 0.828352  0.056396  0.011870  0.103383 
 0.018512  0.000062  0.981119  0.000308 
 0.969065  0.006212  0.024170  0.000554 
 0.009164  0.980135  0.000062  0.010640 
 0.004244  0.000554  0.913961  0.081242 
 0.003260  0.499692  0.002522  0.494526 
 0.001046  0.989975  0.003506  0.005474 
 0.001292  0.000800  0.036716  0.961193 
 0.004736  0.047540  0.010886  0.936839 
 0.633518  0.164145  0.180381  0.021956 

MOTIF MA1119.1 SIX2
letter-probability matrix: alength= 4 w= 16 nsites= 5453 E= 0
 0.306793  0.226302  0.209983  0.256922 
 0.294692  0.227769  0.224835  0.252704 
 0.176613  0.533599  0.151861  0.137926 
 0.154061  0.039466  0.102906  0.703566 
 0.030299  0.010314  0.928722  0.030666 
 0.656078  0.058535  0.050101  0.235286 
 0.895719  0.048451  0.012147  0.043684 
 0.967226  0.007197  0.013614  0.011964 
 0.034883  0.800743  0.031216  0.133159 
 0.107490  0.764439  0.035983  0.092088 
 0.059635  0.054135  0.032132  0.854098 
 0.058902  0.020948  0.885634  0.034516 
 0.953841  0.013797  0.015631  0.016731 
 0.101439  0.112807  0.218784  0.566969 
 0.442840  0.332279  0.103273  0.121608 
 0.157362  0.462642  0.093739  0.286258 

MOTIF MA0103.3 ZEB1
letter-probability matrix: alength= 4 w= 11 nsites= 20129 E= 0
 0.159526  0.397330  0.259724  0.183420 
 0.232750  0.275720  0.257290  0.234240 
 0.005676  0.953564  0.007861  0.032899 
 0.988835  0.000012  0.011090  0.000062 
 0.001602  0.987494  0.004831  0.006073 
 0.009600  0.956644  0.032253  0.001503 
 0.000211  0.024901  0.017648  0.957240 
 0.021920  0.008855  0.962804  0.006421 
 0.098472  0.474975  0.257240  0.169312 
 0.211538  0.303887  0.327931  0.156644 
 0.173385  0.345517  0.289531  0.191567 

MOTIF MA1958.1 HOXD12::ELK1
letter-probability matrix: alength= 4 w= 17 nsites= 665 E= 0
 0.276652  0.161036  0.372748  0.189565 
 0.368243  0.123498  0.410285  0.097973 
 0.222598  0.360736  0.371246  0.045420 
 0.153529  0.784159  0.054429  0.007883 
 0.006381  0.000375  0.992868  0.000375 
 0.000375  0.000375  0.982357  0.016892 
 0.997372  0.001877  0.000375  0.000375 
 0.938814  0.004880  0.000375  0.055931 
 0.033408  0.006381  0.959835  0.000375 
 0.013889  0.000375  0.000375  0.985360 
 0.106982  0.621997  0.010886  0.260135 
 0.099474  0.000375  0.899775  0.000375 
 0.000375  0.000375  0.013889  0.985360 
 0.842718  0.018393  0.009384  0.129505 
 0.988363  0.000375  0.010886  0.000375 
 0.845721  0.102477  0.004880  0.046922 
 0.390766  0.164039  0.197072  0.248123 

MOTIF MA1957.1 HOXB2::ELK1
letter-probability matrix: alength= 4 w= 14 nsites= 1825 E= 0
 0.471112  0.060378  0.385131  0.083379 
 0.077903  0.679217  0.212623  0.030257 
 0.038472  0.943729  0.004518  0.013280 
 0.006161  0.000137  0.989184  0.004518 
 0.000137  0.000137  0.994660  0.005066 
 0.996851  0.000137  0.000137  0.002875 
 0.926205  0.000137  0.012733  0.060926 
 0.034091  0.017114  0.946468  0.002327 
 0.007256  0.104189  0.014376  0.874179 
 0.317771  0.471112  0.115142  0.095975 
 0.556544  0.029710  0.358844  0.054901 
 0.025876  0.032996  0.025876  0.915252 
 0.048330  0.192908  0.025876  0.732886 
 0.750958  0.036281  0.090498  0.122262 

MOTIF MA0911.1 Hoxa11
letter-probability matrix: alength= 4 w= 12 nsites= 1258 E= 0
 0.252780  0.153495  0.436259  0.157466 
 0.235306  0.202740  0.559373  0.002581 
 0.001787  0.037530  0.021644  0.939039 
 0.039118  0.913622  0.000199  0.047061 
 0.259929  0.002581  0.730143  0.007347 
 0.019261  0.001787  0.004170  0.974782 
 0.678515  0.004170  0.018467  0.298848 
 0.954925  0.000199  0.002581  0.042295 
 0.908856  0.035147  0.004170  0.051827 
 0.597498  0.135226  0.099484  0.167792 
 0.254369  0.232923  0.213066  0.299643 
 0.197180  0.156672  0.159055  0.487093 

MOTIF MA0650.3 Hoxa13
letter-probability matrix: alength= 4 w= 12 nsites= 17248 E= 0
 0.323801  0.192142  0.224259  0.259798 
 0.249420  0.242521  0.264204  0.243855 
 0.083614  0.730492  0.109528  0.076367 
 0.073816  0.817453  0.004479  0.104252 
 0.815656  0.092426  0.008479  0.083440 
 0.893400  0.014102  0.038625  0.053873 
 0.006102  0.014450  0.013465  0.965984 
 0.916242  0.011899  0.023610  0.048249 
 0.974738  0.007261  0.005696  0.012305 
 0.959490  0.017755  0.008421  0.014334 
 0.442649  0.186692  0.159386  0.211273 
 0.304728  0.244319  0.175445  0.275509 

MOTIF MA0900.2 HOXA2
letter-probability matrix: alength= 4 w= 8 nsites= 60585 E= 0
 0.155931  0.341568  0.398347  0.104154 
 0.000004  0.060018  0.000004  0.939974 
 0.693118  0.301807  0.005071  0.000004 
 0.999988  0.000004  0.000004  0.000004 
 0.000004  0.000004  0.000004  0.999988 
 0.000004  0.000004  0.000004  0.999988 
 0.965211  0.000004  0.034781  0.000004 
 0.186862  0.286754  0.390622  0.135762 

MOTIF MA0661.1 MEOX1
letter-probability matrix: alength= 4 w= 10 nsites= 4038 E= 0
 0.301869  0.234526  0.328609  0.134996 
 0.046113  0.501176  0.417492  0.035219 
 0.018136  0.115189  0.015165  0.851510 
 0.742820  0.210015  0.037447  0.009718 
 0.998081  0.000062  0.000805  0.001052 
 0.002785  0.009718  0.000062  0.987435 
 0.004023  0.067653  0.091669  0.836655 
 0.897066  0.000062  0.101077  0.001795 
 0.318458  0.303850  0.149851  0.227841 
 0.190703  0.436061  0.204568  0.168668 

MOTIF MA0899.1 HOXA10
letter-probability matrix: alength= 4 w= 11 nsites= 14876 E= 0
 0.276215  0.169742  0.357078  0.196965 
 0.174447  0.126386  0.602692  0.096474 
 0.017830  0.449973  0.006873  0.525324 
 0.563370  0.303573  0.068713  0.064344 
 0.853347  0.046330  0.073150  0.027173 
 0.041894  0.001294  0.000017  0.956796 
 0.693974  0.009831  0.014133  0.282063 
 0.944092  0.004050  0.008553  0.043305 
 0.891057  0.060378  0.013326  0.035239 
 0.595164  0.147896  0.110792  0.146148 
 0.359968  0.249261  0.146753  0.244018 

MOTIF MA0486.2 HSF1
letter-probability matrix: alength= 4 w= 13 nsites= 2266 E= 0
 0.041134  0.011579  0.015990  0.931297 
 0.007609  0.002757  0.011579  0.978055 
 0.006286  0.983789  0.006286  0.003639 
 0.001875  0.175232  0.115682  0.707212 
 0.641928  0.187142  0.169497  0.001434 
 0.000110  0.000110  0.999669  0.000110 
 0.988200  0.005404  0.001434  0.004963 
 0.976290  0.002757  0.002757  0.018196 
 0.048191  0.489303  0.109065  0.353441 
 0.336678  0.130679  0.406815  0.125827 
 0.016873  0.003639  0.000110  0.979378 
 0.004080  0.001434  0.002757  0.991729 
 0.002316  0.992611  0.002316  0.002757 

MOTIF MA0822.1 HES7
letter-probability matrix: alength= 4 w= 12 nsites= 2055 E= 0
 0.090102  0.423760  0.022982  0.463157 
 0.012768  0.009849  0.975803  0.001581 
 0.077943  0.014227  0.906736  0.001094 
 0.000608  0.997690  0.000122  0.001581 
 0.994285  0.001581  0.004013  0.000122 
 0.000122  0.999635  0.000122  0.000122 
 0.002067  0.000608  0.996717  0.000608 
 0.001581  0.001581  0.000608  0.996231 
 0.001094  0.000608  0.998176  0.000122 
 0.004013  0.946133  0.002554  0.047301 
 0.000122  0.989908  0.004985  0.004985 
 0.507417  0.025413  0.393604  0.073565 

MOTIF MA0636.1 BHLHE41
letter-probability matrix: alength= 4 w= 10 nsites= 9573 E= 0
 0.302303  0.109280  0.582228  0.006189 
 0.013082  0.002324  0.243498  0.741096 
 0.000339  0.998877  0.000548  0.000235 
 0.993550  0.002115  0.003786  0.000548 
 0.000235  0.998564  0.000235  0.000966 
 0.000339  0.000235  0.999399  0.000026 
 0.003368  0.002846  0.002846  0.990939 
 0.000235  0.000235  0.999504  0.000026 
 0.815673  0.179888  0.001071  0.003368 
 0.008591  0.648449  0.114607  0.228353 

MOTIF MA1493.1 HES6
letter-probability matrix: alength= 4 w= 10 nsites= 533 E= 0
 0.022940  0.073502  0.822566  0.080993 
 0.032303  0.069757  0.871255  0.026685 
 0.034176  0.895599  0.039794  0.030431 
 0.955524  0.000468  0.019195  0.024813 
 0.004213  0.942416  0.019195  0.034176 
 0.022940  0.026685  0.949906  0.000468 
 0.000468  0.015449  0.062266  0.921816 
 0.000468  0.000468  0.998596  0.000468 
 0.067884  0.043539  0.000468  0.888109 
 0.180243  0.345037  0.000468  0.474251 

MOTIF MA1099.2 HES1
letter-probability matrix: alength= 4 w= 10 nsites= 34463 E= 0
 0.112269  0.118072  0.626342  0.143316 
 0.169982  0.060128  0.537554  0.232337 
 0.024410  0.974618  0.000007  0.000965 
 0.503547  0.000007  0.484078  0.012368 
 0.000007  0.959037  0.000007  0.040949 
 0.001139  0.000007  0.998847  0.000007 
 0.011091  0.177671  0.000007  0.811231 
 0.000065  0.000007  0.997077  0.002851 
 0.060795  0.334820  0.343293  0.261091 
 0.112008  0.511033  0.245597  0.131362 

MOTIF MA0502.2 NFYB
letter-probability matrix: alength= 4 w= 12 nsites= 7454 E= 0
 0.109088  0.510161  0.190644  0.190107 
 0.058786  0.362877  0.120892  0.457445 
 0.025922  0.730684  0.198692  0.044702 
 0.936720  0.024313  0.007679  0.031288 
 0.018008  0.032361  0.030483  0.919148 
 0.011301  0.004997  0.013716  0.969987 
 0.007143  0.005533  0.972535  0.014789 
 0.008484  0.007814  0.975486  0.008216 
 0.020691  0.870322  0.023239  0.085748 
 0.020691  0.781120  0.018679  0.179510 
 0.418679  0.224044  0.219349  0.137928 
 0.310832  0.199765  0.357243  0.132160 

MOTIF MA1644.1 NFYC
letter-probability matrix: alength= 4 w= 11 nsites= 13616 E= 0
 0.380719  0.155339  0.340989  0.122953 
 0.319545  0.128240  0.365811  0.186403 
 0.021095  0.918503  0.028953  0.031450 
 0.027925  0.945895  0.008170  0.018011 
 0.938257  0.023886  0.007582  0.030275 
 0.904549  0.027631  0.040336  0.027484 
 0.019039  0.027484  0.005232  0.948245 
 0.039087  0.824282  0.107531  0.029100 
 0.868492  0.052233  0.065451  0.013825 
 0.159158  0.272325  0.438221  0.130297 
 0.380499  0.237295  0.191544  0.190662 

MOTIF MA0653.1 IRF9
letter-probability matrix: alength= 4 w= 15 nsites= 4314 E= 0
 0.943975  0.014195  0.011877  0.029954 
 0.573638  0.119409  0.048957  0.257995 
 0.013499  0.945133  0.009096  0.032271 
 0.012341  0.000985  0.985226  0.001448 
 0.998204  0.001448  0.000290  0.000058 
 0.998899  0.000058  0.000058  0.000985 
 0.999131  0.000521  0.000058  0.000290 
 0.011645  0.932851  0.053129  0.002375 
 0.003766  0.803534  0.000058  0.192642 
 0.000521  0.000058  0.999131  0.000290 
 0.999363  0.000521  0.000058  0.000058 
 0.993569  0.000290  0.000058  0.006083 
 0.998899  0.000058  0.000058  0.000985 
 0.001217  0.933778  0.064484  0.000521 
 0.027868  0.315933  0.001912  0.654287 

MOTIF MA1418.1 IRF3
letter-probability matrix: alength= 4 w= 21 nsites= 42165 E= 0
 0.202705  0.269844  0.345735  0.181716 
 0.156815  0.310185  0.404289  0.128712 
 0.324746  0.026900  0.567691  0.080663 
 0.570703  0.000765  0.400660  0.027872 
 0.761947  0.003468  0.144981  0.089604 
 0.960661  0.010749  0.009682  0.018907 
 0.344478  0.353940  0.135162  0.166420 
 0.007690  0.195495  0.715345  0.081470 
 0.005461  0.000504  0.993366  0.000670 
 0.995879  0.000765  0.002828  0.000528 
 0.993413  0.000765  0.003042  0.002781 
 0.980369  0.001121  0.002164  0.016346 
 0.020330  0.882850  0.055287  0.041532 
 0.028702  0.739393  0.137107  0.094798 
 0.013880  0.000291  0.985539  0.000291 
 0.987413  0.007002  0.004251  0.001334 
 0.971262  0.002567  0.001808  0.024362 
 0.954400  0.004132  0.002757  0.038710 
 0.025738  0.802880  0.148040  0.023342 
 0.106300  0.300272  0.113771  0.479658 
 0.354486  0.088774  0.454377  0.102363 

MOTIF MA0051.1 IRF2
letter-probability matrix: alength= 4 w= 18 nsites= 12 E= 0
 0.019231  0.326923  0.557692  0.096154 
 0.173077  0.019231  0.788462  0.019231 
 0.942308  0.019231  0.019231  0.019231 
 0.865385  0.019231  0.019231  0.096154 
 0.942308  0.019231  0.019231  0.019231 
 0.173077  0.019231  0.788462  0.019231 
 0.019231  0.480769  0.019231  0.480769 
 0.019231  0.019231  0.942308  0.019231 
 0.942308  0.019231  0.019231  0.019231 
 0.942308  0.019231  0.019231  0.019231 
 0.942308  0.019231  0.019231  0.019231 
 0.019231  0.480769  0.480769  0.019231 
 0.019231  0.557692  0.173077  0.250000 
 0.403846  0.173077  0.250000  0.173077 
 0.480769  0.019231  0.173077  0.326923 
 0.480769  0.096154  0.096154  0.326923 
 0.403846  0.173077  0.096154  0.326923 
 0.250000  0.480769  0.096154  0.173077 

MOTIF MA0050.3 Irf1
letter-probability matrix: alength= 4 w= 15 nsites= 15640 E= 0
 0.514881  0.134982  0.140608  0.209529 
 0.288425  0.251343  0.245525  0.214708 
 0.238108  0.082619  0.130123  0.549150 
 0.106211  0.040742  0.810834  0.042213 
 0.880522  0.023096  0.065485  0.030896 
 0.945927  0.016191  0.016511  0.021370 
 0.951234  0.011268  0.015360  0.022137 
 0.123985  0.627981  0.211959  0.036075 
 0.121492  0.059667  0.017534  0.801307 
 0.065037  0.020091  0.895931  0.018941 
 0.904370  0.019068  0.049565  0.026996 
 0.922208  0.022585  0.031919  0.023288 
 0.906096  0.023352  0.038824  0.031728 
 0.170082  0.322885  0.383559  0.123474 
 0.227111  0.261316  0.122898  0.388674 

MOTIF MA1466.1 ATF6
letter-probability matrix: alength= 4 w= 14 nsites= 1817 E= 0
 0.075495  0.202008  0.098597  0.623900 
 0.081546  0.128850  0.637101  0.152503 
 0.548542  0.142052  0.306518  0.002888 
 0.000138  0.001788  0.000138  0.997937 
 0.002888  0.002888  0.990787  0.003438 
 0.987486  0.001238  0.009488  0.001788 
 0.000138  0.998487  0.000138  0.001238 
 0.001788  0.000138  0.997937  0.000138 
 0.000138  0.002888  0.000138  0.996837 
 0.021040  0.000138  0.966034  0.012789 
 0.005088  0.000688  0.850523  0.143702 
 0.024890  0.964934  0.000138  0.010039 
 0.749312  0.036441  0.177255  0.036991 
 0.207508  0.259763  0.298817  0.233911 

MOTIF MA1101.2 BACH2
letter-probability matrix: alength= 4 w= 19 nsites= 94294 E= 0
 0.391763  0.178750  0.200968  0.228520 
 0.471862  0.108630  0.118259  0.301249 
 0.668341  0.062371  0.095681  0.173607 
 0.181688  0.310793  0.311366  0.196153 
 0.109203  0.717782  0.078416  0.094599 
 0.801869  0.003311  0.194817  0.000003 
 0.000013  0.000109  0.000013  0.999865 
 0.000087  0.000003  0.999112  0.000798 
 0.983936  0.015783  0.000194  0.000087 
 0.000734  0.548208  0.450790  0.000268 
 0.000045  0.000289  0.012432  0.987234 
 0.001689  0.998263  0.000003  0.000045 
 0.999801  0.000034  0.000162  0.000003 
 0.000607  0.150201  0.026186  0.823005 
 0.059889  0.466390  0.403873  0.069847 
 0.287823  0.258998  0.280580  0.172599 
 0.195739  0.142513  0.081131  0.580617 
 0.289318  0.131293  0.100846  0.478543 
 0.223535  0.228838  0.165049  0.382579 

MOTIF MA0591.1 Bach1::Mafk
letter-probability matrix: alength= 4 w= 15 nsites= 114 E= 0
 0.393478  0.123913  0.358696  0.123913 
 0.123913  0.315217  0.402174  0.158696 
 0.132609  0.358696  0.471739  0.036957 
 0.576087  0.141304  0.280435  0.002174 
 0.019565  0.010870  0.002174  0.967391 
 0.002174  0.002174  0.932609  0.063043 
 0.984783  0.002174  0.002174  0.010870 
 0.002174  0.819565  0.176087  0.002174 
 0.010870  0.002174  0.036957  0.950000 
 0.045652  0.932609  0.019565  0.002174 
 0.941304  0.010870  0.028261  0.019565 
 0.002174  0.010870  0.984783  0.002174 
 0.002174  0.993478  0.002174  0.002174 
 0.854348  0.036957  0.054348  0.054348 
 0.106522  0.367391  0.332609  0.193478 

MOTIF MA1140.2 JUNB
letter-probability matrix: alength= 4 w= 12 nsites= 333 E= 0
 0.165419  0.150449  0.530689  0.153443 
 0.913922  0.021707  0.045659  0.018713 
 0.003743  0.003743  0.012725  0.979790 
 0.000749  0.000749  0.955838  0.042665 
 0.991766  0.003743  0.003743  0.000749 
 0.000749  0.991766  0.000749  0.006737 
 0.000749  0.003743  0.994760  0.000749 
 0.003743  0.009731  0.003743  0.982784 
 0.051647  0.934880  0.009731  0.003743 
 0.985778  0.006737  0.003743  0.003743 
 0.000749  0.363024  0.033683  0.602545 
 0.132485  0.611527  0.141467  0.114521 

MOTIF MA0488.1 JUN
letter-probability matrix: alength= 4 w= 13 nsites= 20968 E= 0
 0.388252  0.133161  0.233404  0.245183 
 0.339370  0.140124  0.237744  0.282763 
 0.309803  0.090765  0.461741  0.137691 
 0.788128  0.034778  0.177083  0.000012 
 0.000012  0.000012  0.000012  0.999964 
 0.000012  0.000012  0.994289  0.005687 
 0.999917  0.000012  0.000012  0.000060 
 0.000012  0.163968  0.215187  0.620833 
 0.000012  0.029007  0.970969  0.000012 
 0.044745  0.168403  0.000012  0.786840 
 0.329260  0.670716  0.000012  0.000012 
 0.999964  0.000012  0.000012  0.000012 
 0.009693  0.176654  0.048464  0.765189 

MOTIF MA0506.2 Nrf1
letter-probability matrix: alength= 4 w= 15 nsites= 12729 E= 0
 0.172447  0.268519  0.387372  0.171661 
 0.196720  0.336548  0.203240  0.263492 
 0.101277  0.566241  0.261606  0.070876 
 0.058464  0.143853  0.067891  0.729792 
 0.034976  0.026650  0.930185  0.008189 
 0.032070  0.925628  0.026964  0.015338 
 0.022486  0.015181  0.944717  0.017616 
 0.011567  0.929949  0.040082  0.018401 
 0.340318  0.430106  0.197506  0.032070 
 0.010075  0.045346  0.035055  0.909525 
 0.005361  0.019737  0.968126  0.006775 
 0.010310  0.953908  0.015809  0.019973 
 0.021544  0.045267  0.877396  0.055793 
 0.033484  0.664670  0.079203  0.222643 
 0.326571  0.196485  0.376296  0.100648 

MOTIF MA0489.2 Jun
letter-probability matrix: alength= 4 w= 12 nsites= 94103 E= 0
 0.262266  0.181653  0.275517  0.280565 
 0.338766  0.251841  0.308842  0.100551 
 0.012393  0.007611  0.007633  0.972363 
 0.010289  0.015602  0.945000  0.029109 
 0.948368  0.015868  0.018248  0.017515 
 0.041021  0.755603  0.158901  0.044475 
 0.032244  0.009779  0.010725  0.947253 
 0.039225  0.937423  0.013052  0.010300 
 0.951036  0.019417  0.012191  0.017356 
 0.052870  0.155543  0.138573  0.653014 
 0.242670  0.267558  0.233106  0.256665 
 0.253435  0.257505  0.227145  0.261915 

MOTIF MA0089.2 MAFG::NFE2L1
letter-probability matrix: alength= 4 w= 16 nsites= 3356 E= 0
 0.370643  0.209488  0.199955  0.219914 
 0.261618  0.281874  0.312854  0.143655 
 0.295576  0.254170  0.221105  0.229148 
 0.769214  0.017054  0.210381  0.003351 
 0.003649  0.001564  0.000670  0.994117 
 0.005139  0.002160  0.985478  0.007224 
 0.993819  0.001266  0.003053  0.001862 
 0.015267  0.853217  0.106717  0.024799 
 0.065013  0.003649  0.010500  0.920837 
 0.055183  0.908326  0.007522  0.028969 
 0.944668  0.002755  0.023310  0.029267 
 0.017054  0.005436  0.899091  0.078418 
 0.004841  0.977435  0.009905  0.007819 
 0.851132  0.019139  0.042374  0.087355 
 0.405794  0.154081  0.206807  0.233318 
 0.341153  0.066801  0.090929  0.501117 

MOTIF MA0659.3 Mafg
letter-probability matrix: alength= 4 w= 15 nsites= 20118 E= 0
 0.261457  0.217916  0.302910  0.217717 
 0.277412  0.137296  0.127603  0.457689 
 0.057520  0.118706  0.775797  0.047977 
 0.419218  0.490196  0.050462  0.040124 
 0.028940  0.046138  0.017956  0.906966 
 0.020689  0.019745  0.922076  0.037489 
 0.901697  0.020391  0.059310  0.018602 
 0.041317  0.747167  0.174176  0.037340 
 0.039975  0.019248  0.014029  0.926748 
 0.034557  0.922673  0.022330  0.020441 
 0.927693  0.008611  0.030928  0.032768 
 0.013582  0.011047  0.931122  0.044249 
 0.025660  0.900306  0.043653  0.030382 
 0.618681  0.096140  0.119949  0.165229 
 0.247838  0.208422  0.318567  0.225173 

MOTIF MA0495.3 MAFF
letter-probability matrix: alength= 4 w= 16 nsites= 37746 E= 0
 0.317356  0.147647  0.294653  0.240344 
 0.467461  0.109313  0.134428  0.288798 
 0.104465  0.111751  0.734952  0.048832 
 0.015240  0.009782  0.010842  0.964136 
 0.045785  0.927762  0.008749  0.017703 
 0.966706  0.004033  0.011769  0.017491 
 0.016909  0.010603  0.898701  0.073787 
 0.010762  0.959765  0.011080  0.018392 
 0.912821  0.014816  0.027585  0.044778 
 0.202380  0.115512  0.117685  0.564422 
 0.189664  0.053229  0.048567  0.708540 
 0.153290  0.064197  0.039692  0.742821 
 0.172868  0.127672  0.061972  0.637488 
 0.309223  0.187889  0.125341  0.377547 
 0.264769  0.200923  0.177796  0.356512 
 0.301673  0.194512  0.191095  0.312720 

MOTIF MA1520.1 MAF
letter-probability matrix: alength= 4 w= 15 nsites= 3922 E= 0
 0.323541  0.172381  0.196087  0.307991 
 0.067104  0.162439  0.016123  0.754333 
 0.026064  0.014593  0.956730  0.002613 
 0.104830  0.816786  0.015358  0.063026 
 0.120125  0.066594  0.031672  0.781608 
 0.080614  0.047222  0.698254  0.173910 
 0.752804  0.095144  0.032182  0.119870 
 0.112478  0.371208  0.416327  0.099987 
 0.141537  0.023770  0.108144  0.726549 
 0.158616  0.722470  0.040594  0.078320 
 0.788746  0.028103  0.085458  0.097693 
 0.063281  0.015103  0.825198  0.096419 
 0.015358  0.945514  0.017907  0.021221 
 0.735980  0.022496  0.175695  0.065830 
 0.326600  0.192009  0.162439  0.318952 

MOTIF MA0731.1 BCL6B
letter-probability matrix: alength= 4 w= 17 nsites= 384 E= 0
 0.000649  0.083766  0.000649  0.914935 
 0.016234  0.000649  0.977273  0.005844 
 0.000649  0.992857  0.000649  0.005844 
 0.000649  0.000649  0.000649  0.998052 
 0.000649  0.000649  0.000649  0.998052 
 0.000649  0.000649  0.011039  0.987662 
 0.000649  0.998052  0.000649  0.000649 
 0.000649  0.047403  0.130519  0.821429 
 0.998052  0.000649  0.000649  0.000649 
 0.000649  0.000649  0.998052  0.000649 
 0.000649  0.000649  0.998052  0.000649 
 0.990260  0.000649  0.008442  0.000649 
 0.998052  0.000649  0.000649  0.000649 
 0.000649  0.011039  0.000649  0.987662 
 0.000649  0.070779  0.000649  0.927922 
 0.309740  0.665584  0.024026  0.000649 
 0.543506  0.434416  0.021429  0.000649 

MOTIF MA1654.1 ZNF16
letter-probability matrix: alength= 4 w= 23 nsites= 833 E= 0
 0.796463  0.109412  0.069844  0.024281 
 0.434353  0.266487  0.272482  0.026679 
 0.057854  0.095024  0.153777  0.693345 
 0.423561  0.017086  0.374400  0.184952 
 0.020683  0.002698  0.970324  0.006295 
 0.014688  0.005096  0.964329  0.015887 
 0.001499  0.012290  0.984712  0.001499 
 0.997902  0.000300  0.001499  0.000300 
 0.015887  0.001499  0.978717  0.003897 
 0.008693  0.952338  0.005096  0.033873 
 0.012290  0.897182  0.000300  0.090228 
 0.959532  0.020683  0.014688  0.005096 
 0.037470  0.208933  0.037470  0.716127 
 0.198141  0.031475  0.523082  0.247302 
 0.029077  0.019484  0.937950  0.013489 
 0.732914  0.110612  0.114209  0.042266 
 0.628597  0.020683  0.258094  0.092626 
 0.079436  0.005096  0.852818  0.062650 
 0.107014  0.008693  0.869604  0.014688 
 0.071043  0.192146  0.090228  0.646583 
 0.038669  0.067446  0.165767  0.728118 
 0.074640  0.324041  0.163369  0.437950 
 0.080635  0.130995  0.114209  0.674161 

MOTIF MA1983.1 ZNF582
letter-probability matrix: alength= 4 w= 21 nsites= 293 E= 0
 0.085884  0.123299  0.116497  0.674320 
 0.089286  0.592687  0.082483  0.235544 
 0.102891  0.113095  0.062075  0.721939 
 0.106293  0.194728  0.548469  0.150510 
 0.021259  0.038265  0.014456  0.926020 
 0.014456  0.014456  0.024660  0.946429 
 0.844388  0.136905  0.004252  0.014456 
 0.034864  0.919218  0.004252  0.041667 
 0.024660  0.045068  0.024660  0.905612 
 0.007653  0.004252  0.004252  0.983844 
 0.014456  0.004252  0.960034  0.021259 
 0.011054  0.970238  0.004252  0.014456 
 0.892007  0.048469  0.017857  0.041667 
 0.028061  0.034864  0.902211  0.034864 
 0.017857  0.963435  0.007653  0.011054 
 0.021259  0.725340  0.004252  0.249150 
 0.432823  0.208333  0.201531  0.157313 
 0.830782  0.041667  0.079082  0.048469 
 0.793367  0.051871  0.099490  0.055272 
 0.466837  0.174320  0.089286  0.269558 
 0.194728  0.062075  0.650510  0.092687 

MOTIF MA1589.1 ZNF140
letter-probability matrix: alength= 4 w= 21 nsites= 1840 E= 0
 0.176670  0.147882  0.140277  0.535171 
 0.619364  0.094106  0.185361  0.101168 
 0.151684  0.020777  0.664449  0.163091 
 0.015888  0.005568  0.971347  0.007197 
 0.927892  0.007740  0.058800  0.005568 
 0.014259  0.006111  0.970804  0.008827 
 0.005568  0.475421  0.019690  0.499321 
 0.283677  0.003395  0.648696  0.064231 
 0.006111  0.000679  0.984383  0.008827 
 0.990359  0.001222  0.003938  0.004481 
 0.986556  0.005024  0.006654  0.001765 
 0.004481  0.047393  0.014802  0.933324 
 0.038702  0.018061  0.026209  0.917029 
 0.010456  0.005568  0.981124  0.002852 
 0.015888  0.872488  0.012086  0.099538 
 0.120179  0.069663  0.037615  0.772542 
 0.168523  0.071293  0.674226  0.085959 
 0.183732  0.086502  0.634574  0.095193 
 0.247284  0.103341  0.546035  0.103341 
 0.127241  0.157659  0.134845  0.580255 
 0.152227  0.524851  0.137561  0.185361 

MOTIF MA1491.2 GLI3
letter-probability matrix: alength= 4 w= 16 nsites= 10666 E= 0
 0.379793  0.163893  0.418510  0.037804 
 0.001055  0.000398  0.987368  0.011179 
 0.919776  0.039491  0.040616  0.000117 
 0.000492  0.999461  0.000023  0.000023 
 0.000117  0.999648  0.000117  0.000117 
 0.962337  0.026648  0.001055  0.009961 
 0.000117  0.999742  0.000023  0.000117 
 0.085333  0.914432  0.000117  0.000117 
 0.003398  0.994492  0.000117  0.001992 
 0.993367  0.000211  0.006211  0.000211 
 0.063490  0.916776  0.010148  0.009586 
 0.067990  0.063490  0.853028  0.015492 
 0.388605  0.027304  0.038741  0.545350 
 0.264390  0.427885  0.039022  0.268703 
 0.004992  0.021398  0.958681  0.014929 
 0.311451  0.345013  0.072584  0.270952 

MOTIF MA0088.2 ZNF143
letter-probability matrix: alength= 4 w= 16 nsites= 2507 E= 0
 0.042763  0.250100  0.075459  0.631679 
 0.587819  0.000100  0.008074  0.404007 
 0.013258  0.984948  0.000897  0.000897 
 0.001296  0.998505  0.000100  0.000100 
 0.000100  0.999701  0.000100  0.000100 
 0.995315  0.000100  0.002492  0.002093 
 0.000100  0.550738  0.036782  0.412380 
 0.740530  0.081838  0.177532  0.000100 
 0.958234  0.000100  0.040770  0.000897 
 0.003688  0.000100  0.000897  0.995315 
 0.035586  0.021631  0.937101  0.005682 
 0.000100  0.999701  0.000100  0.000100 
 0.891248  0.091009  0.001695  0.016049 
 0.137659  0.425538  0.006081  0.430722 
 0.041567  0.464215  0.005283  0.488935 
 0.187101  0.010467  0.743720  0.058712 

MOTIF MA1597.1 ZNF528
letter-probability matrix: alength= 4 w= 17 nsites= 616 E= 0
 0.136548  0.616288  0.107374  0.139789 
 0.112237  0.595219  0.141410  0.151135 
 0.162480  0.655186  0.104133  0.078201 
 0.849676  0.019854  0.099271  0.031199 
 0.052269  0.005267  0.929092  0.013371 
 0.011750  0.008509  0.969611  0.010130 
 0.036062  0.003647  0.956645  0.003647 
 0.985818  0.005267  0.005267  0.003647 
 0.938817  0.006888  0.042545  0.011750 
 0.008509  0.002026  0.985818  0.003647 
 0.057131  0.671394  0.087925  0.183549 
 0.024716  0.956645  0.005267  0.013371 
 0.982577  0.003647  0.011750  0.002026 
 0.018233  0.076580  0.018233  0.886953 
 0.002026  0.157618  0.023096  0.817261 
 0.018233  0.209481  0.100891  0.671394 
 0.026337  0.904781  0.013371  0.055511 

MOTIF MA1154.1 ZNF282
letter-probability matrix: alength= 4 w= 17 nsites= 445 E= 0
 0.067825  0.628363  0.159753  0.144058 
 0.088004  0.047646  0.016256  0.848094 
 0.038677  0.000561  0.020740  0.940022 
 0.007287  0.005045  0.007287  0.980381 
 0.000561  0.989350  0.009529  0.000561 
 0.000561  0.993834  0.000561  0.005045 
 0.000561  0.975897  0.014013  0.009529 
 0.538677  0.379484  0.000561  0.081278 
 0.045404  0.484865  0.007287  0.462444 
 0.715807  0.009529  0.103700  0.170964 
 0.991592  0.000561  0.000561  0.007287 
 0.009529  0.957960  0.018498  0.014013 
 0.818946  0.148543  0.007287  0.025224 
 0.005045  0.975897  0.009529  0.009529 
 0.031951  0.000561  0.675448  0.292040 
 0.522982  0.132848  0.200112  0.144058 
 0.153027  0.336883  0.334641  0.175448 

MOTIF MA0863.1 MTF1
letter-probability matrix: alength= 4 w= 14 nsites= 73 E= 0
 0.016892  0.003378  0.070946  0.908784 
 0.057432  0.084459  0.179054  0.679054 
 0.016892  0.016892  0.003378  0.962838 
 0.030405  0.016892  0.949324  0.003378 
 0.016892  0.976351  0.003378  0.003378 
 0.962838  0.003378  0.016892  0.016892 
 0.030405  0.935811  0.030405  0.003378 
 0.908784  0.057432  0.016892  0.016892 
 0.003378  0.989865  0.003378  0.003378 
 0.016892  0.003378  0.962838  0.016892 
 0.138514  0.030405  0.665541  0.165541 
 0.003378  0.881757  0.003378  0.111486 
 0.706081  0.152027  0.111486  0.030405 
 0.030405  0.908784  0.016892  0.043919 

MOTIF MA1711.1 ZNF343
letter-probability matrix: alength= 4 w= 17 nsites= 59571 E= 0
 0.207467  0.510361  0.221803  0.060368 
 0.079303  0.703439  0.037639  0.179619 
 0.080092  0.002908  0.907561  0.009438 
 0.000004  0.999820  0.000004  0.000172 
 0.000390  0.000558  0.000004  0.999047 
 0.000004  0.000709  0.000088  0.999198 
 0.000004  0.999987  0.000004  0.000004 
 0.567754  0.356329  0.014491  0.061426 
 0.011604  0.905430  0.043632  0.039335 
 0.057514  0.677353  0.151585  0.113547 
 0.373065  0.079824  0.320725  0.226386 
 0.016505  0.899353  0.004453  0.079689 
 0.023438  0.007843  0.961664  0.007054 
 0.041651  0.036985  0.892470  0.028894 
 0.028860  0.671410  0.024798  0.274932 
 0.577272  0.316864  0.038630  0.067234 
 0.258918  0.306188  0.300682  0.134212 

MOTIF MA1976.1 ZNF320
letter-probability matrix: alength= 4 w= 27 nsites= 1000.001 E= 0
 0.369881  0.089161  0.331918  0.209041 
 0.053197  0.051199  0.815435  0.080170 
 0.022228  0.058192  0.559691  0.359890 
 0.144106  0.051199  0.686564  0.118132 
 0.008242  0.010240  0.973277  0.008242 
 0.015235  0.010240  0.973277  0.001249 
 0.295954  0.029221  0.458792  0.216034 
 0.125125  0.566684  0.149101  0.159091 
 0.097153  0.762488  0.034216  0.106144 
 0.367882  0.454796  0.049201  0.128122 
 0.304945  0.037213  0.522728  0.135115 
 0.075175  0.008242  0.774476  0.142108 
 0.010240  0.001249  0.987263  0.001249 
 0.029221  0.001249  0.968282  0.001249 
 0.027223  0.015235  0.932318  0.025225 
 0.297952  0.683567  0.017233  0.001249 
 0.271978  0.572678  0.034216  0.121129 
 0.304945  0.049201  0.161089  0.484766 
 0.266983  0.087163  0.570680  0.075175 
 0.075175  0.121129  0.142108  0.661589 
 0.041209  0.089161  0.780470  0.089161 
 0.266983  0.390860  0.135115  0.207043 
 0.228022  0.231019  0.388862  0.152098 
 0.290960  0.221029  0.268981  0.219031 
 0.200050  0.259990  0.313937  0.226024 
 0.188062  0.221029  0.294955  0.295955 
 0.221029  0.268981  0.312938  0.197053 

MOTIF MA1587.1 ZNF135
letter-probability matrix: alength= 4 w= 14 nsites= 948 E= 0
 0.051897  0.627239  0.128820  0.192044 
 0.017123  0.904373  0.023446  0.055058 
 0.004478  0.039252  0.016070  0.940200 
 0.007640  0.813751  0.010801  0.167808 
 0.063488  0.026607  0.908588  0.001317 
 0.933878  0.003425  0.055058  0.007640 
 0.018177  0.944415  0.027661  0.009747 
 0.001317  0.989726  0.002371  0.006586 
 0.001317  0.006586  0.002371  0.989726 
 0.003425  0.986565  0.006586  0.003425 
 0.038198  0.843256  0.007640  0.110906 
 0.058219  0.420706  0.050843  0.470232 
 0.319547  0.069810  0.551370  0.059273 
 0.473393  0.037144  0.443888  0.045574 

MOTIF MA1588.1 ZNF136
letter-probability matrix: alength= 4 w= 15 nsites= 3201 E= 0
 0.352670  0.044425  0.568473  0.034432 
 0.508510  0.047236  0.089397  0.354856 
 0.961352  0.009135  0.021627  0.007886 
 0.011946  0.010696  0.010696  0.966661 
 0.008510  0.021627  0.008510  0.961352 
 0.017879  0.908885  0.009760  0.063476 
 0.012258  0.025999  0.014444  0.947299 
 0.135306  0.029122  0.159666  0.675906 
 0.089710  0.005387  0.874219  0.030684 
 0.034432  0.015069  0.935431  0.015069 
 0.049110  0.209947  0.010384  0.730559 
 0.025999  0.018816  0.031933  0.923251 
 0.051608  0.012570  0.907011  0.028810 
 0.590022  0.037555  0.327374  0.045050 
 0.179653  0.616255  0.025687  0.178404 

MOTIF MA1973.1 ZKSCAN3
letter-probability matrix: alength= 4 w= 20 nsites= 210 E= 0
 0.181280  0.124408  0.408768  0.285545 
 0.223934  0.105450  0.337678  0.332938 
 0.058057  0.181280  0.441943  0.318720 
 0.110190  0.707346  0.081754  0.100711 
 0.081754  0.721564  0.072275  0.124408 
 0.171801  0.546209  0.181280  0.100711 
 0.892180  0.010664  0.091232  0.005924 
 0.029621  0.005924  0.953791  0.010664 
 0.001185  0.024882  0.963270  0.010664 
 0.024882  0.868483  0.020142  0.086493 
 0.010664  0.029621  0.010664  0.949052 
 0.934834  0.015403  0.039100  0.010664 
 0.015403  0.029621  0.892180  0.062796 
 0.171801  0.797393  0.020142  0.010664 
 0.001185  0.915877  0.005924  0.077014 
 0.005924  0.911137  0.010664  0.072275 
 0.645735  0.114929  0.077014  0.162322 
 0.133886  0.323460  0.299763  0.242891 
 0.266588  0.219194  0.271327  0.242891 
 0.219194  0.271327  0.261848  0.247630 

MOTIF MA1981.1 ZNF530
letter-probability matrix: alength= 4 w= 18 nsites= 1000.00044 E= 0
 0.046204  0.008242  0.943307  0.002248 
 0.503746  0.345904  0.110140  0.040210 
 0.931319  0.046204  0.014236  0.008242 
 0.427822  0.053197  0.338911  0.180070 
 0.033217  0.008242  0.956294  0.002248 
 0.002248  0.002248  0.993257  0.002248 
 0.535714  0.294955  0.078172  0.091159 
 0.395854  0.193057  0.294955  0.116134 
 0.892358  0.002248  0.065185  0.040210 
 0.002248  0.002248  0.993257  0.002248 
 0.110140  0.008242  0.879371  0.002248 
 0.002248  0.002248  0.993257  0.002248 
 0.008242  0.300949  0.669581  0.021229 
 0.097153  0.784466  0.072178  0.046204 
 0.287962  0.180070  0.364885  0.167083 
 0.078172  0.161089  0.669581  0.091159 
 0.174076  0.262987  0.414835  0.148102 
 0.325924  0.281968  0.262987  0.129121 

MOTIF MA1124.1 ZNF24
letter-probability matrix: alength= 4 w= 13 nsites= 23304 E= 0
 0.088189  0.731871  0.057724  0.122216 
 0.773579  0.077934  0.084413  0.064074 
 0.041118  0.090206  0.031721  0.836956 
 0.018548  0.023353  0.019792  0.938307 
 0.013999  0.949893  0.005074  0.031034 
 0.962766  0.009408  0.021508  0.006318 
 0.004173  0.038071  0.005503  0.952253 
 0.007820  0.014171  0.007820  0.970189 
 0.015201  0.946932  0.004001  0.033866 
 0.945473  0.017260  0.025284  0.011982 
 0.043349  0.088490  0.034810  0.833351 
 0.042276  0.091322  0.044851  0.821551 
 0.088490  0.759547  0.036741  0.115222 

MOTIF MA0139.1 CTCF
letter-probability matrix: alength= 4 w= 19 nsites= 913 E= 0
 0.095460  0.318654  0.083425  0.502462 
 0.182987  0.158917  0.453228  0.204869 
 0.307713  0.053884  0.491521  0.146882 
 0.061543  0.875547  0.023249  0.039661 
 0.009026  0.988239  0.000274  0.002462 
 0.814278  0.014497  0.071389  0.099836 
 0.044037  0.577954  0.365700  0.012309 
 0.117341  0.475109  0.052790  0.354759 
 0.932440  0.012309  0.035284  0.019967 
 0.005744  0.000274  0.990427  0.003556 
 0.365700  0.003556  0.620624  0.010120 
 0.059354  0.013403  0.552790  0.374453 
 0.013403  0.000274  0.977298  0.009026 
 0.061543  0.009026  0.851477  0.077954 
 0.114059  0.806619  0.005744  0.073578 
 0.409464  0.014497  0.557166  0.018873 
 0.089989  0.530908  0.338348  0.040755 
 0.129376  0.354759  0.080142  0.435722 
 0.443381  0.199398  0.292396  0.064825 

MOTIF MA1592.1 ZNF274
letter-probability matrix: alength= 4 w= 16 nsites= 40922 E= 0
 0.255828  0.233884  0.266653  0.243634 
 0.296783  0.132279  0.480127  0.090811 
 0.026422  0.253116  0.059924  0.660539 
 0.509817  0.000690  0.409238  0.080254 
 0.004087  0.008803  0.126903  0.860207 
 0.000348  0.000177  0.999469  0.000006 
 0.917510  0.000593  0.044040  0.037858 
 0.050955  0.083187  0.861136  0.004722 
 0.002279  0.000641  0.003329  0.993750 
 0.002792  0.325935  0.000006  0.671267 
 0.000495  0.999053  0.000202  0.000250 
 0.000006  0.000006  0.000006  0.999982 
 0.000153  0.908957  0.000006  0.090884 
 0.243219  0.025566  0.578849  0.152365 
 0.104471  0.395554  0.179881  0.320095 
 0.243659  0.175677  0.284638  0.296025 

MOTIF MA0736.1 GLIS2
letter-probability matrix: alength= 4 w= 14 nsites= 1621 E= 0
 0.045777  0.110512  0.572904  0.270808 
 0.782522  0.090783  0.125308  0.001387 
 0.002620  0.990290  0.002620  0.004470 
 0.003853  0.994605  0.000154  0.001387 
 0.006319  0.980425  0.000154  0.013101 
 0.002004  0.997688  0.000154  0.000154 
 0.050092  0.945900  0.000154  0.003853 
 0.043311  0.873767  0.000771  0.082152 
 0.296702  0.008785  0.658600  0.035912 
 0.002620  0.915074  0.023582  0.058724 
 0.312731  0.024815  0.618527  0.043927 
 0.503237  0.016800  0.243064  0.236899 
 0.414457  0.270191  0.114211  0.201141 
 0.011252  0.141954  0.798551  0.048243 

MOTIF MA1977.1 ZNF324
letter-probability matrix: alength= 4 w= 21 nsites= 1000.001 E= 0
 0.263986  0.185065  0.282968  0.267982 
 0.263986  0.299951  0.232018  0.204046 
 0.162088  0.318932  0.277972  0.241009 
 0.382868  0.172078  0.135115  0.309940 
 0.263986  0.084166  0.470780  0.181069 
 0.144106  0.130120  0.540710  0.185065 
 0.479771  0.318931  0.098152  0.103147 
 0.742508  0.010240  0.135115  0.112138 
 0.047203  0.029221  0.862388  0.061189 
 0.327923  0.300949  0.149101  0.222028 
 0.199051  0.512738  0.015235  0.272977 
 0.923327  0.010240  0.010240  0.056194 
 0.705545  0.033217  0.209041  0.052198 
 0.079171  0.001249  0.918332  0.001249 
 0.001249  0.010240  0.987263  0.001249 
 0.756494  0.056194  0.006244  0.181069 
 0.084166  0.038212  0.043207  0.834416 
 0.158092  0.006244  0.834416  0.001249 
 0.001249  0.001249  0.996254  0.001249 
 0.020230  0.290959  0.001249  0.687563 
 0.020230  0.010240  0.167083  0.802448 

MOTIF MA1630.2 ZNF281
letter-probability matrix: alength= 4 w= 12 nsites= 1000.000543 E= 0
 0.001249  0.001249  0.996254  0.001249 
 0.001249  0.001249  0.996254  0.001249 
 0.035215  0.001249  0.962288  0.001249 
 0.001249  0.001249  0.996254  0.001249 
 0.001249  0.001249  0.996254  0.001249 
 0.719531  0.183067  0.001249  0.096154 
 0.122128  0.001249  0.771479  0.105145 
 0.001249  0.001249  0.996254  0.001249 
 0.041209  0.001249  0.939311  0.018232 
 0.047203  0.027223  0.918332  0.007243 
 0.318931  0.271978  0.280969  0.128122 
 0.260989  0.241009  0.395854  0.102148 

MOTIF MA0163.1 PLAG1
letter-probability matrix: alength= 4 w= 14 nsites= 18 E= 0
 0.013158  0.013158  0.960526  0.013158 
 0.171053  0.013158  0.750000  0.065789 
 0.013158  0.013158  0.960526  0.013158 
 0.013158  0.013158  0.907895  0.065789 
 0.013158  0.750000  0.223684  0.013158 
 0.013158  0.802632  0.065789  0.118421 
 0.223684  0.539474  0.065789  0.171053 
 0.644737  0.013158  0.013158  0.328947 
 0.592105  0.276316  0.118421  0.013158 
 0.118421  0.013158  0.750000  0.118421 
 0.013158  0.013158  0.960526  0.013158 
 0.013158  0.013158  0.960526  0.013158 
 0.013158  0.013158  0.855263  0.118421 
 0.118421  0.013158  0.855263  0.013158 

MOTIF MA1719.1 ZNF816
letter-probability matrix: alength= 4 w= 18 nsites= 1053 E= 0
 0.341793  0.164374  0.300996  0.192837 
 0.404412  0.140655  0.292457  0.162476 
 0.399668  0.168169  0.322818  0.109345 
 0.147296  0.058112  0.269687  0.524905 
 0.029649  0.004032  0.954696  0.011622 
 0.009725  0.005930  0.980313  0.004032 
 0.006879  0.005930  0.982211  0.004981 
 0.014469  0.011622  0.967979  0.005930 
 0.984108  0.003083  0.009725  0.003083 
 0.018264  0.963235  0.012571  0.005930 
 0.745968  0.135911  0.084677  0.033444 
 0.044829  0.080882  0.105550  0.768738 
 0.036290  0.025854  0.900617  0.037239 
 0.129269  0.580882  0.050522  0.239326 
 0.383539  0.199478  0.165323  0.251660 
 0.233634  0.100806  0.482211  0.183349 
 0.141603  0.085626  0.694734  0.078036 
 0.119782  0.119782  0.648245  0.112192 

MOTIF MA0698.1 ZBTB18
letter-probability matrix: alength= 4 w= 13 nsites= 21996 E= 0
 0.260456  0.306371  0.182809  0.250364 
 0.516673  0.055110  0.185446  0.242772 
 0.053519  0.088069  0.236953  0.621460 
 0.187992  0.710199  0.098661  0.003148 
 0.001557  0.997602  0.000239  0.000602 
 0.982418  0.000375  0.002375  0.014832 
 0.000239  0.017605  0.981736  0.000421 
 0.893861  0.068521  0.018196  0.019423 
 0.001012  0.001102  0.006830  0.991056 
 0.000239  0.000102  0.999557  0.000102 
 0.003421  0.022333  0.002557  0.971689 
 0.014968  0.012604  0.393383  0.579045 
 0.126210  0.295643  0.283550  0.294597 

MOTIF MA1720.1 ZNF85
letter-probability matrix: alength= 4 w= 16 nsites= 584 E= 0
 0.374786  0.176496  0.246581  0.202137 
 0.373077  0.267094  0.161111  0.198718 
 0.364530  0.125214  0.261966  0.248291 
 0.265385  0.113248  0.561111  0.060256 
 0.834615  0.007265  0.121795  0.036325 
 0.007265  0.008974  0.976496  0.007265 
 0.979915  0.003846  0.008974  0.007265 
 0.008974  0.003846  0.020940  0.966239 
 0.012393  0.008974  0.005556  0.973077 
 0.675641  0.232906  0.072222  0.019231 
 0.003846  0.988462  0.005556  0.002137 
 0.552564  0.026068  0.046581  0.374786 
 0.048291  0.036325  0.526923  0.388462 
 0.020940  0.930342  0.024359  0.024359 
 0.769658  0.058547  0.065385  0.106410 
 0.126923  0.195299  0.420940  0.256838 

MOTIF MA1602.1 ZSCAN29
letter-probability matrix: alength= 4 w= 12 nsites= 999 E= 0
 0.068250  0.497250  0.124250  0.310250 
 0.020250  0.000250  0.979250  0.000250 
 0.000250  0.016250  0.004250  0.979250 
 0.004250  0.995250  0.000250  0.000250 
 0.000250  0.048250  0.000250  0.951250 
 0.991250  0.004250  0.000250  0.004250 
 0.004250  0.840250  0.000250  0.155250 
 0.648250  0.000250  0.351250  0.000250 
 0.000250  0.963250  0.024250  0.012250 
 0.306250  0.207250  0.311250  0.175250 
 0.127250  0.040250  0.788250  0.044250 
 0.199250  0.294250  0.327250  0.179250 

MOTIF MA0694.1 ZBTB7B
letter-probability matrix: alength= 4 w= 12 nsites= 3434 E= 0
 0.287700  0.085953  0.429185  0.197162 
 0.063246  0.814338  0.098472  0.023945 
 0.168049  0.008224  0.790466  0.033261 
 0.884789  0.113610  0.000073  0.001528 
 0.002693  0.996579  0.000655  0.000073 
 0.000073  0.998617  0.001237  0.000073 
 0.691485  0.306332  0.000946  0.001237 
 0.002693  0.996579  0.000073  0.000655 
 0.000073  0.995997  0.000073  0.003857 
 0.233843  0.138064  0.539229  0.088865 
 0.677220  0.108079  0.081004  0.133697 
 0.537773  0.166885  0.132242  0.163100 

MOTIF MA1975.1 ZNF214
letter-probability matrix: alength= 4 w= 15 nsites= 1000.00043 E= 0
 0.399850  0.211039  0.288961  0.100150 
 0.243007  0.185065  0.106144  0.465784 
 0.211039  0.113137  0.021229  0.654596 
 0.158092  0.707543  0.034216  0.100150 
 0.955295  0.034216  0.002248  0.008242 
 0.060190  0.021229  0.106144  0.812438 
 0.047203  0.667583  0.087163  0.198052 
 0.869381  0.002248  0.126124  0.002248 
 0.967283  0.015235  0.015235  0.002248 
 0.119131  0.237013  0.386863  0.256993 
 0.230020  0.021229  0.648602  0.100150 
 0.100150  0.113137  0.191059  0.595655 
 0.060190  0.773477  0.158092  0.008242 
 0.002248  0.987263  0.002248  0.008242 
 0.021229  0.080170  0.002248  0.896354 

MOTIF MA1726.1 ZNF331
letter-probability matrix: alength= 4 w= 14 nsites= 1153 E= 0
 0.262782  0.360702  0.183925  0.192591 
 0.236785  0.458622  0.125867  0.178726 
 0.119801  0.432626  0.109402  0.338172 
 0.131932  0.053076  0.072140  0.742851 
 0.010615  0.012348  0.966421  0.010615 
 0.014948  0.965555  0.008016  0.011482 
 0.748917  0.024480  0.038345  0.188258 
 0.014081  0.008882  0.971620  0.005416 
 0.951690  0.020147  0.016681  0.011482 
 0.055676  0.009749  0.931759  0.002816 
 0.015815  0.956023  0.013215  0.014948 
 0.143198  0.732452  0.036612  0.087738 
 0.141464  0.572140  0.126733  0.159662 
 0.345104  0.178726  0.118934  0.357236 

MOTIF MA1585.1 ZKSCAN1
letter-probability matrix: alength= 4 w= 10 nsites= 6127 E= 0
 0.756079  0.074453  0.095341  0.074127 
 0.030556  0.370145  0.059440  0.539858 
 0.987965  0.008690  0.003305  0.000041 
 0.002978  0.000857  0.994166  0.001999 
 0.000041  0.000041  0.000041  0.999878 
 0.992045  0.007874  0.000041  0.000041 
 0.001999  0.016523  0.975889  0.005589 
 0.002162  0.001999  0.991392  0.004447 
 0.098768  0.212671  0.122430  0.566131 
 0.207776  0.241555  0.470015  0.080654 

MOTIF MA0483.1 Gfi1B
letter-probability matrix: alength= 4 w= 11 nsites= 1761 E= 0
 0.638053  0.248723  0.059166  0.054058 
 0.999574  0.000142  0.000142  0.000142 
 0.998439  0.000142  0.001277  0.000142 
 0.000142  0.191969  0.016033  0.791856 
 0.000142  0.999574  0.000142  0.000142 
 0.586407  0.012060  0.000142  0.401390 
 0.034762  0.744750  0.220346  0.000142 
 0.633513  0.000142  0.000709  0.365636 
 0.032491  0.000709  0.951334  0.015465 
 0.080732  0.753831  0.043275  0.122162 
 0.420119  0.245885  0.073922  0.260074 

MOTIF MA1710.1 ZNF257
letter-probability matrix: alength= 4 w= 12 nsites= 1000.000554 E= 0
 0.189061  0.280969  0.371878  0.158092 
 0.353896  0.139111  0.246004  0.260989 
 0.001249  0.001249  0.996254  0.001249 
 0.923327  0.001249  0.001249  0.074176 
 0.001249  0.001249  0.996254  0.001249 
 0.001249  0.001249  0.996254  0.001249 
 0.239011  0.635615  0.001249  0.124126 
 0.547703  0.055195  0.395854  0.001249 
 0.831419  0.001249  0.166084  0.001249 
 0.001249  0.001249  0.996254  0.001249 
 0.433816  0.085165  0.479771  0.001249 
 0.112138  0.101149  0.624626  0.162088 

MOTIF MA1559.1 SNAI3
letter-probability matrix: alength= 4 w= 10 nsites= 11542 E= 0
 0.472429  0.105800  0.244066  0.177705 
 0.609049  0.000022  0.362492  0.028437 
 0.003660  0.990752  0.000022  0.005566 
 0.994044  0.000022  0.005393  0.000541 
 0.018388  0.004527  0.970393  0.006692 
 0.000022  0.002881  0.997076  0.000022 
 0.000022  0.001928  0.004440  0.993611 
 0.014749  0.000022  0.980529  0.004700 
 0.037447  0.541302  0.147384  0.273867 
 0.624816  0.091852  0.209499  0.073833 

MOTIF MA1125.1 ZNF384
letter-probability matrix: alength= 4 w= 12 nsites= 30433 E= 0
 0.310845  0.162491  0.185656  0.341008 
 0.299542  0.230836  0.168668  0.300955 
 0.312882  0.113565  0.153718  0.419835 
 0.431269  0.252719  0.155131  0.160881 
 0.997380  0.000238  0.000435  0.001947 
 0.992024  0.001158  0.000633  0.006186 
 0.988114  0.000698  0.000863  0.010326 
 0.994028  0.000435  0.000501  0.005035 
 0.992385  0.000863  0.000468  0.006284 
 0.999088  0.000205  0.000008  0.000698 
 0.667748  0.095559  0.090926  0.145766 
 0.621550  0.130224  0.095231  0.152995 

MOTIF MA0146.2 Zfx
letter-probability matrix: alength= 4 w= 14 nsites= 481 E= 0
 0.104253  0.371888  0.376037  0.147822 
 0.122925  0.355290  0.363589  0.158195 
 0.191390  0.315871  0.415456  0.077282 
 0.149896  0.102178  0.620851  0.127075 
 0.021266  0.616701  0.299274  0.062759 
 0.012967  0.749481  0.004668  0.232884 
 0.062759  0.257780  0.380187  0.299274 
 0.396784  0.317946  0.253631  0.031639 
 0.017116  0.004668  0.975622  0.002593 
 0.000519  0.006743  0.990145  0.002593 
 0.000519  0.998444  0.000519  0.000519 
 0.000519  0.996369  0.000519  0.002593 
 0.000519  0.002593  0.000519  0.996369 
 0.174793  0.253631  0.454876  0.116701 

MOTIF MA0745.2 SNAI2
letter-probability matrix: alength= 4 w= 13 nsites= 45816 E= 0
 0.319930  0.218942  0.243780  0.217348 
 0.167367  0.268770  0.207134  0.356729 
 0.225293  0.139539  0.583675  0.051493 
 0.008910  0.970453  0.007055  0.013581 
 0.981366  0.004414  0.009260  0.004960 
 0.002450  0.985317  0.007121  0.005113 
 0.005375  0.976477  0.010635  0.007514 
 0.001708  0.006837  0.004283  0.987172 
 0.003912  0.005549  0.987783  0.002756 
 0.017772  0.141154  0.027572  0.813503 
 0.262288  0.409701  0.137094  0.190917 
 0.296533  0.240440  0.268399  0.194628 
 0.135654  0.294132  0.179393  0.390821 

MOTIF MA1725.1 ZNF189
letter-probability matrix: alength= 4 w= 13 nsites= 15946 E= 0
 0.196730  0.362968  0.198297  0.242005 
 0.313617  0.256177  0.171960  0.258246 
 0.069747  0.193657  0.159293  0.577303 
 0.092008  0.046106  0.639697  0.222189 
 0.018076  0.946338  0.017009  0.018577 
 0.019957  0.025914  0.025977  0.928153 
 0.024409  0.057644  0.888145  0.029802 
 0.021085  0.023845  0.015943  0.939126 
 0.010049  0.013686  0.021023  0.955242 
 0.012181  0.962078  0.011366  0.014376 
 0.014877  0.952671  0.008481  0.023970 
 0.283956  0.389117  0.073070  0.253857 
 0.121543  0.246018  0.239308  0.393130 

MOTIF MA1581.1 ZBTB6
letter-probability matrix: alength= 4 w= 13 nsites= 2227 E= 0
 0.266270  0.142392  0.320130  0.271207 
 0.178748  0.279735  0.216001  0.325516 
 0.140148  0.519412  0.266270  0.074170 
 0.042303  0.933685  0.011333  0.012680 
 0.013128  0.046791  0.023452  0.916629 
 0.093021  0.020310  0.183685  0.702985 
 0.005947  0.026593  0.964206  0.003254 
 0.968694  0.012680  0.009089  0.009538 
 0.026145  0.009089  0.958371  0.006396 
 0.025247  0.936827  0.017168  0.020759 
 0.045893  0.814295  0.039610  0.100202 
 0.264475  0.317437  0.209717  0.208371 
 0.242931  0.266270  0.336288  0.154511 

MOTIF MA1650.1 ZBTB14
letter-probability matrix: alength= 4 w= 12 nsites= 4547 E= 0
 0.125385  0.391216  0.366810  0.116590 
 0.110213  0.433652  0.341964  0.114171 
 0.073714  0.775121  0.135059  0.016106 
 0.009070  0.943766  0.034136  0.013028 
 0.020504  0.064699  0.901110  0.013687 
 0.015007  0.896713  0.070196  0.018085 
 0.029079  0.067117  0.889017  0.014787 
 0.012368  0.918701  0.057443  0.011489 
 0.989501  0.008190  0.002254  0.000055 
 0.021823  0.807883  0.143195  0.027100 
 0.213336  0.355816  0.319096  0.111752 
 0.097241  0.496977  0.272482  0.133300 

MOTIF MA1593.1 ZNF317
letter-probability matrix: alength= 4 w= 12 nsites= 11463 E= 0
 0.258134  0.104785  0.173173  0.463909 
 0.372841  0.186780  0.320154  0.120224 
 0.818323  0.031163  0.041892  0.108623 
 0.024533  0.943933  0.015985  0.015549 
 0.902325  0.007436  0.027674  0.062565 
 0.060297  0.016770  0.904942  0.017991 
 0.034477  0.925353  0.019474  0.020695 
 0.813263  0.021829  0.025231  0.139676 
 0.024795  0.016247  0.935995  0.022963 
 0.944282  0.018166  0.017991  0.019561 
 0.180762  0.383745  0.116386  0.319108 
 0.336030  0.149097  0.129209  0.385664 

MOTIF MA1978.1 ZNF354A
letter-probability matrix: alength= 4 w= 21 nsites= 1000.0006 E= 0
 0.384866  0.303946  0.061189  0.250000 
 0.276973  0.115135  0.061189  0.546704 
 0.735515  0.088162  0.007243  0.169081 
 0.681569  0.142108  0.034216  0.142108 
 0.384866  0.142108  0.196054  0.276973 
 0.223027  0.196054  0.142108  0.438812 
 0.573677  0.088162  0.276973  0.061189 
 0.115135  0.115135  0.034216  0.735515 
 0.843407  0.007243  0.115135  0.034216 
 0.843407  0.034216  0.061189  0.061189 
 0.789461  0.088162  0.061189  0.061189 
 0.196054  0.034216  0.196054  0.573677 
 0.115135  0.034216  0.843407  0.007243 
 0.303946  0.115135  0.465785  0.115135 
 0.465785  0.196054  0.196054  0.142108 
 0.142108  0.519731  0.034216  0.303946 
 0.276973  0.142108  0.142108  0.438812 
 0.708542  0.223027  0.034216  0.034216 
 0.519731  0.034216  0.169081  0.276973 
 0.196054  0.196054  0.169081  0.438812 
 0.115135  0.034216  0.061189  0.789461 

MOTIF MA0508.3 PRDM1
letter-probability matrix: alength= 4 w= 11 nsites= 55481 E= 0
 0.157930  0.320613  0.119647  0.401810 
 0.309168  0.221482  0.158038  0.311313 
 0.021615  0.950799  0.012639  0.014946 
 0.023129  0.008422  0.014892  0.953557 
 0.039315  0.024265  0.018227  0.918194 
 0.032682  0.008800  0.010116  0.948402 
 0.024823  0.963650  0.003735  0.007791 
 0.063971  0.019398  0.025058  0.891573 
 0.030825  0.952043  0.005231  0.011900 
 0.189652  0.244534  0.073866  0.491948 
 0.182478  0.315747  0.141690  0.360085 

MOTIF MA0095.3 Yy1
letter-probability matrix: alength= 4 w= 12 nsites= 43348 E= 0
 0.320359  0.192605  0.206077  0.280958 
 0.295214  0.266702  0.198165  0.239919 
 0.072049  0.764083  0.084990  0.078877 
 0.958021  0.021367  0.006626  0.013985 
 0.915044  0.033386  0.030456  0.021114 
 0.709803  0.058508  0.199734  0.031956 
 0.957490  0.017215  0.016431  0.008864 
 0.015900  0.005565  0.016338  0.962196 
 0.012947  0.003812  0.974953  0.008287 
 0.036846  0.022405  0.913798  0.026950 
 0.239688  0.501747  0.112050  0.146514 
 0.226539  0.169675  0.319967  0.283819 

MOTIF MA0528.2 ZNF263
letter-probability matrix: alength= 4 w= 12 nsites= 56343 E= 0
 0.235824  0.231440  0.359990  0.172747 
 0.195518  0.264611  0.317394  0.222477 
 0.230748  0.109741  0.513138  0.146373 
 0.028579  0.029449  0.919428  0.022545 
 0.014008  0.027408  0.937425  0.021160 
 0.016865  0.017256  0.948375  0.017504 
 0.956628  0.029466  0.002897  0.011008 
 0.014735  0.017149  0.938436  0.029679 
 0.012339  0.038873  0.936058  0.012730 
 0.931763  0.031206  0.025704  0.011328 
 0.169304  0.273556  0.440601  0.116539 
 0.149728  0.207462  0.445748  0.197062 

MOTIF MA1999.1 Prdm5
letter-probability matrix: alength= 4 w= 15 nsites= 740 E= 0
 0.178475  0.488866  0.128543  0.204116 
 0.142038  0.218961  0.239204  0.399798 
 0.048920  0.081309  0.783063  0.086707 
 0.079960  0.116397  0.067814  0.735830 
 0.024629  0.058367  0.050270  0.866734 
 0.027328  0.913968  0.017881  0.040823 
 0.052969  0.042173  0.027328  0.877530 
 0.021930  0.913968  0.040823  0.023279 
 0.030027  0.924764  0.024629  0.020580 
 0.776316  0.109649  0.054318  0.059717 
 0.024629  0.079960  0.173077  0.722335 
 0.058367  0.699393  0.116397  0.125843 
 0.119096  0.196019  0.090756  0.594130 
 0.212213  0.281039  0.276991  0.229757 
 0.194669  0.310729  0.285088  0.209514 

MOTIF MA1579.1 ZBTB26
letter-probability matrix: alength= 4 w= 15 nsites= 1627 E= 0
 0.245240  0.237254  0.247082  0.270424 
 0.275952  0.210227  0.253225  0.260596 
 0.168458  0.535780  0.075706  0.220055 
 0.005682  0.003225  0.003225  0.987869 
 0.012439  0.978041  0.007525  0.001996 
 0.003225  0.923372  0.008139  0.065264 
 0.943028  0.010596  0.030252  0.016124 
 0.016738  0.001996  0.971284  0.009982 
 0.971898  0.013667  0.005682  0.008753 
 0.696714  0.084920  0.137131  0.081235 
 0.411087  0.201014  0.197942  0.189957 
 0.358262  0.232340  0.207770  0.201628 
 0.265510  0.232955  0.296837  0.204699 
 0.261210  0.251382  0.240940  0.246468 
 0.234183  0.275952  0.201014  0.288851 

MOTIF MA0697.2 Zic3
letter-probability matrix: alength= 4 w= 13 nsites= 26174 E= 0
 0.204556  0.501137  0.196915  0.097393 
 0.324288  0.249064  0.226753  0.199895 
 0.013190  0.956457  0.017584  0.012770 
 0.914890  0.033324  0.029007  0.022779 
 0.012655  0.025606  0.951566  0.010172 
 0.013534  0.927307  0.028892  0.030267 
 0.877947  0.021710  0.067555  0.032789 
 0.015024  0.019112  0.928911  0.036953 
 0.013266  0.036495  0.929904  0.020334 
 0.501404  0.156189  0.219035  0.123372 
 0.197221  0.145606  0.533037  0.124136 
 0.216246  0.241156  0.352942  0.189656 
 0.173190  0.339035  0.260755  0.227020 

MOTIF MA0750.2 ZBTB7A
letter-probability matrix: alength= 4 w= 13 nsites= 14641 E= 0
 0.282492  0.239875  0.284609  0.193023 
 0.190087  0.365814  0.300318  0.143782 
 0.032595  0.851608  0.102189  0.013608 
 0.170076  0.771291  0.042634  0.015998 
 0.011832  0.014359  0.965049  0.008759 
 0.007803  0.011149  0.972494  0.008554 
 0.946199  0.018730  0.022896  0.012174 
 0.936979  0.023443  0.017843  0.021735 
 0.042976  0.048576  0.895523  0.012925 
 0.077944  0.234480  0.110863  0.576714 
 0.119126  0.169734  0.624385  0.086754 
 0.185033  0.299566  0.400372  0.115029 
 0.194663  0.331666  0.318894  0.154777 

MOTIF MA0056.2 MZF1
letter-probability matrix: alength= 4 w= 13 nsites= 8242 E= 0
 0.259766  0.274202  0.219368  0.246664 
 0.300528  0.235867  0.187219  0.276386 
 0.710330  0.123286  0.121224  0.045160 
 0.867312  0.051711  0.046737  0.034241 
 0.012890  0.006824  0.011919  0.968367 
 0.012162  0.964364  0.012162  0.011313 
 0.016408  0.963151  0.006581  0.013860 
 0.013496  0.960724  0.007067  0.018713 
 0.014224  0.930881  0.010099  0.044796 
 0.732288  0.074154  0.058747  0.134811 
 0.205417  0.364825  0.184793  0.244965 
 0.254307  0.252123  0.179819  0.313751 
 0.213787  0.267651  0.215122  0.303439 

MOTIF MA1728.1 ZNF549
letter-probability matrix: alength= 4 w= 12 nsites= 4827 E= 0
 0.257094  0.209041  0.326274  0.207591 
 0.239281  0.296241  0.290855  0.173623 
 0.100093  0.072338  0.103200  0.724368 
 0.014965  0.033399  0.929836  0.021800 
 0.010408  0.957384  0.016000  0.016208 
 0.047483  0.036299  0.026564  0.889654 
 0.005851  0.016622  0.945785  0.031742 
 0.011444  0.903946  0.036713  0.047898 
 0.022007  0.918652  0.020350  0.038991 
 0.037956  0.856100  0.015586  0.090358 
 0.378676  0.147732  0.184186  0.289406 
 0.322131  0.163059  0.368734  0.146075 

MOTIF MA1558.1 SNAI1
letter-probability matrix: alength= 4 w= 10 nsites= 30930 E= 0
 0.263918  0.159492  0.320787  0.255803 
 0.291366  0.020893  0.541148  0.146592 
 0.021217  0.949541  0.013069  0.016173 
 0.954326  0.014201  0.004340  0.027133 
 0.078247  0.022898  0.885301  0.013554 
 0.003597  0.000267  0.994738  0.001398 
 0.001916  0.000008  0.002110  0.995967 
 0.033631  0.000008  0.951545  0.014815 
 0.060886  0.406203  0.197060  0.335852 
 0.326153  0.148468  0.319881  0.205498 

MOTIF MA1998.1 Prdm14
letter-probability matrix: alength= 4 w= 12 nsites= 13841 E= 0
 0.269560  0.267104  0.205191  0.258145 
 0.346066  0.104483  0.350545  0.198906 
 0.053117  0.078114  0.809077  0.059692 
 0.021186  0.041269  0.899238  0.038307 
 0.039319  0.027543  0.089167  0.843971 
 0.019307  0.903717  0.040619  0.036357 
 0.029999  0.092201  0.013239  0.864561 
 0.009554  0.869112  0.064387  0.056946 
 0.014684  0.020102  0.009265  0.955949 
 0.907329  0.036501  0.028410  0.027760 
 0.462307  0.160833  0.142628  0.234233 
 0.150863  0.413903  0.233510  0.201723 

MOTIF MA1649.1 ZBTB12
letter-probability matrix: alength= 4 w= 11 nsites= 4767 E= 0
 0.306890  0.213559  0.293257  0.186294 
 0.157771  0.281302  0.164482  0.396445 
 0.030254  0.918047  0.036755  0.014943 
 0.027318  0.045354  0.039901  0.887427 
 0.386168  0.015363  0.586672  0.011797 
 0.018089  0.016831  0.939230  0.025849 
 0.938601  0.023962  0.022284  0.015153 
 0.945522  0.013685  0.021655  0.019138 
 0.010749  0.946151  0.010539  0.032561 
 0.278156  0.375472  0.135749  0.210623 
 0.202024  0.310665  0.208106  0.279205 

MOTIF MA0130.1 ZNF354C
letter-probability matrix: alength= 4 w= 6 nsites= 16 E= 0
 0.426471  0.367647  0.191176  0.014706 
 0.191176  0.132353  0.014706  0.661765 
 0.014706  0.955882  0.014706  0.014706 
 0.014706  0.955882  0.014706  0.014706 
 0.955882  0.014706  0.014706  0.014706 
 0.014706  0.897059  0.073529  0.014706 

MOTIF MA0777.1 MYBL2
letter-probability matrix: alength= 4 w= 15 nsites= 2540 E= 0
 0.600256  0.026072  0.342090  0.031582 
 0.484947  0.048111  0.284238  0.182704 
 0.060311  0.853306  0.059130  0.027253 
 0.068575  0.789945  0.122098  0.019382 
 0.004034  0.000098  0.994982  0.000885 
 0.007182  0.004821  0.018989  0.969008 
 0.000098  0.007182  0.000098  0.992621 
 0.633314  0.038272  0.039847  0.288567 
 0.959957  0.024105  0.012692  0.003247 
 0.894235  0.027647  0.020563  0.057556 
 0.011118  0.980815  0.004821  0.003247 
 0.046537  0.339335  0.379477  0.234652 
 0.053621  0.080382  0.803719  0.062279 
 0.146497  0.299587  0.061098  0.492818 
 0.031189  0.507773  0.013872  0.447166 

MOTIF MA0776.1 MYBL1
letter-probability matrix: alength= 4 w= 12 nsites= 5051 E= 0
 0.720556  0.011332  0.177009  0.091103 
 0.124357  0.791617  0.043795  0.040232 
 0.094468  0.808046  0.097437  0.000049 
 0.021625  0.003217  0.973327  0.001831 
 0.004008  0.011728  0.000049  0.984214 
 0.004602  0.003612  0.000049  0.991736 
 0.988173  0.000049  0.005394  0.006384 
 0.981245  0.007967  0.010738  0.000049 
 0.006384  0.987777  0.000445  0.005394 
 0.032512  0.343082  0.437302  0.187104 
 0.124753  0.091696  0.558838  0.224713 
 0.150287  0.346249  0.018062  0.485402 

MOTIF MA1523.1 MSANTD3
letter-probability matrix: alength= 4 w= 10 nsites= 999 E= 0
 0.098250  0.269250  0.515250  0.117250 
 0.111250  0.211250  0.220250  0.457250 
 0.333250  0.272250  0.249250  0.145250 
 0.064250  0.724250  0.031250  0.180250 
 0.981250  0.000250  0.002250  0.016250 
 0.031250  0.896250  0.027250  0.045250 
 0.037250  0.007250  0.000250  0.955250 
 0.047250  0.863250  0.029250  0.060250 
 0.776250  0.140250  0.024250  0.059250 
 0.271250  0.569250  0.063250  0.096250 

MOTIF MA0816.1 Ascl2
letter-probability matrix: alength= 4 w= 10 nsites= 362 E= 0
 0.672865  0.102617  0.179752  0.044766 
 0.372590  0.119146  0.504821  0.003444 
 0.011708  0.984160  0.000689  0.003444 
 0.951102  0.000689  0.000689  0.047521 
 0.019972  0.066804  0.860193  0.053030 
 0.011708  0.978650  0.006198  0.003444 
 0.014463  0.000689  0.000689  0.984160 
 0.000689  0.003444  0.989669  0.006198 
 0.019972  0.639807  0.047521  0.292700 
 0.094353  0.278926  0.077824  0.548898 

MOTIF MA1641.1 MYF5
letter-probability matrix: alength= 4 w= 12 nsites= 11210 E= 0
 0.240679  0.240857  0.290630  0.227834 
 0.312840  0.266368  0.280550  0.140242 
 0.668116  0.122045  0.158260  0.051579 
 0.008496  0.973263  0.014383  0.003858 
 0.978080  0.004215  0.006177  0.011529 
 0.008942  0.020538  0.950696  0.019824 
 0.019913  0.950607  0.020538  0.008942 
 0.011529  0.006088  0.004215  0.978169 
 0.003769  0.014383  0.973352  0.008496 
 0.051579  0.158349  0.122045  0.668027 
 0.140242  0.280640  0.266279  0.312840 
 0.227834  0.290630  0.240946  0.240590 

MOTIF MA0499.2 MYOD1
letter-probability matrix: alength= 4 w= 13 nsites= 34300 E= 0
 0.209185  0.328832  0.236677  0.225307 
 0.275859  0.207086  0.246181  0.270874 
 0.132627  0.163909  0.638006  0.065457 
 0.010182  0.971641  0.010328  0.007850 
 0.941117  0.017004  0.024759  0.017120 
 0.013505  0.736866  0.213879  0.035750 
 0.015575  0.947618  0.027179  0.009628 
 0.007033  0.016421  0.010678  0.965868 
 0.006071  0.011261  0.975722  0.006946 
 0.011727  0.074495  0.049539  0.864239 
 0.052717  0.555443  0.129450  0.262390 
 0.275859  0.305684  0.180818  0.237639 
 0.165804  0.342854  0.218514  0.272827 

MOTIF MA0105.4 NFKB1
letter-probability matrix: alength= 4 w= 13 nsites= 19717 E= 0
 0.688368  0.164177  0.080751  0.066703 
 0.000469  0.000013  0.999252  0.000266 
 0.000013  0.000165  0.999708  0.000114 
 0.000216  0.000013  0.983429  0.016343 
 0.011626  0.000165  0.986827  0.001382 
 0.929519  0.004831  0.063559  0.002092 
 0.507519  0.001331  0.002346  0.488805 
 0.001382  0.082881  0.007366  0.908371 
 0.001737  0.984443  0.000418  0.013401 
 0.049511  0.950058  0.000114  0.000317 
 0.000418  0.999252  0.000114  0.000216 
 0.000621  0.998339  0.000216  0.000824 
 0.080700  0.084758  0.219406  0.615136 

MOTIF MA0107.1 RELA
letter-probability matrix: alength= 4 w= 10 nsites= 18 E= 0
 0.013158  0.223684  0.592105  0.171053 
 0.013158  0.013158  0.907895  0.065789 
 0.013158  0.013158  0.960526  0.013158 
 0.592105  0.013158  0.381579  0.013158 
 0.539474  0.171053  0.223684  0.065789 
 0.118421  0.013158  0.013158  0.855263 
 0.013158  0.013158  0.013158  0.960526 
 0.013158  0.118421  0.013158  0.855263 
 0.013158  0.960526  0.013158  0.013158 
 0.013158  0.960526  0.013158  0.013158 

MOTIF MA1117.1 RELB
letter-probability matrix: alength= 4 w= 11 nsites= 3290 E= 0
 0.241948  0.125874  0.478654  0.153525 
 0.374126  0.170541  0.241340  0.213993 
 0.860909  0.038666  0.047782  0.052644 
 0.063886  0.032589  0.048390  0.855135 
 0.027423  0.031373  0.016180  0.925023 
 0.043832  0.889775  0.012230  0.054163 
 0.028031  0.941431  0.008584  0.021954 
 0.044439  0.915603  0.017700  0.022258 
 0.024081  0.922288  0.032589  0.021042 
 0.241948  0.190899  0.299073  0.268080 
 0.216120  0.279930  0.302720  0.201231 

MOTIF MA1525.2 NFATC4
letter-probability matrix: alength= 4 w= 10 nsites= 15974 E= 0
 0.464804  0.198326  0.161080  0.175790 
 0.597449  0.059859  0.216729  0.125962 
 0.002269  0.359264  0.005962  0.632504 
 0.000016  0.000016  0.999953  0.000016 
 0.000016  0.000016  0.999953  0.000016 
 0.999953  0.000016  0.000016  0.000016 
 0.999953  0.000016  0.000016  0.000016 
 0.921330  0.059358  0.005462  0.013850 
 0.446901  0.408279  0.071941  0.072879 
 0.379484  0.179296  0.019358  0.421862 

MOTIF MA0606.2 Nfat5
letter-probability matrix: alength= 4 w= 12 nsites= 356 E= 0
 0.362045  0.221989  0.199580  0.216387 
 0.297619  0.331232  0.185574  0.185574 
 0.782213  0.048319  0.132353  0.037115 
 0.098739  0.028711  0.025910  0.846639 
 0.037115  0.000700  0.930672  0.031513 
 0.045518  0.023109  0.911064  0.020308 
 0.919468  0.023109  0.042717  0.014706 
 0.941877  0.003501  0.028711  0.025910 
 0.936275  0.011905  0.023109  0.028711 
 0.883053  0.023109  0.053922  0.039916 
 0.247199  0.129552  0.177171  0.446078 
 0.233193  0.171569  0.269608  0.325630 

MOTIF MA0060.3 NFYA
letter-probability matrix: alength= 4 w= 11 nsites= 4825 E= 0
 0.393131  0.156910  0.376140  0.073819 
 0.398726  0.083765  0.385050  0.132460 
 0.004818  0.965033  0.007097  0.023052 
 0.006475  0.976637  0.005854  0.011034 
 0.970421  0.006061  0.003574  0.019944 
 0.949907  0.019530  0.025746  0.004818 
 0.007719  0.027404  0.002331  0.962547 
 0.034449  0.873446  0.066152  0.025953 
 0.847130  0.044188  0.101378  0.007304 
 0.126658  0.234407  0.562215  0.076720 
 0.384428  0.283724  0.183848  0.148000 

MOTIF MA1147.1 NR4A2::RXRA
letter-probability matrix: alength= 4 w= 15 nsites= 1001 E= 0
 0.287675  0.211826  0.370509  0.129990 
 0.498253  0.124002  0.348553  0.029192 
 0.020210  0.011228  0.922405  0.046158 
 0.051148  0.007236  0.802645  0.138972 
 0.046158  0.133982  0.127994  0.691866 
 0.007236  0.823603  0.031188  0.137974 
 0.592066  0.038174  0.342565  0.027196 
 0.247754  0.060130  0.087076  0.605040 
 0.002246  0.069112  0.005240  0.923403 
 0.070110  0.082086  0.835579  0.012226 
 0.925399  0.054142  0.017216  0.003244 
 0.156936  0.829591  0.002246  0.011228 
 0.040170  0.935379  0.004242  0.020210 
 0.005240  0.535180  0.023204  0.436377 
 0.104042  0.472305  0.179890  0.243762 

MOTIF MA1112.2 NR4A1
letter-probability matrix: alength= 4 w= 12 nsites= 15927 E= 0
 0.218750  0.206131  0.261128  0.313991 
 0.280214  0.223710  0.212221  0.283855 
 0.898622  0.014832  0.051686  0.034860 
 0.958579  0.007361  0.020922  0.013137 
 0.984697  0.003908  0.008052  0.003343 
 0.026824  0.005792  0.780654  0.186731 
 0.018850  0.010438  0.939493  0.031219 
 0.022931  0.051748  0.085274  0.840046 
 0.004410  0.938552  0.009496  0.047542 
 0.949664  0.009496  0.020671  0.020169 
 0.279775  0.250330  0.255854  0.214041 
 0.328933  0.211593  0.244051  0.215423 

MOTIF MA0122.3 Nkx3-2
letter-probability matrix: alength= 4 w= 13 nsites= 10220 E= 0
 0.380320  0.144237  0.169871  0.305572 
 0.334728  0.157935  0.168990  0.338348 
 0.559070  0.093166  0.143455  0.204310 
 0.547720  0.108527  0.112929  0.230824 
 0.254794  0.496943  0.147172  0.101091 
 0.007754  0.968619  0.002275  0.021353 
 0.969303  0.008047  0.001883  0.020766 
 0.014798  0.974978  0.001003  0.009221 
 0.004916  0.003155  0.002862  0.989067 
 0.009319  0.013526  0.006677  0.970477 
 0.947094  0.014407  0.006677  0.031822 
 0.549873  0.096982  0.133867  0.219279 
 0.332379  0.203821  0.181024  0.282776 

MOTIF MA1476.2 Dlx5
letter-probability matrix: alength= 4 w= 12 nsites= 4077 E= 0
 0.299473  0.243073  0.203347  0.254107 
 0.369360  0.075834  0.219286  0.335520 
 0.053028  0.044936  0.855873  0.046162 
 0.034882  0.824730  0.019188  0.121199 
 0.957884  0.021641  0.004720  0.015755 
 0.955922  0.015265  0.014529  0.014284 
 0.016736  0.006437  0.005701  0.971126 
 0.008154  0.035128  0.012813  0.943906 
 0.940718  0.001533  0.009134  0.048615 
 0.135912  0.074608  0.651851  0.137629 
 0.277894  0.295304  0.198933  0.227869 
 0.315412  0.195991  0.218551  0.270047 

MOTIF MA0672.1 NKX2-3
letter-probability matrix: alength= 4 w= 10 nsites= 15942 E= 0
 0.384950  0.235166  0.214404  0.165480 
 0.127031  0.581964  0.282208  0.008797 
 0.004030  0.981951  0.000016  0.014003 
 0.962256  0.010177  0.001646  0.025920 
 0.000894  0.999075  0.000016  0.000016 
 0.000016  0.000016  0.001960  0.998009 
 0.000016  0.091906  0.000016  0.908063 
 0.383005  0.131045  0.454949  0.031001 
 0.641488  0.063429  0.126592  0.168491 
 0.341608  0.296823  0.300524  0.061046 

MOTIF MA0063.2 NKX2-5
letter-probability matrix: alength= 4 w= 11 nsites= 5444 E= 0
 0.316483  0.188108  0.309871  0.185537 
 0.280303  0.302342  0.242103  0.175253 
 0.017677  0.918687  0.004454  0.059183 
 0.963499  0.008861  0.014004  0.013636 
 0.026492  0.936318  0.009045  0.028145 
 0.024839  0.015106  0.011249  0.948806 
 0.040817  0.793251  0.011433  0.154500 
 0.885078  0.022084  0.039899  0.052938 
 0.905647  0.030349  0.018044  0.045960 
 0.272773  0.258264  0.271488  0.197475 
 0.335583  0.229798  0.199128  0.235491 

MOTIF MA0886.1 EMX2
letter-probability matrix: alength= 4 w= 10 nsites= 44114 E= 0
 0.281225  0.225757  0.343562  0.149456 
 0.153083  0.357911  0.283991  0.205015 
 0.021903  0.203723  0.000006  0.774368 
 0.844662  0.111940  0.015375  0.028023 
 0.999983  0.000006  0.000006  0.000006 
 0.000006  0.000006  0.000006  0.999983 
 0.000006  0.000006  0.097501  0.902488 
 0.999983  0.000006  0.000006  0.000006 
 0.245251  0.191188  0.474243  0.089318 
 0.160223  0.350317  0.273609  0.215851 

MOTIF MA0666.2 MSX1
letter-probability matrix: alength= 4 w= 8 nsites= 7706 E= 0
 0.154697  0.419781  0.279389  0.146133 
 0.029486  0.657097  0.000032  0.313384 
 0.949040  0.023518  0.027410  0.000032 
 0.991728  0.008207  0.000032  0.000032 
 0.000032  0.000032  0.000032  0.999903 
 0.000032  0.052452  0.000032  0.947483 
 0.969411  0.000032  0.030524  0.000032 
 0.394220  0.182723  0.261094  0.161963 

MOTIF MA0879.2 DLX1
letter-probability matrix: alength= 4 w= 8 nsites= 8937 E= 0
 0.198283  0.309941  0.337687  0.154089 
 0.040865  0.624888  0.000028  0.334219 
 0.697164  0.135629  0.106763  0.060444 
 0.965568  0.034376  0.000028  0.000028 
 0.000028  0.000028  0.000028  0.999916 
 0.000028  0.090988  0.022069  0.886915 
 0.888482  0.000028  0.023971  0.087520 
 0.230952  0.288124  0.251762  0.229162 

MOTIF MA1643.1 NFIB
letter-probability matrix: alength= 4 w= 21 nsites= 4416 E= 0
 0.238906  0.214229  0.231662  0.315203 
 0.267433  0.190005  0.293921  0.248642 
 0.096049  0.659101  0.119142  0.125707 
 0.061863  0.711399  0.043751  0.182986 
 0.030168  0.004585  0.036733  0.928515 
 0.001189  0.002547  0.993717  0.002547 
 0.003679  0.002773  0.989869  0.003679 
 0.033564  0.956135  0.006169  0.004132 
 0.719549  0.117557  0.039676  0.123217 
 0.100351  0.269470  0.137707  0.492472 
 0.246151  0.179364  0.260188  0.314297 
 0.134537  0.120500  0.638952  0.106011 
 0.158762  0.041035  0.102162  0.698042 
 0.003226  0.007075  0.948891  0.040808 
 0.003679  0.986473  0.005264  0.004585 
 0.001868  0.992133  0.002547  0.003453 
 0.891386  0.084503  0.008207  0.015904 
 0.676760  0.036507  0.238906  0.047827 
 0.125028  0.105784  0.672232  0.096955 
 0.261773  0.270149  0.197928  0.270149 
 0.309543  0.229851  0.222832  0.237775 

MOTIF MA0119.1 NFIC::TLX1
letter-probability matrix: alength= 4 w= 14 nsites= 16 E= 0
 0.014706  0.014706  0.014706  0.955882 
 0.014706  0.014706  0.955882  0.014706 
 0.014706  0.014706  0.955882  0.014706 
 0.014706  0.955882  0.014706  0.014706 
 0.838235  0.073529  0.014706  0.073529 
 0.132353  0.485294  0.308824  0.073529 
 0.132353  0.485294  0.250000  0.132353 
 0.426471  0.073529  0.308824  0.191176 
 0.250000  0.191176  0.132353  0.426471 
 0.014706  0.014706  0.955882  0.014706 
 0.014706  0.955882  0.014706  0.014706 
 0.014706  0.955882  0.014706  0.014706 
 0.955882  0.014706  0.014706  0.014706 
 0.838235  0.014706  0.073529  0.073529 

MOTIF MA0161.2 NFIC
letter-probability matrix: alength= 4 w= 11 nsites= 11607 E= 0
 0.225297  0.228054  0.213495  0.333154 
 0.335652  0.184119  0.179725  0.300504 
 0.035514  0.908188  0.028364  0.027933 
 0.013288  0.026124  0.031810  0.928778 
 0.030345  0.028709  0.015270  0.925676 
 0.026727  0.011135  0.955139  0.006999 
 0.019232  0.010445  0.945318  0.025004 
 0.022764  0.923953  0.007603  0.045680 
 0.875108  0.034222  0.041200  0.049470 
 0.226245  0.254243  0.274487  0.245025 
 0.288099  0.233654  0.237789  0.240459 

MOTIF MA1580.1 ZBTB32
letter-probability matrix: alength= 4 w= 10 nsites= 3572 E= 0
 0.247761  0.214736  0.018262  0.519242 
 0.099706  0.000910  0.855654  0.043731 
 0.001469  0.000350  0.000910  0.997271 
 0.998391  0.001469  0.000070  0.000070 
 0.000070  0.999510  0.000350  0.000070 
 0.995592  0.000910  0.001189  0.002309 
 0.000070  0.000910  0.997271  0.001749 
 0.000070  0.001189  0.000070  0.998671 
 0.671215  0.030577  0.202981  0.095228 
 0.437797  0.059964  0.060523  0.441716 

MOTIF MA0527.1 ZBTB33
letter-probability matrix: alength= 4 w= 15 nsites= 705 E= 0
 0.116501  0.362960  0.207153  0.313385 
 0.008853  0.093839  0.045680  0.851629 
 0.040014  0.933782  0.015935  0.010269 
 0.014518  0.126416  0.007436  0.851629 
 0.000354  0.998938  0.000354  0.000354 
 0.049929  0.000354  0.945113  0.004603 
 0.003187  0.946530  0.000354  0.049929 
 0.000354  0.000354  0.998938  0.000354 
 0.653329  0.113669  0.167493  0.065510 
 0.011686  0.081091  0.637748  0.269476 
 0.589589  0.133499  0.200071  0.076841 
 0.120751  0.328966  0.192989  0.357295 
 0.027266  0.464943  0.061261  0.446530 
 0.112252  0.205737  0.154745  0.527266 
 0.127833  0.330382  0.377125  0.164660 

MOTIF MA1542.1 OSR1
letter-probability matrix: alength= 4 w= 10 nsites= 6413 E= 0
 0.210204  0.266331  0.146593  0.376871 
 0.080176  0.042134  0.874532  0.003157 
 0.000039  0.996141  0.000039  0.003781 
 0.000819  0.019839  0.000039  0.979303 
 0.896204  0.015318  0.007055  0.081423 
 0.002066  0.997856  0.000039  0.000039 
 0.000039  0.429568  0.001130  0.569263 
 0.012512  0.000819  0.981798  0.004872 
 0.063494  0.095455  0.078617  0.762434 
 0.225327  0.111514  0.309206  0.353952 

MOTIF MA1464.1 ARNT2
letter-probability matrix: alength= 4 w= 10 nsites= 64620 E= 0
 0.251532  0.091058  0.615748  0.041662 
 0.148129  0.075846  0.147402  0.628623 
 0.012244  0.984962  0.002789  0.000004 
 0.973294  0.002929  0.012755  0.011022 
 0.000004  0.996352  0.000004  0.003640 
 0.002062  0.000004  0.997930  0.000004 
 0.015386  0.022025  0.002635  0.959955 
 0.000344  0.000004  0.976312  0.023340 
 0.359020  0.426816  0.075676  0.138488 
 0.194275  0.306452  0.296161  0.203111 

MOTIF MA0819.2 CLOCK
letter-probability matrix: alength= 4 w= 10 nsites= 5744 E= 0
 0.349739  0.222498  0.235205  0.192559 
 0.420409  0.122933  0.269321  0.187337 
 0.655396  0.190470  0.125022  0.029112 
 0.067755  0.932158  0.000044  0.000044 
 0.973238  0.001436  0.025283  0.000044 
 0.000044  0.867755  0.001784  0.130418 
 0.107789  0.004917  0.887250  0.000044 
 0.003351  0.041297  0.002829  0.952524 
 0.002480  0.000566  0.971671  0.025283 
 0.042341  0.349043  0.299260  0.309356 

MOTIF MA1106.1 HIF1A
letter-probability matrix: alength= 4 w= 10 nsites= 980 E= 0
 0.201070  0.233690  0.422273  0.142966 
 0.107288  0.275484  0.268349  0.348879 
 0.995158  0.000255  0.002294  0.002294 
 0.000255  0.998216  0.000255  0.001274 
 0.001274  0.000255  0.998216  0.000255 
 0.002294  0.033894  0.011468  0.952345 
 0.085882  0.042049  0.860601  0.011468 
 0.089959  0.853466  0.020642  0.035933 
 0.210245  0.295872  0.262232  0.231651 
 0.167431  0.321356  0.276504  0.234709 

MOTIF MA0006.1 Ahr::Arnt
letter-probability matrix: alength= 4 w= 6 nsites= 24 E= 0
 0.130000  0.330000  0.090000  0.450000 
 0.010000  0.010000  0.930000  0.050000 
 0.010000  0.930000  0.010000  0.050000 
 0.010000  0.010000  0.930000  0.050000 
 0.010000  0.010000  0.010000  0.970000 
 0.010000  0.010000  0.970000  0.010000 

MOTIF MA1962.1 POU2F1::SOX2
letter-probability matrix: alength= 4 w= 17 nsites= 20627 E= 0
 0.485420  0.307361  0.156401  0.050817 
 0.872855  0.029341  0.024154  0.073650 
 0.032686  0.012762  0.001321  0.953231 
 0.063663  0.030941  0.002969  0.902426 
 0.276820  0.022845  0.003163  0.697171 
 0.341878  0.047520  0.609136  0.001466 
 0.094932  0.892925  0.004036  0.008108 
 0.960066  0.006944  0.030844  0.002145 
 0.002000  0.009514  0.003018  0.985469 
 0.486196  0.337515  0.157420  0.018870 
 0.925211  0.029681  0.009077  0.036031 
 0.019840  0.834606  0.035983  0.109572 
 0.962248  0.010386  0.005296  0.022070 
 0.980573  0.008059  0.003696  0.007672 
 0.295533  0.016785  0.004278  0.683404 
 0.412267  0.036758  0.460987  0.089987 
 0.132163  0.231930  0.548878  0.087030 

MOTIF MA0153.2 HNF1B
letter-probability matrix: alength= 4 w= 13 nsites= 40813 E= 0
 0.043643  0.029408  0.880464  0.046485 
 0.015295  0.072163  0.040556  0.871986 
 0.140399  0.084928  0.019068  0.755605 
 0.985281  0.000423  0.012722  0.001574 
 0.941521  0.035509  0.004269  0.018701 
 0.057756  0.024042  0.001966  0.916236 
 0.210841  0.299511  0.312129  0.177519 
 0.947157  0.002260  0.018431  0.032152 
 0.038718  0.012183  0.046510  0.902589 
 0.002530  0.021053  0.000031  0.976387 
 0.770502  0.019852  0.131701  0.077945 
 0.888794  0.042418  0.057070  0.011718 
 0.053664  0.513114  0.021739  0.411483 

MOTIF MA0791.1 POU4F3
letter-probability matrix: alength= 4 w= 16 nsites= 7674 E= 0
 0.423616  0.161726  0.220879  0.193779 
 0.057883  0.063616  0.059967  0.818534 
 0.147524  0.051759  0.653192  0.147524 
 0.469870  0.506743  0.006026  0.017362 
 0.939316  0.012150  0.010456  0.038078 
 0.023225  0.005114  0.006026  0.965635 
 0.623225  0.025831  0.027264  0.323681 
 0.774235  0.030261  0.031433  0.164072 
 0.096189  0.022443  0.036906  0.844463 
 0.107264  0.014756  0.043420  0.834560 
 0.573062  0.120423  0.145961  0.160554 
 0.981010  0.005505  0.007199  0.006287 
 0.046938  0.078599  0.039902  0.834560 
 0.131368  0.111433  0.528762  0.228436 
 0.485505  0.216710  0.142182  0.155603 
 0.238990  0.195342  0.403811  0.161857 

MOTIF MA0788.1 POU3F3
letter-probability matrix: alength= 4 w= 13 nsites= 1696 E= 0
 0.534031  0.069682  0.127431  0.268857 
 0.351945  0.033147  0.105038  0.509870 
 0.097378  0.043164  0.048468  0.810990 
 0.953005  0.009576  0.010754  0.026665 
 0.021361  0.027843  0.041397  0.909399 
 0.018415  0.008397  0.901149  0.072039 
 0.017826  0.687831  0.075575  0.218768 
 0.466853  0.003683  0.001326  0.528138 
 0.865203  0.008986  0.062021  0.063789 
 0.968326  0.005451  0.013701  0.012522 
 0.045522  0.017236  0.010165  0.927077 
 0.141573  0.083235  0.139806  0.635386 
 0.419122  0.066735  0.090306  0.423836 

MOTIF MA0627.2 POU2F3
letter-probability matrix: alength= 4 w= 13 nsites= 56029 E= 0
 0.310535  0.203163  0.191366  0.294936 
 0.475821  0.121796  0.156528  0.245855 
 0.152102  0.122885  0.054065  0.670949 
 0.973590  0.003467  0.006323  0.016621 
 0.019458  0.005751  0.022332  0.952459 
 0.017495  0.004484  0.927561  0.050460 
 0.016888  0.897524  0.019262  0.066326 
 0.980104  0.001432  0.002467  0.015996 
 0.917049  0.010124  0.014354  0.058473 
 0.987011  0.002931  0.004163  0.005894 
 0.091295  0.062078  0.073144  0.773483 
 0.290706  0.189100  0.236253  0.283942 
 0.337449  0.213033  0.141732  0.307786 

MOTIF MA1991.1 Hnf1A
letter-probability matrix: alength= 4 w= 14 nsites= 1249 E= 0
 0.188200  0.253000  0.255400  0.303400 
 0.141800  0.278600  0.309000  0.270600 
 0.082600  0.595400  0.163400  0.158600 
 0.014600  0.904200  0.031400  0.049800 
 0.015400  0.024200  0.005800  0.954600 
 0.013000  0.041000  0.048200  0.897800 
 0.013000  0.009000  0.009800  0.968200 
 0.024200  0.094600  0.826600  0.054600 
 0.900200  0.028200  0.013000  0.058600 
 0.084200  0.017000  0.025000  0.873800 
 0.068200  0.551400  0.301800  0.078600 
 0.125000  0.168200  0.079400  0.627400 
 0.144200  0.285000  0.279400  0.291400 
 0.201000  0.244200  0.281000  0.273800 

MOTIF MA0628.1 POU6F1
letter-probability matrix: alength= 4 w= 10 nsites= 1001 E= 0
 0.507236  0.192864  0.210828  0.089072 
 0.150948  0.350549  0.144960  0.353543 
 0.032186  0.010230  0.008234  0.949351 
 0.903443  0.070110  0.008234  0.018214 
 0.937375  0.034182  0.014222  0.014222 
 0.014222  0.014222  0.034182  0.937375 
 0.018214  0.008234  0.070110  0.903443 
 0.949351  0.008234  0.010230  0.032186 
 0.353543  0.144960  0.350549  0.150948 
 0.089072  0.210828  0.192864  0.507236 

MOTIF MA0895.1 HMBOX1
letter-probability matrix: alength= 4 w= 10 nsites= 1642 E= 0
 0.395161  0.364729  0.157791  0.082319 
 0.079276  0.443853  0.121272  0.355600 
 0.053713  0.017803  0.045192  0.883293 
 0.749391  0.000152  0.223524  0.026932 
 0.001978  0.039714  0.954504  0.003804 
 0.020846  0.000761  0.004413  0.973981 
 0.155356  0.033019  0.005630  0.805995 
 0.908247  0.003195  0.012934  0.075624 
 0.501674  0.318472  0.086579  0.093274 
 0.163877  0.440201  0.300822  0.095100 

MOTIF MA1949.1 FLI1::DRGX
letter-probability matrix: alength= 4 w= 15 nsites= 591 E= 0
 0.569679  0.069679  0.194679  0.165963 
 0.093328  0.694679  0.096706  0.115287 
 0.198057  0.777449  0.020693  0.003801 
 0.002111  0.000422  0.995355  0.002111 
 0.022382  0.000422  0.949747  0.027449 
 0.988598  0.010557  0.000422  0.000422 
 0.665963  0.000422  0.032517  0.301098 
 0.115287  0.110220  0.711571  0.062922 
 0.019003  0.311233  0.030828  0.638936 
 0.689611  0.150760  0.071368  0.088260 
 0.750422  0.027449  0.167652  0.054476 
 0.010557  0.074747  0.098395  0.816301 
 0.069679  0.176098  0.039274  0.714949 
 0.706503  0.100084  0.103463  0.089949 
 0.191301  0.127111  0.211571  0.470017 

MOTIF MA0854.1 Alx1
letter-probability matrix: alength= 4 w= 17 nsites= 100 E= 0
 0.190594  0.438119  0.170792  0.200495 
 0.071782  0.210396  0.646040  0.071782 
 0.378713  0.329208  0.141089  0.150990 
 0.428218  0.091584  0.309406  0.170792 
 0.051980  0.398515  0.022277  0.527228 
 0.012376  0.071782  0.002475  0.913366 
 0.982673  0.002475  0.012376  0.002475 
 0.972772  0.002475  0.012376  0.012376 
 0.012376  0.012376  0.002475  0.972772 
 0.002475  0.012376  0.002475  0.982673 
 0.913366  0.002475  0.071782  0.012376 
 0.527228  0.022277  0.398515  0.051980 
 0.150990  0.210396  0.111386  0.527228 
 0.230198  0.319307  0.160891  0.289604 
 0.398515  0.309406  0.121287  0.170792 
 0.240099  0.289604  0.230198  0.240099 
 0.150990  0.398515  0.141089  0.309406 

MOTIF MA0883.1 Dmbx1
letter-probability matrix: alength= 4 w= 17 nsites= 101 E= 0
 0.335784  0.129902  0.120098  0.414216 
 0.276961  0.080882  0.375000  0.267157 
 0.492647  0.080882  0.306373  0.120098 
 0.492647  0.080882  0.129902  0.296569 
 0.247549  0.365196  0.178922  0.208333 
 0.276961  0.492647  0.198529  0.031863 
 0.061275  0.012255  0.924020  0.002451 
 0.002451  0.012255  0.982843  0.002451 
 0.933824  0.061275  0.002451  0.002451 
 0.002451  0.002451  0.002451  0.992647 
 0.012255  0.012255  0.002451  0.973039 
 0.963235  0.002451  0.002451  0.031863 
 0.404412  0.051471  0.345588  0.198529 
 0.090686  0.110294  0.375000  0.424020 
 0.149510  0.276961  0.306373  0.267157 
 0.306373  0.198529  0.188725  0.306373 
 0.375000  0.120098  0.149510  0.355392 

MOTIF MA1547.2 PITX2
letter-probability matrix: alength= 4 w= 8 nsites= 8687 E= 0
 0.115245  0.346944  0.056659  0.481152 
 0.000029  0.006359  0.000029  0.993583 
 0.999914  0.000029  0.000029  0.000029 
 0.999914  0.000029  0.000029  0.000029 
 0.000029  0.000029  0.076916  0.923026 
 0.000029  0.999914  0.000029  0.000029 
 0.000029  0.976893  0.000029  0.023049 
 0.109951  0.514877  0.098095  0.277078 

MOTIF MA0894.1 HESX1
letter-probability matrix: alength= 4 w= 10 nsites= 4293 E= 0
 0.204064  0.184967  0.428097  0.182871 
 0.215941  0.351712  0.109746  0.322601 
 0.043607  0.000058  0.007976  0.948358 
 0.979565  0.000058  0.012867  0.007510 
 0.996099  0.001688  0.002154  0.000058 
 0.000058  0.000058  0.003784  0.996099 
 0.000058  0.003784  0.000058  0.996099 
 0.449755  0.009141  0.517990  0.023114 
 0.305834  0.189625  0.412960  0.091581 
 0.196612  0.393165  0.113239  0.296984 

MOTIF MA1480.1 DPRX
letter-probability matrix: alength= 4 w= 10 nsites= 12850 E= 0
 0.548537  0.164832  0.176270  0.110361 
 0.085538  0.092386  0.782138  0.039939 
 0.641526  0.305365  0.012159  0.040950 
 0.000019  0.000019  0.000019  0.999942 
 0.685803  0.138608  0.089818  0.085772 
 0.999942  0.000019  0.000019  0.000019 
 0.000019  0.000019  0.022586  0.977375 
 0.099934  0.843689  0.021885  0.034491 
 0.023597  0.666271  0.058692  0.251440 
 0.177671  0.346919  0.264979  0.210431 

MOTIF MA0798.3 RFX3
letter-probability matrix: alength= 4 w= 16 nsites= 2560 E= 0
 0.025478  0.635006  0.259371  0.080144 
 0.002831  0.000098  0.996974  0.000098 
 0.000098  0.002831  0.001269  0.995802 
 0.102401  0.105135  0.000879  0.791585 
 0.345275  0.008688  0.601425  0.044611 
 0.000879  0.820480  0.006736  0.171906 
 0.000098  0.938403  0.000488  0.061011 
 0.994241  0.001269  0.001269  0.003221 
 0.003612  0.002440  0.002831  0.991117 
 0.116068  0.000488  0.883346  0.000098 
 0.223448  0.006345  0.769328  0.000879 
 0.073506  0.878270  0.008298  0.039926 
 0.923565  0.000098  0.073897  0.002440 
 0.996193  0.000879  0.002831  0.000098 
 0.000488  0.998145  0.000098  0.001269 
 0.098887  0.344104  0.521378  0.035631 

MOTIF MA1554.1 RFX7
letter-probability matrix: alength= 4 w= 9 nsites= 432 E= 0
 0.000577  0.575635  0.219977  0.203811 
 0.000577  0.007506  0.991339  0.000577 
 0.000577  0.079099  0.000577  0.919746 
 0.000577  0.088337  0.000577  0.910508 
 0.231524  0.000577  0.674942  0.092956 
 0.007506  0.829677  0.104503  0.058314 
 0.000577  0.393187  0.044457  0.561778 
 0.644919  0.051386  0.240762  0.062933 
 0.132217  0.379330  0.097575  0.390878 

MOTIF MA0728.1 Nr2F6
letter-probability matrix: alength= 4 w= 15 nsites= 719 E= 0
 0.347569  0.055903  0.596181  0.000347 
 0.823958  0.000347  0.165625  0.010069 
 0.000347  0.000347  0.998958  0.000347 
 0.005903  0.000347  0.993403  0.000347 
 0.000347  0.000347  0.003125  0.996181 
 0.000347  0.926736  0.001736  0.071181 
 0.940625  0.057292  0.000347  0.001736 
 0.951736  0.010069  0.017014  0.021181 
 0.518403  0.000347  0.296181  0.185069 
 0.998958  0.000347  0.000347  0.000347 
 0.000347  0.000347  0.998958  0.000347 
 0.000347  0.000347  0.968403  0.030903 
 0.005903  0.000347  0.000347  0.993403 
 0.000347  0.994792  0.000347  0.004514 
 0.979514  0.000347  0.019792  0.000347 

MOTIF MA0855.1 RXRB
letter-probability matrix: alength= 4 w= 14 nsites= 7552 E= 0
 0.277539  0.066364  0.612637  0.043460 
 0.306799  0.001489  0.691149  0.000563 
 0.003608  0.000298  0.993546  0.002549 
 0.000298  0.000033  0.880610  0.119059 
 0.000033  0.000430  0.002416  0.997120 
 0.004932  0.933834  0.014862  0.046372 
 0.997650  0.000033  0.002151  0.000165 
 0.974083  0.000827  0.019893  0.005197 
 0.962697  0.000165  0.037104  0.000033 
 0.000298  0.000033  0.997782  0.001887 
 0.000563  0.000033  0.922580  0.076824 
 0.000298  0.000430  0.004270  0.995002 
 0.002151  0.958857  0.013935  0.025056 
 0.947868  0.002151  0.049417  0.000563 

MOTIF MA0074.1 RXRA::VDR
letter-probability matrix: alength= 4 w= 15 nsites= 10 E= 0
 0.295455  0.022727  0.659091  0.022727 
 0.022727  0.022727  0.931818  0.022727 
 0.022727  0.022727  0.840909  0.113636 
 0.022727  0.022727  0.022727  0.931818 
 0.022727  0.840909  0.022727  0.113636 
 0.840909  0.022727  0.113636  0.022727 
 0.386364  0.204545  0.022727  0.386364 
 0.204545  0.386364  0.204545  0.204545 
 0.204545  0.022727  0.750000  0.022727 
 0.477273  0.022727  0.477273  0.022727 
 0.022727  0.022727  0.931818  0.022727 
 0.022727  0.022727  0.022727  0.931818 
 0.113636  0.022727  0.022727  0.840909 
 0.022727  0.840909  0.022727  0.113636 
 0.659091  0.113636  0.204545  0.022727 

MOTIF MA1535.1 NR2C1
letter-probability matrix: alength= 4 w= 9 nsites= 12163 E= 0
 0.265229  0.295976  0.207518  0.231277 
 0.331737  0.100728  0.459327  0.108209 
 0.491224  0.022957  0.480208  0.005611 
 0.000021  0.000021  0.970014  0.029945 
 0.000021  0.000021  0.999938  0.000021 
 0.000021  0.000021  0.027396  0.972562 
 0.000021  0.967630  0.032329  0.000021 
 0.848590  0.000021  0.151369  0.000021 
 0.238840  0.289563  0.211875  0.259721 

MOTIF MA0773.1 MEF2D
letter-probability matrix: alength= 4 w= 12 nsites= 6585 E= 0
 0.365206  0.018866  0.333017  0.282911 
 0.004745  0.986221  0.000038  0.008996 
 0.000493  0.003834  0.000038  0.995635 
 0.997153  0.001404  0.000342  0.001101 
 0.479236  0.000038  0.000342  0.520384 
 0.881149  0.000645  0.000038  0.118167 
 0.963597  0.000038  0.000342  0.036023 
 0.987739  0.000342  0.000190  0.011729 
 0.000038  0.000038  0.000038  0.999886 
 0.999127  0.000038  0.000797  0.000038 
 0.055003  0.002771  0.941429  0.000797 
 0.496394  0.402255  0.010818  0.090533 

MOTIF MA0083.3 SRF
letter-probability matrix: alength= 4 w= 16 nsites= 1913 E= 0
 0.138062  0.080590  0.051855  0.729493 
 0.042973  0.087382  0.656348  0.213297 
 0.404519  0.394592  0.093130  0.107759 
 0.000131  0.991249  0.008490  0.000131 
 0.001698  0.981322  0.006400  0.010580 
 0.924896  0.010580  0.014760  0.049765 
 0.033046  0.000131  0.003788  0.963036 
 0.998041  0.000131  0.001698  0.000131 
 0.000653  0.003265  0.004833  0.991249 
 0.986024  0.000131  0.000131  0.013715 
 0.288009  0.007968  0.000131  0.703892 
 0.004310  0.004833  0.990726  0.000131 
 0.004310  0.001176  0.990726  0.003788 
 0.152168  0.061259  0.388845  0.397727 
 0.213819  0.648511  0.092085  0.045585 
 0.690308  0.047675  0.074321  0.187696 

MOTIF MA0795.1 SMAD3
letter-probability matrix: alength= 4 w= 10 nsites= 4999 E= 0
 0.134050  0.442650  0.021050  0.402250 
 0.005650  0.004650  0.984650  0.005050 
 0.027850  0.007850  0.022450  0.941850 
 0.002650  0.992250  0.003250  0.001850 
 0.000050  0.012850  0.008650  0.978450 
 0.985250  0.008450  0.006250  0.000050 
 0.000050  0.002850  0.996250  0.000850 
 0.930450  0.053050  0.001450  0.015050 
 0.005650  0.985850  0.002850  0.005650 
 0.698250  0.086850  0.063250  0.151650 

MOTIF MA1964.1 SMAD2
letter-probability matrix: alength= 4 w= 10 nsites= 3758 E= 0
 0.219540  0.265563  0.243482  0.271415 
 0.136805  0.292698  0.364525  0.205972 
 0.011240  0.960428  0.022945  0.005387 
 0.001663  0.926909  0.045557  0.025871 
 0.917066  0.039705  0.041035  0.002195 
 0.001929  0.008047  0.985169  0.004855 
 0.996874  0.000067  0.000067  0.002993 
 0.000333  0.999534  0.000067  0.000067 
 0.365855  0.159417  0.268489  0.206238 
 0.173251  0.283653  0.342711  0.200386 

MOTIF MA1561.1 SOX12
letter-probability matrix: alength= 4 w= 11 nsites= 1368 E= 0
 0.623996  0.195215  0.079803  0.100986 
 0.133857  0.747443  0.050584  0.068115 
 0.048393  0.860665  0.034514  0.056428 
 0.048393  0.026479  0.876004  0.049123 
 0.966581  0.029401  0.002374  0.001644 
 0.992878  0.002374  0.004565  0.000183 
 0.000183  0.995800  0.000183  0.003835 
 0.999452  0.000183  0.000183  0.000183 
 0.846056  0.090029  0.044010  0.019905 
 0.103178  0.168919  0.045471  0.682432 
 0.231738  0.245617  0.357378  0.165267 

MOTIF MA0515.1 Sox6
letter-probability matrix: alength= 4 w= 10 nsites= 249 E= 0
 0.017000  0.557000  0.201000  0.225000 
 0.001000  0.885000  0.001000  0.113000 
 0.645000  0.001000  0.001000  0.353000 
 0.001000  0.001000  0.001000  0.997000 
 0.001000  0.001000  0.001000  0.997000 
 0.001000  0.001000  0.997000  0.001000 
 0.001000  0.001000  0.001000  0.997000 
 0.001000  0.461000  0.021000  0.517000 
 0.017000  0.449000  0.001000  0.533000 
 0.057000  0.305000  0.125000  0.513000 

MOTIF MA0869.2 Sox11
letter-probability matrix: alength= 4 w= 12 nsites= 10248 E= 0
 0.281418  0.238779  0.298395  0.181408 
 0.406210  0.095058  0.303664  0.195068 
 0.098961  0.074568  0.786735  0.039736 
 0.772002  0.074763  0.126671  0.026564 
 0.961679  0.009781  0.020612  0.007928 
 0.011635  0.924115  0.048907  0.015343 
 0.977681  0.010562  0.004805  0.006952 
 0.944116  0.025783  0.024222  0.005879 
 0.905088  0.005976  0.022758  0.066177 
 0.049395  0.014465  0.925578  0.010562 
 0.316543  0.226486  0.384062  0.072910 
 0.345619  0.273222  0.256342  0.124817 

MOTIF MA0087.2 Sox5
letter-probability matrix: alength= 4 w= 13 nsites= 124 E= 0
 0.250000  0.194000  0.386000  0.170000 
 0.426000  0.178000  0.274000  0.122000 
 0.218000  0.258000  0.386000  0.138000 
 0.834000  0.034000  0.098000  0.034000 
 0.978000  0.002000  0.010000  0.010000 
 0.002000  0.962000  0.018000  0.018000 
 0.962000  0.018000  0.018000  0.002000 
 0.914000  0.042000  0.034000  0.010000 
 0.050000  0.026000  0.010000  0.914000 
 0.162000  0.002000  0.810000  0.026000 
 0.106000  0.114000  0.722000  0.058000 
 0.178000  0.290000  0.322000  0.210000 
 0.298000  0.274000  0.210000  0.218000 

MOTIF MA1563.2 SOX18
letter-probability matrix: alength= 4 w= 8 nsites= 1357 E= 0
 0.598122  0.114323  0.239507  0.048049 
 0.999448  0.000184  0.000184  0.000184 
 0.000184  0.819772  0.176178  0.003866 
 0.999448  0.000184  0.000184  0.000184 
 0.890464  0.073822  0.035530  0.000184 
 0.000184  0.000184  0.000184  0.999448 
 0.311672  0.000184  0.338918  0.349227 
 0.281480  0.405928  0.312408  0.000184 

MOTIF MA0517.1 STAT1::STAT2
letter-probability matrix: alength= 4 w= 15 nsites= 620 E= 0
 0.111514  0.101852  0.124396  0.662238 
 0.241948  0.370773  0.135668  0.251610 
 0.692834  0.011675  0.243559  0.051932 
 0.005233  0.238728  0.752415  0.003623 
 0.000403  0.003623  0.000403  0.995572 
 0.005233  0.003623  0.000403  0.990741 
 0.005233  0.021337  0.006844  0.966586 
 0.000403  0.935990  0.000403  0.063205 
 0.411031  0.121176  0.307971  0.159823 
 0.172705  0.179147  0.259662  0.388486 
 0.006844  0.021337  0.016506  0.955314 
 0.016506  0.003623  0.000403  0.979469 
 0.006844  0.274155  0.006844  0.712158 
 0.024557  0.787842  0.014895  0.172705 
 0.045491  0.588164  0.058374  0.307971 

MOTIF MA0137.3 STAT1
letter-probability matrix: alength= 4 w= 11 nsites= 3629 E= 0
 0.100895  0.201446  0.216322  0.481336 
 0.000069  0.014394  0.000069  0.985468 
 0.000069  0.001722  0.030372  0.967837 
 0.099518  0.898691  0.001722  0.000069 
 0.030096  0.553512  0.000069  0.416322 
 0.479132  0.000069  0.451033  0.069766 
 0.044972  0.000069  0.954890  0.000069 
 0.008058  0.001997  0.943871  0.046074 
 0.997314  0.000069  0.002548  0.000069 
 0.998416  0.001446  0.000069  0.000069 
 0.517700  0.085744  0.199793  0.196763 

MOTIF MA0520.1 Stat6
letter-probability matrix: alength= 4 w= 15 nsites= 1852 E= 0
 0.138829  0.357933  0.260254  0.242984 
 0.359012  0.177145  0.200890  0.262952 
 0.082164  0.305586  0.235429  0.376821 
 0.000135  0.000135  0.000135  0.999595 
 0.007151  0.000135  0.000135  0.992580 
 0.065974  0.906773  0.000135  0.027118 
 0.037911  0.649892  0.000135  0.312062 
 0.358473  0.011468  0.118322  0.511738 
 0.177145  0.288316  0.484754  0.049784 
 0.622369  0.001754  0.224636  0.151241 
 0.014166  0.000135  0.969374  0.016325 
 0.999595  0.000135  0.000135  0.000135 
 0.997976  0.000135  0.001754  0.000135 
 0.335267  0.291554  0.214922  0.158257 
 0.186319  0.264571  0.126956  0.422153 

MOTIF MA0519.1 Stat5a::Stat5b
letter-probability matrix: alength= 4 w= 11 nsites= 16507 E= 0
 0.373894  0.140917  0.268067  0.217122 
 0.125591  0.217849  0.175748  0.480812 
 0.000015  0.000015  0.000015  0.999955 
 0.000015  0.096938  0.000015  0.903032 
 0.000015  0.989899  0.000015  0.010071 
 0.015947  0.775094  0.000015  0.208944 
 0.426717  0.371774  0.000015  0.201493 
 0.699252  0.000015  0.250803  0.049930 
 0.000015  0.000015  0.999955  0.000015 
 0.901881  0.005649  0.000015  0.092455 
 0.901760  0.000015  0.098210  0.000015 

MOTIF MA1623.1 Stat2
letter-probability matrix: alength= 4 w= 13 nsites= 3959 E= 0
 0.405366  0.135922  0.284154  0.174558 
 0.244760  0.077336  0.577588  0.100316 
 0.897538  0.019255  0.042487  0.040720 
 0.943497  0.019003  0.017992  0.019508 
 0.944003  0.018245  0.022033  0.015720 
 0.072285  0.734154  0.132386  0.061174 
 0.794508  0.038194  0.018750  0.148548 
 0.038447  0.011427  0.936174  0.013952 
 0.934407  0.012437  0.041225  0.011932 
 0.946275  0.011427  0.024811  0.017487 
 0.887437  0.037184  0.039710  0.035669 
 0.186932  0.379356  0.298043  0.135669 
 0.318750  0.191477  0.149306  0.340467 

MOTIF MA0113.3 NR3C1
letter-probability matrix: alength= 4 w= 17 nsites= 27422 E= 0
 0.285645  0.099634  0.401752  0.212969 
 0.404122  0.004859  0.580762  0.010256 
 0.001468  0.000264  0.996873  0.001395 
 0.391177  0.026228  0.125014  0.457581 
 0.998478  0.000447  0.000520  0.000556 
 0.000009  0.999389  0.000593  0.000009 
 0.959022  0.000957  0.036329  0.003692 
 0.101530  0.393256  0.065064  0.440151 
 0.337025  0.159291  0.243491  0.260192 
 0.517349  0.043695  0.356352  0.082604 
 0.003327  0.023128  0.002051  0.971493 
 0.000009  0.000410  0.999389  0.000191 
 0.000337  0.000374  0.002051  0.997238 
 0.383920  0.136902  0.028161  0.451017 
 0.001358  0.996034  0.000228  0.002379 
 0.009417  0.588748  0.007558  0.394277 
 0.266829  0.382352  0.133073  0.217746 

MOTIF MA0141.3 ESRRB
letter-probability matrix: alength= 4 w= 11 nsites= 2302 E= 0
 0.047004  0.162071  0.032675  0.758250 
 0.004451  0.865502  0.126465  0.003582 
 0.997069  0.000543  0.000109  0.002280 
 0.997503  0.000543  0.001845  0.000109 
 0.001845  0.001411  0.996201  0.000543 
 0.000543  0.002280  0.995332  0.001845 
 0.003582  0.006188  0.004451  0.985779 
 0.001411  0.989253  0.000543  0.008793 
 0.967108  0.000109  0.030938  0.001845 
 0.343139  0.125163  0.020517  0.511181 
 0.396548  0.187690  0.108228  0.307534 

MOTIF MA0592.3 ESRRA
letter-probability matrix: alength= 4 w= 13 nsites= 25995 E= 0
 0.201233  0.194886  0.346486  0.257395 
 0.136415  0.338100  0.242816  0.282668 
 0.088677  0.247971  0.071174  0.592178 
 0.037400  0.840677  0.089370  0.032553 
 0.949425  0.013666  0.021398  0.015512 
 0.951848  0.015974  0.021898  0.010280 
 0.018474  0.013089  0.949233  0.019205 
 0.008588  0.005626  0.974467  0.011319 
 0.038592  0.014589  0.036515  0.910304 
 0.011281  0.922805  0.030245  0.035669 
 0.948155  0.008703  0.030053  0.013089 
 0.212927  0.351602  0.171382  0.264089 
 0.358719  0.214889  0.226660  0.199733 

MOTIF MA0796.1 TGIF1
letter-probability matrix: alength= 4 w= 12 nsites= 13670 E= 0
 0.002944  0.001481  0.000091  0.995483 
 0.000677  0.000603  0.998409  0.000311 
 0.997312  0.000384  0.002286  0.000018 
 0.000091  0.998994  0.000384  0.000530 
 0.996434  0.000603  0.002505  0.000457 
 0.001042  0.001481  0.927017  0.070459 
 0.033374  0.779698  0.186032  0.000896 
 0.000091  0.004846  0.000677  0.994386 
 0.000823  0.000969  0.997531  0.000677 
 0.003529  0.001920  0.000238  0.994313 
 0.002652  0.995117  0.000969  0.001262 
 0.991021  0.001847  0.003529  0.003603 

MOTIF MA1114.1 PBX3
letter-probability matrix: alength= 4 w= 17 nsites= 7021 E= 0
 0.227179  0.243698  0.312197  0.216925 
 0.215074  0.245550  0.275456  0.263921 
 0.188016  0.263351  0.274601  0.274032 
 0.084912  0.032078  0.071668  0.811343 
 0.032505  0.032363  0.912311  0.022821 
 0.915159  0.017837  0.030511  0.036492 
 0.047743  0.112254  0.701972  0.138030 
 0.035211  0.028375  0.040622  0.895792 
 0.020827  0.034499  0.932818  0.011856 
 0.877848  0.015416  0.086051  0.020685 
 0.021397  0.929116  0.029799  0.019688 
 0.867452  0.018406  0.060560  0.053582 
 0.052585  0.058708  0.810488  0.078218 
 0.125926  0.196134  0.580639  0.097301 
 0.178190  0.377991  0.226609  0.217210 
 0.266199  0.230597  0.294539  0.208666 
 0.212938  0.256515  0.315758  0.214789 

MOTIF MA0070.1 PBX1
letter-probability matrix: alength= 4 w= 12 nsites= 18 E= 0
 0.276316  0.328947  0.118421  0.276316 
 0.171053  0.486842  0.171053  0.171053 
 0.855263  0.065789  0.065789  0.013158 
 0.065789  0.065789  0.013158  0.855263 
 0.013158  0.960526  0.013158  0.013158 
 0.907895  0.065789  0.013158  0.013158 
 0.907895  0.013158  0.013158  0.065789 
 0.013158  0.013158  0.065789  0.907895 
 0.013158  0.960526  0.013158  0.013158 
 0.855263  0.065789  0.013158  0.065789 
 0.644737  0.013158  0.065789  0.276316 
 0.434211  0.118421  0.118421  0.328947 

MOTIF MA1113.2 PBX2
letter-probability matrix: alength= 4 w= 13 nsites= 29596 E= 0
 0.282571  0.198103  0.325210  0.194116 
 0.280679  0.299329  0.102958  0.317034 
 0.166410  0.663758  0.053561  0.116270 
 0.899424  0.021261  0.057785  0.021531 
 0.007611  0.019875  0.010719  0.961795 
 0.823335  0.076570  0.027613  0.072482 
 0.920541  0.019402  0.011597  0.048459 
 0.921014  0.025484  0.019233  0.034269 
 0.023795  0.015314  0.011057  0.949834 
 0.077651  0.807320  0.018760  0.096268 
 0.876618  0.028660  0.011902  0.082821 
 0.236282  0.238445  0.133535  0.391737 
 0.266826  0.239425  0.188338  0.305411 

MOTIF MA0108.2 TBP
letter-probability matrix: alength= 4 w= 15 nsites= 389 E= 0
 0.157051  0.372436  0.390385  0.080128 
 0.041667  0.118590  0.046795  0.792949 
 0.903205  0.000641  0.005769  0.090385 
 0.008333  0.026282  0.005769  0.959615 
 0.908333  0.000641  0.013462  0.077564 
 0.687821  0.000641  0.000641  0.310897 
 0.923718  0.008333  0.051923  0.016026 
 0.569872  0.005769  0.113462  0.310897 
 0.398077  0.113462  0.403205  0.085256 
 0.144231  0.346795  0.385256  0.123718 
 0.213462  0.377564  0.328846  0.080128 
 0.210897  0.326282  0.328846  0.133974 
 0.210897  0.303205  0.328846  0.157051 
 0.175000  0.275000  0.357051  0.192949 
 0.198077  0.259615  0.359615  0.182692 

MOTIF MA0689.1 TBX20
letter-probability matrix: alength= 4 w= 11 nsites= 811 E= 0
 0.343904  0.007697  0.212131  0.436268 
 0.848830  0.034791  0.080357  0.036022 
 0.072968  0.049569  0.838978  0.038485 
 0.000308  0.000308  0.933805  0.065579 
 0.000308  0.000308  0.017549  0.981835 
 0.000308  0.001539  0.990456  0.007697 
 0.013855  0.001539  0.018781  0.965825 
 0.068042  0.013855  0.803264  0.114840 
 0.970751  0.001539  0.010160  0.017549 
 0.704741  0.020012  0.065579  0.209667 
 0.268781  0.104988  0.522475  0.103756 

MOTIF MA1565.1 TBX18
letter-probability matrix: alength= 4 w= 12 nsites= 1200 E= 0
 0.277477  0.110949  0.405704  0.205870 
 0.333264  0.100125  0.422356  0.144255 
 0.735429  0.058493  0.150083  0.055995 
 0.076811  0.060158  0.813697  0.049334 
 0.017694  0.000208  0.981890  0.000208 
 0.008535  0.092631  0.000208  0.898626 
 0.026020  0.007702  0.963572  0.002706 
 0.092631  0.090133  0.100958  0.716278 
 0.050999  0.157577  0.759575  0.031848 
 0.951082  0.001041  0.006037  0.041840 
 0.648002  0.051832  0.220858  0.079309 
 0.392381  0.175895  0.315779  0.115945 

MOTIF MA1566.2 TBX3
letter-probability matrix: alength= 4 w= 11 nsites= 11289 E= 0
 0.390545  0.171413  0.265478  0.172564 
 0.820306  0.014814  0.131023  0.033857 
 0.090368  0.085230  0.800199  0.024203 
 0.000022  0.003299  0.996656  0.000022 
 0.000465  0.064150  0.000022  0.935363 
 0.000022  0.000465  0.999491  0.000022 
 0.018534  0.107551  0.003654  0.870261 
 0.015168  0.146701  0.717648  0.120483 
 0.992050  0.000908  0.005868  0.001174 
 0.775664  0.061758  0.077170  0.085407 
 0.378322  0.251572  0.235806  0.134300 

MOTIF MA1960.1 MGA::EVX1
letter-probability matrix: alength= 4 w= 12 nsites= 4516 E= 0
 0.507029  0.031049  0.325714  0.136208 
 0.195982  0.023522  0.739484  0.041012 
 0.011346  0.009575  0.948472  0.030607 
 0.042340  0.018209  0.010239  0.929212 
 0.001384  0.009132  0.989429  0.000055 
 0.363792  0.069571  0.095694  0.470943 
 0.008911  0.026179  0.033706  0.931204 
 0.974596  0.000055  0.002269  0.023079 
 0.905745  0.027286  0.029278  0.037691 
 0.037027  0.016881  0.007804  0.938289 
 0.005811  0.061822  0.567246  0.365121 
 0.408734  0.056066  0.210372  0.324828 

MOTIF MA0801.1 MGA
letter-probability matrix: alength= 4 w= 8 nsites= 44673 E= 0
 0.682483  0.025770  0.198622  0.093125 
 0.106510  0.092364  0.753442  0.047684 
 0.000520  0.016369  0.979770  0.003341 
 0.000364  0.103556  0.002826  0.893254 
 0.000453  0.000028  0.999155  0.000364 
 0.029777  0.088267  0.010884  0.871072 
 0.017488  0.044506  0.773901  0.164106 
 0.958953  0.003475  0.028949  0.008624 

MOTIF MA0690.2 TBX21
letter-probability matrix: alength= 4 w= 11 nsites= 7664 E= 0
 0.204860  0.120189  0.194162  0.480789 
 0.103229  0.057045  0.077789  0.761937 
 0.002642  0.015949  0.001076  0.980333 
 0.084181  0.827299  0.077267  0.011252 
 0.855610  0.008643  0.106882  0.028865 
 0.000033  0.999902  0.000033  0.000033 
 0.943542  0.013862  0.041781  0.000815 
 0.002120  0.989726  0.007599  0.000554 
 0.039954  0.823255  0.067482  0.069309 
 0.031996  0.146543  0.007991  0.813470 
 0.132714  0.132975  0.068917  0.665395 

MOTIF MA1421.1 TCF7L1
letter-probability matrix: alength= 4 w= 12 nsites= 203 E= 0
 0.677696  0.128676  0.040441  0.153186 
 0.780637  0.035539  0.148284  0.035539 
 0.966912  0.001225  0.001225  0.030637 
 0.001225  0.202206  0.761029  0.035539 
 0.800245  0.045343  0.064951  0.089461 
 0.001225  0.035539  0.055147  0.908088 
 0.030637  0.966912  0.001225  0.001225 
 0.976716  0.015931  0.006127  0.001225 
 0.996324  0.001225  0.001225  0.001225 
 0.981618  0.001225  0.015931  0.001225 
 0.001225  0.055147  0.912990  0.030637 
 0.177696  0.055147  0.712010  0.055147 

MOTIF MA0090.3 TEAD1
letter-probability matrix: alength= 4 w= 13 nsites= 70398 E= 0
 0.251271  0.273757  0.204964  0.270007 
 0.236527  0.313346  0.171213  0.278914 
 0.824305  0.017731  0.130389  0.027575 
 0.086596  0.870414  0.027319  0.015671 
 0.967432  0.009180  0.013441  0.009947 
 0.007603  0.009947  0.009180  0.973270 
 0.070686  0.008839  0.017191  0.903283 
 0.019152  0.951054  0.010870  0.018924 
 0.009975  0.960742  0.005316  0.023967 
 0.812373  0.024564  0.029137  0.133926 
 0.129608  0.088286  0.679786  0.102320 
 0.188245  0.284127  0.376784  0.150844 
 0.272649  0.303389  0.232166  0.191796 

MOTIF MA1573.2 Thap11
letter-probability matrix: alength= 4 w= 14 nsites= 660 E= 0
 0.889939  0.057867  0.030635  0.021558 
 0.030635  0.912632  0.027610  0.029123 
 0.007943  0.059380  0.009455  0.923222 
 0.948941  0.026097  0.015507  0.009455 
 0.006430  0.967095  0.013994  0.012481 
 0.921710  0.020045  0.044251  0.013994 
 0.626702  0.069970  0.085098  0.218230 
 0.106278  0.316566  0.250000  0.327156 
 0.027610  0.030635  0.029123  0.912632 
 0.007943  0.954992  0.003404  0.033661 
 0.012481  0.971634  0.007943  0.007943 
 0.013994  0.941377  0.015507  0.029123 
 0.718986  0.024584  0.222769  0.033661 
 0.112330  0.103253  0.637292  0.147126 

MOTIF MA0597.2 THAP1
letter-probability matrix: alength= 4 w= 12 nsites= 5178 E= 0
 0.185412  0.299141  0.363825  0.151622 
 0.161856  0.358032  0.321925  0.158187 
 0.092151  0.186571  0.615225  0.106053 
 0.106826  0.647084  0.180199  0.065891 
 0.913545  0.042334  0.042528  0.001593 
 0.004296  0.024570  0.957376  0.013757 
 0.007772  0.035383  0.944825  0.012020 
 0.017619  0.012985  0.954287  0.015109 
 0.018971  0.938646  0.020129  0.022253 
 0.946177  0.018392  0.033259  0.002172 
 0.130382  0.284273  0.458438  0.126907 
 0.189081  0.310147  0.361122  0.139651 

MOTIF MA1485.1 FERD3L
letter-probability matrix: alength= 4 w= 14 nsites= 41187 E= 0
 0.067332  0.002118  0.923527  0.007023 
 0.014816  0.659421  0.011441  0.314321 
 0.485876  0.082530  0.429087  0.002507 
 0.519842  0.316263  0.106129  0.057766 
 0.001220  0.998768  0.000006  0.000006 
 0.987041  0.004206  0.003939  0.004813 
 0.000006  0.023945  0.842533  0.133516 
 0.108193  0.877835  0.013966  0.000006 
 0.002701  0.004303  0.006998  0.985997 
 0.000006  0.000006  0.999982  0.000006 
 0.042834  0.130991  0.114675  0.711500 
 0.003478  0.292640  0.199967  0.503915 
 0.718783  0.019648  0.238304  0.023265 
 0.000006  0.998355  0.000006  0.001633 

MOTIF MA0832.1 Tcf21
letter-probability matrix: alength= 4 w= 14 nsites= 199 E= 0
 0.321250  0.171250  0.406250  0.101250 
 0.161250  0.446250  0.126250  0.266250 
 0.861250  0.006250  0.116250  0.016250 
 0.941250  0.056250  0.001250  0.001250 
 0.001250  0.996250  0.001250  0.001250 
 0.991250  0.006250  0.001250  0.001250 
 0.001250  0.001250  0.986250  0.011250 
 0.001250  0.986250  0.006250  0.006250 
 0.001250  0.001250  0.001250  0.996250 
 0.001250  0.001250  0.996250  0.001250 
 0.001250  0.021250  0.101250  0.876250 
 0.026250  0.116250  0.001250  0.856250 
 0.291250  0.136250  0.461250  0.111250 
 0.176250  0.286250  0.186250  0.351250 

MOTIF MA0826.1 OLIG1
letter-probability matrix: alength= 4 w= 10 nsites= 14950 E= 0
 0.852468  0.018009  0.114190  0.015333 
 0.520517  0.363538  0.115929  0.000017 
 0.004565  0.995402  0.000017  0.000017 
 0.981021  0.000084  0.011989  0.006906 
 0.001087  0.001288  0.009849  0.987777 
 0.990653  0.006973  0.001488  0.000886 
 0.016604  0.014865  0.000017  0.968514 
 0.000017  0.000017  0.993529  0.006438 
 0.001087  0.182747  0.400993  0.415173 
 0.032790  0.188098  0.017206  0.761906 

MOTIF MA0091.1 TAL1::TCF3
letter-probability matrix: alength= 4 w= 12 nsites= 44 E= 0
 0.294444  0.316667  0.183333  0.205556 
 0.205556  0.227778  0.450000  0.116667 
 0.872222  0.005556  0.072222  0.050000 
 0.450000  0.538889  0.005556  0.005556 
 0.005556  0.961111  0.027778  0.005556 
 0.983333  0.005556  0.005556  0.005556 
 0.005556  0.027778  0.250000  0.716667 
 0.272222  0.716667  0.005556  0.005556 
 0.005556  0.005556  0.005556  0.983333 
 0.005556  0.005556  0.961111  0.027778 
 0.005556  0.072222  0.450000  0.472222 
 0.094444  0.094444  0.050000  0.761111 

MOTIF MA1993.1 Neurod2
letter-probability matrix: alength= 4 w= 10 nsites= 54024 E= 0
 0.306789  0.230065  0.322059  0.141087 
 0.305104  0.326113  0.299514  0.069269 
 0.000264  0.997932  0.001078  0.000727 
 0.986215  0.005743  0.008038  0.000005 
 0.000153  0.000282  0.999246  0.000319 
 0.000319  0.999246  0.000282  0.000153 
 0.000005  0.008038  0.005743  0.986215 
 0.000727  0.001078  0.997932  0.000264 
 0.069269  0.299514  0.326113  0.305104 
 0.141087  0.322059  0.230065  0.306789 

MOTIF MA1109.1 NEUROD1
letter-probability matrix: alength= 4 w= 13 nsites= 2282 E= 0
 0.245839  0.188020  0.318112  0.248029 
 0.330815  0.141590  0.396956  0.130640 
 0.564717  0.198095  0.216491  0.020696 
 0.007556  0.981275  0.005804  0.005366 
 0.981713  0.003176  0.007118  0.007994 
 0.007118  0.010622  0.942729  0.039531 
 0.891042  0.065813  0.033837  0.009308 
 0.024201  0.022449  0.008432  0.944919 
 0.005804  0.003176  0.977332  0.013688 
 0.025953  0.040845  0.859505  0.073697 
 0.163491  0.399146  0.183202  0.254161 
 0.303219  0.236640  0.262484  0.197657 
 0.235764  0.258979  0.275186  0.230070 

MOTIF MA1472.2 Bhlha15
letter-probability matrix: alength= 4 w= 12 nsites= 21916 E= 0
 0.239551  0.253376  0.288053  0.219019 
 0.324006  0.301649  0.247217  0.127127 
 0.692305  0.150488  0.131553  0.025654 
 0.012285  0.967115  0.016118  0.004483 
 0.969350  0.005806  0.007266  0.017578 
 0.005167  0.015023  0.953792  0.026019 
 0.026019  0.953792  0.015023  0.005167 
 0.017578  0.007266  0.005806  0.969350 
 0.004483  0.016118  0.967115  0.012285 
 0.025654  0.131553  0.150488  0.692305 
 0.127127  0.247126  0.301649  0.324098 
 0.219019  0.288053  0.253285  0.239643 

MOTIF MA1568.1 TCF21
letter-probability matrix: alength= 4 w= 12 nsites= 1438 E= 0
 0.129430  0.456046  0.201008  0.213516 
 0.606150  0.014072  0.244788  0.134990 
 0.074531  0.729847  0.171821  0.023801 
 0.004343  0.980021  0.013377  0.002259 
 0.829917  0.000174  0.156532  0.013377 
 0.000174  0.054378  0.067582  0.877867 
 0.883426  0.043954  0.072446  0.000174 
 0.021022  0.107192  0.000174  0.871612 
 0.004343  0.000174  0.975156  0.020327 
 0.019632  0.088429  0.544997  0.346942 
 0.090514  0.456741  0.006428  0.446317 
 0.345552  0.172516  0.361536  0.120396 

MOTIF MA1638.1 HAND2
letter-probability matrix: alength= 4 w= 10 nsites= 30283 E= 0
 0.334706  0.183736  0.246442  0.235116 
 0.291779  0.373077  0.230955  0.104189 
 0.000636  0.992678  0.004367  0.002320 
 0.964940  0.013547  0.021373  0.000140 
 0.000405  0.001395  0.995385  0.002815 
 0.996970  0.000999  0.001263  0.000768 
 0.000471  0.075163  0.001032  0.923334 
 0.007735  0.004928  0.985710  0.001626 
 0.172277  0.253938  0.293166  0.280618 
 0.203581  0.337711  0.201699  0.257009 

MOTIF MA1123.2 TWIST1
letter-probability matrix: alength= 4 w= 13 nsites= 27333 E= 0
 0.304721  0.210772  0.237259  0.247247 
 0.286173  0.202321  0.209346  0.302160 
 0.275710  0.168188  0.211175  0.344928 
 0.136579  0.746771  0.085470  0.031179 
 0.013801  0.975534  0.004290  0.006375 
 0.977290  0.004985  0.007692  0.010033 
 0.016106  0.048301  0.884110  0.051484 
 0.897207  0.061727  0.033228  0.007838 
 0.013070  0.016692  0.010545  0.959693 
 0.013911  0.014497  0.950291  0.021301 
 0.065898  0.106799  0.148871  0.678432 
 0.148908  0.270807  0.266088  0.314197 
 0.249625  0.240040  0.227308  0.283027 

MOTIF MA0820.1 FIGLA
letter-probability matrix: alength= 4 w= 10 nsites= 2307 E= 0
 0.497509  0.151755  0.098462  0.252275 
 0.387457  0.389623  0.089796  0.133124 
 0.000108  0.983644  0.000108  0.016140 
 0.966746  0.025238  0.000108  0.007907 
 0.000108  0.771339  0.228445  0.000108 
 0.004441  0.847162  0.148289  0.000108 
 0.030438  0.000108  0.009207  0.960247 
 0.018739  0.017439  0.929918  0.033904 
 0.086763  0.126625  0.319432  0.467179 
 0.255741  0.159120  0.162587  0.422552 

MOTIF MA0092.1 Hand1::Tcf3
letter-probability matrix: alength= 4 w= 10 nsites= 29 E= 0
 0.141667  0.275000  0.341667  0.241667 
 0.341667  0.008333  0.508333  0.141667 
 0.075000  0.075000  0.041667  0.808333 
 0.008333  0.941667  0.008333  0.041667 
 0.008333  0.008333  0.008333  0.975000 
 0.008333  0.008333  0.975000  0.008333 
 0.008333  0.108333  0.841667  0.041667 
 0.308333  0.475000  0.041667  0.175000 
 0.541667  0.008333  0.108333  0.341667 
 0.175000  0.141667  0.141667  0.541667 

MOTIF MA0657.1 KLF13
letter-probability matrix: alength= 4 w= 18 nsites= 6580 E= 0
 0.462582  0.076014  0.280542  0.180862 
 0.219458  0.013866  0.238300  0.528377 
 0.287380  0.000038  0.703578  0.009003 
 0.314124  0.584448  0.036811  0.064618 
 0.070696  0.869967  0.001861  0.057476 
 0.995327  0.000038  0.004597  0.000038 
 0.000038  0.992592  0.005204  0.002165 
 0.007940  0.000646  0.988490  0.002925 
 0.000038  0.995479  0.000038  0.004445 
 0.002773  0.997151  0.000038  0.000038 
 0.000646  0.990313  0.000038  0.009003 
 0.222800  0.772717  0.000038  0.004445 
 0.001558  0.311693  0.001558  0.685192 
 0.060059  0.134668  0.020855  0.784417 
 0.066441  0.063250  0.072671  0.797637 
 0.167946  0.126614  0.192106  0.513334 
 0.147736  0.064314  0.176607  0.611343 
 0.124335  0.096376  0.534911  0.244378 

MOTIF MA1514.1 KLF17
letter-probability matrix: alength= 4 w= 15 nsites= 39844 E= 0
 0.296681  0.475173  0.109757  0.118390 
 0.577143  0.294623  0.063653  0.064582 
 0.007209  0.985073  0.003997  0.003721 
 0.004725  0.988963  0.003445  0.002867 
 0.912392  0.006230  0.002667  0.078711 
 0.002767  0.981685  0.001738  0.013810 
 0.181610  0.174633  0.612555  0.031202 
 0.133448  0.852585  0.003043  0.010924 
 0.566853  0.031880  0.153300  0.247967 
 0.025831  0.923234  0.044052  0.006883 
 0.004323  0.987232  0.006582  0.001863 
 0.007209  0.982589  0.002616  0.007586 
 0.358094  0.432808  0.112241  0.096857 
 0.112091  0.140350  0.068196  0.679364 
 0.127927  0.275875  0.081698  0.514500 

MOTIF MA0746.2 SP3
letter-probability matrix: alength= 4 w= 13 nsites= 7826 E= 0
 0.192187  0.285837  0.287626  0.234349 
 0.284560  0.070429  0.589147  0.055864 
 0.084866  0.842117  0.028906  0.044110 
 0.022901  0.940494  0.007698  0.028906 
 0.795356  0.202664  0.000287  0.001693 
 0.000926  0.997221  0.000032  0.001821 
 0.061486  0.000032  0.871758  0.066724 
 0.000032  0.999904  0.000032  0.000032 
 0.000032  0.998499  0.000032  0.001437 
 0.000287  0.901271  0.000287  0.098154 
 0.477482  0.440047  0.005526  0.076945 
 0.074773  0.687141  0.039894  0.198192 
 0.230005  0.395714  0.079500  0.294781 

MOTIF MA1516.1 KLF3
letter-probability matrix: alength= 4 w= 11 nsites= 49050 E= 0
 0.178391  0.061370  0.614162  0.146078 
 0.561930  0.013950  0.419426  0.004694 
 0.030443  0.913401  0.041268  0.014888 
 0.006753  0.980026  0.005632  0.007589 
 0.602827  0.015927  0.371802  0.009444 
 0.048159  0.921373  0.000454  0.030015 
 0.086548  0.006814  0.881924  0.024714 
 0.004653  0.994623  0.000719  0.000005 
 0.001921  0.997396  0.000678  0.000005 
 0.001738  0.969873  0.001086  0.027303 
 0.393636  0.233456  0.035009  0.337898 

MOTIF MA1513.1 KLF15
letter-probability matrix: alength= 4 w= 11 nsites= 11369 E= 0
 0.104156  0.255343  0.487093  0.153408 
 0.082432  0.572230  0.186214  0.159125 
 0.003540  0.988061  0.007586  0.000814 
 0.008201  0.962203  0.029310  0.000286 
 0.000022  0.999846  0.000110  0.000022 
 0.000022  0.000022  0.999934  0.000022 
 0.000989  0.997823  0.000198  0.000989 
 0.004859  0.963434  0.031596  0.000110 
 0.001077  0.989820  0.008817  0.000286 
 0.137753  0.551209  0.170119  0.140919 
 0.093865  0.440919  0.274780  0.190435 

MOTIF MA1107.2 KLF9
letter-probability matrix: alength= 4 w= 16 nsites= 25579 E= 0
 0.209509  0.407047  0.203294  0.180151 
 0.313341  0.199697  0.304115  0.182848 
 0.111894  0.169752  0.658806  0.059548 
 0.182340  0.697391  0.064904  0.055366 
 0.011229  0.965960  0.011386  0.011425 
 0.856108  0.100049  0.027688  0.016155 
 0.008649  0.971980  0.013810  0.005561 
 0.750088  0.041839  0.169674  0.038399 
 0.008767  0.952512  0.028743  0.009978 
 0.094928  0.864631  0.023661  0.016781 
 0.005717  0.964904  0.008024  0.021355 
 0.736405  0.169634  0.033317  0.060643 
 0.030971  0.807047  0.069517  0.092465 
 0.271628  0.343911  0.128587  0.255874 
 0.160682  0.411269  0.172918  0.255131 
 0.229681  0.372136  0.222097  0.176085 

MOTIF MA0599.1 KLF5
letter-probability matrix: alength= 4 w= 10 nsites= 13611 E= 0
 0.104999  0.148637  0.556292  0.190071 
 0.000018  0.874247  0.000018  0.125716 
 0.000018  0.882181  0.000018  0.117782 
 0.255455  0.703001  0.000018  0.041526 
 0.000018  0.999945  0.000018  0.000018 
 0.371088  0.000018  0.380712  0.248182 
 0.000018  0.999945  0.000018  0.000018 
 0.000018  0.999945  0.000018  0.000018 
 0.000018  0.964976  0.000018  0.034988 
 0.287632  0.411053  0.000018  0.301297 

MOTIF MA1965.1 SP5
letter-probability matrix: alength= 4 w= 10 nsites= 20696 E= 0
 0.124330  0.504240  0.175110  0.196321 
 0.110994  0.391421  0.220334  0.277250 
 0.000302  0.999336  0.000157  0.000205 
 0.000350  0.980154  0.019484  0.000012 
 0.000012  0.000012  0.011173  0.988803 
 0.002283  0.997693  0.000012  0.000012 
 0.000544  0.988126  0.011318  0.000012 
 0.000012  0.995519  0.004457  0.000012 
 0.248454  0.341511  0.162934  0.247101 
 0.138921  0.398427  0.271549  0.191103 

MOTIF MA1992.1 Ikzf3
letter-probability matrix: alength= 4 w= 15 nsites= 1183 E= 0
 0.316090  0.216427  0.293285  0.174198 
 0.239231  0.290752  0.307644  0.162373 
 0.477407  0.145481  0.267103  0.110008 
 0.043285  0.843117  0.087204  0.026394 
 0.890414  0.052576  0.040752  0.016258 
 0.003590  0.006123  0.985008  0.005279 
 0.015414  0.013725  0.963894  0.006968 
 0.954603  0.021326  0.018792  0.005279 
 0.893792  0.010346  0.017103  0.078758 
 0.086360  0.038218  0.854096  0.021326 
 0.097340  0.124367  0.093961  0.684333 
 0.105785  0.119299  0.682644  0.092272 
 0.199535  0.208826  0.434333  0.157306 
 0.210515  0.249367  0.365921  0.174198 
 0.226562  0.215583  0.319468  0.238387 

MOTIF MA0162.4 EGR1
letter-probability matrix: alength= 4 w= 14 nsites= 30598 E= 0
 0.231617  0.379432  0.216388  0.172563 
 0.130633  0.482017  0.235669  0.151680 
 0.474141  0.336719  0.125960  0.063180 
 0.020989  0.928241  0.024715  0.026055 
 0.167007  0.036970  0.726731  0.069291 
 0.007427  0.958798  0.021741  0.012035 
 0.047069  0.892880  0.047559  0.012492 
 0.010270  0.946379  0.022819  0.020532 
 0.728692  0.177138  0.069357  0.024813 
 0.005008  0.964321  0.022852  0.007819 
 0.153477  0.091711  0.671403  0.083410 
 0.031676  0.823434  0.070501  0.074390 
 0.290965  0.341228  0.207368  0.160438 
 0.124489  0.447278  0.256618  0.171615 

MOTIF MA0729.1 RARA
letter-probability matrix: alength= 4 w= 18 nsites= 855 E= 0
 0.325058  0.001460  0.668516  0.004965 
 0.932535  0.002629  0.064544  0.000292 
 0.000292  0.000292  0.999124  0.000292 
 0.001460  0.000292  0.973423  0.024825 
 0.000292  0.009638  0.002629  0.987442 
 0.002629  0.961741  0.035339  0.000292 
 0.992114  0.000292  0.007301  0.000292 
 0.735105  0.000292  0.038843  0.225759 
 0.927862  0.000292  0.006133  0.065713 
 0.982769  0.009638  0.007301  0.000292 
 0.000292  0.000292  0.997956  0.001460 
 0.000292  0.000292  0.881133  0.118283 
 0.006133  0.000292  0.000292  0.993283 
 0.000292  0.996787  0.000292  0.002629 
 0.996787  0.000292  0.002629  0.000292 
 0.684871  0.045853  0.038843  0.230432 
 0.003797  0.000292  0.408002  0.587909 
 0.000292  0.208236  0.408002  0.383470 

MOTIF MA0115.1 NR1H2::RXRA
letter-probability matrix: alength= 4 w= 17 nsites= 25 E= 0
 0.663462  0.201923  0.009615  0.125000 
 0.663462  0.048077  0.201923  0.086538 
 0.778846  0.009615  0.201923  0.009615 
 0.009615  0.009615  0.971154  0.009615 
 0.009615  0.009615  0.932692  0.048077 
 0.009615  0.009615  0.009615  0.971154 
 0.009615  0.971154  0.009615  0.009615 
 0.971154  0.009615  0.009615  0.009615 
 0.932692  0.009615  0.009615  0.048077 
 0.971154  0.009615  0.009615  0.009615 
 0.009615  0.009615  0.971154  0.009615 
 0.009615  0.009615  0.971154  0.009615 
 0.009615  0.009615  0.009615  0.971154 
 0.009615  0.971154  0.009615  0.009615 
 0.971154  0.009615  0.009615  0.009615 
 0.778846  0.048077  0.086538  0.086538 
 0.009615  0.586538  0.240385  0.163462 

MOTIF MA1532.2 NR1D2
letter-probability matrix: alength= 4 w= 15 nsites= 86217 E= 0
 0.012274  0.028640  0.082839  0.876247 
 0.483313  0.015220  0.497312  0.004155 
 0.001035  0.001337  0.923372  0.074257 
 0.001754  0.000328  0.997312  0.000606 
 0.000444  0.007554  0.068144  0.923859 
 0.000432  0.495120  0.000212  0.504236 
 0.994911  0.000003  0.000038  0.005048 
 0.060106  0.117716  0.777068  0.045109 
 0.001082  0.007519  0.015638  0.975762 
 0.520532  0.005095  0.472897  0.001476 
 0.000896  0.000351  0.813406  0.185347 
 0.004271  0.001325  0.993276  0.001128 
 0.023374  0.035436  0.078316  0.862874 
 0.000652  0.873370  0.014199  0.111778 
 0.850579  0.000664  0.140658  0.008099 

MOTIF MA1969.1 THRA
letter-probability matrix: alength= 4 w= 24 nsites= 182 E= 0
 0.247268  0.312842  0.230874  0.209016 
 0.132514  0.471311  0.159836  0.236339 
 0.110656  0.203552  0.154372  0.531421 
 0.132514  0.181694  0.596995  0.088798 
 0.012295  0.083333  0.001366  0.903005 
 0.045082  0.050546  0.875683  0.028689 
 0.258197  0.028689  0.105191  0.607923 
 0.023224  0.963115  0.012295  0.001366 
 0.006831  0.979508  0.001366  0.012295 
 0.001366  0.110656  0.001366  0.886612 
 0.028689  0.755464  0.099727  0.116120 
 0.864754  0.017760  0.088798  0.028689 
 0.132514  0.263661  0.236339  0.367486 
 0.307377  0.105191  0.422131  0.165301 
 0.001366  0.028689  0.017760  0.952186 
 0.110656  0.050546  0.821038  0.017760 
 0.771858  0.050546  0.148907  0.028689 
 0.056011  0.897541  0.017760  0.028689 
 0.012295  0.968579  0.001366  0.017760 
 0.012295  0.165301  0.006831  0.815574 
 0.023224  0.471311  0.159836  0.345628 
 0.367486  0.110656  0.116120  0.405738 
 0.148907  0.367486  0.247268  0.236339 
 0.165301  0.367486  0.198087  0.269126 

MOTIF MA1552.1 RARB
letter-probability matrix: alength= 4 w= 14 nsites= 609 E= 0
 0.459426  0.064344  0.357787  0.118443 
 0.697131  0.087295  0.215164  0.000410 
 0.005328  0.033197  0.902049  0.059426 
 0.018443  0.006967  0.839754  0.134836 
 0.034836  0.105328  0.085656  0.774180 
 0.010246  0.943033  0.015164  0.031557 
 0.677459  0.000410  0.315164  0.006967 
 0.006967  0.010246  0.000410  0.982377 
 0.031557  0.016803  0.943033  0.008607 
 0.890574  0.049590  0.034836  0.025000 
 0.136475  0.849590  0.000410  0.013525 
 0.023361  0.928279  0.016803  0.031557 
 0.020082  0.192213  0.085656  0.702049 
 0.133197  0.270902  0.116803  0.479098 

MOTIF MA0494.1 Nr1h3::Rxra
letter-probability matrix: alength= 4 w= 19 nsites= 1269 E= 0
 0.000197  0.039567  0.022244  0.937992 
 0.110433  0.023819  0.857677  0.008071 
 0.581299  0.191535  0.108071  0.119094 
 0.193898  0.764764  0.000197  0.041142 
 0.045866  0.850591  0.002559  0.100984 
 0.061614  0.246654  0.100984  0.590748 
 0.282087  0.250591  0.270276  0.197047 
 0.294685  0.202559  0.264764  0.237992 
 0.625394  0.000197  0.252953  0.121457 
 0.219094  0.015157  0.711220  0.054528 
 0.060827  0.000197  0.003346  0.935630 
 0.440354  0.060827  0.346654  0.152165 
 0.708858  0.139567  0.151378  0.000197 
 0.200984  0.757677  0.015945  0.025394 
 0.092323  0.819094  0.000197  0.088386 
 0.008858  0.395472  0.033268  0.562402 
 0.106496  0.400197  0.154528  0.338780 
 0.221457  0.154528  0.262402  0.361614 
 0.186811  0.228543  0.345866  0.238780 

MOTIF MA1146.1 NR1H4::RXRA
letter-probability matrix: alength= 4 w= 15 nsites= 1001 E= 0
 0.222804  0.171906  0.451347  0.153942 
 0.652944  0.055140  0.280689  0.011228 
 0.029192  0.015220  0.936377  0.019212 
 0.022206  0.009232  0.644960  0.323603 
 0.024202  0.049152  0.101048  0.825599 
 0.011228  0.875499  0.013224  0.100050 
 0.720808  0.013224  0.248752  0.017216 
 0.143962  0.121008  0.075100  0.659930 
 0.023204  0.092066  0.048154  0.836577 
 0.108034  0.102046  0.752745  0.037176 
 0.761727  0.112026  0.078094  0.048154 
 0.133982  0.773703  0.009232  0.083084 
 0.113024  0.797655  0.038174  0.051148 
 0.025200  0.382485  0.071108  0.521208 
 0.095060  0.312625  0.211826  0.380489 

MOTIF MA1110.2 Nr1H4
letter-probability matrix: alength= 4 w= 10 nsites= 4736 E= 0
 0.255489  0.266466  0.261611  0.216434 
 0.243667  0.259077  0.358930  0.138326 
 0.970498  0.017574  0.010397  0.001531 
 0.002797  0.031718  0.958887  0.006597 
 0.006597  0.000897  0.986120  0.006386 
 0.000264  0.000053  0.000053  0.999631 
 0.034463  0.918567  0.002164  0.044807 
 0.968809  0.006175  0.024963  0.000053 
 0.185402  0.285465  0.301298  0.227834 
 0.207779  0.233112  0.256333  0.302776 

MOTIF MA1996.1 Nr1H2
letter-probability matrix: alength= 4 w= 11 nsites= 8971 E= 0
 0.210237  0.304642  0.224504  0.260616 
 0.289930  0.233086  0.207117  0.269867 
 0.448980  0.149381  0.311664  0.089974 
 0.952881  0.021316  0.014740  0.011062 
 0.009836  0.019087  0.949760  0.021316 
 0.010171  0.004040  0.974170  0.011619 
 0.006827  0.003929  0.004598  0.984647 
 0.016412  0.945525  0.008053  0.030010 
 0.963247  0.005712  0.026889  0.004152 
 0.183710  0.307317  0.247910  0.261062 
 0.276443  0.230634  0.251365  0.241557 

MOTIF MA0693.3 Vdr
letter-probability matrix: alength= 4 w= 11 nsites= 38542 E= 0
 0.235588  0.287737  0.218464  0.258212 
 0.298893  0.195943  0.193738  0.311425 
 0.164887  0.121377  0.657947  0.055788 
 0.932679  0.016715  0.029506  0.021100 
 0.020892  0.015548  0.934755  0.028805 
 0.025381  0.013498  0.040351  0.920770 
 0.043724  0.017000  0.014899  0.924377 
 0.041570  0.894514  0.010540  0.053375 
 0.941941  0.017156  0.021437  0.019465 
 0.234835  0.216129  0.244435  0.304601 
 0.289942  0.196929  0.233953  0.279175 

MOTIF MA0844.1 XBP1
letter-probability matrix: alength= 4 w= 14 nsites= 12830 E= 0
 0.534584  0.067902  0.097440  0.300074 
 0.385570  0.119963  0.284565  0.209902 
 0.123159  0.132901  0.297814  0.446127 
 0.075929  0.028622  0.714539  0.180910 
 0.473326  0.487433  0.007579  0.031662 
 0.020906  0.896053  0.027765  0.055276 
 0.950218  0.002046  0.033454  0.014282 
 0.001266  0.997136  0.000253  0.001344 
 0.004540  0.000019  0.994564  0.000877 
 0.000019  0.001734  0.000877  0.997370 
 0.049197  0.940164  0.006099  0.004540 
 0.962298  0.005787  0.020828  0.011086 
 0.019114  0.188625  0.262041  0.530220 
 0.101259  0.646189  0.124562  0.127991 

MOTIF MA1967.1 TFAP4::FLI1
letter-probability matrix: alength= 4 w= 16 nsites= 1688 E= 0
 0.654381  0.069420  0.213292  0.062907 
 0.118561  0.637211  0.216252  0.027975 
 0.133363  0.819568  0.038040  0.009029 
 0.000148  0.047513  0.939757  0.012581 
 0.040409  0.078893  0.811871  0.068828 
 0.949822  0.018502  0.013173  0.018502 
 0.870485  0.009029  0.000148  0.120337 
 0.831409  0.017910  0.130995  0.019686 
 0.000148  0.999556  0.000148  0.000148 
 0.997188  0.000148  0.001332  0.001332 
 0.000148  0.007253  0.992451  0.000148 
 0.000148  0.985938  0.013766  0.000148 
 0.000148  0.000148  0.000148  0.999556 
 0.000148  0.000148  0.999556  0.000148 
 0.322232  0.116785  0.240527  0.320456 
 0.196122  0.257697  0.148757  0.397425 

MOTIF MA0526.4 USF2
letter-probability matrix: alength= 4 w= 12 nsites= 19360 E= 0
 0.256715  0.134200  0.397513  0.211572 
 0.363785  0.030125  0.603701  0.002389 
 0.023256  0.131773  0.008277  0.836695 
 0.000013  0.999290  0.000323  0.000374 
 0.999187  0.000323  0.000220  0.000271 
 0.000013  0.997430  0.000478  0.002079 
 0.002182  0.000013  0.997792  0.000013 
 0.000529  0.000220  0.000633  0.998618 
 0.000788  0.000478  0.998722  0.000013 
 0.836592  0.008380  0.132237  0.022791 
 0.001717  0.604682  0.029712  0.363889 
 0.212915  0.399476  0.132857  0.254752 

MOTIF MA1966.1 TFAP4::ETV1
letter-probability matrix: alength= 4 w= 16 nsites= 4498 E= 0
 0.386586  0.077184  0.416593  0.119638 
 0.090965  0.451711  0.405701  0.051623 
 0.134308  0.788898  0.049400  0.027395 
 0.011391  0.007391  0.970493  0.010725 
 0.013392  0.016504  0.949378  0.020727 
 0.920260  0.018504  0.038953  0.022283 
 0.650200  0.018282  0.032285  0.299233 
 0.241443  0.122749  0.622416  0.013392 
 0.006501  0.950267  0.005168  0.038064 
 0.857579  0.018504  0.094743  0.029173 
 0.019615  0.140531  0.719104  0.120749 
 0.192321  0.384363  0.394810  0.028506 
 0.035841  0.088964  0.052956  0.822238 
 0.005612  0.007613  0.957824  0.028951 
 0.184986  0.126973  0.449489  0.238553 
 0.178095  0.217659  0.328128  0.276117 

MOTIF MA0093.3 USF1
letter-probability matrix: alength= 4 w= 14 nsites= 55334 E= 0
 0.260599  0.189143  0.264719  0.285538 
 0.290869  0.113423  0.375680  0.220028 
 0.136880  0.054762  0.778788  0.029570 
 0.069418  0.172463  0.070701  0.687418 
 0.009637  0.967493  0.013847  0.009022 
 0.969626  0.011823  0.008625  0.009926 
 0.007559  0.238280  0.066256  0.687905 
 0.062406  0.025070  0.904965  0.007559 
 0.008101  0.004775  0.010866  0.976258 
 0.007287  0.014769  0.969264  0.008679 
 0.823841  0.055033  0.084562  0.036564 
 0.033347  0.749078  0.054545  0.163030 
 0.203854  0.351608  0.125477  0.319061 
 0.254581  0.261593  0.186740  0.297086 

MOTIF MA0595.1 SREBF1
letter-probability matrix: alength= 4 w= 10 nsites= 58 E= 0
 0.478814  0.241525  0.275424  0.004237 
 0.004237  0.004237  0.004237  0.987288 
 0.004237  0.987288  0.004237  0.004237 
 0.987288  0.004237  0.004237  0.004237 
 0.004237  0.868644  0.122881  0.004237 
 0.105932  0.648305  0.224576  0.021186 
 0.004237  0.750000  0.004237  0.241525 
 0.038136  0.766949  0.190678  0.004237 
 0.987288  0.004237  0.004237  0.004237 
 0.004237  0.444915  0.122881  0.427966 

MOTIF MA0059.1 MAX::MYC
letter-probability matrix: alength= 4 w= 11 nsites= 21 E= 0
 0.329545  0.056818  0.420455  0.193182 
 0.693182  0.056818  0.193182  0.056818 
 0.102273  0.420455  0.420455  0.056818 
 0.056818  0.920455  0.011364  0.011364 
 0.965909  0.011364  0.011364  0.011364 
 0.011364  0.920455  0.011364  0.056818 
 0.056818  0.011364  0.920455  0.011364 
 0.011364  0.056818  0.011364  0.920455 
 0.011364  0.011364  0.965909  0.011364 
 0.056818  0.056818  0.829545  0.056818 
 0.147727  0.238636  0.011364  0.602273 

MOTIF MA0622.1 Mlxip
letter-probability matrix: alength= 4 w= 8 nsites= 1000 E= 0
 0.053197  0.262987  0.420829  0.262987 
 0.000250  0.999251  0.000250  0.000250 
 0.999251  0.000250  0.000250  0.000250 
 0.000250  0.999251  0.000250  0.000250 
 0.000250  0.000250  0.999251  0.000250 
 0.000250  0.000250  0.000250  0.999251 
 0.000250  0.000250  0.999251  0.000250 
 0.188062  0.063187  0.250000  0.498751 

MOTIF MA0104.4 MYCN
letter-probability matrix: alength= 4 w= 12 nsites= 6984 E= 0
 0.213064  0.271188  0.351360  0.164388 
 0.248282  0.221940  0.372119  0.157659 
 0.068754  0.764674  0.106407  0.060165 
 0.004903  0.992019  0.002040  0.001038 
 0.911847  0.008053  0.040838  0.039263 
 0.003185  0.933035  0.017502  0.046278 
 0.046278  0.017502  0.933035  0.003185 
 0.039263  0.040838  0.008053  0.911847 
 0.001038  0.002040  0.992019  0.004903 
 0.060165  0.106407  0.764674  0.068754 
 0.157659  0.372119  0.221940  0.248282 
 0.164388  0.351360  0.271188  0.213064 

MOTIF MA0825.1 MNT
letter-probability matrix: alength= 4 w= 10 nsites= 713 E= 0
 0.409314  0.188025  0.213235  0.189426 
 0.274860  0.333683  0.298669  0.092787 
 0.038165  0.954132  0.000350  0.007353 
 0.969538  0.000350  0.000350  0.029762 
 0.000350  0.966737  0.010154  0.022759 
 0.021359  0.000350  0.977941  0.000350 
 0.000350  0.000350  0.021359  0.977941 
 0.000350  0.000350  0.963936  0.035364 
 0.220238  0.412115  0.192227  0.175420 
 0.232843  0.336485  0.109594  0.321078 

MOTIF MA1108.2 MXI1
letter-probability matrix: alength= 4 w= 10 nsites= 22048 E= 0
 0.262427  0.214261  0.286918  0.236394 
 0.280478  0.264921  0.275670  0.178931 
 0.004955  0.969761  0.004411  0.020874 
 0.991893  0.000057  0.007721  0.000329 
 0.000465  0.977471  0.000828  0.021237 
 0.930031  0.000011  0.069946  0.000011 
 0.000011  0.023006  0.000011  0.976972 
 0.023913  0.005182  0.962958  0.007948 
 0.128498  0.241700  0.327827  0.301975 
 0.224285  0.287689  0.244648  0.243378 
