# Supplementary material for: Conservation of regulatory elements with highly diverged sequences across large evolutionary distances
Source: Nat Genet. 2025 May 27;57(6):1524–34. doi: 10.1038/s41588-025-02202-5 (PMC12165850; doi:10.1038/s41588-025-02202-5)
Supplement: Supplementary file 9 — Source data for Kendall tau plot. [file 41588_2025_2202_MOESM9_ESM.csv]

pk	cre	cons	Kd	n.shared
ENSMUSG00000000001_chr3:108053461_DC	promoter	DC	0.2857142857142857	8
ENSMUSG00000000078_chr13:5914676_DC	promoter	DC	0.38095238095238093	7
ENSMUSG00000000088_chr9:57428615_NC	promoter	NC	0.06666666666666667	6
ENSMUSG00000000126_chr11:59197755_DC	promoter	DC	0.38095238095238093	7
ENSMUSG00000000134_chrX:7630181_NC	promoter	NC	0.16666666666666666	9
ENSMUSG00000000134_chrX:7630890_IC	promoter	IC	0.2	6
ENSMUSG00000000142_chr11:108811625_IC	promoter	IC	0.3333333333333333	6
ENSMUSG00000000171_chr9:50515111_IC	promoter	IC	0.42857142857142855	7
ENSMUSG00000000244_chr7:142558796_IC	promoter	IC	0	6
ENSMUSG00000000275_chr11:88890201_IC	promoter	IC	0.23809523809523808	7
ENSMUSG00000000276_chr11:88951573_IC	promoter	IC	0.4	6
ENSMUSG00000000308_chr2:121188320_IC	promoter	IC	0.3333333333333333	7
ENSMUSG00000000365_chr14:56640156_NC	promoter	NC	0.13333333333333333	6
ENSMUSG00000000374_chr10:78080455_DC	promoter	DC	0.25	8
ENSMUSG00000000378_chr11:6496909_IC	promoter	IC	0.3888888888888889	9
ENSMUSG00000000416_chr6:18513089_IC	promoter	IC	0.26666666666666666	6
ENSMUSG00000000439_chr6:115578921_IC	promoter	IC	0.35714285714285715	8
ENSMUSG00000000552_chr15:103248519_NC	promoter	NC	0.38095238095238093	7
ENSMUSG00000000567_chr11:112673049_IC	promoter	IC	0.38095238095238093	7
ENSMUSG00000000568_chr5:100126717_IC	promoter	IC	0.3333333333333333	6
ENSMUSG00000000594_chr11:54988940_NC	promoter	NC	0.47619047619047616	7
ENSMUSG00000000600_chr5:3853189_IC	promoter	IC	0.4666666666666667	6
ENSMUSG00000000631_chr11:77654126_NC	promoter	NC	0.35714285714285715	8
ENSMUSG00000000631_chr11:77657561_NC	promoter	NC	0.47619047619047616	7
ENSMUSG00000000708_chr17:53873888_IC	promoter	IC	0.2	6
ENSMUSG00000000759_chr8:12721958_DC	promoter	DC	0.23809523809523808	7
ENSMUSG00000000861_chr11:24028116_DC	promoter	DC	0.16363636363636364	11
ENSMUSG00000000881_chrX:99820890_IC	promoter	IC	0.25	9
ENSMUSG00000000902_chr10:75757422_DC	promoter	DC	0.2	6
ENSMUSG00000001016_chr3:90383453_IC	promoter	IC	0.4666666666666667	6
ENSMUSG00000001034_chr11:61385231_IC	promoter	IC	0.4	6
ENSMUSG00000001036_chr11:61470487_IC	promoter	IC	0.32142857142857145	8
ENSMUSG00000001062_chr8:123980788_IC	promoter	IC	0.26666666666666666	10
ENSMUSG00000001100_chr11:78403213_IC	promoter	IC	0.35714285714285715	8
ENSMUSG00000001156_chr6:86646081_DC	promoter	DC	0.37777777777777777	10
ENSMUSG00000001270_chr12:111638716_DC	promoter	DC	0.3611111111111111	9
ENSMUSG00000001280_chr15:102314577_IC	promoter	IC	0.4	6
ENSMUSG00000001289_chr15:102234623_DC	promoter	DC	0.42857142857142855	7
ENSMUSG00000001300_chr8:8711238_IC	promoter	IC	0.3333333333333333	6
ENSMUSG00000001313_chr11:101359000_DC	promoter	DC	0.4166666666666667	9
ENSMUSG00000001323_chr11:74816485_IC	promoter	IC	0.26666666666666666	6
ENSMUSG00000001334_chr4:129030791_IC	promoter	IC	0.3333333333333333	7
ENSMUSG00000001348_chr9:22043110_NC	promoter	NC	0.4	6
ENSMUSG00000001380_chr18:36916174_IC	promoter	IC	0.3333333333333333	6
ENSMUSG00000001403_chr2:164611817_IC	promoter	IC	0.35714285714285715	8
ENSMUSG00000001418_chr3:88232388_IC	promoter	IC	0.4642857142857143	8
ENSMUSG00000001424_chr6:28480427_IC	promoter	IC	0.06666666666666667	6
ENSMUSG00000001440_chr11:97078706_DC	promoter	DC	0.21428571428571427	8
ENSMUSG00000001445_chr11:96932420_IC	promoter	IC	0.4666666666666667	6
ENSMUSG00000001482_chr8:124173920_IC	promoter	IC	0.14285714285714285	7
ENSMUSG00000001521_chr6:128332777_IC	promoter	IC	0.4642857142857143	8
ENSMUSG00000001525_chr17:36147951_IC	promoter	IC	0.13333333333333333	6
ENSMUSG00000001542_chr13:75855708_DC	promoter	DC	0	6
ENSMUSG00000001569_chr5:29639661_IC	promoter	IC	0.26666666666666666	6
ENSMUSG00000001576_chr17:26780491_IC	promoter	IC	0.2857142857142857	7
ENSMUSG00000001604_chr4:135975283_IC	promoter	IC	0.3111111111111111	10
ENSMUSG00000001666_chr10:75608867_DC	promoter	DC	0.3333333333333333	6
ENSMUSG00000001674_chr1:121495450_DC	promoter	DC	0.2	6
ENSMUSG00000001687_chr5:148489598_IC	promoter	IC	0.38095238095238093	7
ENSMUSG00000001707_chr13:38842985_DC	promoter	DC	0.3055555555555556	9
ENSMUSG00000001751_chr11:100960837_IC	promoter	IC	0.4	6
ENSMUSG00000001767_chr2:145776633_DC	promoter	DC	0.4642857142857143	8
ENSMUSG00000001774_chr9:18203601_DC	promoter	DC	0.2	6
ENSMUSG00000001785_chr10:85707769_IC	promoter	IC	0.3333333333333333	6
ENSMUSG00000001786_chr10:85857882_DC	promoter	DC	0.3611111111111111	9
ENSMUSG00000001833_chr9:25163871_IC	promoter	IC	0.4	6
ENSMUSG00000001847_chr5:143513747_DC	promoter	DC	0.10714285714285714	8
ENSMUSG00000001864_chr2:31840285_NC	promoter	NC	0.25	9
ENSMUSG00000001983_chr11:105956886_NC	promoter	NC	0.23809523809523808	7
ENSMUSG00000001995_chr8:126296441_IC	promoter	IC	0.24444444444444444	10
ENSMUSG00000002015_chrX:72759780_NC	promoter	NC	0.26666666666666666	6
ENSMUSG00000002031_chr9:44679204_DC	promoter	DC	0.2857142857142857	7
ENSMUSG00000002058_chr11:78234323_IC	promoter	IC	0.38095238095238093	7
ENSMUSG00000002059_chr11:78079265_IC	promoter	IC	0.25	8
ENSMUSG00000002102_chr2:90884822_DC	promoter	DC	0.2	6
ENSMUSG00000002107_chr2:6876782_IC	promoter	IC	0.3333333333333333	6
ENSMUSG00000002107_chr2:7086017_DC	promoter	DC	0.19047619047619047	7
ENSMUSG00000002129_chr11:4110354_IC	promoter	IC	0.23809523809523808	7
ENSMUSG00000002222_chr6:71417620_IC	promoter	IC	0.25	9
ENSMUSG00000002227_chr3:104725616_NC	promoter	NC	0.13333333333333333	6
ENSMUSG00000002279_chr17:25798293_DC	promoter	DC	0.26666666666666666	6
ENSMUSG00000002365_chr17:5891626_IC	promoter	IC	0.25	8
ENSMUSG00000002372_chr17:56980375_DC	promoter	DC	0.06666666666666667	6
ENSMUSG00000002413_chr6:39702126_IC	promoter	IC	0.23809523809523808	7
ENSMUSG00000002428_chr3:20112016_IC	promoter	IC	0.47619047619047616	7
ENSMUSG00000002475_chr18:10706705_DC	promoter	DC	0.4666666666666667	6
ENSMUSG00000002489_chr16:89940656_IC	promoter	IC	0.3333333333333333	6
ENSMUSG00000002496_chr17:24851566_IC	promoter	IC	0.23809523809523808	7
ENSMUSG00000002504_chr17:24868966_DC	promoter	DC	0.4642857142857143	8
ENSMUSG00000002580_chr11:98329816_DC	promoter	DC	0	6
ENSMUSG00000002763_chr17:47022401_IC	promoter	IC	0.19047619047619047	7
ENSMUSG00000002768_chr17:46991620_IC	promoter	IC	0.4	6
ENSMUSG00000002803_chr12:112940106_IC	promoter	IC	0.23809523809523808	7
ENSMUSG00000002812_chr11:60618048_DC	promoter	DC	0.2857142857142857	7
ENSMUSG00000002814_chr11:60668124_DC	promoter	DC	0.47619047619047616	7
ENSMUSG00000002833_chr17:56386892_DC	promoter	DC	0.2	6
ENSMUSG00000002835_chr17:56347438_IC	promoter	IC	0.26666666666666666	6
ENSMUSG00000002844_chr16:38273043_IC	promoter	IC	0.4642857142857143	8
ENSMUSG00000002881_chr1:52539473_IC	promoter	IC	0.047619047619047616	7
ENSMUSG00000002900_chr12:31315295_IC	promoter	IC	0.25	8
ENSMUSG00000002930_chr6:55994481_IC	promoter	IC	0.2	6
ENSMUSG00000002996_chr12:31999606_IC	promoter	IC	0.3333333333333333	7
ENSMUSG00000003033_chr8:72993939_DC	promoter	DC	0.3333333333333333	6
ENSMUSG00000003038_chr4:133695201_IC	promoter	IC	0.21428571428571427	8
ENSMUSG00000003068_chr10:79951636_IC	promoter	IC	0.25	8
ENSMUSG00000003070_chr10:80015315_IC	promoter	IC	0.06666666666666667	6
ENSMUSG00000003131_chr9:45896080_NC	promoter	NC	0.21428571428571427	8
ENSMUSG00000003131_chr9:45923987_DC	promoter	DC	0.09523809523809523	7
ENSMUSG00000003135_chr1:39574882_DC	promoter	DC	0.10714285714285714	8
ENSMUSG00000003154_chr6:122796872_IC	promoter	IC	0.19047619047619047	7
ENSMUSG00000003166_chr16:17709512_DC	promoter	DC	0.3888888888888889	9
ENSMUSG00000003233_chr16:20335855_DC	promoter	DC	0.19047619047619047	7
ENSMUSG00000003234_chr16:20367425_DC	promoter	DC	0.4666666666666667	6
ENSMUSG00000003235_chr16:20317566_DC	promoter	DC	0.21428571428571427	8
ENSMUSG00000003282_chr4:3938404_DC	promoter	DC	0.23809523809523808	7
ENSMUSG00000003316_chr8:111985831_DC	promoter	DC	0.10714285714285714	8
ENSMUSG00000003344_chr10:80491971_DC	promoter	DC	0.19047619047619047	7
ENSMUSG00000003352_chr15:98532985_IC	promoter	IC	0.06666666666666667	6
ENSMUSG00000003355_chr15:98626078_IC	promoter	IC	0.13333333333333333	6
ENSMUSG00000003437_chr7:28092585_IC	promoter	IC	0.4	6
ENSMUSG00000003458_chr1:171910361_IC	promoter	IC	0.38095238095238093	7
ENSMUSG00000003526_chr16:17907026_IC	promoter	IC	0.2	6
ENSMUSG00000003575_chr8:70892224_DC	promoter	DC	0.21428571428571427	8
ENSMUSG00000003581_chr11:4085281_IC	promoter	IC	0.3333333333333333	10
ENSMUSG00000003644_chr4:133614884_DC	promoter	DC	0.39285714285714285	8
ENSMUSG00000003657_chr8:110894841_IC	promoter	IC	0.25	8
ENSMUSG00000003662_chr2:127089539_DC	promoter	DC	0.2857142857142857	7
ENSMUSG00000003680_chr19:8763628_IC	promoter	IC	0.23809523809523808	7
ENSMUSG00000003746_chr10:53951831_IC	promoter	IC	0.06666666666666667	6
ENSMUSG00000003847_chr8:108020190_DC	promoter	DC	0.3333333333333333	6
ENSMUSG00000003848_chr8:108151657_DC	promoter	DC	0.23809523809523808	7
ENSMUSG00000003955_chr16:35891963_IC	promoter	IC	0.09523809523809523	7
ENSMUSG00000004044_chr11:100861376_DC	promoter	DC	0.26666666666666666	6
ENSMUSG00000004070_chr16:4574708_IC	promoter	IC	0.3333333333333333	6
ENSMUSG00000004085_chr2:72116137_IC	promoter	IC	0.14285714285714285	7
ENSMUSG00000004105_chr2:33106128_IC	promoter	IC	0.2857142857142857	7
ENSMUSG00000004151_chr12:38830317_DC	promoter	DC	0.38095238095238093	7
ENSMUSG00000004264_chr6:124689728_DC	promoter	DC	0.35714285714285715	8
ENSMUSG00000004364_chr1:80318023_DC	promoter	DC	0	6
ENSMUSG00000004455_chr5:122296655_DC	promoter	DC	0.26666666666666666	6
ENSMUSG00000004508_chr7:96730982_DC	promoter	DC	0.14285714285714285	7
ENSMUSG00000004591_chr3:142587743_DC	promoter	DC	0.35714285714285715	8
ENSMUSG00000004633_chr6:54016538_IC	promoter	IC	0.26666666666666666	6
ENSMUSG00000004637_chr8:115166434_DC	promoter	DC	0.42857142857142855	7
ENSMUSG00000004698_chr12:34578438_DC	promoter	DC	0.47619047619047616	7
ENSMUSG00000004788_chr12:85266288_DC	promoter	DC	0.2857142857142857	7
ENSMUSG00000004789_chr12:85157666_IC	promoter	IC	0.23809523809523808	7
ENSMUSG00000004896_chr3:87837444_IC	promoter	IC	0.13333333333333333	6
ENSMUSG00000004929_chr10:80905992_NC	promoter	NC	0.38095238095238093	7
ENSMUSG00000004934_chr10:81003547_DC	promoter	DC	0.17857142857142858	8
ENSMUSG00000004937_chr10:80896014_NC	promoter	NC	0.26666666666666666	10
ENSMUSG00000004939_chr10:81037884_IC	promoter	IC	0.26666666666666666	6
ENSMUSG00000005103_chr5:38718917_IC	promoter	IC	0.39285714285714285	8
ENSMUSG00000005233_chr2:69036522_NC	promoter	NC	0.35714285714285715	8
ENSMUSG00000005299_chr5:33940057_IC	promoter	IC	0.23809523809523808	7
ENSMUSG00000005320_chr13:55300452_NC	promoter	NC	0.4	6
ENSMUSG00000005362_chr6:106777025_DC	promoter	DC	0	6
ENSMUSG00000005370_chr17:88282522_IC	promoter	IC	0.13333333333333333	6
ENSMUSG00000005371_chr17:88372314_DC	promoter	DC	0.09523809523809523	7
ENSMUSG00000005374_chr5:135178544_NC	promoter	NC	0.3611111111111111	9
ENSMUSG00000005378_chr5:135093502_IC	promoter	IC	0.39285714285714285	8
ENSMUSG00000005397_chr13:13612251_IC	promoter	IC	0.1111111111111111	9
ENSMUSG00000005410_chr8:75836203_DC	promoter	DC	0.3333333333333333	7
ENSMUSG00000005506_chr2:90795436_IC	promoter	IC	0.4642857142857143	8
ENSMUSG00000005580_chr16:4238361_IC	promoter	IC	0	6
ENSMUSG00000005583_chr13:83672973_DC	promoter	DC	0.2857142857142857	7
ENSMUSG00000005621_chr7:80643428_IC	promoter	IC	0.2857142857142857	7
ENSMUSG00000005656_chr12:54842268_DC	promoter	DC	0.42857142857142855	8
ENSMUSG00000005667_chr6:83294534_NC	promoter	NC	0.25	8
ENSMUSG00000005682_chr10:128139260_IC	promoter	IC	0.3333333333333333	6
ENSMUSG00000005683_chr10:128173602_NC	promoter	NC	0.3333333333333333	7
ENSMUSG00000005698_chr8:106363566_IC	promoter	IC	0.3055555555555556	9
ENSMUSG00000005732_chr16:18066297_IC	promoter	IC	0.23809523809523808	7
ENSMUSG00000005813_chr3:138195128_DC	promoter	DC	0.2	6
ENSMUSG00000005881_chr2:155850142_DC	promoter	DC	0.13333333333333333	6
ENSMUSG00000005886_chr1:13444252_IC	promoter	IC	0.13333333333333333	6
ENSMUSG00000005893_chr6:92069413_IC	promoter	IC	0.3333333333333333	9
ENSMUSG00000005907_chr5:3646370_IC	promoter	IC	0.2857142857142857	7
ENSMUSG00000005973_chr2:105229663_DC	promoter	DC	0.2857142857142857	7
ENSMUSG00000006021_chr7:15853853_DC	promoter	DC	0	6
ENSMUSG00000006024_chr7:15832562_DC	promoter	DC	0.4722222222222222	9
ENSMUSG00000006095_chr7:29931696_IC	promoter	IC	0.4666666666666667	6
ENSMUSG00000006169_chr11:45742790_DC	promoter	DC	0.35714285714285715	8
ENSMUSG00000006218_chr4:141095530_NC	promoter	NC	0.23809523809523808	7
ENSMUSG00000006219_chr4:141325516_NC	promoter	NC	0.3333333333333333	6
ENSMUSG00000006219_chr4:141327198_NC	promoter	NC	0.14285714285714285	7
ENSMUSG00000006273_chr8:69541440_NC	promoter	NC	0.2	6
ENSMUSG00000006315_chr7:30427908_IC	promoter	IC	0.19047619047619047	7
ENSMUSG00000006356_chr12:113107705_DC	promoter	DC	0.13333333333333333	6
ENSMUSG00000006362_chr8:123404849_IC	promoter	IC	0.2	6
ENSMUSG00000006362_chr8:123425640_IC	promoter	IC	0.26666666666666666	6
ENSMUSG00000006395_chr4:118217186_DC	promoter	DC	0.2857142857142857	7
ENSMUSG00000006418_chr2:167345365_DC	promoter	DC	0.13333333333333333	6
ENSMUSG00000006435_chr19:47217349_DC	promoter	DC	0.13333333333333333	6
ENSMUSG00000006442_chr4:148676374_DC	promoter	DC	0.26666666666666666	6
ENSMUSG00000006494_chr2:71703567_DC	promoter	DC	0.38095238095238093	7
ENSMUSG00000006498_chr10:79690500_DC	promoter	DC	0.35714285714285715	8
ENSMUSG00000006519_chr8:123159646_DC	promoter	DC	0.14285714285714285	8
ENSMUSG00000006527_chr14:30438447_IC	promoter	IC	0.2	6
ENSMUSG00000006586_chr4:13784781_DC	promoter	DC	0.26666666666666666	10
ENSMUSG00000006587_chr8:123187471_IC	promoter	IC	0.3333333333333333	6
ENSMUSG00000006589_chr8:123303574_IC	promoter	IC	0.26666666666666666	6
ENSMUSG00000006673_chr9:108394350_DC	promoter	DC	0.25	9
ENSMUSG00000006675_chr9:108474544_IC	promoter	IC	0.3333333333333333	6
ENSMUSG00000006676_chr9:108368038_IC	promoter	IC	0.35555555555555557	10
ENSMUSG00000006678_chrX:92675720_NC	promoter	NC	0.2857142857142857	8
ENSMUSG00000006699_chr4:137085009_IC	promoter	IC	0	6
ENSMUSG00000006705_chr17:31783732_DC	promoter	DC	0.3333333333333333	9
ENSMUSG00000006715_chr13:24945879_IC	promoter	IC	0.3333333333333333	7
ENSMUSG00000006736_chr10:126906124_IC	promoter	IC	0.26666666666666666	6
ENSMUSG00000006740_chr18:6241135_DC	promoter	DC	0.38095238095238093	7
ENSMUSG00000006800_chr2:165996342_NC	promoter	NC	0.42857142857142855	8
ENSMUSG00000006920_chr11:101091768_IC	promoter	IC	0.42857142857142855	7
ENSMUSG00000006932_chr9:120762883_IC	promoter	IC	0.23809523809523808	7
ENSMUSG00000007080_chr5:110434206_IC	promoter	IC	0.3055555555555556	9
ENSMUSG00000007279_chr7:109464849_IC	promoter	IC	0.17857142857142858	8
ENSMUSG00000007411_chr12:111541447_DC	promoter	DC	0.21428571428571427	8
ENSMUSG00000007415_chr5:3697805_DC	promoter	DC	0.19047619047619047	7
ENSMUSG00000007613_chr4:47353597_NC	promoter	NC	0.26666666666666666	6
ENSMUSG00000007617_chr13:93440264_NC	promoter	NC	0.13333333333333333	6
ENSMUSG00000007656_chr9:74945198_IC	promoter	IC	0.3055555555555556	9
ENSMUSG00000007721_chr8:71326026_NC	promoter	NC	0.2	6
ENSMUSG00000007721_chr8:71326578_NC	promoter	NC	0.4666666666666667	6
ENSMUSG00000007815_chr9:108184027_IC	promoter	IC	0.3333333333333333	6
ENSMUSG00000007836_chr13:58276369_IC	promoter	IC	0.2857142857142857	8
ENSMUSG00000007880_chr4:133484079_DC	promoter	DC	0.2	6
ENSMUSG00000007908_chr9:75922296_IC	promoter	IC	0.2	6
ENSMUSG00000008036_chr7:16472368_NC	promoter	NC	0.13333333333333333	6
ENSMUSG00000008153_chr6:124441752_IC	promoter	IC	0.13333333333333333	6
ENSMUSG00000008301_chr18:56705893_IC	promoter	IC	0.42857142857142855	7
ENSMUSG00000008398_chr10:93146830_DC	promoter	DC	0.047619047619047616	7
ENSMUSG00000008429_chr9:25063115_IC	promoter	IC	0.3333333333333333	9
ENSMUSG00000008475_chr1:152642292_DC	promoter	DC	0.10714285714285714	8
ENSMUSG00000008730_chr3:103698590_IC	promoter	IC	0.09523809523809523	7
ENSMUSG00000008734_chr7:118594433_NC	promoter	NC	0.2	6
ENSMUSG00000008999_chr2:172781884_DC	promoter	DC	0.26666666666666666	6
ENSMUSG00000009013_chr5:115438992_DC	promoter	DC	0.14285714285714285	7
ENSMUSG00000009030_chr2:37249207_IC	promoter	IC	0.3333333333333333	6
ENSMUSG00000009090_chr11:4936911_NC	promoter	NC	0.3333333333333333	6
ENSMUSG00000009092_chr10:75729255_DC	promoter	DC	0.26666666666666666	6
ENSMUSG00000009248_chr7:142522453_DC	promoter	DC	0.4666666666666667	6
ENSMUSG00000009376_chr6:17463825_NC	promoter	NC	0.4666666666666667	6
ENSMUSG00000009549_chr2:118310115_DC	promoter	DC	0.23809523809523808	7
ENSMUSG00000009630_chr8:34089652_DC	promoter	DC	0.2857142857142857	8
ENSMUSG00000009681_chr10:74896423_IC	promoter	IC	0.10714285714285714	8
ENSMUSG00000009741_chr9:113760001_IC	promoter	IC	0.25	8
ENSMUSG00000009905_chr1:106687428_DC	promoter	DC	0.3888888888888889	9
ENSMUSG00000010047_chr9:107445143_IC	promoter	IC	0.4	6
ENSMUSG00000010047_chr9:107446593_IC	promoter	IC	0.19444444444444445	9
ENSMUSG00000010051_chr9:107454136_IC	promoter	IC	0.26666666666666666	6
ENSMUSG00000010066_chr9:107277267_IC	promoter	IC	0.38095238095238093	7
ENSMUSG00000010110_chr19:8719032_IC	promoter	IC	0.3333333333333333	6
ENSMUSG00000010154_chr8:124059451_DC	promoter	DC	0.35555555555555557	10
ENSMUSG00000010175_chr1:189901595_IC	promoter	IC	0.38095238095238093	7
ENSMUSG00000010175_chr1:189902876_DC	promoter	DC	0.3111111111111111	10
ENSMUSG00000010277_chr11:78152577_IC	promoter	IC	0.13333333333333333	6
ENSMUSG00000010290_chr1:43137869_IC	promoter	IC	0.26666666666666666	6
ENSMUSG00000010376_chr14:55909329_IC	promoter	IC	0.4666666666666667	6
ENSMUSG00000010392_chr11:76654392_DC	promoter	DC	0	6
ENSMUSG00000010453_chr1:36408182_IC	promoter	IC	0.42857142857142855	7
ENSMUSG00000010663_chr19:10160402_DC	promoter	DC	0.35714285714285715	8
ENSMUSG00000010721_chr5:29583327_DC	promoter	DC	0.26666666666666666	6
ENSMUSG00000010936_chr8:111345239_DC	promoter	DC	0.13333333333333333	6
ENSMUSG00000011096_chr7:44501994_NC	promoter	NC	0.47619047619047616	7
ENSMUSG00000011154_chr7:83444087_IC	promoter	IC	0.3333333333333333	6
ENSMUSG00000011158_chr12:112964051_IC	promoter	IC	0.19047619047619047	7
ENSMUSG00000011179_chr12:17594972_DC	promoter	DC	0.24444444444444444	10
ENSMUSG00000011877_chr11:77384396_DC	promoter	DC	0.1388888888888889	9
ENSMUSG00000011884_chr5:114828968_DC	promoter	DC	0.19047619047619047	7
ENSMUSG00000012114_chr16:17540771_DC	promoter	DC	0.26666666666666666	6
ENSMUSG00000012117_chr4:133728228_IC	promoter	IC	0.38095238095238093	7
ENSMUSG00000012296_chr17:46593939_DC	promoter	DC	0.26666666666666666	6
ENSMUSG00000012483_chr6:8259172_IC	promoter	IC	0.4	6
ENSMUSG00000013089_chr16:22258365_IC	promoter	IC	0.21428571428571427	8
ENSMUSG00000013236_chr17:56781626_NC	promoter	NC	0.14285714285714285	7
ENSMUSG00000013236_chr17:56783443_NC	promoter	NC	0.13333333333333333	6
ENSMUSG00000013419_chr9:121589098_IC	promoter	IC	0.2857142857142857	7
ENSMUSG00000013465_chr2:25101500_IC	promoter	IC	0.3333333333333333	6
ENSMUSG00000013495_chr5:108777635_DC	promoter	DC	0.3333333333333333	6
ENSMUSG00000013584_chr9:71123070_DC	promoter	DC	0.2222222222222222	10
ENSMUSG00000013593_chr1:171074690_IC	promoter	IC	0	6
ENSMUSG00000013858_chr10:79819873_DC	promoter	DC	0.17777777777777778	10
ENSMUSG00000013936_chr5:122239094_DC	promoter	DC	0.38095238095238093	7
ENSMUSG00000013973_chr1:171157136_IC	promoter	IC	0.14285714285714285	8
ENSMUSG00000014077_chr2:119378292_DC	promoter	DC	0.3888888888888889	9
ENSMUSG00000014243_chr11:62172200_IC	promoter	IC	0.26666666666666666	6
ENSMUSG00000014301_chr16:4442799_IC	promoter	IC	0.39285714285714285	8
ENSMUSG00000014426_chr17:12537672_IC	promoter	IC	0.3333333333333333	6
ENSMUSG00000014470_chr8:123202426_DC	promoter	DC	0.38095238095238093	7
ENSMUSG00000014496_chr14:31552334_IC	promoter	IC	0.32142857142857145	8
ENSMUSG00000014498_chr10:128212983_DC	promoter	DC	0.14285714285714285	7
ENSMUSG00000014554_chr6:83483888_NC	promoter	NC	0.3333333333333333	6
ENSMUSG00000014592_chr4:151192759_NC	promoter	NC	0.38095238095238093	7
ENSMUSG00000014592_chr4:151946194_DC	promoter	DC	0.28888888888888886	10
ENSMUSG00000014601_chr3:107539009_IC	promoter	IC	0.25	9
ENSMUSG00000014769_chr17:15718559_IC	promoter	IC	0.2857142857142857	7
ENSMUSG00000014773_chr17:15594333_DC	promoter	DC	0.2857142857142857	7
ENSMUSG00000014791_chr8:106032274_IC	promoter	IC	0.4642857142857143	8
ENSMUSG00000014813_chr14:69266686_DC	promoter	DC	0.2	6
ENSMUSG00000014859_chr8:106024348_IC	promoter	IC	0.42857142857142855	8
ENSMUSG00000014867_chr2:26823792_IC	promoter	IC	0.3055555555555556	9
ENSMUSG00000014905_chr12:44256850_IC	promoter	IC	0.14285714285714285	8
ENSMUSG00000014907_chr8:67313608_NC	promoter	NC	0.38095238095238093	7
ENSMUSG00000014956_chr5:32616565_DC	promoter	DC	0.26666666666666666	6
ENSMUSG00000015083_chr2:25390125_IC	promoter	IC	0.4	6
ENSMUSG00000015087_chr2:25498467_DC	promoter	DC	0.4666666666666667	6
ENSMUSG00000015165_chr7:28508232_NC	promoter	NC	0.13333333333333333	6
ENSMUSG00000015165_chr7:28510314_IC	promoter	IC	0.2857142857142857	7
ENSMUSG00000015176_chr19:46064492_IC	promoter	IC	0.4	6
ENSMUSG00000015189_chr6:4601145_DC	promoter	DC	0.2777777777777778	9
ENSMUSG00000015202_chr10:7162236_IC	promoter	IC	0.2	6
ENSMUSG00000015217_chrX:70599546_DC	promoter	DC	0.4444444444444444	9
ENSMUSG00000015217_chrX:70600551_DC	promoter	DC	0.03571428571428571	8
ENSMUSG00000015290_chrX:73412108_IC	promoter	IC	0.3333333333333333	7
ENSMUSG00000015305_chr10:8761795_IC	promoter	IC	0.32142857142857145	8
ENSMUSG00000015312_chr10:80766645_IC	promoter	IC	0.4	6
ENSMUSG00000015335_chr2:29983030_IC	promoter	IC	0.2857142857142857	7
ENSMUSG00000015335_chr2:29983627_DC	promoter	DC	0.4	6
ENSMUSG00000015337_chr2:30061504_DC	promoter	DC	0.39285714285714285	8
ENSMUSG00000015341_chr8:23747089_DC	promoter	DC	0.2857142857142857	7
ENSMUSG00000015354_chr9:95519653_IC	promoter	IC	0.3333333333333333	7
ENSMUSG00000015488_chr2:26900024_IC	promoter	IC	0.4666666666666667	6
ENSMUSG00000015501_chr10:13841818_IC	promoter	IC	0.06666666666666667	6
ENSMUSG00000015542_chr11:115078101_IC	promoter	IC	0.35714285714285715	8
ENSMUSG00000015575_chr17:26895385_IC	promoter	IC	0.23809523809523808	7
ENSMUSG00000015579_chr17:27060538_IC	promoter	IC	0.3111111111111111	10
ENSMUSG00000015605_chr17:46867100_DC	promoter	DC	0.047619047619047616	7
ENSMUSG00000015619_chr2:9883410_DC	promoter	DC	0.3055555555555556	9
ENSMUSG00000015627_chr2:179976491_IC	promoter	IC	0.4642857142857143	8
ENSMUSG00000015647_chr2:179867651_DC	promoter	DC	0.3333333333333333	6
ENSMUSG00000015671_chr13:14787824_DC	promoter	DC	0.13333333333333333	6
ENSMUSG00000015709_chr7:84059090_DC	promoter	DC	0.26666666666666666	6
ENSMUSG00000015714_chr3:95222577_NC	promoter	NC	0.16666666666666666	9
ENSMUSG00000015745_chr3:95903109_DC	promoter	DC	0.19047619047619047	7
ENSMUSG00000015749_chr3:95836893_IC	promoter	IC	0.3333333333333333	6
ENSMUSG00000015750_chr3:95801344_IC	promoter	IC	0.21428571428571427	8
ENSMUSG00000015759_chr14:47025790_DC	promoter	DC	0.3333333333333333	10
ENSMUSG00000015776_chr2:26800589_DC	promoter	DC	0.3333333333333333	6
ENSMUSG00000015882_chr5:46014829_DC	promoter	DC	0.23809523809523808	7
ENSMUSG00000015942_chr5:134212857_NC	promoter	NC	0.4642857142857143	8
ENSMUSG00000015961_chr1:177624066_DC	promoter	DC	0.14285714285714285	7
ENSMUSG00000016128_chr5:151051007_IC	promoter	IC	0.35714285714285715	8
ENSMUSG00000016256_chr2:174280831_IC	promoter	IC	0.23809523809523808	7
ENSMUSG00000016257_chr2:174314723_DC	promoter	DC	0.1111111111111111	10
ENSMUSG00000016386_chr2:106523613_IC	promoter	IC	0.26666666666666666	6
ENSMUSG00000016458_chr2:104961227_IC	promoter	IC	0.2	6
ENSMUSG00000016477_chr13:30170045_DC	promoter	DC	0.06666666666666667	6
ENSMUSG00000016487_chr6:146790006_NC	promoter	NC	0.2857142857142857	7
ENSMUSG00000016494_chr1:194621302_NC	promoter	NC	0.2857142857142857	7
ENSMUSG00000016503_chr5:146885466_DC	promoter	DC	0.3055555555555556	9
ENSMUSG00000016528_chr1:131025562_IC	promoter	IC	0.26666666666666666	6
ENSMUSG00000016552_chr15:77840882_IC	promoter	IC	0.38095238095238093	7
ENSMUSG00000016554_chr15:77854844_IC	promoter	IC	0.2	6
ENSMUSG00000016559_chr11:115915298_IC	promoter	IC	0.32142857142857145	8
ENSMUSG00000016664_chr15:83317024_IC	promoter	IC	0.3333333333333333	7
ENSMUSG00000016757_chr15:83479357_IC	promoter	IC	0.14285714285714285	7
ENSMUSG00000016918_chr1:12762755_DC	promoter	DC	0.044444444444444446	10
ENSMUSG00000016921_chr2:162773580_DC	promoter	DC	0.19047619047619047	7
ENSMUSG00000016933_chr2:160573618_DC	promoter	DC	0.14285714285714285	8
ENSMUSG00000016940_chr11:115311137_DC	promoter	DC	0.47619047619047616	7
ENSMUSG00000016946_chr17:24292458_DC	promoter	DC	0.3333333333333333	6
ENSMUSG00000017176_chr11:100331898_IC	promoter	IC	0.4	6
ENSMUSG00000017210_chr11:98619659_DC	promoter	DC	0.3333333333333333	7
ENSMUSG00000017264_chr4:148642918_IC	promoter	IC	0.38095238095238093	7
ENSMUSG00000017286_chr11:76134463_IC	promoter	IC	0.2857142857142857	7
ENSMUSG00000017288_chr11:76070437_IC	promoter	IC	0.38095238095238093	7
ENSMUSG00000017291_chr11:77498640_NC	promoter	NC	0.10714285714285714	8
ENSMUSG00000017299_chr2:164587933_IC	promoter	IC	0.42857142857142855	7
ENSMUSG00000017376_chr11:78588198_IC	promoter	IC	0.23809523809523808	7
ENSMUSG00000017404_chr11:97917782_IC	promoter	IC	0.39285714285714285	8
ENSMUSG00000017418_chr2:15060157_DC	promoter	DC	0.3333333333333333	6
ENSMUSG00000017428_chr11:80319511_IC	promoter	IC	0.23809523809523808	7
ENSMUSG00000017478_chr8:123103382_NC	promoter	NC	0.35714285714285715	8
ENSMUSG00000017493_chr11:98932069_IC	promoter	IC	0.32142857142857145	8
ENSMUSG00000017493_chr11:98935591_NC	promoter	NC	0.3333333333333333	6
ENSMUSG00000017499_chr11:98798976_NC	promoter	NC	0.19047619047619047	7
ENSMUSG00000017548_chr11:79883931_DC	promoter	DC	0.38095238095238093	7
ENSMUSG00000017631_chr11:76514383_IC	promoter	IC	0.4	6
ENSMUSG00000017707_chr2:163487044_IC	promoter	IC	0.4	6
ENSMUSG00000017715_chr11:117877710_IC	promoter	IC	0.19047619047619047	7
ENSMUSG00000017716_chr11:117740076_IC	promoter	IC	0.14285714285714285	7
ENSMUSG00000017724_chr11:101675673_IC	promoter	IC	0.17857142857142858	8
ENSMUSG00000017740_chr2:164802721_NC	promoter	NC	0.13333333333333333	6
ENSMUSG00000017754_chr2:164698715_IC	promoter	IC	0.26666666666666666	6
ENSMUSG00000017764_chr2:164664932_IC	promoter	IC	0.25	8
ENSMUSG00000017765_chr8:106692705_DC	promoter	DC	0.3333333333333333	7
ENSMUSG00000017776_chr11:75570109_IC	promoter	IC	0.4	6
ENSMUSG00000017781_chr11:75478984_IC	promoter	IC	0.36363636363636365	11
ENSMUSG00000017801_chr11:100978129_IC	promoter	IC	0.2	6
ENSMUSG00000017843_chr12:110452292_DC	promoter	DC	0.25	9
ENSMUSG00000018167_chr11:98249255_NC	promoter	NC	0.3333333333333333	7
ENSMUSG00000018171_chr11:86477706_DC	promoter	DC	0.32142857142857145	8
ENSMUSG00000018189_chr1:143653042_DC	promoter	DC	0.23809523809523808	7
ENSMUSG00000018209_chr2:163916057_NC	promoter	NC	0.4444444444444444	9
ENSMUSG00000018239_chr11:53215505_DC	promoter	DC	0.4	6
ENSMUSG00000018263_chr5:119972727_IC	promoter	IC	0.13333333333333333	6
ENSMUSG00000018362_chr11:106890194_IC	promoter	IC	0.3333333333333333	9
ENSMUSG00000018363_chr11:106811184_DC	promoter	DC	0.14285714285714285	8
ENSMUSG00000018372_chr11:106680112_IC	promoter	IC	0.07142857142857142	8
ENSMUSG00000018377_chr11:87959104_IC	promoter	IC	0	7
ENSMUSG00000018395_chr11:53458542_IC	promoter	IC	0.2857142857142857	8
ENSMUSG00000018412_chr11:104332527_IC	promoter	IC	0.3333333333333333	7
ENSMUSG00000018425_chr11:86698571_IC	promoter	IC	0.4	6
ENSMUSG00000018427_chr11:86884532_IC	promoter	IC	0.2857142857142857	7
ENSMUSG00000018428_chr11:88755411_IC	promoter	IC	0.4642857142857143	8
ENSMUSG00000018442_chr11:70910037_DC	promoter	DC	0.2857142857142857	7
ENSMUSG00000018446_chr11:70873851_IC	promoter	IC	0.37777777777777777	10
ENSMUSG00000018500_chr11:62139809_DC	promoter	DC	0.3333333333333333	7
ENSMUSG00000018537_chr11:97591322_NC	promoter	NC	0.21428571428571427	8
ENSMUSG00000018548_chr11:87018130_IC	promoter	IC	0.42857142857142855	8
ENSMUSG00000018604_chr5:119808733_DC	promoter	DC	0.3888888888888889	9
ENSMUSG00000018661_chr11:113540153_DC	promoter	DC	0.4	6
ENSMUSG00000018677_chr11:102298771_IC	promoter	IC	0.4	6
ENSMUSG00000018707_chr12:110567885_DC	promoter	DC	0.13333333333333333	6
ENSMUSG00000018820_chr19:42159138_IC	promoter	IC	0.35714285714285715	8
ENSMUSG00000018846_chr11:35660310_IC	promoter	IC	0.2857142857142857	7
ENSMUSG00000018849_chr11:35871353_IC	promoter	IC	0.25	8
ENSMUSG00000018858_chr11:115294602_IC	promoter	IC	0.4666666666666667	6
ENSMUSG00000018865_chr15:83989809_DC	promoter	DC	0.3333333333333333	6
ENSMUSG00000018899_chr11:53661334_IC	promoter	IC	0.3333333333333333	6
ENSMUSG00000018919_chr11:70401031_NC	promoter	NC	0.3333333333333333	6
ENSMUSG00000018965_chr5:33176159_DC	promoter	DC	0.19047619047619047	7
ENSMUSG00000018974_chr5:113909698_IC	promoter	IC	0.26666666666666666	6
ENSMUSG00000018983_chr4:135899704_IC	promoter	IC	0.4	6
ENSMUSG00000018995_chr7:96600727_IC	promoter	IC	0.3333333333333333	9
ENSMUSG00000019179_chr5:135807542_IC	promoter	IC	0.3333333333333333	6
ENSMUSG00000019214_chr17:25946329_DC	promoter	DC	0.14285714285714285	7
ENSMUSG00000019235_chr12:85198023_IC	promoter	IC	0.38095238095238093	7
ENSMUSG00000019254_chr7:4504527_DC	promoter	DC	0.2777777777777778	9
ENSMUSG00000019295_chr5:33815199_DC	promoter	DC	0.3333333333333333	7
ENSMUSG00000019303_chr11:100986201_DC	promoter	DC	0.26666666666666666	6
ENSMUSG00000019373_chr11:59730577_DC	promoter	DC	0.13333333333333333	6
ENSMUSG00000019478_chr8:124532806_IC	promoter	IC	0	6
ENSMUSG00000019564_chr10:79782112_DC	promoter	DC	0.3333333333333333	6
ENSMUSG00000019578_chr17:56381546_DC	promoter	DC	0.26666666666666666	6
ENSMUSG00000019659_chr9:110539111_DC	promoter	DC	0.2857142857142857	8
ENSMUSG00000019699_chr1:177085768_IC	promoter	IC	0.09523809523809523	7
ENSMUSG00000019763_chr10:4382333_IC	promoter	IC	0.42857142857142855	7
ENSMUSG00000019773_chr10:5755599_IC	promoter	IC	0.19047619047619047	7
ENSMUSG00000019777_chr10:36850539_DC	promoter	DC	0.38095238095238093	7
ENSMUSG00000019779_chr10:34359456_IC	promoter	IC	0.4	6
ENSMUSG00000019787_chr10:32959531_IC	promoter	IC	0.26666666666666666	6
ENSMUSG00000019790_chr10:9776822_IC	promoter	IC	0.28888888888888886	10
ENSMUSG00000019795_chr10:7556899_IC	promoter	IC	0.3333333333333333	7
ENSMUSG00000019802_chr10:42637801_DC	promoter	DC	0.3333333333333333	6
ENSMUSG00000019804_chr10:42378025_DC	promoter	DC	0.2857142857142857	7
ENSMUSG00000019810_chr10:13376827_DC	promoter	DC	0.3333333333333333	6
ENSMUSG00000019814_chr10:13068911_IC	promoter	IC	0.13333333333333333	6
ENSMUSG00000019838_chr10:40018253_IC	promoter	IC	0.23809523809523808	7
ENSMUSG00000019846_chr10:38841565_IC	promoter	IC	0.2857142857142857	7
ENSMUSG00000019849_chr10:44943298_DC	promoter	DC	0.42857142857142855	7
ENSMUSG00000019854_chr10:17931706_DC	promoter	DC	0.3111111111111111	10
ENSMUSG00000019857_chr10:53472852_DC	promoter	DC	0.4	10
ENSMUSG00000019877_chr10:57408504_DC	promoter	DC	0.3333333333333333	6
ENSMUSG00000019880_chr10:29411862_IC	promoter	IC	0.32142857142857145	8
ENSMUSG00000019891_chr10:52109732_IC	promoter	IC	0.38095238095238093	7
ENSMUSG00000019907_chr10:107998053_IC	promoter	IC	0.09523809523809523	7
ENSMUSG00000019944_chr10:69048486_IC	promoter	IC	0.42857142857142855	7
ENSMUSG00000019944_chr10:69049000_DC	promoter	DC	0.23809523809523808	7
ENSMUSG00000019960_chr10:99099092_DC	promoter	DC	0.2727272727272727	11
ENSMUSG00000019960_chr10:99101502_DC	promoter	DC	0.19444444444444445	9
ENSMUSG00000019966_chr10:99851685_DC	promoter	DC	0.39285714285714285	8
ENSMUSG00000019979_chr10:90918290_IC	promoter	IC	0.2857142857142857	8
ENSMUSG00000019988_chr10:92558265_IC	promoter	IC	0.26666666666666666	6
ENSMUSG00000019990_chr10:20600777_DC	promoter	DC	0.2857142857142857	7
ENSMUSG00000019996_chr10:20024740_NC	promoter	NC	0.38095238095238093	7
ENSMUSG00000020021_chr10:93871862_DC	promoter	DC	0.2857142857142857	8
ENSMUSG00000020023_chr10:94147998_IC	promoter	IC	0.26666666666666666	6
ENSMUSG00000020023_chr10:94350718_DC	promoter	DC	0	6
ENSMUSG00000020029_chr10:95400007_IC	promoter	IC	0.06666666666666667	6
ENSMUSG00000020032_chr10:84276460_IC	promoter	IC	0.027777777777777776	9
ENSMUSG00000020044_chr10:86136419_IC	promoter	IC	0.39285714285714285	8
ENSMUSG00000020053_chr10:87694929_DC	promoter	DC	0.21428571428571427	8
ENSMUSG00000020057_chr10:88192857_DC	promoter	DC	0.23809523809523808	7
ENSMUSG00000020069_chr10:62859625_NC	promoter	NC	0.19047619047619047	7
ENSMUSG00000020074_chr10:62628034_IC	promoter	IC	0.25	8
ENSMUSG00000020076_chr10:62486981_NC	promoter	NC	0.23809523809523808	7
ENSMUSG00000020079_chr10:62285461_DC	promoter	DC	0.5	8
ENSMUSG00000020087_chr10:61531292_IC	promoter	IC	0.3333333333333333	6
ENSMUSG00000020091_chr10:61288436_IC	promoter	IC	0.35714285714285715	8
ENSMUSG00000020098_chr10:60925109_NC	promoter	NC	0.2857142857142857	7
ENSMUSG00000020101_chr10:60182683_NC	promoter	NC	0.4	6
ENSMUSG00000020102_chr10:125225236_IC	promoter	IC	0.23809523809523808	7
ENSMUSG00000020105_chr10:125802036_IC	promoter	IC	0.2857142857142857	8
ENSMUSG00000020115_chr10:121422645_IC	promoter	IC	0.3055555555555556	9
ENSMUSG00000020121_chr10:121883219_DC	promoter	DC	0.3333333333333333	7
ENSMUSG00000020124_chr10:123032845_DC	promoter	DC	0.2857142857142857	7
ENSMUSG00000020132_chr10:115151498_DC	promoter	DC	0.38095238095238093	7
ENSMUSG00000020149_chr11:20151608_IC	promoter	IC	0.19047619047619047	7
ENSMUSG00000020152_chr11:20062908_DC	promoter	DC	0.1388888888888889	9
ENSMUSG00000020154_chr10:116137276_DC	promoter	DC	0.2	6
ENSMUSG00000020160_chr11:18968921_DC	promoter	DC	0.25	8
ENSMUSG00000020183_chr10:117465404_IC	promoter	IC	0.32142857142857145	8
ENSMUSG00000020184_chr10:117546618_NC	promoter	NC	0.4666666666666667	6
ENSMUSG00000020205_chr10:111342146_IC	promoter	IC	0.4	6
ENSMUSG00000020219_chr10:80736615_DC	promoter	DC	0.2857142857142857	7
ENSMUSG00000020224_chr10:120063006_IC	promoter	IC	0.4	6
ENSMUSG00000020231_chr10:76181065_DC	promoter	DC	0.38095238095238093	7
ENSMUSG00000020232_chr10:81186277_IC	promoter	IC	0.32142857142857145	8
ENSMUSG00000020235_chr10:81214213_NC	promoter	NC	0.2	6
ENSMUSG00000020238_chr10:81332175_DC	promoter	DC	0.4	6
ENSMUSG00000020246_chr10:82535044_DC	promoter	DC	0.2857142857142857	7
ENSMUSG00000020248_chr10:82599496_DC	promoter	DC	0.2	6
ENSMUSG00000020253_chr9:106074996_DC	promoter	DC	0.3333333333333333	6
ENSMUSG00000020255_chr10:83196084_NC	promoter	NC	0.32727272727272727	11
ENSMUSG00000020261_chr11:55095187_NC	promoter	NC	0.2222222222222222	10
ENSMUSG00000020263_chr10:83484538_IC	promoter	IC	0.3333333333333333	6
ENSMUSG00000020267_chr11:54757306_IC	promoter	IC	0.2857142857142857	7
ENSMUSG00000020272_chr11:32483304_DC	promoter	DC	0.047619047619047616	7
ENSMUSG00000020280_chr11:23615696_IC	promoter	IC	0.19047619047619047	7
ENSMUSG00000020288_chr11:23447894_DC	promoter	DC	0.36363636363636365	11
ENSMUSG00000020290_chr11:23206057_DC	promoter	DC	0.4444444444444444	9
ENSMUSG00000020305_chr11:30904447_IC	promoter	IC	0.2857142857142857	8
ENSMUSG00000020307_chr10:79518359_DC	promoter	DC	0.35714285714285715	8
ENSMUSG00000020315_chr11:30217213_IC	promoter	IC	0.26666666666666666	6
ENSMUSG00000020334_chr11:53918777_DC	promoter	DC	0.2	6
ENSMUSG00000020346_chr11:49141398_NC	promoter	NC	0.26666666666666666	6
ENSMUSG00000020354_chr11:47270348_DC	promoter	DC	0	8
ENSMUSG00000020375_chr11:50312817_DC	promoter	DC	0.2857142857142857	7
ENSMUSG00000020380_chr11:53598121_DC	promoter	DC	0.4	6
ENSMUSG00000020381_chr11:50065733_IC	promoter	IC	0.1388888888888889	9
ENSMUSG00000020388_chr11:53959757_DC	promoter	DC	0.26666666666666666	6
ENSMUSG00000020400_chr11:54846912_NC	promoter	NC	0.4666666666666667	6
ENSMUSG00000020422_chr11:8418674_NC	promoter	NC	0.3333333333333333	6
ENSMUSG00000020423_chr1:134006857_DC	promoter	DC	0.2857142857142857	7
ENSMUSG00000020424_chr11:4168224_DC	promoter	DC	0.3611111111111111	9
ENSMUSG00000020427_chr11:7163922_IC	promoter	IC	0.047619047619047616	7
ENSMUSG00000020432_chr11:3881994_NC	promoter	NC	0.42857142857142855	7
ENSMUSG00000020439_chr11:3490611_NC	promoter	NC	0.4	6
ENSMUSG00000020440_chr6:28423588_DC	promoter	DC	0.2	6
ENSMUSG00000020451_chr11:3321334_DC	promoter	DC	0.4666666666666667	6
ENSMUSG00000020453_chr11:3240438_DC	promoter	DC	0.19047619047619047	7
ENSMUSG00000020454_chr11:3152688_IC	promoter	IC	0.047619047619047616	7
ENSMUSG00000020457_chr11:3216391_DC	promoter	DC	0.39285714285714285	8
ENSMUSG00000020458_chr11:29642947_IC	promoter	IC	0.3333333333333333	7
ENSMUSG00000020462_chr11:29197067_DC	promoter	DC	0.4	6
ENSMUSG00000020467_chr11:28803243_IC	promoter	IC	0.2857142857142857	8
ENSMUSG00000020482_chr11:5492186_NC	promoter	NC	0.26666666666666666	6
ENSMUSG00000020495_chr11:86977599_DC	promoter	DC	0.2	6
ENSMUSG00000020519_chr11:57692462_IC	promoter	IC	0.17857142857142858	8
ENSMUSG00000020522_chr11:57409511_NC	promoter	NC	0.3333333333333333	6
ENSMUSG00000020525_chr11:85202069_DC	promoter	DC	0.26666666666666666	6
ENSMUSG00000020527_chr11:84771135_IC	promoter	IC	0.26666666666666666	6
ENSMUSG00000020530_chr11:84761316_IC	promoter	IC	0.2857142857142857	8
ENSMUSG00000020536_chr11:60590670_IC	promoter	IC	0.35714285714285715	8
ENSMUSG00000020538_chr11:60101217_IC	promoter	IC	0.2857142857142857	8
ENSMUSG00000020542_chr11:65160679_DC	promoter	DC	0.3333333333333333	9
ENSMUSG00000020564_chr12:33197772_DC	promoter	DC	0.13333333333333333	6
ENSMUSG00000020571_chr12:17316608_NC	promoter	NC	0.32142857142857145	8
ENSMUSG00000020577_chr12:36092498_DC	promoter	DC	0.13333333333333333	6
ENSMUSG00000020580_chr12:16945167_DC	promoter	DC	0.19047619047619047	7
ENSMUSG00000020592_chr12:8821802_NC	promoter	NC	0.3333333333333333	6
ENSMUSG00000020601_chr12:15866890_IC	promoter	IC	0.2222222222222222	9
ENSMUSG00000020604_chr11:109364199_NC	promoter	NC	0.37777777777777777	10
ENSMUSG00000020608_chr12:11315886_NC	promoter	NC	0.2	6
ENSMUSG00000020608_chr12:11316508_NC	promoter	NC	0.26666666666666666	6
ENSMUSG00000020611_chr11:109253656_DC	promoter	DC	0.09090909090909091	11
ENSMUSG00000020621_chr12:10440771_DC	promoter	DC	0.4	6
ENSMUSG00000020628_chr12:28800427_IC	promoter	IC	0.4642857142857143	8
ENSMUSG00000020639_chr12:4819166_IC	promoter	IC	0.3333333333333333	7
ENSMUSG00000020644_chr12:25146085_DC	promoter	DC	0.2	6
ENSMUSG00000020656_chr12:24622285_IC	promoter	IC	0.14285714285714285	7
ENSMUSG00000020657_chr12:4132628_DC	promoter	DC	0.2777777777777778	9
ENSMUSG00000020659_chr12:31549614_IC	promoter	IC	0.19047619047619047	7
ENSMUSG00000020664_chr12:31401412_IC	promoter	IC	0.4	6
ENSMUSG00000020668_chr12:3415131_IC	promoter	IC	0.2	6
ENSMUSG00000020671_chr12:3359968_IC	promoter	IC	0.25	8
ENSMUSG00000020674_chr12:29988048_DC	promoter	DC	0.26666666666666666	6
ENSMUSG00000020677_chr11:83832887_IC	promoter	IC	0.38095238095238093	7
ENSMUSG00000020691_chr11:105017250_IC	promoter	IC	0.3333333333333333	6
ENSMUSG00000020694_chr11:105073042_IC	promoter	IC	0.14285714285714285	7
ENSMUSG00000020716_chr11:79230518_DC	promoter	DC	0.13333333333333333	6
ENSMUSG00000020720_chr11:107370402_DC	promoter	DC	0.42857142857142855	7
ENSMUSG00000020721_chr11:107438755_DC	promoter	DC	0.2222222222222222	9
ENSMUSG00000020723_chr11:107685382_DC	promoter	DC	0.14285714285714285	8
ENSMUSG00000020728_chr11:108643030_DC	promoter	DC	0.3333333333333333	6
ENSMUSG00000020733_chr11:115054166_DC	promoter	DC	0.23809523809523808	7
ENSMUSG00000020738_chr11:115427014_IC	promoter	IC	0.3111111111111111	10
ENSMUSG00000020743_chr11:115503745_IC	promoter	IC	0.23809523809523808	7
ENSMUSG00000020752_chr11:115824302_DC	promoter	DC	0.26666666666666666	6
ENSMUSG00000020770_chr11:115921148_DC	promoter	DC	0.26666666666666666	6
ENSMUSG00000020773_chr11:116001062_DC	promoter	DC	0.2	6
ENSMUSG00000020775_chr11:116029614_DC	promoter	DC	0.2857142857142857	7
ENSMUSG00000020792_chr11:116197552_DC	promoter	DC	0.4	6
ENSMUSG00000020802_chr11:116472272_DC	promoter	DC	0.4666666666666667	6
ENSMUSG00000020823_chr11:117006077_IC	promoter	IC	0.23809523809523808	7
ENSMUSG00000020840_chr11:76836893_DC	promoter	DC	0.38095238095238093	7
ENSMUSG00000020841_chr11:76737843_DC	promoter	DC	0.2	6
ENSMUSG00000020846_chr11:75918607_IC	promoter	IC	0.3333333333333333	6
ENSMUSG00000020857_chr11:93846608_DC	promoter	DC	0.3333333333333333	6
ENSMUSG00000020859_chr11:93886916_DC	promoter	DC	0.3333333333333333	7
ENSMUSG00000020859_chr11:93935015_DC	promoter	DC	0.4642857142857143	8
ENSMUSG00000020863_chr11:94212720_DC	promoter	DC	0.06666666666666667	6
ENSMUSG00000020868_chr11:94568238_IC	promoter	IC	0.23809523809523808	7
ENSMUSG00000020869_chr11:94520639_DC	promoter	DC	0.38095238095238093	7
ENSMUSG00000020883_chr11:98040431_DC	promoter	DC	0.3333333333333333	7
ENSMUSG00000020902_chr11:68277837_IC	promoter	IC	0.35555555555555557	10
ENSMUSG00000020910_chr11:66943416_IC	promoter	IC	0.2857142857142857	8
ENSMUSG00000020923_chr11:102208460_IC	promoter	IC	0.19047619047619047	7
ENSMUSG00000020923_chr11:102209921_DC	promoter	DC	0.35714285714285715	8
ENSMUSG00000020935_chr11:102919158_DC	promoter	DC	0.2857142857142857	7
ENSMUSG00000020937_chr11:102992416_IC	promoter	IC	0.19047619047619047	7
ENSMUSG00000020949_chr12:65120739_IC	promoter	IC	0.26666666666666666	6
ENSMUSG00000020954_chr12:51738679_IC	promoter	IC	0.26666666666666666	6
ENSMUSG00000020956_chr12:52053283_IC	promoter	IC	0.13333333333333333	6
ENSMUSG00000021000_chr12:59177162_NC	promoter	NC	0.19047619047619047	7
ENSMUSG00000021010_chr12:53299807_DC	promoter	DC	0.25	8
ENSMUSG00000021012_chr12:98713265_DC	promoter	DC	0.3333333333333333	7
ENSMUSG00000021013_chr12:98886872_DC	promoter	DC	0.13333333333333333	6
ENSMUSG00000021025_chr12:55538594_DC	promoter	DC	0.06666666666666667	6
ENSMUSG00000021027_chr12:55867865_IC	promoter	IC	0.3888888888888889	9
ENSMUSG00000021066_chr12:69939878_IC	promoter	IC	0.06666666666666667	6
ENSMUSG00000021068_chr12:70158344_NC	promoter	NC	0.2	6
ENSMUSG00000021094_chr12:72711579_IC	promoter	IC	0	6
ENSMUSG00000021096_chr12:72808088_IC	promoter	IC	0.2777777777777778	9
ENSMUSG00000021097_chr12:104831267_DC	promoter	DC	0.3055555555555556	9
ENSMUSG00000021108_chr12:73631616_IC	promoter	IC	0.26666666666666666	6
ENSMUSG00000021111_chr12:105751003_DC	promoter	DC	0.3888888888888889	9
ENSMUSG00000021114_chr12:78908268_IC	promoter	IC	0.3333333333333333	6
ENSMUSG00000021115_chr12:105976486_NC	promoter	NC	0.26666666666666666	6
ENSMUSG00000021124_chr12:79219221_IC	promoter	IC	0.047619047619047616	7
ENSMUSG00000021130_chr12:80565575_IC	promoter	IC	0.2	6
ENSMUSG00000021136_chr12:81073601_IC	promoter	IC	0.2857142857142857	7
ENSMUSG00000021140_chr12:81907114_DC	promoter	DC	0.26666666666666666	6
ENSMUSG00000021149_chr13:9046085_DC	promoter	DC	0.35714285714285715	8
ENSMUSG00000021156_chr13:9814453_IC	promoter	IC	0.23809523809523808	7
ENSMUSG00000021171_chr12:116244870_DC	promoter	DC	0.09523809523809523	7
ENSMUSG00000021189_chr12:101924406_IC	promoter	IC	0.06666666666666667	6
ENSMUSG00000021192_chr12:102435393_IC	promoter	IC	0.23809523809523808	7
ENSMUSG00000021196_chr13:6698760_DC	promoter	DC	0.17857142857142858	8
ENSMUSG00000021200_chr12:103304631_DC	promoter	DC	0.28888888888888886	10
ENSMUSG00000021209_chr12:103498828_DC	promoter	DC	0.19047619047619047	7
ENSMUSG00000021219_chr12:82664408_NC	promoter	NC	0.2857142857142857	7
ENSMUSG00000021221_chr12:83534481_DC	promoter	DC	0.2777777777777778	9
ENSMUSG00000021234_chr12:84408606_IC	promoter	IC	0.2	6
ENSMUSG00000021243_chr12:85017754_IC	promoter	IC	0.3333333333333333	7
ENSMUSG00000021244_chr12:85043263_IC	promoter	IC	0.3333333333333333	6
ENSMUSG00000021253_chr12:86125814_IC	promoter	IC	0.06666666666666667	6
ENSMUSG00000021254_chr12:86288648_IC	promoter	IC	0.2	6
ENSMUSG00000021257_chr12:86773233_IC	promoter	IC	0.1388888888888889	9
ENSMUSG00000021264_chr12:108758898_IC	promoter	IC	0.21428571428571427	8
ENSMUSG00000021275_chr12:110855709_NC	promoter	NC	0.23809523809523808	7
ENSMUSG00000021277_chr12:111132919_IC	promoter	IC	0.19444444444444445	9
ENSMUSG00000021280_chr12:111395687_NC	promoter	NC	0.42857142857142855	7
ENSMUSG00000021282_chr12:111504788_DC	promoter	DC	0.32142857142857145	8
ENSMUSG00000021287_chr12:111776415_IC	promoter	IC	0.42857142857142855	8
ENSMUSG00000021294_chr12:112112641_IC	promoter	IC	0.21428571428571427	8
ENSMUSG00000021314_chr13:19132567_DC	promoter	DC	0.4	6
ENSMUSG00000021338_chr13:24464468_IC	promoter	IC	0.06666666666666667	6
ENSMUSG00000021364_chr13:41373637_DC	promoter	DC	0.2	6
ENSMUSG00000021368_chr13:43324863_IC	promoter	IC	0.38095238095238093	7
ENSMUSG00000021375_chr13:47083192_IC	promoter	IC	0.09523809523809523	7
ENSMUSG00000021377_chr13:47259658_IC	promoter	IC	0.35714285714285715	8
ENSMUSG00000021379_chr13:48414703_IC	promoter	IC	0.26666666666666666	6
ENSMUSG00000021385_chr13:49575089_IC	promoter	IC	0.35714285714285715	8
ENSMUSG00000021391_chr13:49806260_IC	promoter	IC	0.4	6
ENSMUSG00000021395_chr13:51254915_NC	promoter	NC	0	6
ENSMUSG00000021400_chr13:32986020_DC	promoter	DC	0.4	6
ENSMUSG00000021413_chr13:35059486_IC	promoter	IC	0.3111111111111111	10
ENSMUSG00000021427_chr13:38177679_DC	promoter	DC	0.35714285714285715	8
ENSMUSG00000021431_chr13:38388913_NC	promoter	NC	0.19047619047619047	7
ENSMUSG00000021466_chr13:63713087_DC	promoter	DC	0.35714285714285715	8
ENSMUSG00000021466_chr13:63721411_DC	promoter	DC	0.26666666666666666	6
ENSMUSG00000021468_chr13:53531383_IC	promoter	IC	0.4	6
ENSMUSG00000021482_chr13:64460406_IC	promoter	IC	0.3333333333333333	7
ENSMUSG00000021485_chr13:55477164_IC	promoter	IC	0.2	6
ENSMUSG00000021486_chr13:55469831_DC	promoter	DC	0.32142857142857145	8
ENSMUSG00000021504_chr13:55747877_NC	promoter	NC	0.26666666666666666	6
ENSMUSG00000021508_chr13:56444117_IC	promoter	IC	0.38095238095238093	7
ENSMUSG00000021549_chr13:85437248_IC	promoter	IC	0.09523809523809523	7
ENSMUSG00000021559_chr13:60750045_DC	promoter	DC	0	6
ENSMUSG00000021592_chr13:76246721_IC	promoter	IC	0.38095238095238093	7
ENSMUSG00000021594_chr13:69759466_IC	promoter	IC	0.3333333333333333	6
ENSMUSG00000021598_chr13:69958032_DC	promoter	DC	0.47619047619047616	7
ENSMUSG00000021604_chr13:73408597_IC	promoter	IC	0.14285714285714285	8
ENSMUSG00000021607_chr13:73479144_IC	promoter	IC	0.4666666666666667	6
ENSMUSG00000021608_chr13:73615541_IC	promoter	IC	0.3888888888888889	9
ENSMUSG00000021629_chr13:100969847_IC	promoter	IC	0.23809523809523808	7
ENSMUSG00000021645_chr13:100261401_IC	promoter	IC	0.4	6
ENSMUSG00000021650_chr13:99481212_IC	promoter	IC	0.3333333333333333	6
ENSMUSG00000021690_chr13:93636244_IC	promoter	IC	0.36363636363636365	11
ENSMUSG00000021694_chr13:108295308_IC	promoter	IC	0.26666666666666666	6
ENSMUSG00000021699_chr13:109252892_IC	promoter	IC	0.2	6
ENSMUSG00000021699_chr13:109769313_DC	promoter	DC	0.26666666666666666	6
ENSMUSG00000021711_chr13:104314966_DC	promoter	DC	0.47619047619047616	7
ENSMUSG00000021732_chr13:118851234_DC	promoter	DC	0.4	6
ENSMUSG00000021738_chr14:8456618_DC	promoter	DC	0.4166666666666667	9
ENSMUSG00000021738_chr14:8508322_IC	promoter	IC	0.17857142857142858	8
ENSMUSG00000021754_chr13:111944848_IC	promoter	IC	0	6
ENSMUSG00000021760_chr13:113182926_IC	promoter	IC	0.4	6
ENSMUSG00000021765_chr13:114595484_DC	promoter	DC	0.2222222222222222	10
ENSMUSG00000021767_chr14:21549921_IC	promoter	IC	0.2857142857142857	8
ENSMUSG00000021774_chr14:4142404_IC	promoter	IC	0.4	6
ENSMUSG00000021785_chr14:6220435_DC	promoter	DC	0.2857142857142857	8
ENSMUSG00000021794_chr14:34032683_IC	promoter	IC	0.2545454545454545	11
ENSMUSG00000021820_chr14:20844092_DC	promoter	DC	0.22727272727272727	12
ENSMUSG00000021823_chr14:20979465_DC	promoter	DC	0.38095238095238093	7
ENSMUSG00000021830_chr14:45456820_IC	promoter	IC	0.42857142857142855	7
ENSMUSG00000021832_chr14:45567284_DC	promoter	DC	0.23809523809523808	7
ENSMUSG00000021838_chr14:47120436_IC	promoter	IC	0.38095238095238093	7
ENSMUSG00000021846_chr14:48358393_DC	promoter	DC	0.25	8
ENSMUSG00000021868_chr14:25694593_DC	promoter	DC	0.26666666666666666	6
ENSMUSG00000021892_chr14:31158034_IC	promoter	IC	0.13333333333333333	6
ENSMUSG00000021893_chr14:31058594_IC	promoter	IC	0.3333333333333333	9
ENSMUSG00000021900_chr14:31362984_IC	promoter	IC	0.4	6
ENSMUSG00000021901_chr14:30973459_DC	promoter	DC	0.2	6
ENSMUSG00000021929_chr14:61677322_DC	promoter	DC	0.42857142857142855	8
ENSMUSG00000021930_chr14:61794206_DC	promoter	DC	0.3333333333333333	7
ENSMUSG00000021945_chr14:57124109_IC	promoter	IC	0.2857142857142857	8
ENSMUSG00000021952_chr14:57902445_DC	promoter	DC	0.26666666666666666	6
ENSMUSG00000021963_chr14:58035720_DC	promoter	DC	0	6
ENSMUSG00000021969_chr14:58127678_DC	promoter	DC	0.2857142857142857	7
ENSMUSG00000021972_chr14:65187295_DC	promoter	DC	0.23636363636363636	11
ENSMUSG00000021974_chr14:58312571_IC	promoter	IC	0.13333333333333333	6
ENSMUSG00000021990_chr14:60970354_DC	promoter	DC	0.06666666666666667	6
ENSMUSG00000021991_chr14:29443751_IC	promoter	IC	0.42857142857142855	7
ENSMUSG00000021993_chr14:61022073_IC	promoter	IC	0.19047619047619047	7
ENSMUSG00000021994_chr14:28226706_IC	promoter	IC	0.32142857142857145	8
ENSMUSG00000022000_chr14:75521816_IC	promoter	IC	0.047619047619047616	7
ENSMUSG00000022010_chr14:76652400_IC	promoter	IC	0.2857142857142857	7
ENSMUSG00000022012_chr14:77394219_IC	promoter	IC	0.19047619047619047	7
ENSMUSG00000022018_chr14:79539084_IC	promoter	IC	0.3333333333333333	6
ENSMUSG00000022020_chr14:79628129_NC	promoter	NC	0.39285714285714285	8
ENSMUSG00000022021_chr14:87378578_NC	promoter	NC	0.38095238095238093	7
ENSMUSG00000022052_chr14:67309883_IC	promoter	IC	0.21428571428571427	8
ENSMUSG00000022055_chr14:68321311_DC	promoter	DC	0.35714285714285715	8
ENSMUSG00000022064_chr14:99336859_DC	promoter	DC	0.19047619047619047	7
ENSMUSG00000022091_chr14:70442071_NC	promoter	NC	0.26666666666666666	6
ENSMUSG00000022091_chr14:70443470_NC	promoter	NC	0.26666666666666666	6
ENSMUSG00000022094_chr14:70588842_NC	promoter	NC	0.3333333333333333	6
ENSMUSG00000022095_chr14:70837274_IC	promoter	IC	0	7
ENSMUSG00000022109_chr14:73747464_DC	promoter	DC	0.23809523809523808	7
ENSMUSG00000022136_chr14:119175387_IC	promoter	IC	0.17857142857142858	8
ENSMUSG00000022139_chr14:120513117_IC	promoter	IC	0.25	8
ENSMUSG00000022141_chr15:8473946_DC	promoter	DC	0.2857142857142857	8
ENSMUSG00000022142_chr15:8138819_IC	promoter	IC	0.38095238095238093	7
ENSMUSG00000022200_chr15:12321543_DC	promoter	DC	0.3611111111111111	9
ENSMUSG00000022201_chr15:12117951_DC	promoter	DC	0.3333333333333333	6
ENSMUSG00000022210_chr14:55716235_NC	promoter	NC	0.3333333333333333	6
ENSMUSG00000022253_chr15:9071654_DC	promoter	DC	0.09523809523809523	7
ENSMUSG00000022263_chr15:28025933_IC	promoter	IC	0.25	8
ENSMUSG00000022265_chr15:27466762_DC	promoter	DC	0	6
ENSMUSG00000022270_chr15:25843265_IC	promoter	IC	0.13333333333333333	6
ENSMUSG00000022270_chr15:25933637_NC	promoter	NC	0.4666666666666667	6
ENSMUSG00000022272_chr15:25622634_NC	promoter	NC	0.3333333333333333	6
ENSMUSG00000022283_chr15:36609216_IC	promoter	IC	0.2857142857142857	8
ENSMUSG00000022297_chr15:38869674_IC	promoter	IC	0.14285714285714285	7
ENSMUSG00000022305_chr15:39807101_IC	promoter	IC	0.2	6
ENSMUSG00000022306_chr15:40518746_DC	promoter	DC	0.4666666666666667	6
ENSMUSG00000022307_chr15:41694388_IC	promoter	IC	0.4	6
ENSMUSG00000022312_chr15:51728849_DC	promoter	DC	0.19047619047619047	7
ENSMUSG00000022313_chr15:51740873_DC	promoter	DC	0.13333333333333333	6
ENSMUSG00000022314_chr15:51854905_DC	promoter	DC	0.4	10
ENSMUSG00000022337_chr15:43340624_IC	promoter	IC	0.2857142857142857	7
ENSMUSG00000022346_chr15:61857239_IC	promoter	IC	0.3333333333333333	9
ENSMUSG00000022358_chr15:58078327_IC	promoter	IC	0.4444444444444444	9
ENSMUSG00000022364_chr15:57775634_IC	promoter	IC	0.2857142857142857	7
ENSMUSG00000022377_chr15:64184487_DC	promoter	DC	0.06666666666666667	6
ENSMUSG00000022377_chr15:64254580_IC	promoter	IC	0.3333333333333333	6
ENSMUSG00000022378_chr15:63932178_NC	promoter	NC	0.13333333333333333	6
ENSMUSG00000022383_chr15:85619839_NC	promoter	NC	0.21428571428571427	8
ENSMUSG00000022386_chr15:85763581_DC	promoter	DC	0.26666666666666666	6
ENSMUSG00000022389_chr15:81687026_DC	promoter	DC	0.3333333333333333	7
ENSMUSG00000022389_chr15:81695246_IC	promoter	IC	0.13333333333333333	6
ENSMUSG00000022390_chr15:81629321_DC	promoter	DC	0.3333333333333333	6
ENSMUSG00000022394_chr15:81548201_IC	promoter	IC	0.4666666666666667	6
ENSMUSG00000022400_chr15:81350995_IC	promoter	IC	0.06666666666666667	6
ENSMUSG00000022401_chr15:81284350_IC	promoter	IC	0.3333333333333333	6
ENSMUSG00000022412_chr15:80118280_IC	promoter	IC	0.26666666666666666	6
ENSMUSG00000022414_chr15:80017357_DC	promoter	DC	0.4	6
ENSMUSG00000022419_chr15:54975819_IC	promoter	IC	0.4	6
ENSMUSG00000022421_chr15:79688966_DC	promoter	DC	0	6
ENSMUSG00000022422_chr15:54953886_DC	promoter	DC	0.13333333333333333	6
ENSMUSG00000022426_chr15:79572119_IC	promoter	IC	0.3333333333333333	7
ENSMUSG00000022433_chr15:79326336_IC	promoter	IC	0.2857142857142857	7
ENSMUSG00000022437_chr15:84076441_NC	promoter	NC	0.09523809523809523	7
ENSMUSG00000022438_chr15:84116266_DC	promoter	DC	0.2857142857142857	8
ENSMUSG00000022443_chr15:77726246_IC	promoter	IC	0.25	8
ENSMUSG00000022450_chr15:82238454_DC	promoter	DC	0.2777777777777778	9
ENSMUSG00000022451_chr15:94487769_IC	promoter	IC	0.26666666666666666	6
ENSMUSG00000022452_chr15:82223159_IC	promoter	IC	0.4166666666666667	9
ENSMUSG00000022452_chr15:82230214_DC	promoter	DC	0.3333333333333333	9
ENSMUSG00000022454_chr15:95426132_IC	promoter	IC	0.2	6
ENSMUSG00000022463_chr15:82031451_DC	promoter	DC	0.38095238095238093	7
ENSMUSG00000022469_chr15:97648585_IC	promoter	IC	0.4	6
ENSMUSG00000022474_chr15:81844964_DC	promoter	DC	0.23809523809523808	7
ENSMUSG00000022483_chr15:97898385_DC	promoter	DC	0.3333333333333333	7
ENSMUSG00000022507_chr16:8647963_IC	promoter	IC	0.23809523809523808	7
ENSMUSG00000022521_chr16:4031276_DC	promoter	DC	0.38095238095238093	7
ENSMUSG00000022523_chr16:28264826_IC	promoter	IC	0.3333333333333333	6
ENSMUSG00000022523_chr16:28383702_DC	promoter	DC	0.2	6
ENSMUSG00000022523_chr16:28571819_IC	promoter	IC	0.13333333333333333	6
ENSMUSG00000022528_chr16:29883201_IC	promoter	IC	0.14285714285714285	8
ENSMUSG00000022540_chr16:4831399_IC	promoter	IC	0.26666666666666666	6
ENSMUSG00000022545_chr16:12927780_DC	promoter	DC	0.3333333333333333	7
ENSMUSG00000022556_chr15:76361885_DC	promoter	DC	0.13333333333333333	6
ENSMUSG00000022565_chr15:76113696_IC	promoter	IC	0.38095238095238093	7
ENSMUSG00000022571_chr15:75793408_IC	promoter	IC	0.2857142857142857	7
ENSMUSG00000022601_chr16:55794245_DC	promoter	DC	0.42857142857142855	7
ENSMUSG00000022610_chr15:89024823_DC	promoter	DC	0.38095238095238093	7
ENSMUSG00000022614_chr15:89239776_DC	promoter	DC	0.3333333333333333	7
ENSMUSG00000022620_chr15:89360315_IC	promoter	IC	0.06666666666666667	6
ENSMUSG00000022623_chr15:89407963_DC	promoter	DC	0.2857142857142857	8
ENSMUSG00000022623_chr15:89431828_DC	promoter	DC	0.38095238095238093	7
ENSMUSG00000022629_chr15:90934020_DC	promoter	DC	0.1388888888888889	9
ENSMUSG00000022634_chr15:93234688_DC	promoter	DC	0.14285714285714285	7
ENSMUSG00000022637_chr16:51851925_IC	promoter	IC	0.06666666666666667	6
ENSMUSG00000022663_chr16:44979147_IC	promoter	IC	0.2	6
ENSMUSG00000022668_chr16:44566671_IC	promoter	IC	0.10714285714285714	8
ENSMUSG00000022677_chr16:14135195_NC	promoter	NC	0.3333333333333333	6
ENSMUSG00000022701_chr16:43710302_NC	promoter	NC	0.4666666666666667	6
ENSMUSG00000022702_chr16:18696019_DC	promoter	DC	0.14285714285714285	8
ENSMUSG00000022707_chr16:70110950_IC	promoter	IC	0.26666666666666666	6
ENSMUSG00000022710_chr16:8556205_IC	promoter	IC	0.4722222222222222	9
ENSMUSG00000022751_chr16:56987703_IC	promoter	IC	0.4642857142857143	8
ENSMUSG00000022752_chr16:56942065_IC	promoter	IC	0.35555555555555557	10
ENSMUSG00000022770_chr16:31482726_IC	promoter	IC	0.1111111111111111	9
ENSMUSG00000022774_chr16:31767463_DC	promoter	DC	0.2	6
ENSMUSG00000022781_chr16:31898159_NC	promoter	NC	0.3333333333333333	7
ENSMUSG00000022789_chr16:16176814_DC	promoter	DC	0.4166666666666667	9
ENSMUSG00000022791_chr16:32462691_IC	promoter	IC	0.06666666666666667	6
ENSMUSG00000022791_chr16:32463776_NC	promoter	NC	0.42857142857142855	8
ENSMUSG00000022791_chr16:32475840_NC	promoter	NC	0.3333333333333333	7
ENSMUSG00000022791_chr16:32491971_IC	promoter	IC	0.13333333333333333	6
ENSMUSG00000022792_chr16:16120837_IC	promoter	IC	0.26666666666666666	6
ENSMUSG00000022797_chr16:32428067_NC	promoter	NC	0.26666666666666666	6
ENSMUSG00000022820_chr16:37474727_IC	promoter	IC	0.25	9
ENSMUSG00000022827_chr16:37360261_DC	promoter	DC	0.13333333333333333	6
ENSMUSG00000022833_chr16:34511079_NC	promoter	NC	0.32142857142857145	8
ENSMUSG00000022837_chr16:36648746_IC	promoter	IC	0.38095238095238093	7
ENSMUSG00000022843_chr16:20534861_NC	promoter	NC	0.3055555555555556	9
ENSMUSG00000022844_chr16:35310958_NC	promoter	NC	0.4	6
ENSMUSG00000022858_chr16:22084649_IC	promoter	IC	0.047619047619047616	7
ENSMUSG00000022864_chr16:78373595_IC	promoter	IC	0.4666666666666667	6
ENSMUSG00000022884_chr16:22926508_IC	promoter	IC	0.2857142857142857	7
ENSMUSG00000022887_chr16:23339397_DC	promoter	DC	0.35714285714285715	8
ENSMUSG00000022894_chr16:85698715_IC	promoter	IC	0.17857142857142858	8
ENSMUSG00000022914_chr16:95883725_IC	promoter	IC	0.06666666666666667	6
ENSMUSG00000022951_chr16:92196865_DC	promoter	DC	0.2857142857142857	7
ENSMUSG00000022951_chr16:92263030_DC	promoter	DC	0.3333333333333333	6
ENSMUSG00000022956_chr16:91728305_IC	promoter	IC	0.39285714285714285	8
ENSMUSG00000022960_chr16:91485590_DC	promoter	DC	0.26666666666666666	6
ENSMUSG00000022973_chr16:90807950_IC	promoter	IC	0.2857142857142857	8
ENSMUSG00000022978_chr16:90524026_DC	promoter	DC	0.3333333333333333	6
ENSMUSG00000022983_chr16:90081195_DC	promoter	DC	0.42857142857142855	7
ENSMUSG00000023018_chr15:99600474_DC	promoter	DC	0.42857142857142855	8
ENSMUSG00000023025_chr15:99870717_IC	promoter	IC	0.19444444444444445	9
ENSMUSG00000023044_chr15:102112158_NC	promoter	NC	0.07142857142857142	8
ENSMUSG00000023079_chr5:134484804_IC	promoter	IC	0.26666666666666666	6
ENSMUSG00000023088_chr16:14179439_IC	promoter	IC	0.03571428571428571	8
ENSMUSG00000023104_chr5:134611610_IC	promoter	IC	0.4666666666666667	6
ENSMUSG00000023143_chr16:5021340_DC	promoter	DC	0.32142857142857145	8
ENSMUSG00000023147_chr16:95946617_IC	promoter	IC	0.2	6
ENSMUSG00000023232_chr4:130169337_DC	promoter	DC	0.3333333333333333	6
ENSMUSG00000023243_chr14:20231876_IC	promoter	IC	0.2857142857142857	7
ENSMUSG00000023328_chr5:137286544_NC	promoter	NC	0.2	6
ENSMUSG00000023353_chr5:24657331_DC	promoter	DC	0.13333333333333333	6
ENSMUSG00000023353_chr5:24679211_DC	promoter	DC	0.2	6
ENSMUSG00000023367_chr6:48819522_NC	promoter	NC	0.4642857142857143	8
ENSMUSG00000023456_chr6:124791116_DC	promoter	DC	0.2	6
ENSMUSG00000023832_chr17:13179257_IC	promoter	IC	0.38095238095238093	7
ENSMUSG00000023868_chr17:9020524_IC	promoter	IC	0.26666666666666666	6
ENSMUSG00000023905_chr17:23895526_IC	promoter	IC	0.06666666666666667	6
ENSMUSG00000023926_chr17:41122074_DC	promoter	DC	0.26666666666666666	6
ENSMUSG00000023927_chr17:52139699_IC	promoter	IC	0.3611111111111111	9
ENSMUSG00000023942_chr17:45903187_IC	promoter	IC	0.38095238095238093	7
ENSMUSG00000023952_chr17:46472036_DC	promoter	DC	0.26666666666666666	10
ENSMUSG00000023953_chr17:46513547_IC	promoter	IC	0.3333333333333333	6
ENSMUSG00000023959_chr17:44499470_IC	promoter	IC	0.2	6
ENSMUSG00000023965_chr17:63807011_IC	promoter	IC	0.13333333333333333	6
ENSMUSG00000023973_chr17:47063102_IC	promoter	IC	0.2777777777777778	9
ENSMUSG00000023990_chr17:48049827_NC	promoter	NC	0.4666666666666667	6
ENSMUSG00000023991_chr17:48235350_IC	promoter	IC	0.13333333333333333	6
ENSMUSG00000023994_chr17:48716715_DC	promoter	DC	0.2857142857142857	7
ENSMUSG00000024006_chr17:29226708_NC	promoter	NC	0.13333333333333333	6
ENSMUSG00000024014_chr17:29711189_DC	promoter	DC	0.47619047619047616	7
ENSMUSG00000024042_chr17:32074766_DC	promoter	DC	0.25	8
ENSMUSG00000024043_chr17:68311114_IC	promoter	IC	0.2857142857142857	7
ENSMUSG00000024044_chr17:69463839_IC	promoter	IC	0.19047619047619047	7
ENSMUSG00000024048_chr17:71309872_NC	promoter	NC	0.16666666666666666	9
ENSMUSG00000024049_chr17:71309627_NC	promoter	NC	0.13333333333333333	6
ENSMUSG00000024049_chr17:71326585_IC	promoter	IC	0.3333333333333333	6
ENSMUSG00000024050_chr17:32583436_IC	promoter	IC	0.4166666666666667	9
ENSMUSG00000024050_chr17:32606661_NC	promoter	NC	0.09523809523809523	7
ENSMUSG00000024067_chr17:74623295_IC	promoter	IC	0.42857142857142855	8
ENSMUSG00000024068_chr17:74646031_DC	promoter	DC	0.26666666666666666	6
ENSMUSG00000024074_chr17:78508347_DC	promoter	DC	0.2	6
ENSMUSG00000024085_chr17:64907730_IC	promoter	IC	0.3333333333333333	6
ENSMUSG00000024087_chr17:80021083_DC	promoter	DC	0.26666666666666666	6
ENSMUSG00000024091_chr17:65920549_DC	promoter	DC	0.4666666666666667	6
ENSMUSG00000024112_chr17:25652251_DC	promoter	DC	0.26666666666666666	6
ENSMUSG00000024143_chr17:87270719_IC	promoter	IC	0.25	8
ENSMUSG00000024151_chr17:87980036_DC	promoter	DC	0.2	6
ENSMUSG00000024168_chr17:25300163_DC	promoter	DC	0.32142857142857145	8
ENSMUSG00000024172_chr17:55752382_IC	promoter	IC	0.3333333333333333	6
ENSMUSG00000024181_chr17:26342696_IC	promoter	IC	0.3333333333333333	6
ENSMUSG00000024186_chr17:26421938_IC	promoter	IC	0.4666666666666667	6
ENSMUSG00000024188_chr17:26471929_IC	promoter	IC	0.21428571428571427	8
ENSMUSG00000024201_chr17:56633061_NC	promoter	NC	0.38095238095238093	7
ENSMUSG00000024206_chr17:57137970_IC	promoter	IC	0.32142857142857145	8
ENSMUSG00000024208_chr17:27352602_DC	promoter	DC	0.26666666666666666	6
ENSMUSG00000024213_chr17:27841817_DC	promoter	DC	0.13333333333333333	6
ENSMUSG00000024219_chr17:28226318_DC	promoter	DC	0.4	6
ENSMUSG00000024222_chr17:28705066_NC	promoter	NC	0.23809523809523808	7
ENSMUSG00000024228_chr17:59320262_IC	promoter	IC	0.3333333333333333	6
ENSMUSG00000024232_chr18:3507922_IC	promoter	IC	0.39285714285714285	8
ENSMUSG00000024241_chr17:80787881_IC	promoter	IC	0.13333333333333333	6
ENSMUSG00000024246_chr17:81372495_IC	promoter	IC	0.3888888888888889	9
ENSMUSG00000024247_chr17:83522720_DC	promoter	DC	0.2857142857142857	7
ENSMUSG00000024258_chr18:31922212_DC	promoter	DC	0.3333333333333333	6
ENSMUSG00000024260_chr18:31768137_IC	promoter	IC	0.3333333333333333	7
ENSMUSG00000024268_chr18:25885748_IC	promoter	IC	0.47619047619047616	7
ENSMUSG00000024269_chr18:25301750_IC	promoter	IC	0.3333333333333333	7
ENSMUSG00000024293_chr18:10610131_NC	promoter	NC	0.32142857142857145	8
ENSMUSG00000024294_chr18:10725743_IC	promoter	IC	0.42857142857142855	8
ENSMUSG00000024302_chr18:23629891_IC	promoter	IC	0.32142857142857145	8
ENSMUSG00000024304_chr18:16941518_IC	promoter	IC	0.35714285714285715	8
ENSMUSG00000024317_chr18:21134397_IC	promoter	IC	0.3333333333333333	6
ENSMUSG00000024331_chr18:20192565_NC	promoter	NC	0.26666666666666666	6
ENSMUSG00000024360_chr18:35065059_DC	promoter	DC	0.2857142857142857	8
ENSMUSG00000024370_chr18:34784770_DC	promoter	DC	0.21428571428571427	8
ENSMUSG00000024376_chr18:34139971_IC	promoter	IC	0.23809523809523808	7
ENSMUSG00000024378_chr18:33346824_NC	promoter	NC	0.3111111111111111	10
ENSMUSG00000024384_chr18:32200854_DC	promoter	DC	0.3333333333333333	6
ENSMUSG00000024403_chr17:35455631_IC	promoter	IC	0.4	6
ENSMUSG00000024420_chr18:14104776_DC	promoter	DC	0.42857142857142855	7
ENSMUSG00000024420_chr18:14105604_DC	promoter	DC	0.32967032967032966	14
ENSMUSG00000024421_chr18:12466875_IC	promoter	IC	0.4	6
ENSMUSG00000024427_chr18:38734467_DC	promoter	DC	0	6
ENSMUSG00000024431_chr18:39624351_NC	promoter	NC	0.4	6
ENSMUSG00000024477_chr18:46413885_DC	promoter	DC	0.26666666666666666	6
ENSMUSG00000024501_chr18:43571350_DC	promoter	DC	0.4	6
ENSMUSG00000024513_chr18:70701404_IC	promoter	IC	0.09523809523809523	7
ENSMUSG00000024526_chr18:67476673_IC	promoter	IC	0.2	6
ENSMUSG00000024530_chr18:67597953_IC	promoter	IC	0.14285714285714285	7
ENSMUSG00000024534_chr18:52901161_IC	promoter	IC	0.2222222222222222	10
ENSMUSG00000024535_chr18:53378799_DC	promoter	DC	0.47619047619047616	7
ENSMUSG00000024537_chr18:67774677_IC	promoter	IC	0.26666666666666666	6
ENSMUSG00000024539_chr18:67857642_DC	promoter	DC	0.3888888888888889	9
ENSMUSG00000024560_chr18:74350941_NC	promoter	NC	0.3333333333333333	6
ENSMUSG00000024566_chr18:80977262_IC	promoter	IC	0.42857142857142855	7
ENSMUSG00000024576_chr18:61688759_DC	promoter	DC	0.4666666666666667	6
ENSMUSG00000024583_chr18:63825392_DC	promoter	DC	0.3333333333333333	7
ENSMUSG00000024590_chr18:56840884_IC	promoter	IC	0.4666666666666667	6
ENSMUSG00000024597_chr18:58011749_DC	promoter	DC	0.3333333333333333	7
ENSMUSG00000024601_chr18:58792551_DC	promoter	DC	0.39285714285714285	8
ENSMUSG00000024604_chr18:60693835_DC	promoter	DC	0.38095238095238093	7
ENSMUSG00000024613_chr18:60981517_IC	promoter	IC	0.2	6
ENSMUSG00000024617_chr18:61096625_DC	promoter	DC	0.42857142857142855	7
ENSMUSG00000024639_chr19:16110659_DC	promoter	DC	0.25	9
ENSMUSG00000024640_chr19:15902293_IC	promoter	IC	0.5	8
ENSMUSG00000024642_chr19:14575414_DC	promoter	DC	0.35714285714285715	8
ENSMUSG00000024661_chr19:9960478_DC	promoter	DC	0.42857142857142855	8
ENSMUSG00000024665_chr19:10079109_IC	promoter	IC	0.38095238095238093	7
ENSMUSG00000024667_chr19:10533099_IC	promoter	IC	0.4666666666666667	6
ENSMUSG00000024668_chr19:10502485_IC	promoter	IC	0.14285714285714285	7
ENSMUSG00000024687_chr19:11943304_DC	promoter	DC	0.2857142857142857	7
ENSMUSG00000024713_chr19:17814980_IC	promoter	IC	0.13333333333333333	6
ENSMUSG00000024725_chr19:18609081_DC	promoter	DC	0.39285714285714285	8
ENSMUSG00000024726_chr19:18648127_IC	promoter	IC	0.06666666666666667	6
ENSMUSG00000024735_chr19:10872640_IC	promoter	IC	0.2777777777777778	9
ENSMUSG00000024803_chr19:36097309_DC	promoter	DC	0.32142857142857145	8
ENSMUSG00000024805_chr19:36387147_IC	promoter	IC	0.2222222222222222	10
ENSMUSG00000024811_chr19:36811803_DC	promoter	DC	0.26666666666666666	6
ENSMUSG00000024812_chr19:24151552_IC	promoter	IC	0.3333333333333333	7
ENSMUSG00000024817_chr19:30007988_IC	promoter	IC	0.3333333333333333	10
ENSMUSG00000024851_chr19:4150268_IC	promoter	IC	0.14285714285714285	7
ENSMUSG00000024856_chr19:4147401_IC	promoter	IC	0.26666666666666666	6
ENSMUSG00000024858_chr19:4355982_DC	promoter	DC	0.2	6
ENSMUSG00000024878_chr19:24938973_IC	promoter	IC	0.4666666666666667	6
ENSMUSG00000024908_chr19:3625721_IC	promoter	IC	0.47619047619047616	7
ENSMUSG00000024914_chr19:5474108_IC	promoter	IC	0.047619047619047616	7
ENSMUSG00000024926_chr19:5660078_DC	promoter	DC	0.37777777777777777	10
ENSMUSG00000024960_chr19:6947075_IC	promoter	IC	0.26666666666666666	6
ENSMUSG00000024976_chr19:53933315_NC	promoter	NC	0.4	6
ENSMUSG00000024978_chr19:55087882_NC	promoter	NC	0.14285714285714285	7
ENSMUSG00000024985_chr19:55730674_DC	promoter	DC	0.4	6
ENSMUSG00000024985_chr19:55884093_IC	promoter	IC	0.2	6
ENSMUSG00000024986_chr19:37423257_DC	promoter	DC	0.4666666666666667	6
ENSMUSG00000024987_chr19:37686532_DC	promoter	DC	0.2857142857142857	7
ENSMUSG00000024991_chr19:60779095_DC	promoter	DC	0.06666666666666667	6
ENSMUSG00000025008_chr19:40600631_IC	promoter	IC	0.47619047619047616	7
ENSMUSG00000025019_chr19:41471467_IC	promoter	IC	0.38181818181818183	11
ENSMUSG00000025027_chr19:53026994_NC	promoter	NC	0.4722222222222222	9
ENSMUSG00000025047_chr19:47079206_IC	promoter	IC	0.3333333333333333	7
ENSMUSG00000025059_chrX:84820229_IC	promoter	IC	0.39285714285714285	8
ENSMUSG00000025060_chr19:47568457_DC	promoter	DC	0.2857142857142857	7
ENSMUSG00000025085_chr19:57303342_NC	promoter	NC	0.4666666666666667	6
ENSMUSG00000025086_chr19:57441388_DC	promoter	DC	0.4	6
ENSMUSG00000025092_chr19:58932054_IC	promoter	IC	0.3333333333333333	6
ENSMUSG00000025134_chr11:120489056_DC	promoter	DC	0.2857142857142857	8
ENSMUSG00000025137_chr11:120508735_IC	promoter	IC	0.42857142857142855	8
ENSMUSG00000025138_chr11:120515809_DC	promoter	DC	0.06666666666666667	6
ENSMUSG00000025139_chr7:141456151_DC	promoter	DC	0.09523809523809523	7
ENSMUSG00000025140_chr11:120534529_IC	promoter	IC	0.3333333333333333	6
ENSMUSG00000025144_chr11:120602808_IC	promoter	IC	0.26666666666666666	6
ENSMUSG00000025147_chr7:141614781_IC	promoter	IC	0.26666666666666666	6
ENSMUSG00000025153_chr11:120715372_IC	promoter	IC	0.2857142857142857	7
ENSMUSG00000025155_chr11:120687202_IC	promoter	IC	0.2	6
ENSMUSG00000025156_chr11:120675097_IC	promoter	IC	0.2857142857142857	7
ENSMUSG00000025157_chr19:41921960_IC	promoter	IC	0.4	6
ENSMUSG00000025170_chr11:121279055_DC	promoter	DC	0.38095238095238093	7
ENSMUSG00000025171_chr19:41970201_IC	promoter	IC	0.4	6
ENSMUSG00000025173_chr11:121245218_DC	promoter	DC	0.09523809523809523	7
ENSMUSG00000025178_chr19:42078908_DC	promoter	DC	0.4	6
ENSMUSG00000025192_chr19:43678278_NC	promoter	NC	0.2857142857142857	8
ENSMUSG00000025193_chr19:43741575_IC	promoter	IC	0.2857142857142857	7
ENSMUSG00000025198_chr19:44058128_DC	promoter	DC	0	7
ENSMUSG00000025203_chr19:44282514_DC	promoter	DC	0.19047619047619047	7
ENSMUSG00000025208_chr19:44994858_DC	promoter	DC	0.32142857142857145	8
ENSMUSG00000025212_chr19:45035941_IC	promoter	IC	0.2	6
ENSMUSG00000025217_chr19:45352525_DC	promoter	DC	0.2857142857142857	8
ENSMUSG00000025218_chr19:45548969_IC	promoter	IC	0.2777777777777778	9
ENSMUSG00000025220_chr19:45772275_IC	promoter	IC	0.2	6
ENSMUSG00000025223_chr19:46027919_NC	promoter	NC	0.2	6
ENSMUSG00000025229_chr19:46136764_IC	promoter	IC	0.2857142857142857	7
ENSMUSG00000025234_chr9:59393900_DC	promoter	DC	0.13333333333333333	6
ENSMUSG00000025236_chr9:59198840_IC	promoter	IC	0.23809523809523808	7
ENSMUSG00000025239_chr9:123307808_IC	promoter	IC	0.26666666666666666	6
ENSMUSG00000025255_chr3:5283605_DC	promoter	DC	0.2545454545454545	11
ENSMUSG00000025268_chrX:149595456_NC	promoter	NC	0.3333333333333333	7
ENSMUSG00000025283_chrX:153999322_IC	promoter	IC	0.42857142857142855	7
ENSMUSG00000025316_chr8:122677334_DC	promoter	DC	0.4	10
ENSMUSG00000025323_chr12:118265174_DC	promoter	DC	0.2857142857142857	8
ENSMUSG00000025326_chr7:58878549_IC	promoter	IC	0.2	6
ENSMUSG00000025352_chr10:128727586_DC	promoter	DC	0.09523809523809523	7
ENSMUSG00000025362_chr10:128462292_DC	promoter	DC	0.26666666666666666	6
ENSMUSG00000025364_chr10:128401737_DC	promoter	DC	0.25	8
ENSMUSG00000025366_chr10:128361736_IC	promoter	IC	0.35714285714285715	8
ENSMUSG00000025369_chr10:128295116_DC	promoter	DC	0.06666666666666667	6
ENSMUSG00000025373_chr10:128247581_IC	promoter	IC	0.26666666666666666	6
ENSMUSG00000025393_chr10:127919174_IC	promoter	IC	0.3333333333333333	6
ENSMUSG00000025413_chr4:106536097_IC	promoter	IC	0.4666666666666667	6
ENSMUSG00000025428_chr18:77861691_IC	promoter	IC	0.2857142857142857	7
ENSMUSG00000025500_chr7:140793992_IC	promoter	IC	0.4666666666666667	6
ENSMUSG00000025510_chr7:141047304_IC	promoter	IC	0.4	6
ENSMUSG00000025534_chr5:130031721_DC	promoter	DC	0.3333333333333333	6
ENSMUSG00000025558_chr14:122035248_DC	promoter	DC	0.3333333333333333	7
ENSMUSG00000025571_chr11:117545638_IC	promoter	IC	0.39285714285714285	8
ENSMUSG00000025577_chr11:118913787_DC	promoter	DC	0.14285714285714285	7
ENSMUSG00000025607_chr6:30873682_IC	promoter	IC	0.06666666666666667	6
ENSMUSG00000025613_chr16:87292746_DC	promoter	DC	0.14285714285714285	8
ENSMUSG00000025651_chr9:108765781_DC	promoter	DC	0.16666666666666666	9
ENSMUSG00000025701_chr6:116437984_IC	promoter	IC	0.26666666666666666	6
ENSMUSG00000025723_chr7:80554807_IC	promoter	IC	0.4	6
ENSMUSG00000025728_chr17:26161805_IC	promoter	IC	0.4	6
ENSMUSG00000025730_chr17:26138663_DC	promoter	DC	0.3055555555555556	9
ENSMUSG00000025733_chr17:26063542_DC	promoter	DC	0.3888888888888889	9
ENSMUSG00000025742_chrX:166165705_IC	promoter	IC	0.3333333333333333	7
ENSMUSG00000025757_chr3:40699915_DC	promoter	DC	0.09523809523809523	7
ENSMUSG00000025759_chr3:40801250_NC	promoter	NC	0.2909090909090909	11
ENSMUSG00000025764_chr3:41517845_DC	promoter	DC	0.19444444444444445	9
ENSMUSG00000025766_chr3:41699104_NC	promoter	NC	0.26666666666666666	6
ENSMUSG00000025776_chr1:17797282_IC	promoter	IC	0.4666666666666667	6
ENSMUSG00000025781_chr2:10084986_IC	promoter	IC	0.3333333333333333	6
ENSMUSG00000025783_chr2:9887446_IC	promoter	IC	0.4	6
ENSMUSG00000025792_chr11:120382740_DC	promoter	DC	0.13333333333333333	6
ENSMUSG00000025793_chr11:120358460_IC	promoter	IC	0.4722222222222222	9
ENSMUSG00000025794_chr9:120400621_IC	promoter	IC	0.19047619047619047	7
ENSMUSG00000025795_chr10:121312251_DC	promoter	DC	0.19047619047619047	7
ENSMUSG00000025812_chr8:127791008_IC	promoter	IC	0.3090909090909091	11
ENSMUSG00000025823_chr6:47790297_IC	promoter	IC	0.3333333333333333	6
ENSMUSG00000025862_chrX:41238559_IC	promoter	IC	0.4666666666666667	6
ENSMUSG00000025876_chr13:55097223_NC	promoter	NC	0.19047619047619047	7
ENSMUSG00000025903_chr1:4878120_DC	promoter	DC	0.26666666666666666	6
ENSMUSG00000025912_chr1:9770433_DC	promoter	DC	0.2	6
ENSMUSG00000025915_chr1:9868409_NC	promoter	NC	0.14285714285714285	7
ENSMUSG00000025920_chr1:16589493_IC	promoter	IC	0.23809523809523808	7
ENSMUSG00000025932_chr1:14374851_DC	promoter	DC	0.26666666666666666	6
ENSMUSG00000025935_chr1:13660098_DC	promoter	DC	0.3333333333333333	6
ENSMUSG00000025937_chr1:13730769_DC	promoter	DC	0.13333333333333333	6
ENSMUSG00000025958_chr1:64571962_DC	promoter	DC	0.4666666666666667	6
ENSMUSG00000025971_chr1:57445486_IC	promoter	IC	0.17857142857142858	8
ENSMUSG00000025978_chr1:55265940_DC	promoter	DC	0.06666666666666667	6
ENSMUSG00000025979_chr1:55170484_DC	promoter	DC	0.26666666666666666	6
ENSMUSG00000025982_chr1:55066552_DC	promoter	DC	0.06666666666666667	6
ENSMUSG00000026000_chr1:67077992_IC	promoter	IC	0.4	6
ENSMUSG00000026019_chr1:60137803_IC	promoter	IC	0.26666666666666666	6
ENSMUSG00000026027_chr1:59012680_NC	promoter	NC	0.26666666666666666	6
ENSMUSG00000026037_chr1:58544113_NC	promoter	NC	0.09523809523809523	7
ENSMUSG00000026042_chr1:45542441_IC	promoter	IC	0.027777777777777776	9
ENSMUSG00000026043_chr1:45350806_DC	promoter	DC	0.38095238095238093	7
ENSMUSG00000026083_chr1:38037209_IC	promoter	IC	0.14285714285714285	7
ENSMUSG00000026096_chr1:53352815_IC	promoter	IC	0.4666666666666667	6
ENSMUSG00000026102_chr1:52856726_NC	promoter	NC	0.3333333333333333	9
ENSMUSG00000026104_chr1:52158717_NC	promoter	NC	0.3333333333333333	6
ENSMUSG00000026107_chr1:51517583_IC	promoter	IC	0.4	6
ENSMUSG00000026109_chr1:50966677_IC	promoter	IC	0.10714285714285714	8
ENSMUSG00000026110_chr1:37580096_IC	promoter	IC	0.19047619047619047	7
ENSMUSG00000026131_chr1:33947305_DC	promoter	DC	0.2	6
ENSMUSG00000026131_chr1:34116307_IC	promoter	IC	0.3333333333333333	6
ENSMUSG00000026131_chr1:34275676_IC	promoter	IC	0.38095238095238093	7
ENSMUSG00000026155_chr1:23961397_DC	promoter	DC	0.10714285714285714	8
ENSMUSG00000026159_chr1:82817217_DC	promoter	DC	0.26666666666666666	6
ENSMUSG00000026174_chr1:74545218_IC	promoter	IC	0.3333333333333333	6
ENSMUSG00000026176_chr1:74430667_DC	promoter	DC	0.3333333333333333	6
ENSMUSG00000026176_chr1:74431320_DC	promoter	DC	0.26666666666666666	6
ENSMUSG00000026181_chr16:16714437_NC	promoter	NC	0.3333333333333333	6
ENSMUSG00000026197_chr1:75145309_IC	promoter	IC	0.2	6
ENSMUSG00000026202_chr1:75194057_DC	promoter	DC	0.42857142857142855	7
ENSMUSG00000026202_chr1:75195531_IC	promoter	IC	0.3333333333333333	6
ENSMUSG00000026207_chr1:75358769_DC	promoter	DC	0.25	8
ENSMUSG00000026207_chr1:75376728_IC	promoter	IC	0.3333333333333333	10
ENSMUSG00000026211_chr1:75483095_IC	promoter	IC	0.13333333333333333	6
ENSMUSG00000026219_chr1:84817021_IC	promoter	IC	0.3333333333333333	7
ENSMUSG00000026223_chr1:85822339_IC	promoter	IC	0.3333333333333333	6
ENSMUSG00000026235_chr1:77491719_IC	promoter	IC	0.39285714285714285	8
ENSMUSG00000026259_chr1:87438083_IC	promoter	IC	0.35714285714285715	8
ENSMUSG00000026269_chr1:92838930_DC	promoter	DC	0.19047619047619047	7
ENSMUSG00000026270_chr1:92862487_IC	promoter	IC	0.2	6
ENSMUSG00000026274_chr1:93271203_IC	promoter	IC	0.09523809523809523	7
ENSMUSG00000026279_chr1:93682371_IC	promoter	IC	0.2857142857142857	7
ENSMUSG00000026305_chr1:90926458_DC	promoter	DC	0.35714285714285715	8
ENSMUSG00000026308_chr1:91278737_IC	promoter	IC	0.2857142857142857	8
ENSMUSG00000026319_chr1:105591585_IC	promoter	IC	0.14285714285714285	8
ENSMUSG00000026349_chr1:127701900_DC	promoter	DC	0.3333333333333333	7
ENSMUSG00000026355_chr1:128287400_DC	promoter	DC	0.3888888888888889	9
ENSMUSG00000026361_chr1:143578630_DC	promoter	DC	0.23809523809523808	7
ENSMUSG00000026384_chr1:119765342_IC	promoter	IC	0.13333333333333333	6
ENSMUSG00000026385_chr1:120047899_DC	promoter	DC	0.4	6
ENSMUSG00000026393_chr1:138547441_IC	promoter	IC	0.19047619047619047	7
ENSMUSG00000026414_chr1:135764139_NC	promoter	NC	0.4166666666666667	9
ENSMUSG00000026418_chr1:135727256_NC	promoter	NC	0.19047619047619047	7
ENSMUSG00000026425_chr1:131455089_IC	promoter	IC	0.4	6
ENSMUSG00000026426_chr1:135075406_IC	promoter	IC	0.13333333333333333	6
ENSMUSG00000026430_chr1:131172994_IC	promoter	IC	0.06666666666666667	6
ENSMUSG00000026466_chr1:155911795_NC	promoter	NC	0.42857142857142855	7
ENSMUSG00000026478_chr1:153208531_DC	promoter	DC	0.26666666666666666	6
ENSMUSG00000026480_chr1:152675944_NC	promoter	NC	0.3333333333333333	6
ENSMUSG00000026483_chr1:151446936_IC	promoter	IC	0.3333333333333333	6
ENSMUSG00000026490_chr1:179788324_IC	promoter	IC	0.3333333333333333	6
ENSMUSG00000026494_chr1:178356689_IC	promoter	IC	0.2	6
ENSMUSG00000026510_chr1:182236736_IC	promoter	IC	0.23809523809523808	7
ENSMUSG00000026546_chr1:172348705_NC	promoter	NC	0.2857142857142857	7
ENSMUSG00000026564_chr1:165955464_IC	promoter	IC	0.4	6
ENSMUSG00000026565_chr1:165830181_DC	promoter	DC	0.2857142857142857	8
ENSMUSG00000026568_chr1:165288205_IC	promoter	IC	0.47619047619047616	7
ENSMUSG00000026584_chr1:163757358_NC	promoter	NC	0.3333333333333333	6
ENSMUSG00000026585_chr1:163607151_IC	promoter	IC	0.35714285714285715	8
ENSMUSG00000026608_chr1:188740037_IC	promoter	IC	0.13333333333333333	6
ENSMUSG00000026620_chr1:184731671_DC	promoter	DC	0.42857142857142855	7
ENSMUSG00000026643_chr2:3285304_DC	promoter	DC	0.24444444444444444	10
ENSMUSG00000026659_chr1:170713108_IC	promoter	IC	0.3333333333333333	7
ENSMUSG00000026670_chr1:170002454_NC	promoter	NC	0.2777777777777778	9
ENSMUSG00000026674_chr1:169938330_DC	promoter	DC	0.23809523809523808	7
ENSMUSG00000026678_chr1:169483090_DC	promoter	DC	0.2857142857142857	7
ENSMUSG00000026679_chr2:21210162_NC	promoter	NC	0.47619047619047616	7
ENSMUSG00000026687_chr1:167177804_IC	promoter	IC	0.13333333333333333	6
ENSMUSG00000026718_chr2:14078918_DC	promoter	DC	0.3055555555555556	9
ENSMUSG00000026721_chr1:160179140_DC	promoter	DC	0.4	6
ENSMUSG00000026727_chr2:13276101_DC	promoter	DC	0.47619047619047616	7
ENSMUSG00000026740_chr2:18397634_IC	promoter	IC	0.2	6
ENSMUSG00000026749_chr2:38401825_NC	promoter	NC	0.13333333333333333	6
ENSMUSG00000026750_chr2:38534098_IC	promoter	IC	0.13333333333333333	6
ENSMUSG00000026773_chr2:11505673_IC	promoter	IC	0.19047619047619047	7
ENSMUSG00000026779_chr2:23045908_DC	promoter	DC	0.4	6
ENSMUSG00000026781_chr2:22959083_IC	promoter	IC	0.26666666666666666	6
ENSMUSG00000026782_chr1:60448966_DC	promoter	DC	0.2857142857142857	7
ENSMUSG00000026796_chr2:32766125_DC	promoter	DC	0.2	6
ENSMUSG00000026803_chr2:28950273_NC	promoter	NC	0.38095238095238093	7
ENSMUSG00000026810_chr2:32460878_IC	promoter	IC	0.19047619047619047	7
ENSMUSG00000026811_chr2:32497054_NC	promoter	NC	0.21428571428571427	8
ENSMUSG00000026812_chr2:28531239_IC	promoter	IC	0.13333333333333333	6
ENSMUSG00000026821_chr2:28423553_DC	promoter	DC	0.26666666666666666	6
ENSMUSG00000026833_chr2:28095670_DC	promoter	DC	0.4	6
ENSMUSG00000026840_chr2:31777302_DC	promoter	DC	0.26666666666666666	6
ENSMUSG00000026843_chr2:31462802_IC	promoter	IC	0.3055555555555556	9
ENSMUSG00000026849_chr2:30857899_IC	promoter	IC	0.4	6
ENSMUSG00000026858_chr2:30254256_IC	promoter	IC	0.19047619047619047	7
ENSMUSG00000026864_chr2:34662110_DC	promoter	DC	0.2	6
ENSMUSG00000026869_chr2:34760944_DC	promoter	DC	0.4	6
ENSMUSG00000026872_chr2:45002996_DC	promoter	DC	0.07142857142857142	8
ENSMUSG00000026879_chr2:35146460_NC	promoter	NC	0.3333333333333333	6
ENSMUSG00000026895_chr2:35939417_IC	promoter	IC	0.38095238095238093	7
ENSMUSG00000026918_chr2:27365192_IC	promoter	IC	0.3333333333333333	9
ENSMUSG00000026926_chr2:26279365_IC	promoter	IC	0.17857142857142858	8
ENSMUSG00000026932_chr2:25981830_DC	promoter	DC	0.3333333333333333	7
ENSMUSG00000026932_chr2:26012799_IC	promoter	IC	0.23809523809523808	7
ENSMUSG00000026933_chr2:25873067_DC	promoter	DC	0	7
ENSMUSG00000026941_chr2:25464856_IC	promoter	IC	0.09523809523809523	7
ENSMUSG00000026970_chr2:60711813_IC	promoter	IC	0.16666666666666666	9
ENSMUSG00000026970_chr2:60793535_IC	promoter	IC	0.3333333333333333	6
ENSMUSG00000026972_chr2:24825065_DC	promoter	DC	0.4722222222222222	9
ENSMUSG00000026974_chr2:24840221_IC	promoter	IC	0.14285714285714285	7
ENSMUSG00000026988_chr2:59712934_NC	promoter	NC	0.3333333333333333	7
ENSMUSG00000026991_chr2:58991363_IC	promoter	IC	0.13333333333333333	6
ENSMUSG00000027006_chr2:80145809_IC	promoter	IC	0.2	6
ENSMUSG00000027007_chr2:79465804_IC	promoter	IC	0.2	6
ENSMUSG00000027009_chr2:79085915_IC	promoter	IC	0.23809523809523808	7
ENSMUSG00000027030_chr2:68302283_DC	promoter	DC	0.10714285714285714	8
ENSMUSG00000027067_chr2:84867796_IC	promoter	IC	0.2	6
ENSMUSG00000027070_chr2:69416372_DC	promoter	DC	0.4642857142857143	8
ENSMUSG00000027087_chr2:83554870_DC	promoter	DC	0.2222222222222222	10
ENSMUSG00000027104_chr2:73722956_IC	promoter	IC	0.2	6
ENSMUSG00000027108_chr2:73044676_IC	promoter	IC	0.4722222222222222	9
ENSMUSG00000027109_chr2:72809629_DC	promoter	DC	0.09523809523809523	7
ENSMUSG00000027111_chr2:71617272_DC	promoter	DC	0.14285714285714285	7
ENSMUSG00000027131_chr2:112198364_NC	promoter	NC	0.4	6
ENSMUSG00000027163_chr2:101716607_IC	promoter	IC	0.42857142857142855	7
ENSMUSG00000027166_chr2:105833546_IC	promoter	IC	0.3333333333333333	7
ENSMUSG00000027167_chr2:105734827_IC	promoter	IC	0.26666666666666666	6
ENSMUSG00000027170_chr2:104847387_IC	promoter	IC	0.3333333333333333	6
ENSMUSG00000027173_chr2:104573222_IC	promoter	IC	0.19047619047619047	7
ENSMUSG00000027180_chr2:103858192_IC	promoter	IC	0.3333333333333333	7
ENSMUSG00000027194_chr2:94237032_DC	promoter	DC	0.38095238095238093	7
ENSMUSG00000027195_chr2:93988237_IC	promoter	IC	0.4	6
ENSMUSG00000027203_chr2:125089109_IC	promoter	IC	0.4	6
ENSMUSG00000027204_chr2:125347991_IC	promoter	IC	0.25	8
ENSMUSG00000027221_chr2:92430051_NC	promoter	NC	0.3333333333333333	6
ENSMUSG00000027238_chr2:121381831_IC	promoter	IC	0.06666666666666667	6
ENSMUSG00000027238_chr2:121637352_DC	promoter	DC	0.2	6
ENSMUSG00000027245_chr2:121287614_DC	promoter	DC	0.26666666666666666	6
ENSMUSG00000027247_chr2:91483552_IC	promoter	IC	0.4	6
ENSMUSG00000027248_chr2:121244363_DC	promoter	DC	0.2777777777777778	9
ENSMUSG00000027254_chr2:121120250_IC	promoter	IC	0.2857142857142857	7
ENSMUSG00000027274_chr2:136733073_NC	promoter	NC	0.38095238095238093	7
ENSMUSG00000027276_chr2:136958563_IC	promoter	IC	0.4666666666666667	6
ENSMUSG00000027282_chr2:90677533_DC	promoter	DC	0.26666666666666666	6
ENSMUSG00000027284_chr2:120561986_IC	promoter	IC	0.38095238095238093	7
ENSMUSG00000027288_chr2:120370340_IC	promoter	IC	0.2857142857142857	7
ENSMUSG00000027291_chr2:120183589_DC	promoter	DC	0.13333333333333333	6
ENSMUSG00000027296_chr2:119572817_DC	promoter	DC	0.17857142857142858	8
ENSMUSG00000027304_chr2:119505552_IC	promoter	IC	0.10714285714285714	8
ENSMUSG00000027313_chr2:119181709_DC	promoter	DC	0.3333333333333333	7
ENSMUSG00000027314_chr2:119156264_IC	promoter	IC	0.3888888888888889	9
ENSMUSG00000027327_chr2:131001961_NC	promoter	NC	0.4222222222222222	10
ENSMUSG00000027340_chr2:131987027_NC	promoter	NC	0.10714285714285714	8
ENSMUSG00000027353_chr2:132658143_IC	promoter	IC	0.47619047619047616	7
ENSMUSG00000027381_chr2:127967959_NC	promoter	NC	0.14285714285714285	8
ENSMUSG00000027381_chr2:127969494_IC	promoter	IC	0.4	6
ENSMUSG00000027397_chr2:129048239_DC	promoter	DC	0.42857142857142855	7
ENSMUSG00000027411_chr2:130266258_DC	promoter	DC	0.3333333333333333	6
ENSMUSG00000027433_chr2:146854915_DC	promoter	DC	0.3888888888888889	9
ENSMUSG00000027438_chr2:148574310_IC	promoter	IC	0.2857142857142857	7
ENSMUSG00000027454_chr2:150751536_IC	promoter	IC	0.4	6
ENSMUSG00000027455_chr2:151336230_IC	promoter	IC	0.3333333333333333	6
ENSMUSG00000027463_chr2:151841816_NC	promoter	NC	0.39285714285714285	8
ENSMUSG00000027472_chr2:152857281_DC	promoter	DC	0.2	6
ENSMUSG00000027478_chr2:153491536_IC	promoter	IC	0.2857142857142857	7
ENSMUSG00000027479_chr2:153583521_NC	promoter	NC	0.4166666666666667	9
ENSMUSG00000027489_chr2:154400763_IC	promoter	IC	0.38095238095238093	7
ENSMUSG00000027495_chr2:172187484_NC	promoter	NC	0.42857142857142855	7
ENSMUSG00000027519_chr2:173501648_DC	promoter	DC	0.2857142857142857	8
ENSMUSG00000027523_chr2:174127150_NC	promoter	NC	0.2	6
ENSMUSG00000027523_chr2:174172079_DC	promoter	DC	0.25	9
ENSMUSG00000027523_chr2:174186442_DC	promoter	DC	0.3333333333333333	6
ENSMUSG00000027531_chr3:10396191_IC	promoter	IC	0.4666666666666667	6
ENSMUSG00000027540_chr2:167774314_DC	promoter	DC	0.32727272727272727	11
ENSMUSG00000027544_chr2:168432110_DC	promoter	DC	0.38095238095238093	7
ENSMUSG00000027547_chr2:168607165_IC	promoter	IC	0.2857142857142857	8
ENSMUSG00000027547_chr2:168609036_DC	promoter	DC	0.2	6
ENSMUSG00000027551_chr2:168797208_IC	promoter	IC	0.13333333333333333	6
ENSMUSG00000027555_chr3:14706786_IC	promoter	IC	0.4	6
ENSMUSG00000027566_chr2:179684177_DC	promoter	DC	0.3333333333333333	7
ENSMUSG00000027569_chr2:180224524_DC	promoter	DC	0.38095238095238093	7
ENSMUSG00000027570_chr2:180240014_IC	promoter	IC	0.26666666666666666	6
ENSMUSG00000027574_chr2:180596412_IC	promoter	IC	0.47619047619047616	7
ENSMUSG00000027583_chr2:181101171_IC	promoter	IC	0.14285714285714285	8
ENSMUSG00000027602_chr2:155118462_IC	promoter	IC	0.17857142857142858	8
ENSMUSG00000027603_chr2:155360156_DC	promoter	DC	0.38095238095238093	7
ENSMUSG00000027613_chr2:155668685_IC	promoter	IC	0.38095238095238093	7
ENSMUSG00000027637_chr2:156705058_IC	promoter	IC	0.2727272727272727	11
ENSMUSG00000027655_chr2:158636804_DC	promoter	DC	0.4642857142857143	8
ENSMUSG00000027668_chr3:32583687_IC	promoter	IC	0.37777777777777777	10
ENSMUSG00000027673_chr3:32791255_IC	promoter	IC	0.26666666666666666	6
ENSMUSG00000027680_chr3:34074246_DC	promoter	DC	0.2	6
ENSMUSG00000027684_chr3:30067209_IC	promoter	IC	0.19047619047619047	7
ENSMUSG00000027684_chr3:30563635_DC	promoter	DC	0.2	6
ENSMUSG00000027698_chr3:27237152_DC	promoter	DC	0.3888888888888889	9
ENSMUSG00000027715_chr3:36626112_IC	promoter	IC	0.2	6
ENSMUSG00000027739_chr3:51391350_IC	promoter	IC	0.4	6
ENSMUSG00000027765_chr3:60910219_IC	promoter	IC	0.26666666666666666	6
ENSMUSG00000027774_chr3:67337448_IC	promoter	IC	0.2857142857142857	7
ENSMUSG00000027777_chr3:68375515_IC	promoter	IC	0.38095238095238093	7
ENSMUSG00000027782_chr3:69033962_DC	promoter	DC	0.42857142857142855	7
ENSMUSG00000027797_chr3:55369336_DC	promoter	DC	0.06666666666666667	6
ENSMUSG00000027799_chr3:56091121_DC	promoter	DC	0.2857142857142857	7
ENSMUSG00000027804_chr3:79498794_DC	promoter	DC	0.26666666666666666	6
ENSMUSG00000027805_chr3:57754969_IC	promoter	IC	0.38095238095238093	7
ENSMUSG00000027806_chr3:58322140_IC	promoter	IC	0.09523809523809523	7
ENSMUSG00000027808_chr3:58433312_IC	promoter	IC	0.26666666666666666	6
ENSMUSG00000027822_chr3:63871792_IC	promoter	IC	0.13333333333333333	6
ENSMUSG00000027823_chr3:63883526_IC	promoter	IC	0.4	6
ENSMUSG00000027828_chr3:65299973_DC	promoter	DC	0.3333333333333333	6
ENSMUSG00000027829_chr3:65865669_DC	promoter	DC	0.4666666666666667	6
ENSMUSG00000027833_chr3:66886143_IC	promoter	IC	0.3333333333333333	7
ENSMUSG00000027854_chr3:102903364_DC	promoter	DC	0.38095238095238093	7
ENSMUSG00000027865_chr3:100069859_IC	promoter	IC	0.2	6
ENSMUSG00000027879_chr3:97808540_IC	promoter	IC	0.38095238095238093	7
ENSMUSG00000027893_chr3:107603820_DC	promoter	DC	0.26666666666666666	6
ENSMUSG00000027905_chr3:105594767_DC	promoter	DC	0.4444444444444444	9
ENSMUSG00000027907_chr3:93427794_NC	promoter	NC	0.42857142857142855	7
ENSMUSG00000027933_chr3:90340928_IC	promoter	IC	0.21428571428571427	8
ENSMUSG00000027936_chr3:90161630_DC	promoter	DC	0.13333333333333333	6
ENSMUSG00000027966_chr3:113824188_DC	promoter	DC	0.14285714285714285	7
ENSMUSG00000027978_chr3:123240561_IC	promoter	IC	0.26666666666666666	6
ENSMUSG00000027983_chr3:131096848_IC	promoter	IC	0.4666666666666667	6
ENSMUSG00000027984_chr3:131065749_DC	promoter	DC	0.35714285714285715	8
ENSMUSG00000027985_chr3:130904119_IC	promoter	IC	0.2	6
ENSMUSG00000027998_chr3:82962861_IC	promoter	IC	0.26666666666666666	6
ENSMUSG00000027999_chr3:129672462_DC	promoter	DC	0.3333333333333333	7
ENSMUSG00000028005_chr3:81981979_IC	promoter	IC	0.35714285714285715	8
ENSMUSG00000028013_chr3:133016242_IC	promoter	IC	0.3333333333333333	6
ENSMUSG00000028019_chr3:80944730_DC	promoter	DC	0.05555555555555555	9
ENSMUSG00000028020_chr3:80820895_IC	promoter	IC	0.06666666666666667	6
ENSMUSG00000028023_chr3:129007923_IC	promoter	IC	0	6
ENSMUSG00000028031_chr3:131791052_IC	promoter	IC	0.42857142857142855	7
ENSMUSG00000028032_chr3:131270657_DC	promoter	DC	0.2	6
ENSMUSG00000028033_chr1:22031888_DC	promoter	DC	0.13333333333333333	6
ENSMUSG00000028035_chr3:151899481_DC	promoter	DC	0.25	8
ENSMUSG00000028057_chr3:88624182_IC	promoter	IC	0.26666666666666666	6
ENSMUSG00000028063_chr3:88410643_DC	promoter	DC	0.3333333333333333	6
ENSMUSG00000028089_chr3:97517507_NC	promoter	NC	0.13333333333333333	6
ENSMUSG00000028093_chr3:97066418_DC	promoter	DC	0.2857142857142857	7
ENSMUSG00000028096_chr3:96812627_DC	promoter	DC	0.3333333333333333	7
ENSMUSG00000028107_chr3:95662173_IC	promoter	IC	0.3333333333333333	7
ENSMUSG00000028114_chr3:123179746_DC	promoter	DC	0.47619047619047616	7
ENSMUSG00000028128_chr3:121517218_IC	promoter	IC	0.13333333333333333	6
ENSMUSG00000028133_chr3:120965336_IC	promoter	IC	0.13333333333333333	6
ENSMUSG00000028134_chr3:119576955_IC	promoter	IC	0.25	9
ENSMUSG00000028138_chr3:138148930_IC	promoter	IC	0.3055555555555556	9
ENSMUSG00000028140_chr3:94350624_IC	promoter	IC	0.3333333333333333	6
ENSMUSG00000028156_chr3:138233056_DC	promoter	DC	0.26666666666666666	6
ENSMUSG00000028161_chr3:136375884_IC	promoter	IC	0.3333333333333333	7
ENSMUSG00000028165_chr3:135128839_DC	promoter	DC	0.2	6
ENSMUSG00000028173_chr3:159545546_DC	promoter	DC	0.3333333333333333	6
ENSMUSG00000028179_chr3:157630687_DC	promoter	DC	0.4666666666666667	6
ENSMUSG00000028180_chr3:157240012_DC	promoter	DC	0.3055555555555556	9
ENSMUSG00000028184_chr3:148695117_IC	promoter	IC	0.4	6
ENSMUSG00000028195_chr3:145355735_IC	promoter	IC	0.42857142857142855	7
ENSMUSG00000028212_chr4:11191350_IC	promoter	IC	0.24444444444444444	10
ENSMUSG00000028218_chr4:12171733_IC	promoter	IC	0.4666666666666667	6
ENSMUSG00000028221_chr4:14864075_DC	promoter	DC	0.13333333333333333	6
ENSMUSG00000028224_chr4:15957966_IC	promoter	IC	0.09523809523809523	7
ENSMUSG00000028246_chr4:21931328_DC	promoter	DC	0.25	8
ENSMUSG00000028252_chr4:21727757_IC	promoter	IC	0.13333333333333333	6
ENSMUSG00000028266_chr3:143910940_IC	promoter	IC	0.14285714285714285	8
ENSMUSG00000028274_chr4:33310327_IC	promoter	IC	0.2	6
ENSMUSG00000028277_chr4:33031527_IC	promoter	IC	0.4666666666666667	6
ENSMUSG00000028278_chr4:32983453_IC	promoter	IC	0.38095238095238093	7
ENSMUSG00000028291_chr4:34550950_DC	promoter	DC	0.32142857142857145	8
ENSMUSG00000028292_chr4:34614975_NC	promoter	NC	0.38095238095238093	7
ENSMUSG00000028318_chr4:45018696_IC	promoter	IC	0.2	6
ENSMUSG00000028330_chr4:46138612_IC	promoter	IC	0.21428571428571427	8
ENSMUSG00000028360_chr3:153679072_NC	promoter	NC	0.3888888888888889	9
ENSMUSG00000028364_chr4:63965251_IC	promoter	IC	0.19047619047619047	7
ENSMUSG00000028370_chr4:65042410_DC	promoter	DC	0.4	6
ENSMUSG00000028381_chr4:59189557_DC	promoter	DC	0.06666666666666667	6
ENSMUSG00000028385_chr4:59805879_DC	promoter	DC	0.4666666666666667	6
ENSMUSG00000028397_chr4:74170172_NC	promoter	NC	0.42857142857142855	7
ENSMUSG00000028399_chr4:76368216_IC	promoter	IC	0.38095238095238093	7
ENSMUSG00000028399_chr4:78130079_DC	promoter	DC	0.3611111111111111	9
ENSMUSG00000028426_chr4:55350051_IC	promoter	IC	0.2777777777777778	9
ENSMUSG00000028438_chr4:41464845_NC	promoter	NC	0.4666666666666667	6
ENSMUSG00000028447_chr4:41723136_IC	promoter	IC	0.4	6
ENSMUSG00000028452_chr4:43000432_NC	promoter	NC	0.3333333333333333	6
ENSMUSG00000028454_chr4:43025466_IC	promoter	IC	0.2	6
ENSMUSG00000028455_chr4:43031449_IC	promoter	IC	0.13333333333333333	6
ENSMUSG00000028465_chr4:43562156_NC	promoter	NC	0.39285714285714285	8
ENSMUSG00000028478_chr4:44012685_IC	promoter	IC	0.2	6
ENSMUSG00000028484_chr4:83404414_IC	promoter	IC	0.3055555555555556	9
ENSMUSG00000028488_chr4:85123771_DC	promoter	DC	0.42857142857142855	7
ENSMUSG00000028496_chr4:87951517_IC	promoter	IC	0.2	6
ENSMUSG00000028514_chr4:106173416_IC	promoter	IC	0.3333333333333333	10
ENSMUSG00000028517_chr4:105014543_IC	promoter	IC	0.26666666666666666	6
ENSMUSG00000028539_chr4:117786673_IC	promoter	IC	0.3333333333333333	6
ENSMUSG00000028541_chr4:117739487_IC	promoter	IC	0.06666666666666667	6
ENSMUSG00000028545_chr4:111272403_DC	promoter	DC	0.32142857142857145	8
ENSMUSG00000028559_chr4:109059432_DC	promoter	DC	0.3333333333333333	7
ENSMUSG00000028560_chr4:98812200_IC	promoter	IC	0.4	10
ENSMUSG00000028565_chr4:97666070_DC	promoter	DC	0.32142857142857145	8
ENSMUSG00000028578_chr4:94445002_IC	promoter	IC	0.4	6
ENSMUSG00000028580_chr4:130390677_DC	promoter	DC	0.19444444444444445	9
ENSMUSG00000028582_chr4:108477136_IC	promoter	IC	0.3333333333333333	6
ENSMUSG00000028603_chr4:107928559_DC	promoter	DC	0.3333333333333333	7
ENSMUSG00000028607_chr4:107780784_DC	promoter	DC	0.4	6
ENSMUSG00000028608_chr4:107747104_DC	promoter	DC	0.3333333333333333	6
ENSMUSG00000028614_chr4:107225248_IC	promoter	IC	0.39285714285714285	8
ENSMUSG00000028617_chr4:107110356_NC	promoter	NC	0.26666666666666666	6
ENSMUSG00000028618_chr4:107035723_DC	promoter	DC	0.42857142857142855	7
ENSMUSG00000028630_chr10:118705053_IC	promoter	IC	0.26666666666666666	6
ENSMUSG00000028634_chr4:119889962_DC	promoter	DC	0.3055555555555556	9
ENSMUSG00000028646_chr4:123811238_DC	promoter	DC	0.2222222222222222	10
ENSMUSG00000028647_chr4:123798833_IC	promoter	IC	0.3611111111111111	9
ENSMUSG00000028649_chr4:123421440_DC	promoter	DC	0.24444444444444444	10
ENSMUSG00000028649_chr4:123466852_IC	promoter	IC	0.3333333333333333	6
ENSMUSG00000028649_chr4:123558544_DC	promoter	DC	0.16666666666666666	9
ENSMUSG00000028653_chr4:122910389_DC	promoter	DC	0.26666666666666666	6
ENSMUSG00000028654_chr4:122893131_IC	promoter	IC	0.2	6
ENSMUSG00000028668_chr4:135749073_IC	promoter	IC	0.4666666666666667	6
ENSMUSG00000028675_chr4:135600880_IC	promoter	IC	0.2	6
ENSMUSG00000028676_chr4:135583422_DC	promoter	DC	0.3333333333333333	7
ENSMUSG00000028680_chr4:116990995_DC	promoter	DC	0.2	6
ENSMUSG00000028681_chr4:116953292_IC	promoter	IC	0.2	6
ENSMUSG00000028700_chr4:116007721_IC	promoter	IC	0.26666666666666666	6
ENSMUSG00000028719_chr4:114844268_DC	promoter	DC	0.35714285714285715	8
ENSMUSG00000028741_chr4:139079621_IC	promoter	IC	0.2	6
ENSMUSG00000028745_chr4:138920249_DC	promoter	DC	0.26666666666666666	10
ENSMUSG00000028759_chr4:137943910_NC	promoter	NC	0.06666666666666667	6
ENSMUSG00000028771_chr5:21260722_DC	promoter	DC	0.14285714285714285	7
ENSMUSG00000028773_chr4:130202387_DC	promoter	DC	0.38095238095238093	7
ENSMUSG00000028780_chr5:17779896_IC	promoter	IC	0.2	6
ENSMUSG00000028792_chr4:128887145_DC	promoter	DC	0.42857142857142855	8
ENSMUSG00000028793_chr4:128952201_DC	promoter	DC	0.4	6
ENSMUSG00000028795_chr4:129514384_DC	promoter	DC	0.26666666666666666	6
ENSMUSG00000028795_chr4:129517678_IC	promoter	IC	0.47619047619047616	7
ENSMUSG00000028800_chr4:129436483_DC	promoter	DC	0.2	6
ENSMUSG00000028807_chr4:129271908_DC	promoter	DC	0.4	6
ENSMUSG00000028809_chr4:135080452_IC	promoter	IC	0.2	6
ENSMUSG00000028822_chr4:134642325_IC	promoter	IC	0.3333333333333333	6
ENSMUSG00000028826_chr4:134580627_DC	promoter	DC	0.2	6
ENSMUSG00000028830_chr4:126647336_IC	promoter	IC	0.25	8
ENSMUSG00000028832_chr4:134195716_IC	promoter	IC	0.25	8
ENSMUSG00000028834_chr4:134042522_DC	promoter	DC	0.3333333333333333	6
ENSMUSG00000028837_chr4:126571471_DC	promoter	DC	0.13333333333333333	6
ENSMUSG00000028842_chr4:126323333_IC	promoter	IC	0.2	6
ENSMUSG00000028843_chr4:133856047_DC	promoter	DC	0.35714285714285715	8
ENSMUSG00000028850_chr4:133302055_DC	promoter	DC	0.26666666666666666	6
ENSMUSG00000028851_chr4:133273306_DC	promoter	DC	0.2222222222222222	9
ENSMUSG00000028857_chr4:133005061_DC	promoter	DC	0.2	6
ENSMUSG00000028863_chr4:124978957_DC	promoter	DC	0.25	9
ENSMUSG00000028869_chr4:124923850_IC	promoter	IC	0.13333333333333333	6
ENSMUSG00000028878_chr4:132649803_DC	promoter	DC	0.42857142857142855	8
ENSMUSG00000028882_chr4:132570444_IC	promoter	IC	0.26666666666666666	6
ENSMUSG00000028883_chr5:13448654_IC	promoter	IC	0.3333333333333333	6
ENSMUSG00000028884_chr4:132495642_IC	promoter	IC	0.42857142857142855	7
ENSMUSG00000028889_chr4:124744471_IC	promoter	IC	0.2857142857142857	7
ENSMUSG00000028890_chr4:124696341_IC	promoter	IC	0.4	11
ENSMUSG00000028894_chr4:124635650_IC	promoter	IC	0.32142857142857145	8
ENSMUSG00000028896_chr4:132073002_NC	promoter	NC	0.26666666666666666	6
ENSMUSG00000028899_chr4:132001723_NC	promoter	NC	0.4	6
ENSMUSG00000028907_chr4:124587392_IC	promoter	IC	0.26666666666666666	6
ENSMUSG00000028911_chr4:131601126_DC	promoter	DC	0.3333333333333333	7
ENSMUSG00000028914_chr4:141521154_DC	promoter	DC	0.13333333333333333	6
ENSMUSG00000028917_chr4:141391428_IC	promoter	IC	0.19047619047619047	7
ENSMUSG00000028920_chr4:140875232_NC	promoter	NC	0.23809523809523808	7
ENSMUSG00000028926_chr5:5430250_DC	promoter	DC	0.32142857142857145	8
ENSMUSG00000028958_chr5:24651949_DC	promoter	DC	0.3333333333333333	6
ENSMUSG00000028960_chr4:149510672_DC	promoter	DC	0.32142857142857145	8
ENSMUSG00000028961_chr4:149251116_IC	promoter	IC	0.47619047619047616	7
ENSMUSG00000028977_chr4:148888921_IC	promoter	IC	0.14285714285714285	7
ENSMUSG00000028977_chr4:148985605_DC	promoter	DC	0.13333333333333333	6
ENSMUSG00000028980_chr4:150093479_NC	promoter	NC	0.2857142857142857	7
ENSMUSG00000028990_chr4:149569685_IC	promoter	IC	0.23809523809523808	7
ENSMUSG00000028998_chr5:24049158_IC	promoter	IC	0.38095238095238093	7
ENSMUSG00000029001_chr4:148244305_IC	promoter	IC	0.13333333333333333	6
ENSMUSG00000029014_chr5:21990151_IC	promoter	IC	0.2777777777777778	9
ENSMUSG00000029028_chr4:154096259_DC	promoter	DC	0.10714285714285714	8
ENSMUSG00000029029_chr4:154226828_IC	promoter	IC	0.42857142857142855	7
ENSMUSG00000029032_chr4:154384510_NC	promoter	NC	0.25	8
ENSMUSG00000029033_chr4:155976728_DC	promoter	DC	0.3333333333333333	6
ENSMUSG00000029036_chr4:155845543_DC	promoter	DC	0.21428571428571427	8
ENSMUSG00000029038_chr4:155789591_DC	promoter	DC	0.4	10
ENSMUSG00000029047_chr4:155151515_IC	promoter	IC	0.3333333333333333	6
ENSMUSG00000029056_chr4:155048579_DC	promoter	DC	0.26666666666666666	6
ENSMUSG00000029064_chr4:155575820_NC	promoter	NC	0.13333333333333333	6
ENSMUSG00000029068_chr4:155897234_DC	promoter	DC	0.06666666666666667	6
ENSMUSG00000029090_chr5:50215986_DC	promoter	DC	0.14285714285714285	7
ENSMUSG00000029093_chr5:36555482_IC	promoter	IC	0.2857142857142857	7
ENSMUSG00000029104_chr5:34919104_DC	promoter	DC	0.3333333333333333	6
ENSMUSG00000029106_chr5:34731147_NC	promoter	NC	0.3333333333333333	6
ENSMUSG00000029108_chr5:57876438_DC	promoter	DC	0.4642857142857143	8
ENSMUSG00000029123_chr5:37874514_IC	promoter	IC	0.3333333333333333	6
ENSMUSG00000029125_chr5:38196085_IC	promoter	IC	0.2	6
ENSMUSG00000029126_chr5:38316816_IC	promoter	IC	0.21428571428571427	8
ENSMUSG00000029128_chr5:41865499_DC	promoter	DC	0.3333333333333333	7
ENSMUSG00000029161_chr5:31102749_NC	promoter	NC	0.2857142857142857	8
ENSMUSG00000029163_chr5:31071082_IC	promoter	IC	0.14285714285714285	7
ENSMUSG00000029167_chr5:51711232_DC	promoter	DC	0.25	8
ENSMUSG00000029169_chr5:52347835_DC	promoter	DC	0.26666666666666666	6
ENSMUSG00000029174_chr5:64387741_DC	promoter	DC	0.21428571428571427	8
ENSMUSG00000029176_chr5:52991467_IC	promoter	IC	0.25	9
ENSMUSG00000029178_chr5:64960964_IC	promoter	IC	0	6
ENSMUSG00000029178_chr5:64969726_DC	promoter	DC	0.03571428571428571	8
ENSMUSG00000029190_chr5:36778598_IC	promoter	IC	0.4666666666666667	6
ENSMUSG00000029196_chr5:36641455_DC	promoter	DC	0.19047619047619047	7
ENSMUSG00000029198_chr5:36622341_NC	promoter	NC	0.3333333333333333	7
ENSMUSG00000029202_chr5:65855615_IC	promoter	IC	0.19047619047619047	7
ENSMUSG00000029203_chr5:65694704_DC	promoter	DC	0.17857142857142858	8
ENSMUSG00000029207_chr5:66494825_IC	promoter	IC	0.39285714285714285	8
ENSMUSG00000029233_chr5:76288152_IC	promoter	IC	0.23809523809523808	7
ENSMUSG00000029246_chr5:77099011_DC	promoter	DC	0.19047619047619047	7
ENSMUSG00000029265_chr5:108416762_IC	promoter	IC	0.2777777777777778	9
ENSMUSG00000029267_chr5:108213594_IC	promoter	IC	0.2857142857142857	7
ENSMUSG00000029311_chr5:104169784_IC	promoter	IC	0.3333333333333333	6
ENSMUSG00000029319_chr5:100822114_DC	promoter	DC	0.2857142857142857	7
ENSMUSG00000029326_chr5:100187926_DC	promoter	DC	0.4	6
ENSMUSG00000029338_chr5:98178901_IC	promoter	IC	0.2857142857142857	7
ENSMUSG00000029366_chr5:88912854_IC	promoter	IC	0.26666666666666666	6
ENSMUSG00000029381_chr5:92957328_IC	promoter	IC	0.2	6
ENSMUSG00000029390_chr5:124678757_DC	promoter	DC	0.2	6
ENSMUSG00000029392_chr5:124669453_IC	promoter	IC	0.2857142857142857	8
ENSMUSG00000029394_chr5:124492733_DC	promoter	DC	0.13333333333333333	6
ENSMUSG00000029402_chr5:124621264_NC	promoter	NC	0.3333333333333333	6
ENSMUSG00000029404_chr5:124254151_IC	promoter	IC	0.4642857142857143	8
ENSMUSG00000029407_chr5:92285824_IC	promoter	IC	0.13333333333333333	6
ENSMUSG00000029427_chr5:123858836_IC	promoter	IC	0.19047619047619047	7
ENSMUSG00000029428_chr5:129085507_IC	promoter	IC	0.1111111111111111	9
ENSMUSG00000029430_chr5:129097265_IC	promoter	IC	0.19047619047619047	7
ENSMUSG00000029432_chr5:129802164_IC	promoter	IC	0	6
ENSMUSG00000029446_chr5:129864270_DC	promoter	DC	0.23809523809523808	7
ENSMUSG00000029449_chr5:123270491_DC	promoter	DC	0.3333333333333333	6
ENSMUSG00000029465_chr5:122530028_IC	promoter	IC	0.26666666666666666	6
ENSMUSG00000029467_chr5:122639683_DC	promoter	DC	0.26666666666666666	6
ENSMUSG00000029470_chr5:122845632_DC	promoter	DC	0.14285714285714285	7
ENSMUSG00000029475_chr5:123038417_DC	promoter	DC	0.25	8
ENSMUSG00000029475_chr5:123090052_IC	promoter	IC	0.2	6
ENSMUSG00000029478_chr5:125135474_IC	promoter	IC	0.14285714285714285	8
ENSMUSG00000029504_chr5:110801411_IC	promoter	IC	0.3333333333333333	6
ENSMUSG00000029516_chr5:115983338_IC	promoter	IC	0.14285714285714285	7
ENSMUSG00000029518_chr5:115770199_DC	promoter	DC	0.1111111111111111	10
ENSMUSG00000029535_chr5:115479283_DC	promoter	DC	0.19444444444444445	9
ENSMUSG00000029545_chr5:115257368_IC	promoter	IC	0.09523809523809523	7
ENSMUSG00000029547_chr5:139740732_DC	promoter	DC	0.2857142857142857	7
ENSMUSG00000029547_chr5:139761428_DC	promoter	DC	0.3333333333333333	6
ENSMUSG00000029563_chr6:14901475_IC	promoter	IC	0.23809523809523808	7
ENSMUSG00000029563_chr6:15184645_DC	promoter	DC	0.18181818181818182	11
ENSMUSG00000029570_chr5:140593074_IC	promoter	IC	0.3333333333333333	6
ENSMUSG00000029575_chr5:114582081_IC	promoter	IC	0.4	6
ENSMUSG00000029578_chr5:142615347_DC	promoter	DC	0.2	6
ENSMUSG00000029594_chr5:120254581_IC	promoter	IC	0.13333333333333333	6
ENSMUSG00000029617_chr5:143951694_DC	promoter	DC	0.38095238095238093	7
ENSMUSG00000029621_chr5:145020693_IC	promoter	IC	0.3333333333333333	6
ENSMUSG00000029622_chr5:145051125_NC	promoter	NC	0.26666666666666666	6
ENSMUSG00000029635_chr5:146168194_DC	promoter	DC	0.2857142857142857	8
ENSMUSG00000029641_chr5:146781957_IC	promoter	IC	0.42857142857142855	8
ENSMUSG00000029647_chr5:147366970_IC	promoter	IC	0.2	6
ENSMUSG00000029648_chr5:147662797_NC	promoter	NC	0.19047619047619047	7
ENSMUSG00000029657_chr5:149559815_DC	promoter	DC	0.42857142857142855	7
ENSMUSG00000029669_chr6:21852167_IC	promoter	IC	0.3333333333333333	6
ENSMUSG00000029673_chr5:132571636_IC	promoter	IC	0.4666666666666667	6
ENSMUSG00000029681_chr5:135197298_DC	promoter	DC	0.2857142857142857	7
ENSMUSG00000029687_chr6:47572274_IC	promoter	IC	0.38095238095238093	7
ENSMUSG00000029705_chr5:136596105_DC	promoter	DC	0.39285714285714285	8
ENSMUSG00000029722_chr5:137682954_IC	promoter	IC	0	6
ENSMUSG00000029755_chr6:6882067_DC	promoter	DC	0.2	6
ENSMUSG00000029763_chr6:33226070_DC	promoter	DC	0.3333333333333333	6
ENSMUSG00000029781_chr6:56809043_DC	promoter	DC	0.42857142857142855	7
ENSMUSG00000029787_chr6:56691926_DC	promoter	DC	0.42857142857142855	8
ENSMUSG00000029814_chr6:49191637_DC	promoter	DC	0.3333333333333333	7
ENSMUSG00000029833_chr6:37847745_DC	promoter	DC	0.42857142857142855	8
ENSMUSG00000029838_chr6:36787154_IC	promoter	IC	0.13333333333333333	6
ENSMUSG00000029913_chr6:65756008_DC	promoter	DC	0.2857142857142857	7
ENSMUSG00000029922_chr6:39397231_DC	promoter	DC	0.06666666666666667	6
ENSMUSG00000029923_chr6:39358108_NC	promoter	NC	0.38095238095238093	7
ENSMUSG00000029924_chr6:39354590_NC	promoter	NC	0.3333333333333333	6
ENSMUSG00000030007_chr6:85428495_IC	promoter	IC	0.23809523809523808	7
ENSMUSG00000030019_chr6:119456628_DC	promoter	DC	0.14285714285714285	7
ENSMUSG00000030020_chr6:92683135_IC	promoter	IC	0.32142857142857145	8
ENSMUSG00000030022_chr6:92920472_IC	promoter	IC	0.4666666666666667	6
ENSMUSG00000030029_chr6:94677125_IC	promoter	IC	0.2	6
ENSMUSG00000030034_chr6:83101848_DC	promoter	DC	0.26666666666666666	6
ENSMUSG00000030035_chr6:83098239_IC	promoter	IC	0.25	8
ENSMUSG00000030036_chr6:83092476_IC	promoter	IC	0.3333333333333333	6
ENSMUSG00000030036_chr6:83093496_DC	promoter	DC	0.3333333333333333	6
ENSMUSG00000030059_chr6:97155997_DC	promoter	DC	0.26666666666666666	6
ENSMUSG00000030060_chr6:87890960_IC	promoter	IC	0.13333333333333333	6
ENSMUSG00000030061_chr6:97182525_IC	promoter	IC	0.26666666666666666	6
ENSMUSG00000030062_chr6:88061544_DC	promoter	DC	0.42857142857142855	8
ENSMUSG00000030064_chr6:97289390_IC	promoter	IC	0.32142857142857145	8
ENSMUSG00000030067_chr6:99004951_IC	promoter	IC	0.26666666666666666	6
ENSMUSG00000030067_chr6:99499607_IC	promoter	IC	0.2857142857142857	8
ENSMUSG00000030079_chr6:88442708_DC	promoter	DC	0.3333333333333333	6
ENSMUSG00000030083_chr6:88818916_DC	promoter	DC	0.2	6
ENSMUSG00000030091_chr6:91093777_DC	promoter	DC	0.23636363636363636	11
ENSMUSG00000030094_chr6:91492865_IC	promoter	IC	0.23809523809523808	7
ENSMUSG00000030096_chr6:91661049_DC	promoter	DC	0.26666666666666666	10
ENSMUSG00000030105_chr6:108760059_DC	promoter	DC	0.2	6
ENSMUSG00000030127_chr6:124942169_IC	promoter	IC	0.39285714285714285	8
ENSMUSG00000030161_chr6:129510513_DC	promoter	DC	0.2	6
ENSMUSG00000030177_chr6:120341316_DC	promoter	DC	0.13333333333333333	6
ENSMUSG00000030199_chr6:134012931_DC	promoter	DC	0.4	10
ENSMUSG00000030201_chr6:134543927_DC	promoter	DC	0.23809523809523808	7
ENSMUSG00000030203_chr6:134769437_DC	promoter	DC	0.3333333333333333	6
ENSMUSG00000030204_chr6:134988584_IC	promoter	IC	0.42857142857142855	7
ENSMUSG00000030216_chr6:136804733_IC	promoter	IC	0.2857142857142857	7
ENSMUSG00000030220_chr6:136916588_NC	promoter	NC	0.2	6
ENSMUSG00000030231_chr6:140369885_DC	promoter	DC	0.2	6
ENSMUSG00000030243_chr6:142332807_DC	promoter	DC	0.2777777777777778	9
ENSMUSG00000030246_chr6:142453530_IC	promoter	IC	0.09523809523809523	7
ENSMUSG00000030247_chr6:142517096_IC	promoter	IC	0.14285714285714285	7
ENSMUSG00000030249_chr6:142648040_DC	promoter	DC	0.35714285714285715	8
ENSMUSG00000030269_chr6:113214811_IC	promoter	IC	0.3055555555555556	9
ENSMUSG00000030271_chr6:113303968_IC	promoter	IC	0.26666666666666666	6
ENSMUSG00000030279_chr6:143045866_IC	promoter	IC	0.4666666666666667	6
ENSMUSG00000030281_chr6:113448387_IC	promoter	IC	0.2857142857142857	7
ENSMUSG00000030282_chr6:142702500_DC	promoter	DC	0.26666666666666666	6
ENSMUSG00000030286_chr6:113508578_DC	promoter	DC	0.3333333333333333	6
ENSMUSG00000030287_chr6:146403375_DC	promoter	DC	0.4666666666666667	6
ENSMUSG00000030291_chr6:146544077_DC	promoter	DC	0.2857142857142857	8
ENSMUSG00000030306_chr6:148345886_DC	promoter	DC	0.2857142857142857	7
ENSMUSG00000030313_chr6:149003081_IC	promoter	IC	0.047619047619047616	7
ENSMUSG00000030315_chr6:114898776_DC	promoter	DC	0.06666666666666667	6
ENSMUSG00000030315_chr6:114946140_NC	promoter	NC	0.047619047619047616	7
ENSMUSG00000030316_chr6:115014785_DC	promoter	DC	0.3333333333333333	6
ENSMUSG00000030319_chr6:115751498_DC	promoter	DC	0.3333333333333333	6
ENSMUSG00000030327_chr6:122851529_DC	promoter	DC	0.19047619047619047	7
ENSMUSG00000030346_chr6:126916508_IC	promoter	IC	0.38095238095238093	7
ENSMUSG00000030401_chr7:19024993_NC	promoter	NC	0.4	6
ENSMUSG00000030421_chr7:37718946_IC	promoter	IC	0.47619047619047616	7
ENSMUSG00000030431_chr7:4792654_IC	promoter	IC	0.14285714285714285	7
ENSMUSG00000030435_chr7:5065302_DC	promoter	DC	0.19047619047619047	7
ENSMUSG00000030494_chr7:35033754_NC	promoter	NC	0.38095238095238093	7
ENSMUSG00000030498_chr7:51528714_IC	promoter	IC	0.17857142857142858	8
ENSMUSG00000030499_chr7:34352450_DC	promoter	DC	0.3333333333333333	6
ENSMUSG00000030499_chr7:34353813_IC	promoter	IC	0.13333333333333333	6
ENSMUSG00000030499_chr7:34354933_IC	promoter	IC	0.06666666666666667	6
ENSMUSG00000030515_chr7:65294645_IC	promoter	IC	0.2857142857142857	7
ENSMUSG00000030516_chr7:65177528_DC	promoter	DC	0.14285714285714285	7
ENSMUSG00000030522_chr7:63937529_DC	promoter	DC	0.26666666666666666	6
ENSMUSG00000030545_chr7:79392878_IC	promoter	IC	0.2857142857142857	8
ENSMUSG00000030551_chr7:70009668_DC	promoter	DC	0.26666666666666666	6
ENSMUSG00000030551_chr7:70010340_DC	promoter	DC	0.13333333333333333	6
ENSMUSG00000030562_chr7:86895856_DC	promoter	DC	0.2	6
ENSMUSG00000030598_chr7:28431924_IC	promoter	IC	0.26666666666666666	6
ENSMUSG00000030602_chr7:28297579_NC	promoter	NC	0.38095238095238093	7
ENSMUSG00000030610_chr7:78497010_NC	promoter	NC	0.3333333333333333	6
ENSMUSG00000030614_chr7:90125208_IC	promoter	IC	0.25	8
ENSMUSG00000030616_chr7:89951459_NC	promoter	NC	0.3333333333333333	6
ENSMUSG00000030619_chr7:89629766_DC	promoter	DC	0.26666666666666666	6
ENSMUSG00000030630_chr7:84254936_IC	promoter	IC	0.3333333333333333	6
ENSMUSG00000030654_chr7:117728796_IC	promoter	IC	0.4	6
ENSMUSG00000030657_chr7:116980213_NC	promoter	NC	0.3333333333333333	7
ENSMUSG00000030662_chr14:121148644_IC	promoter	IC	0.3333333333333333	6
ENSMUSG00000030670_chr7:114162196_IC	promoter	IC	0.4	6
ENSMUSG00000030671_chr7:114014515_IC	promoter	IC	0.17857142857142858	8
ENSMUSG00000030688_chr7:100970992_NC	promoter	NC	0.4	6
ENSMUSG00000030691_chr7:100758086_IC	promoter	IC	0.19047619047619047	7
ENSMUSG00000030704_chr7:100256616_IC	promoter	IC	0.4	6
ENSMUSG00000030718_chr7:100021140_IC	promoter	IC	0.3333333333333333	6
ENSMUSG00000030725_chr7:99808565_DC	promoter	DC	0.32142857142857145	8
ENSMUSG00000030726_chr7:99770664_DC	promoter	DC	0.13333333333333333	6
ENSMUSG00000030733_chr7:126073993_IC	promoter	IC	0	6
ENSMUSG00000030750_chr7:125090570_NC	promoter	NC	0.26666666666666666	6
ENSMUSG00000030751_chr7:113875277_IC	promoter	IC	0.09523809523809523	7
ENSMUSG00000030753_chr7:98352534_DC	promoter	DC	0.3333333333333333	6
ENSMUSG00000030760_chr7:97958712_DC	promoter	DC	0.4	6
ENSMUSG00000030763_chr7:122969006_DC	promoter	DC	0.13333333333333333	6
ENSMUSG00000030772_chr7:111758263_IC	promoter	IC	0.2	6
ENSMUSG00000030788_chr7:110443650_NC	promoter	NC	0.13333333333333333	6
ENSMUSG00000030805_chr7:127442769_IC	promoter	IC	0.38095238095238093	7
ENSMUSG00000030835_chr7:45683121_DC	promoter	DC	0.14285714285714285	7
ENSMUSG00000030842_chr7:101555184_IC	promoter	IC	0.06666666666666667	6
ENSMUSG00000030844_chr7:128019886_DC	promoter	DC	0.2777777777777778	9
ENSMUSG00000030846_chr7:128062932_DC	promoter	DC	0.3333333333333333	7
ENSMUSG00000030847_chr7:128125339_DC	promoter	DC	0.21428571428571427	8
ENSMUSG00000030849_chr7:129784507_DC	promoter	DC	0.06666666666666667	6
ENSMUSG00000030849_chr7:132725078_IC	promoter	IC	0.2857142857142857	8
ENSMUSG00000030868_chr7:121732294_DC	promoter	DC	0.3333333333333333	6
ENSMUSG00000030869_chr7:121701073_NC	promoter	NC	0.26666666666666666	6
ENSMUSG00000030880_chr7:120516966_IC	promoter	IC	0.1111111111111111	10
ENSMUSG00000030880_chr7:120534052_DC	promoter	DC	0.32142857142857145	8
ENSMUSG00000030888_chr7:105385579_IC	promoter	IC	0.42857142857142855	7
ENSMUSG00000030905_chr7:119801333_IC	promoter	IC	0.25	8
ENSMUSG00000030930_chr7:131918956_NC	promoter	NC	0.4666666666666667	6
ENSMUSG00000030946_chr7:132212366_IC	promoter	IC	0.42857142857142855	7
ENSMUSG00000030965_chr7:132461035_DC	promoter	DC	0.2857142857142857	7
ENSMUSG00000030982_chr7:118339969_IC	promoter	IC	0.42857142857142855	8
ENSMUSG00000031010_chrX:12937736_IC	promoter	IC	0.25	8
ENSMUSG00000031012_chrX:13712326_DC	promoter	DC	0.2	6
ENSMUSG00000031016_chr7:109721252_IC	promoter	IC	0.35714285714285715	8
ENSMUSG00000031024_chr7:109215597_IC	promoter	IC	0.4	6
ENSMUSG00000031028_chr7:108610031_IC	promoter	IC	0.23809523809523808	7
ENSMUSG00000031077_chr7:144136199_IC	promoter	IC	0.47619047619047616	7
ENSMUSG00000031090_chr7:143376541_DC	promoter	DC	0.4	6
ENSMUSG00000031093_chrX:35152484_DC	promoter	DC	0.26666666666666666	6
ENSMUSG00000031095_chrX:37653538_IC	promoter	IC	0.21428571428571427	8
ENSMUSG00000031112_chrX:49930317_IC	promoter	IC	0.26666666666666666	6
ENSMUSG00000031119_chrX:51254128_IC	promoter	IC	0.42857142857142855	7
ENSMUSG00000031196_chrX:74425896_IC	promoter	IC	0.42857142857142855	7
ENSMUSG00000031200_chrX:74460193_DC	promoter	DC	0.42857142857142855	8
ENSMUSG00000031204_chrX:94521734_IC	promoter	IC	0.4	6
ENSMUSG00000031216_chrX:98046853_DC	promoter	DC	0.4	6
ENSMUSG00000031217_chrX:98181736_IC	promoter	IC	0.3333333333333333	6
ENSMUSG00000031239_chrX:106446981_IC	promoter	IC	0.2857142857142857	7
ENSMUSG00000031256_chrX:132960059_IC	promoter	IC	0.25	9
ENSMUSG00000031284_chrX:142301693_IC	promoter	IC	0.38095238095238093	7
ENSMUSG00000031284_chrX:142447368_NC	promoter	NC	0.3333333333333333	6
ENSMUSG00000031286_chr3:85794822_IC	promoter	IC	0.17857142857142858	8
ENSMUSG00000031290_chrX:146337045_IC	promoter	IC	0	6
ENSMUSG00000031309_chrX:158039121_IC	promoter	IC	0.26666666666666666	10
ENSMUSG00000031327_chrX:102400081_IC	promoter	IC	0.3333333333333333	6
ENSMUSG00000031342_chrX:165021967_NC	promoter	NC	0.2	6
ENSMUSG00000031347_chrX:71961889_IC	promoter	IC	0.35714285714285715	8
ENSMUSG00000031355_chrX:167819606_IC	promoter	IC	0.4222222222222222	10
ENSMUSG00000031358_chrX:167456893_DC	promoter	DC	0.13333333333333333	6
ENSMUSG00000031367_chrX:162692137_IC	promoter	IC	0.4444444444444444	9
ENSMUSG00000031402_chrX:74174558_DC	promoter	DC	0.26666666666666666	6
ENSMUSG00000031432_chrX:139357361_DC	promoter	DC	0.4	6
ENSMUSG00000031486_chr8:27575610_NC	promoter	NC	0.23809523809523808	7
ENSMUSG00000031488_chr8:27664654_DC	promoter	DC	0.3333333333333333	6
ENSMUSG00000031504_chr8:11528709_DC	promoter	DC	0.25	8
ENSMUSG00000031511_chr8:11808390_DC	promoter	DC	0.4	6
ENSMUSG00000031513_chr8:34614186_NC	promoter	NC	0.4	6
ENSMUSG00000031519_chr8:54982614_DC	promoter	DC	0.3333333333333333	7
ENSMUSG00000031521_chr8:53964761_DC	promoter	DC	0.4666666666666667	6
ENSMUSG00000031523_chr8:37419575_DC	promoter	DC	0.06666666666666667	6
ENSMUSG00000031529_chr8:35432843_IC	promoter	IC	0.2777777777777778	9
ENSMUSG00000031539_chr8:23295617_IC	promoter	IC	0.13333333333333333	6
ENSMUSG00000031540_chr8:23349564_DC	promoter	DC	0.26666666666666666	10
ENSMUSG00000031543_chr8:23548540_IC	promoter	IC	0.4666666666666667	6
ENSMUSG00000031548_chr8:23901517_IC	promoter	IC	0.2	6
ENSMUSG00000031558_chr5:48140518_IC	promoter	IC	0.19047619047619047	7
ENSMUSG00000031561_chr8:49008347_IC	promoter	IC	0.3333333333333333	6
ENSMUSG00000031563_chr8:48443958_IC	promoter	IC	0.2222222222222222	9
ENSMUSG00000031574_chr8:26298501_IC	promoter	IC	0.26666666666666666	6
ENSMUSG00000031605_chr8:65302668_IC	promoter	IC	0.3055555555555556	9
ENSMUSG00000031608_chr8:58106065_IC	promoter	IC	0.15555555555555556	10
ENSMUSG00000031631_chr8:46604807_IC	promoter	IC	0.26666666666666666	6
ENSMUSG00000031633_chr8:46664066_DC	promoter	DC	0.07142857142857142	8
ENSMUSG00000031652_chr8:87611885_IC	promoter	IC	0.4666666666666667	6
ENSMUSG00000031660_chr8:89088641_DC	promoter	DC	0.26666666666666666	6
ENSMUSG00000031661_chr8:89247981_IC	promoter	IC	0.38095238095238093	7
ENSMUSG00000031668_chr6:70821536_IC	promoter	IC	0.4166666666666667	9
ENSMUSG00000031673_chr8:103512273_IC	promoter	IC	0.42857142857142855	7
ENSMUSG00000031681_chr8:80126146_DC	promoter	DC	0.3333333333333333	6
ENSMUSG00000031697_chr8:86026260_IC	promoter	IC	0.2777777777777778	9
ENSMUSG00000031698_chr8:86091975_IC	promoter	IC	0.3333333333333333	6
ENSMUSG00000031700_chr8:86219237_IC	promoter	IC	0.2857142857142857	7
ENSMUSG00000031701_chr8:86281972_DC	promoter	DC	0.3055555555555556	9
ENSMUSG00000031706_chr8:84793464_IC	promoter	IC	0.3333333333333333	7
ENSMUSG00000031708_chr8:84334599_IC	promoter	IC	0.2777777777777778	9
ENSMUSG00000031714_chr8:81607124_IC	promoter	IC	0.14285714285714285	8
ENSMUSG00000031729_chr8:110419891_NC	promoter	NC	0.42857142857142855	8
ENSMUSG00000031731_chr8:110505528_DC	promoter	DC	0.23809523809523808	7
ENSMUSG00000031758_chr8:117459729_DC	promoter	DC	0.39285714285714285	8
ENSMUSG00000031760_chr8:94879373_IC	promoter	IC	0.2857142857142857	8
ENSMUSG00000031781_chr8:95564888_NC	promoter	NC	0.3333333333333333	9
ENSMUSG00000031783_chr8:95584128_DC	promoter	DC	0	6
ENSMUSG00000031785_chr8:95703620_NC	promoter	NC	0.3333333333333333	9
ENSMUSG00000031787_chr8:95807813_IC	promoter	IC	0.07142857142857142	8
ENSMUSG00000031791_chr8:73325934_IC	promoter	IC	0.39285714285714285	8
ENSMUSG00000031796_chr8:96161423_DC	promoter	DC	0.2	6
ENSMUSG00000031813_chr8:71995582_NC	promoter	NC	0.3333333333333333	6
ENSMUSG00000031818_chr8:121395046_IC	promoter	IC	0.4	6
ENSMUSG00000031822_chr8:120955194_IC	promoter	IC	0.23809523809523808	7
ENSMUSG00000031823_chr8:120827810_NC	promoter	NC	0.3611111111111111	9
ENSMUSG00000031826_chr8:120637595_IC	promoter	IC	0.23809523809523808	7
ENSMUSG00000031834_chr8:71222307_DC	promoter	DC	0.3333333333333333	6
ENSMUSG00000031840_chr8:71207351_IC	promoter	IC	0.23809523809523808	7
ENSMUSG00000031843_chr8:118528665_DC	promoter	DC	0.2	6
ENSMUSG00000031879_chr8:105368332_DC	promoter	DC	0.2	6
ENSMUSG00000031880_chr8:105357871_IC	promoter	IC	0.38095238095238093	7
ENSMUSG00000031901_chr8:106738153_DC	promoter	DC	0.13333333333333333	6
ENSMUSG00000031902_chr8:106786264_DC	promoter	DC	0.25	8
ENSMUSG00000031913_chr8:107757853_IC	promoter	IC	0.39285714285714285	8
ENSMUSG00000031922_chr9:13738348_IC	promoter	IC	0.23809523809523808	7
ENSMUSG00000031924_chr8:107877271_DC	promoter	DC	0.3333333333333333	6
ENSMUSG00000031930_chr8:108271643_DC	promoter	DC	0.25	8
ENSMUSG00000031931_chr9:14695817_IC	promoter	IC	0.13333333333333333	6
ENSMUSG00000031948_chr8:112737928_DC	promoter	DC	0.23809523809523808	7
ENSMUSG00000031959_chr8:112248618_DC	promoter	DC	0.42857142857142855	8
ENSMUSG00000031969_chr9:26910800_IC	promoter	IC	0.38095238095238093	7
ENSMUSG00000031971_chr8:124586268_DC	promoter	DC	0.19047619047619047	7
ENSMUSG00000031974_chr8:124709860_IC	promoter	IC	0.4666666666666667	6
ENSMUSG00000031979_chr8:125247557_DC	promoter	DC	0.23809523809523808	7
ENSMUSG00000031983_chr8:125390107_DC	promoter	DC	0.38095238095238093	7
ENSMUSG00000031987_chr8:125676062_DC	promoter	DC	0.17857142857142858	8
ENSMUSG00000031988_chr9:26941325_IC	promoter	IC	0.2	6
ENSMUSG00000031990_chr9:27066716_IC	promoter	IC	0.38095238095238093	7
ENSMUSG00000031996_chr9:31123110_IC	promoter	IC	0.3333333333333333	6
ENSMUSG00000032010_chr9:43978374_NC	promoter	NC	0.13333333333333333	6
ENSMUSG00000032010_chr9:43980739_IC	promoter	IC	0.19444444444444445	9
ENSMUSG00000032020_chr9:41068797_DC	promoter	DC	0.2	6
ENSMUSG00000032026_chr9:48391878_IC	promoter	IC	0.3333333333333333	7
ENSMUSG00000032035_chr9:32547516_IC	promoter	IC	0.4	6
ENSMUSG00000032038_chr9:35028168_NC	promoter	NC	0.4666666666666667	6
ENSMUSG00000032064_chr9:50639237_DC	promoter	DC	0.4642857142857143	8
ENSMUSG00000032077_chr9:46194305_IC	promoter	IC	0.4666666666666667	6
ENSMUSG00000032101_chr9:35469823_NC	promoter	NC	0.19047619047619047	7
ENSMUSG00000032115_chr9:44290880_IC	promoter	IC	0.3333333333333333	7
ENSMUSG00000032116_chr9:36678904_IC	promoter	IC	0.2	6
ENSMUSG00000032120_chr9:44231548_IC	promoter	IC	0.3333333333333333	7
ENSMUSG00000032171_chr9:20563390_DC	promoter	DC	0.26666666666666666	6
ENSMUSG00000032172_chr9:20638232_DC	promoter	DC	0.34545454545454546	11
ENSMUSG00000032184_chr9:75533040_DC	promoter	DC	0.13333333333333333	6
ENSMUSG00000032212_chr9:70450075_DC	promoter	DC	0.07142857142857142	8
ENSMUSG00000032215_chr9:73020784_DC	promoter	DC	0.4666666666666667	6
ENSMUSG00000032218_chr9:70328828_IC	promoter	IC	0.3333333333333333	7
ENSMUSG00000032228_chr9:72019053_IC	promoter	IC	0.23809523809523808	7
ENSMUSG00000032238_chr9:68561172_DC	promoter	DC	0.4	6
ENSMUSG00000032239_chr9:22379465_IC	promoter	IC	0.42857142857142855	7
ENSMUSG00000032245_chr9:62746073_NC	promoter	NC	0.47619047619047616	7
ENSMUSG00000032249_chr9:62249745_IC	promoter	IC	0.23809523809523808	7
ENSMUSG00000032249_chr9:62252080_NC	promoter	NC	0.2857142857142857	7
ENSMUSG00000032253_chr9:82856320_IC	promoter	IC	0.13333333333333333	6
ENSMUSG00000032253_chr9:82857468_DC	promoter	DC	0.3333333333333333	7
ENSMUSG00000032262_chr9:83688329_DC	promoter	DC	0.4	6
ENSMUSG00000032263_chr9:83807202_IC	promoter	IC	0.2857142857142857	8
ENSMUSG00000032264_chr9:48967081_IC	promoter	IC	0.25	8
ENSMUSG00000032267_chr9:48896684_NC	promoter	NC	0.26666666666666666	6
ENSMUSG00000032280_chr9:61279664_IC	promoter	IC	0.3333333333333333	6
ENSMUSG00000032280_chr9:61280763_IC	promoter	IC	0.26666666666666666	6
ENSMUSG00000032280_chr9:61282810_IC	promoter	IC	0.3333333333333333	6
ENSMUSG00000032293_chr9:54771072_IC	promoter	IC	0.13333333333333333	6
ENSMUSG00000032300_chr9:57169879_NC	promoter	NC	0.09523809523809523	7
ENSMUSG00000032301_chr9:54858098_IC	promoter	IC	0.3333333333333333	7
ENSMUSG00000032309_chr9:55116271_DC	promoter	DC	0.3055555555555556	9
ENSMUSG00000032328_chr9:79700788_IC	promoter	IC	0.39285714285714285	8
ENSMUSG00000032330_chr9:79666991_IC	promoter	IC	0.13333333333333333	6
ENSMUSG00000032332_chr9:79625775_DC	promoter	DC	0.2857142857142857	7
ENSMUSG00000032342_chr9:78355494_IC	promoter	IC	0.3333333333333333	6
ENSMUSG00000032350_chr9:77661816_DC	promoter	DC	0.23809523809523808	7
ENSMUSG00000032352_chr9:77451376_IC	promoter	IC	0.35714285714285715	8
ENSMUSG00000032355_chr9:77255132_DC	promoter	DC	0.38095238095238093	7
ENSMUSG00000032366_chr9:66956472_DC	promoter	DC	0.06666666666666667	6
ENSMUSG00000032387_chr9:65537840_NC	promoter	NC	0.3333333333333333	6
ENSMUSG00000032396_chr9:64248044_DC	promoter	DC	0.35714285714285715	8
ENSMUSG00000032402_chr9:63665275_IC	promoter	IC	0.2857142857142857	8
ENSMUSG00000032403_chr9:63306108_DC	promoter	DC	0.26666666666666666	6
ENSMUSG00000032405_chr9:62888164_DC	promoter	DC	0.2857142857142857	7
ENSMUSG00000032412_chr9:96246494_DC	promoter	DC	0.3333333333333333	6
ENSMUSG00000032413_chr9:96513588_IC	promoter	IC	0.3333333333333333	6
ENSMUSG00000032418_chr9:86578005_IC	promoter	IC	0.26666666666666666	6
ENSMUSG00000032423_chr9:88364626_IC	promoter	IC	0.2	6
ENSMUSG00000032431_chr9:114219742_DC	promoter	DC	0.2	6
ENSMUSG00000032434_chr9:114560183_IC	promoter	IC	0.2	6
ENSMUSG00000032437_chr9:115139488_IC	promoter	IC	0.26666666666666666	6
ENSMUSG00000032449_chr9:96993039_IC	promoter	IC	0.3333333333333333	10
ENSMUSG00000032452_chr9:97915035_IC	promoter	IC	0.1388888888888889	9
ENSMUSG00000032468_chr9:99450715_DC	promoter	DC	0.35714285714285715	8
ENSMUSG00000032492_chr9:110571786_IC	promoter	IC	0.2857142857142857	7
ENSMUSG00000032511_chr9:119408081_NC	promoter	NC	0.2	6
ENSMUSG00000032513_chr9:119766615_IC	promoter	IC	0.26666666666666666	6
ENSMUSG00000032515_chr9:119813508_NC	promoter	NC	0.4666666666666667	6
ENSMUSG00000032534_chr9:102503221_NC	promoter	NC	0.3611111111111111	9
ENSMUSG00000032536_chr9:121232543_DC	promoter	DC	0.38095238095238093	7
ENSMUSG00000032551_chr9:122780017_DC	promoter	DC	0.35714285714285715	8
ENSMUSG00000032558_chr9:103879956_DC	promoter	DC	0.2777777777777778	9
ENSMUSG00000032560_chr9:104140101_IC	promoter	IC	0	6
ENSMUSG00000032562_chr9:107512541_DC	promoter	DC	0.26666666666666666	6
ENSMUSG00000032567_chr9:105272687_IC	promoter	IC	0.2857142857142857	8
ENSMUSG00000032575_chr9:106769113_IC	promoter	IC	0.13333333333333333	6
ENSMUSG00000032583_chr9:107765380_NC	promoter	NC	0.3333333333333333	6
ENSMUSG00000032584_chr9:107784105_IC	promoter	IC	0.3333333333333333	6
ENSMUSG00000032594_chr9:107879869_NC	promoter	NC	0.1388888888888889	9
ENSMUSG00000032596_chr9:107853506_IC	promoter	IC	0.2	6
ENSMUSG00000032596_chr9:107858088_IC	promoter	IC	0.3333333333333333	7
ENSMUSG00000032598_chr9:108685619_DC	promoter	DC	0.13333333333333333	6
ENSMUSG00000032621_chr13:103911113_DC	promoter	DC	0.23809523809523808	7
ENSMUSG00000032637_chr7:126102608_IC	promoter	IC	0.42857142857142855	7
ENSMUSG00000032673_chr11:29465032_IC	promoter	IC	0.23809523809523808	7
ENSMUSG00000032702_chr19:25384062_IC	promoter	IC	0.4666666666666667	6
ENSMUSG00000032727_chr13:111822781_DC	promoter	DC	0.3055555555555556	9
ENSMUSG00000032733_chr9:56835654_IC	promoter	IC	0.4	6
ENSMUSG00000032735_chr18:62044893_IC	promoter	IC	0.23809523809523808	7
ENSMUSG00000032741_chr5:120726663_NC	promoter	NC	0.26666666666666666	6
ENSMUSG00000032743_chr7:125307162_IC	promoter	IC	0.13333333333333333	6
ENSMUSG00000032745_chr13:111626561_IC	promoter	IC	0.2727272727272727	11
ENSMUSG00000032802_chr2:151947435_IC	promoter	IC	0.47619047619047616	7
ENSMUSG00000032803_chr9:103243038_IC	promoter	IC	0.4	6
ENSMUSG00000032846_chr13:108026597_DC	promoter	DC	0.2857142857142857	8
ENSMUSG00000032870_chr4:120874443_IC	promoter	IC	0.09523809523809523	7
ENSMUSG00000032872_chr9:86904066_DC	promoter	DC	0.35714285714285715	8
ENSMUSG00000032875_chr7:100581313_IC	promoter	IC	0.13333333333333333	6
ENSMUSG00000032932_chr16:75563991_IC	promoter	IC	0.3333333333333333	7
ENSMUSG00000032946_chr19:6449893_IC	promoter	IC	0.39285714285714285	8
ENSMUSG00000032959_chr5:117425589_DC	promoter	DC	0.13333333333333333	6
ENSMUSG00000032965_chr16:49519717_IC	promoter	IC	0.2	6
ENSMUSG00000032966_chr2:151384615_DC	promoter	DC	0.2857142857142857	7
ENSMUSG00000032997_chr1:75455757_DC	promoter	DC	0.3111111111111111	10
ENSMUSG00000033004_chr14:103584249_IC	promoter	IC	0.2857142857142857	7
ENSMUSG00000033007_chr1:75427342_DC	promoter	DC	0.3055555555555556	9
ENSMUSG00000033014_chr3:103186608_IC	promoter	IC	0.2857142857142857	7
ENSMUSG00000033016_chr18:80751387_IC	promoter	IC	0.25	8
ENSMUSG00000033016_chr18:80755980_IC	promoter	IC	0.2	6
ENSMUSG00000033020_chr15:79025565_IC	promoter	IC	0.19047619047619047	7
ENSMUSG00000033022_chr18:46861095_DC	promoter	DC	0.4666666666666667	6
ENSMUSG00000033039_chr15:78993097_IC	promoter	IC	0.08333333333333333	9
ENSMUSG00000033060_chr14:101967392_DC	promoter	DC	0.26666666666666666	6
ENSMUSG00000033066_chr11:67346006_IC	promoter	IC	0.26666666666666666	6
ENSMUSG00000033096_chr2:150450463_DC	promoter	DC	0.4	6
ENSMUSG00000033099_chr15:78819385_IC	promoter	IC	0.39285714285714285	8
ENSMUSG00000033102_chr13:64422801_NC	promoter	NC	0.4	6
ENSMUSG00000033105_chr10:76367421_IC	promoter	IC	0.2	6
ENSMUSG00000033128_chr15:78761750_IC	promoter	IC	0.32142857142857145	8
ENSMUSG00000033147_chr3:101831768_IC	promoter	IC	0.3333333333333333	7
ENSMUSG00000033159_chr1:75118446_IC	promoter	IC	0.2	6
ENSMUSG00000033174_chr6:88701451_IC	promoter	IC	0.13333333333333333	6
ENSMUSG00000033191_chr4:118346989_NC	promoter	NC	0.3333333333333333	6
ENSMUSG00000033192_chr8:93582107_IC	promoter	IC	0.3333333333333333	7
ENSMUSG00000033216_chr6:88423465_DC	promoter	DC	0.19047619047619047	7
ENSMUSG00000033278_chr17:67661451_IC	promoter	IC	0.25	8
ENSMUSG00000033350_chr9:95288774_IC	promoter	IC	0.26666666666666666	6
ENSMUSG00000033379_chr4:117744529_IC	promoter	IC	0.26666666666666666	6
ENSMUSG00000033382_chr18:21029134_DC	promoter	DC	0.26666666666666666	6
ENSMUSG00000033392_chr9:113570799_DC	promoter	DC	0.3333333333333333	7
ENSMUSG00000033392_chr9:113641653_DC	promoter	DC	0.3333333333333333	6
ENSMUSG00000033417_chr19:60569410_IC	promoter	IC	0.06666666666666667	6
ENSMUSG00000033419_chr9:86762449_IC	promoter	IC	0.35714285714285715	8
ENSMUSG00000033423_chr4:117407561_IC	promoter	IC	0.3333333333333333	7
ENSMUSG00000033478_chr19:57349461_DC	promoter	DC	0.3055555555555556	9
ENSMUSG00000033488_chr1:157286146_IC	promoter	IC	0.26666666666666666	6
ENSMUSG00000033526_chr2:121185764_NC	promoter	NC	0.26666666666666666	6
ENSMUSG00000033530_chr12:100487080_DC	promoter	DC	0.14285714285714285	7
ENSMUSG00000033565_chr15:77037953_DC	promoter	DC	0.35714285714285715	8
ENSMUSG00000033594_chr8:123962964_IC	promoter	IC	0.06666666666666667	6
ENSMUSG00000033623_chr5:108609178_IC	promoter	IC	0.26666666666666666	6
ENSMUSG00000033629_chr9:64928974_DC	promoter	DC	0.3333333333333333	6
ENSMUSG00000033676_chr7:57241277_DC	promoter	DC	0	6
ENSMUSG00000033701_chr1:155433865_IC	promoter	IC	0.2	6
ENSMUSG00000033703_chr8:111629079_NC	promoter	NC	0.4666666666666667	10
ENSMUSG00000033713_chr12:99359330_IC	promoter	IC	0.2	6
ENSMUSG00000033720_chr6:85310387_DC	promoter	DC	0	6
ENSMUSG00000033722_chr1:155120189_NC	promoter	NC	0.17857142857142858	8
ENSMUSG00000033760_chr19:4806932_IC	promoter	IC	0.19047619047619047	7
ENSMUSG00000033763_chr8:111448107_DC	promoter	DC	0.19047619047619047	7
ENSMUSG00000033767_chr3:83947434_IC	promoter	IC	0.1388888888888889	9
ENSMUSG00000033769_chr6:85046456_DC	promoter	DC	0.38095238095238093	7
ENSMUSG00000033773_chr5:107745586_IC	promoter	IC	0.4	6
ENSMUSG00000033813_chr1:4928036_DC	promoter	DC	0.4642857142857143	8
ENSMUSG00000033819_chr15:76555814_NC	promoter	NC	0.4	6
ENSMUSG00000033863_chr19:23118589_IC	promoter	IC	0.3888888888888889	9
ENSMUSG00000033871_chr18:61533470_DC	promoter	DC	0.21428571428571427	8
ENSMUSG00000033885_chr14:14371549_DC	promoter	DC	0.23809523809523808	7
ENSMUSG00000033916_chr7:12768651_IC	promoter	IC	0.43636363636363634	11
ENSMUSG00000033917_chr7:118304982_IC	promoter	IC	0.23809523809523808	7
ENSMUSG00000033948_chr4:116734572_DC	promoter	DC	0.3333333333333333	6
ENSMUSG00000033953_chr11:17109262_IC	promoter	IC	0.2909090909090909	11
ENSMUSG00000033970_chr5:151574691_IC	promoter	IC	0.2	6
ENSMUSG00000033981_chr3:80710086_IC	promoter	IC	0.2	6
ENSMUSG00000034042_chr4:116415275_IC	promoter	IC	0.3333333333333333	6
ENSMUSG00000034088_chr1:93373403_IC	promoter	IC	0.13333333333333333	6
ENSMUSG00000034109_chr3:75863956_IC	promoter	IC	0.19047619047619047	7
ENSMUSG00000034165_chr17:47904453_DC	promoter	DC	0.26666666666666666	6
ENSMUSG00000034190_chr14:69969982_IC	promoter	IC	0.25	8
ENSMUSG00000034265_chr17:5542831_IC	promoter	IC	0.23809523809523808	7
ENSMUSG00000034269_chr6:113054562_DC	promoter	DC	0.2	6
ENSMUSG00000034285_chr11:4824004_NC	promoter	NC	0.26666666666666666	6
ENSMUSG00000034290_chr12:85386135_DC	promoter	DC	0.4666666666666667	6
ENSMUSG00000034297_chr11:86248427_DC	promoter	DC	0.14285714285714285	7
ENSMUSG00000034300_chr18:34891958_NC	promoter	NC	0.13333333333333333	6
ENSMUSG00000034327_chr14:67953599_DC	promoter	DC	0.23809523809523808	7
ENSMUSG00000034329_chr11:86091989_IC	promoter	IC	0.26666666666666666	6
ENSMUSG00000034390_chr8:117983855_DC	promoter	DC	0.42857142857142855	7
ENSMUSG00000034412_chr11:4136821_DC	promoter	DC	0.4666666666666667	6
ENSMUSG00000034430_chr6:90346594_IC	promoter	IC	0.3333333333333333	6
ENSMUSG00000034442_chr12:73333483_IC	promoter	IC	0.3333333333333333	6
ENSMUSG00000034480_chrX:128650572_NC	promoter	NC	0.38095238095238093	7
ENSMUSG00000034487_chr9:53295324_DC	promoter	DC	0.32142857142857145	8
ENSMUSG00000034586_chr11:115258434_DC	promoter	DC	0.3055555555555556	9
ENSMUSG00000034593_chr9:74978846_NC	promoter	NC	0.3333333333333333	6
ENSMUSG00000034602_chr10:122912287_IC	promoter	IC	0.21428571428571427	8
ENSMUSG00000034610_chr4:108316622_IC	promoter	IC	0.06666666666666667	6
ENSMUSG00000034613_chr10:122514682_IC	promoter	IC	0.14285714285714285	8
ENSMUSG00000034614_chr11:3282071_IC	promoter	IC	0.2	6
ENSMUSG00000034621_chr11:102447001_DC	promoter	DC	0.3333333333333333	6
ENSMUSG00000034648_chr6:107506728_IC	promoter	IC	0.1388888888888889	9
ENSMUSG00000034675_chr13:55635445_IC	promoter	IC	0.19047619047619047	7
ENSMUSG00000034687_chr5:96522064_NC	promoter	NC	0.4	6
ENSMUSG00000034709_chr17:88837643_DC	promoter	DC	0.14285714285714285	7
ENSMUSG00000034731_chr14:78962528_DC	promoter	DC	0.07142857142857142	8
ENSMUSG00000034765_chr19:53517539_DC	promoter	DC	0.39285714285714285	8
ENSMUSG00000034781_chr10:81381023_DC	promoter	DC	0.10714285714285714	8
ENSMUSG00000034813_chr10:119289734_IC	promoter	IC	0.06666666666666667	6
ENSMUSG00000034813_chr10:119655409_DC	promoter	DC	0.39285714285714285	8
ENSMUSG00000034845_chr8:71964395_IC	promoter	IC	0.47619047619047616	7
ENSMUSG00000034854_chr10:81193385_DC	promoter	DC	0.1388888888888889	9
ENSMUSG00000034858_chr9:74860307_NC	promoter	NC	0.38095238095238093	7
ENSMUSG00000034880_chr8:71917602_IC	promoter	IC	0.3333333333333333	6
ENSMUSG00000034898_chr9:79884940_DC	promoter	DC	0.14285714285714285	8
ENSMUSG00000034902_chr10:81152675_IC	promoter	IC	0.38095238095238093	7
ENSMUSG00000034910_chr9:72832926_DC	promoter	DC	0	6
ENSMUSG00000034926_chr4:106418234_IC	promoter	IC	0.2	6
ENSMUSG00000034997_chr14:74878279_IC	promoter	IC	0.4666666666666667	6
ENSMUSG00000035007_chr11:101315910_DC	promoter	DC	0.06666666666666667	6
ENSMUSG00000035011_chr10:80972399_NC	promoter	NC	0.4	6
ENSMUSG00000035027_chr10:80942178_DC	promoter	DC	0.19444444444444445	9
ENSMUSG00000035051_chr17:80597302_NC	promoter	NC	0.14285714285714285	7
ENSMUSG00000035093_chr2:125624789_IC	promoter	IC	0.14285714285714285	7
ENSMUSG00000035105_chr12:54250645_DC	promoter	DC	0.3333333333333333	6
ENSMUSG00000035133_chr12:52550754_IC	promoter	IC	0.2857142857142857	7
ENSMUSG00000035161_chr14:62998617_IC	promoter	IC	0.26666666666666666	6
ENSMUSG00000035184_chr14:62793223_IC	promoter	IC	0.19444444444444445	9
ENSMUSG00000035212_chr4:101504989_NC	promoter	NC	0.4	6
ENSMUSG00000035232_chrX:92875806_DC	promoter	DC	0.3333333333333333	7
ENSMUSG00000035239_chr7:99477623_NC	promoter	NC	0.3333333333333333	9
ENSMUSG00000035242_chr10:80662516_DC	promoter	DC	0.3333333333333333	6
ENSMUSG00000035246_chrX:92718707_DC	promoter	DC	0.35714285714285715	8
ENSMUSG00000035283_chr19:56710630_IC	promoter	IC	0.06666666666666667	6
ENSMUSG00000035284_chr9:67747693_DC	promoter	DC	0.42857142857142855	7
ENSMUSG00000035297_chr5:100666337_DC	promoter	DC	0.3333333333333333	7
ENSMUSG00000035298_chr7:99119161_IC	promoter	IC	0.3333333333333333	6
ENSMUSG00000035325_chr5:100564024_NC	promoter	NC	0.23809523809523808	7
ENSMUSG00000035342_chr19:45003827_NC	promoter	NC	0.26666666666666666	6
ENSMUSG00000035342_chr19:45004935_NC	promoter	NC	0.3333333333333333	6
ENSMUSG00000035356_chr16:55642500_DC	promoter	DC	0.25	8
ENSMUSG00000035357_chr6:101354857_DC	promoter	DC	0.14285714285714285	7
ENSMUSG00000035376_chr16:34842799_DC	promoter	DC	0.19047619047619047	7
ENSMUSG00000035382_chr9:45817837_IC	promoter	IC	0.21428571428571427	8
ENSMUSG00000035392_chr2:38177199_DC	promoter	DC	0.1111111111111111	9
ENSMUSG00000035437_chr2:37406530_IC	promoter	IC	0.38095238095238093	7
ENSMUSG00000035478_chr10:80235255_NC	promoter	NC	0.07142857142857142	8
ENSMUSG00000035493_chr13:56757396_IC	promoter	IC	0.3333333333333333	7
ENSMUSG00000035530_chr11:100211034_DC	promoter	DC	0.06666666666666667	6
ENSMUSG00000035566_chr14:84681002_DC	promoter	DC	0.38095238095238093	7
ENSMUSG00000035585_chr7:3695861_IC	promoter	IC	0.13333333333333333	6
ENSMUSG00000035620_chr10:84753517_NC	promoter	NC	0.38095238095238093	7
ENSMUSG00000035621_chr10:79985719_DC	promoter	DC	0.2	6
[truncated: 2,676 more rows]
